# Supplementary material for: Comparative chemical genomic profiling across plant-based hydrolysate toxins reveals widespread antagonism in fitness contributions
Source: FEMS Yeast Res. 2022 Jul 26;22(1):foac036. doi: 10.1093/femsyr/foac036 (PMC9508847; doi:10.1093/femsyr/foac036)
Supplement: foac036_Supplemental_Files [file foac036_supplemental_files.zip]

Archive with 9 entries (9 files):
- Dataset1_HyperG.xlsx
- Dataset2_mclust_cdt.xlsx
- Dataset3_HyperG_mclust.xlsx
- Dataset4_HyperG_cdt.xlsx
- Dataset_Legends.docx
- Figure_S1.pdf
- Figure_S2.pdf
- Figure_S3.pdf
- Table_S1.pdf
