# Supplementary material for: Comparative chemical genomic profiling across plant-based hydrolysate toxins reveals widespread antagonism in fitness contributions
Source: FEMS Yeast Res. 2022 Jul 26;22(1):foac036. doi: 10.1093/femsyr/foac036 (PMC9508847; doi:10.1093/femsyr/foac036)
Supplement: foac036_Supplemental_Files [file foac036_supplemental_files.zip › Dataset1_HyperG.xlsx]

## Sheet: Dataset1_HyperG
	Benomyl	Acetamide	4OHBenzoicAcid	5HMF	BenzoicAcid	SinapicAcid	22Dipyridyl	CoumaricAcid	BMIMCl	4OHBenzaldehyde	DMSO	Vanillin	Isobutanol	Furfural	CinnamicAcid	VanillicAcid	4OHAcetophenone	MMS	Syringaldehyde	Methylglyoxal	AzelaicAcid	CoumaroylAmide	FeruloylAmide	SyringicAcid	MBO	Acetovanillone	EMIMCl	FerulicAcid	AcetoSyringone	NAO	26Dimethylpyrazine	GVL	CV	EtOH
'de_novo'_protein_folding_GO	0	0	0	0	0	0	0	0	0	0	0	0	-0.666063	-0.824909	0	0	0	0	0.550315	0	0	0.489046	0	0	-0.444694	0	0.528636	0	0	0	0	0.981341	-0.826158	0.75532
(1->3)-beta-D-glucan_biosynthetic_process_GO	0	0	0	0	0	0	-1.49398	0	-1.32206	1.41428	1.03598	0.974236	0	0	0	0.891794	0.858472	0	1.94706	-0.733098	0.838198	0.637101	0.692046	1.79085	-0.588988	0.672525	-1.54483	0.581788	-0.568549	0.535576	0.495661	0	0.397942	0.328179
(1->3)-beta-D-glucan_catabolic_process_GO	0	0	0	0	0	0	0	0	0	-1.17182	0	-0.98718	0	0	0	-0.883203	0	0	-0.879818	0	0.838198	0	0	0	0	-0.576281	0.679604	0	0	0	0	-0.520445	0.397942	0.328179
(1->3)-beta-D-glucan_metabolic_process_GO	0	0	0	0	0	0	0	0	0	0	0	0	0	0	0	0	-1.14131	0.984783	0	0	0	0	0	0	-0.825772	-0.810852	-0.74339	0.817329	0	-0.733691	0.713988	0.643796	-0.543661	0.495405
(1->6)-beta-D-glucan_biosynthetic_process_GO	0	0	0	0	0	0	0	0	0	0	0	0	0	0	0	0	0	0	0	0	0	0	0	0	0	0	0	0	-0.801731	-0.733691	0	0	0	0
(R)-carnitine_transmembrane_transport_GO	0	0	0	0	0	0	0	0	0	0	0	0	0	0	1.29097	0	0	-1.15945	0	0	1.10534	0	0	0	0	0	0	0	0	0	0	0	0	0
(R)-carnitine_transport_GO	0	0	0	0	0	0	0	0	0	0	0	0	0	0	1.29097	0	0	-1.15945	0	0	1.10534	0	0	0	0	0	0	0	0	0	0	0	0	0
10-formyltetrahydrofolate_biosynthetic_process_GO	0	0	0	0	0	0	0	0	0	0	1.31617	0	0	0	0	0	1.12729	0	0	0	0	0	0	0	-0.825772	0	0	0	0.736101	0	0	0	0.59002	0
100_LEE_NEGATIVE	0	0	0	0	0	0	0	0	0	0	-1.63307	0	0	0	0	0	0	0	0	0	0	0	-0.980938	0	1.03062	0.921949	0	0	0.736101	0	0	0	0.59002	0
100_LEE_POSITIVE	0	0	0	0	0	0	0	0	0	0	0	0	0	0	0	0	0	0	-1.15029	0	0	0	0	0	1.03062	0	0	0	0.736101	0	-0.772661	0	0.59002	0
101_LEE_POSITIVE	0	0	0	0	0	0	0	-1.09295	0	-0.885636	0	0	-1.48723	-1.81284	0.732718	0	-0.600922	-0.616563	0.447778	-1.30724	-0.466556	0	-1.29139	-1.37674	-1.02707	0.421171	-0.291919	2.007	-0.332084	-0.285457	-0.940831	-0.292466	0.197778	-0.226288
102_LEE_NEGATIVE	0	0	0	0	0	0	0	0	0	0	0	0	0.863229	0	0	0.619776	0	-0.616563	0	0	0.570211	0.390353	0	0	0.507847	0	0	0.343183	0	0.304802	-0.311797	0.228752	-0.172984	0
102_LEE_POSITIVE	0	0	0	0	0	0	0	-0.762821	0	-0.569609	-0.723109	-0.412318	-0.820782	0.337696	-0.295692	-0.921529	-0.320749	-0.33368	-0.327128	-0.221079	2.53316	-0.302581	-0.655219	0	-0.446263	0.181689	0.583028	-0.357063	-0.416978	0.371124	0.318122	-0.350693	0.930247	0.3541
103_LEE_NEGATIVE	0	0	-1.21244	0	0	0	0.967546	-1.94387	2.11253	-0.732741	-0.381433	-0.925967	-1.53931	-0.931017	-1.59322	-3.24327	1.67531	-0.708134	-0.690289	-0.749993	-2.95372	-1.63047	-0.396925	-1.88552	-1.0672	2.59949	3.35532	-1.19276	-0.633646	6.96951	0.432795	0.798649	2.81075	-0.784873
103_LEE_POSITIVE	0	0	0	0	0	0	-1.1064	1.30381	-0.939665	0	0.668601	1.57673	0.774042	0	-0.489266	1.41696	1.35278	0	-0.526227	0.486593	0.489266	0.934282	0.363908	0.922541	-0.280956	1.00008	1.0133	0.832739	0.71032	1.52034	-0.764522	-0.722205	1.11794	0.398202
10_LEE_NEGATIVE	0	0	0	0	0	0	0	0	0	0	0	0	0	0	0	0	0	0	0	0	0	0	-0.980938	0	0	-0.810852	0	0	-0.801731	0	0	0	0	0
10_LEE_POSITIVE	0	0	0	1.75915	0	0	-0.912538	1.10608	-0.750865	-1.54604	0.494144	-0.452619	-3.89716	-1.20426	0.473654	1.90132	0.347592	0.249954	0.699331	-0.750154	0.931577	0.592475	-0.247504	1.1787	-1.80255	0.649618	0.661193	1.77543	0.875004	0.930254	-0.449416	-3.41452	0.595993	-2.89633
110_LEE_POSITIVE	0	0	0	0	0	0	0	0	0	0	0.870265	0	-0.666063	0	-0.678953	0	-0.710897	-0.727126	0	0.676049	0.678953	0.489046	0	0	0.613717	0	0	0.438104	-0.426021	0.396137	0	-0.382531	0.27551	-0.308309
112_LEE_NEGATIVE	0	0	0	0	0	0	-1.78805	1.99205	-1.61262	0	1.31617	1.25105	0	0	0	1.16316	1.12729	0	0.956017	-0.989963	1.10534	0.88154	0.94401	0.874239	0	0.921949	-0.74339	0.817329	0.736101	0.762454	0	0	0.59002	0.495405
113_LEE_POSITIVE	0	0	0	0	0	0	0	0	0	1.7069	0	0	-1.09072	0	0	0	1.12729	0	0	0	0	0	0	0	0	0	0	0	0	0	0	0.643796	0	-0.63966
114_LEE_POSITIVE	0	0	0	0	0	0	0	0	0	0	0	0	0	0	0	0	0	0	0	1.10206	0	-1.11535	-0.980938	0	-0.825772	-0.810852	0	-0.749951	0	0.762454	0	-0.744207	0	0
115_LEE_NEGATIVE	0	0	0	0	0	0	0	0	0	0	0	0	0	0	0	0	0	0.984783	0.956017	0	-0.979659	0	0	0	0	-0.810852	0	-0.749951	-0.801731	0	0	0	0.59002	0.495405
115_LEE_POSITIVE	0	0	0	0	0	0	0	0	0	0	0	-0.822775	-0.666063	0	0	-0.722182	0	0	-0.718923	-0.578928	0.678953	0	0	0	-0.444694	0	0.528636	-0.386794	0	0.396137	0.360407	-0.382531	0.89671	0.75532
11_LEE_POSITIVE	0	0	0	0	0	0	0	0	0	-0.885636	0.755461	0.696994	0	-0.711286	0.732718	-1.60258	-0.600922	0.470658	0.447778	0.567425	0.570211	0.390353	1.22701	-0.50669	-1.02707	0.421171	2.30909	0.343183	1.7962	3.20155	-0.311797	-0.89568	2.59092	-0.736963
121_LEE_NEGATIVE	0	0	0	0	0	0	0	0	0	0	0	0	0	-1.26707	-1.10534	0	0	0	0	0	0	0.88154	0.94401	0	-0.825772	0	0.929966	0.817329	0.736101	0.762454	0	0	0.59002	-0.63966
122_LEE_POSITIVE	0	0	0	0	0	0	0	0	0	0	0	0	0	0	0	0	0	0	-1.15029	0	0	-1.11535	0	0	0	0	0	0	0	0	0	0	0.59002	-0.63966
123_LEE_POSITIVE	0	0	0	0	0	0	0	0	1.73893	1.7069	0	0	0	0	0	0	1.12729	0	0	0	0	0.88154	0.94401	-1.02921	-0.825772	0.921949	0	0.817329	0.736101	0.762454	-0.772661	-0.744207	0.59002	0
126_LEE_POSITIVE	0	0	0	0	0	0	0	1.99205	0	0	0	0	0	1.16503	0	0	0	0	0	0	1.10534	0	0.94401	0	1.03062	0.921949	0	0.817329	0.736101	0.762454	0	0	0.59002	-0.63966
127_LEE_POSITIVE	0	0	0	0	0	0	0	0	0	-1.45785	0	0	-1.09072	-1.26707	-1.10534	-1.15393	-1.14131	0	0	-0.989963	-0.979659	-1.11535	0	0	-0.825772	0	0	-0.749951	0	0.762454	0	-0.744207	0.59002	-0.63966
12_LEE_NEGATIVE	0	0	0	0	0	0	0	0	0	0	-1.63307	0	-1.09072	0	0	0	0	-1.15945	0	0	-0.979659	0	-0.980938	0	-0.825772	0	0	0	0	0.762454	-0.772661	-0.744207	0.59002	0
12_LEE_POSITIVE	0	0	0	0	0	0	0	0	0	0	0	0	-1.09072	-1.26707	1.29097	0	0	0	0	0	0	0	0	0.874239	-0.825772	0	0	0.817329	0	0	0	-0.744207	-0.543661	-0.63966
133_LEE_POSITIVE	0	0	0	0	0	0	0	1.99205	0	0	0	0	0	1.16503	0	0	0	0	0	0	1.10534	0	0.94401	0	1.03062	0.921949	0	0.817329	0.736101	0.762454	0	0	0.59002	-0.63966
138_LEE_POSITIVE	0	0	0	0	0	0	0	0	0	0	0	0	0	-1.26707	0	0	1.12729	0	0	-0.989963	0	0	0	0	1.03062	0.921949	0	0	0.736101	0	0	0	0.59002	0
13_LEE_POSITIVE	0	0	-3.28536	3.48966	0	0	1.20531	0.905822	-0.565139	-2.05983	0.331102	-0.829618	-4.73793	-0.83328	-1.1627	1.29991	1.21421	0.893527	-0.65593	-1.51383	0.591726	0.684754	0.383769	-1.63691	-2.31641	0.763805	0.779908	1.58544	0.806956	1.39055	0.754236	-2.68319	0.850344	-2.14102
140_LEE_POSITIVE	0	0	0	0	0	0	0	-1.67704	0	0	0	0	0	1.16503	-1.10534	-1.15393	0	0	0.956017	0	0	-1.11535	0	0	0	0	0	-0.749951	0.736101	-0.733691	0	0	-0.543661	0
141_LEE_POSITIVE	0	0	0	0	0	0	0	0	0	0	0	0	0	0	-1.10534	0	0	0	0	0	-0.979659	0	0	0	0	0.921949	0	0	0.736101	0	0	-0.744207	0.59002	-0.63966
142_LEE_NEGATIVE	0	0	0	0	0	0	-1.32136	0	-1.1512	0	0	0.810204	-0.666063	-0.824909	0	0.730457	-0.710897	0	0.550315	0.676049	0.678953	0.489046	1.49585	0.483159	-0.444694	0.522017	0.528636	0.438104	-0.426021	1.17723	-0.403825	-0.382531	0.89671	0.217873
142_LEE_POSITIVE	0	0	0	0	0	0	0	0	0	0	0	-1.26475	0	0	0	-1.15393	0	0	-1.15029	0	0	0	0	0	0	0	0	0	0	0	0.713988	0	0.59002	0.495405
143_LEE_POSITIVE	0	0	0	0	0	0	0	0	0	0	1.31617	0	-1.09072	0	0	0	-1.14131	0	0.956017	-0.989963	0	0.88154	0	0.874239	-0.825772	-0.810852	0	-0.749951	-0.801731	0.762454	0.713988	-0.744207	0.59002	0.495405
149_LEE_POSITIVE	0	0	0	0	0	0	0	0	0	0	0	0	0	1.16503	0	0	0	0	0	-0.989963	0	0.88154	0.94401	0	0	0	-0.74339	0	0.736101	-0.733691	0.713988	0.643796	-0.543661	0.495405
14_LEE_POSITIVE	0	0	0	0	0	0	0	0	0	0	0	0	0	-1.26707	-1.10534	0	0	0	0	0	0	0.88154	0.94401	0	-0.825772	0	0.929966	0.817329	0.736101	0.762454	0	0	0.59002	-0.63966
151_LEE_NEGATIVE	0	0	0	0	0	0	0	0	0	0	0	0	0	0	0	0	0	0	0	0	0	-0.687801	0	0.483159	0	-0.433073	-0.381928	0.438104	0	-0.374774	0.360407	0.311117	-0.246441	-0.308309
155_LEE_POSITIVE	0	0	0	0	0	0	0	0	0	0	0	0	0	0	0	0	0	0	0.956017	0	-0.979659	0	0	0.874239	0	-0.810852	-0.74339	-0.749951	-0.801731	0	0.713988	0.643796	0	0.495405
159_LEE_POSITIVE	0	0	0	0	0	0	0	0	0	0	0	0	1.14857	0	0	0	0	0	0	-0.733098	-0.723853	0.637101	0	0	0.769827	0	0	0.581788	0	-0.511781	0	0	-0.363202	0.328179
15_LEE_POSITIVE	0	0	0	0	0	0	-2.17047	-1.95701	-1.83463	-2.71344	1.29043	1.17645	-2.70946	-1.20426	0.473654	1.90132	1.80672	1.4435	1.373	-0.750154	1.74943	1.19565	-0.73652	1.96065	-2.72036	1.2909	1.31008	2.6847	0.875004	2.45643	-0.449416	-3.41452	0.595993	-1.97093
160_LEE_POSITIVE	0	0	0	0	0	0	0	0	0	0	0	1.25105	0	1.16503	-1.10534	0	0	0	0	-0.989963	0	0	0	0	0	0	0	0	0	0	0	0.643796	-0.543661	0.495405
161_LEE_POSITIVE	0	0	0	0	0	0	0	0	0	0	0	0	0	0	0	0	0	0.728449	0.702725	0	0	0.637101	0	0	0	-1.67099	-0.519772	0	-0.568549	-0.511781	0.495661	0.439508	-0.363202	0.328179
166_LEE_NEGATIVE	0	0	0	0	0	0	0	0	0	0	0	0	0	0	0	0	0	0	0	0	0	0	0	0	0	0	0	0	0	0	-0.772661	0	0	0
167_LEE_NEGATIVE	0	0	0	0	0	0	0	0	-1.32206	0	0	0	-0.824735	0	0	0	0.858472	0	0	0	0	0	0	0.630749	-0.588988	0	-0.519772	0	0	-0.511781	0.495661	-0.520445	-0.363202	0
16_LEE_POSITIVE	0	0	0	0	0	0	0	0	0	-1.17182	0	0	0	0.893534	-0.838198	0	0	0.728449	-0.879818	0.835168	0.838198	0	0	0	0	0	0.679604	0.581788	0	1.58032	0	0	1.26499	-0.436264
171_LEE_POSITIVE	0	0	0	0	0	0	0	0	0	0	0	0	1.14857	0	0	0	0	0	0	-0.733098	0	0.637101	0.692046	0.630749	0	-0.576281	-0.519772	0	-0.568549	-1.52683	-0.544093	0.439508	-1.18282	0.328179
172_LEE_NEGATIVE	0	0	0	0	0	0	0	0	0	0	0	0	-1.09072	0	0	0	-1.14131	0	0	0	0	0	-0.980938	0	-0.825772	-0.810852	0.929966	0	-0.801731	0.762454	-0.772661	-0.744207	0.59002	0
172_LEE_POSITIVE	0	0	0	0	0	0	0	0	0	0	0	0	0	1.16503	0	0	0	0.984783	0	0	0	0	0	0	0	0	0	-0.749951	0	0.762454	0.713988	0	0.59002	0
174_LEE_POSITIVE	0	0	0	0	0	0	0	-1.67704	-1.61262	0	0	-1.26475	0	-1.26707	-1.10534	0	0	0.984783	-1.15029	-0.989963	-0.979659	-1.11535	-0.980938	-1.02921	0	0	-0.74339	-0.749951	0	-0.733691	-0.772661	0	-0.543661	0
176_LEE_POSITIVE	0	0	0	0	0	0	0	0	0	1.7069	0	1.25105	0	1.16503	0	0	0	0	0	0	0	0.88154	0	0	0	0.921949	0	0	0.736101	-0.733691	-0.772661	0	-0.543661	0.495405
177_LEE_POSITIVE	0	0	0	0	0	0	0	0	0	0	0	0	0	0	0	0	0	0	0	0	0	0	0	0	0	0	0	-0.525194	0	0	0.495661	0	0	0.328179
179_LEE_POSITIVE	0	0	0	0	0	0	0	0	0	0	0	0	0	0	1.29097	0	0	0	0	0	0	0	0	0.874239	-0.825772	0	0	0.817329	0	0	0.713988	0.643796	-0.543661	0
17_LEE_POSITIVE	0	0	0	0	0	0	0	0	0	0	0	0	0	0	0	0	0	0	0	0	0	0	0	0	0	0	0	0	0	-0.374774	0	0	-0.246441	0.217873
180_LEE_POSITIVE	0	0	0	0	0	0	0	0	0	0	0	0	0	0	0	0	0	0	0	0	1.10534	0	0.94401	0	0	0	-0.74339	0	0	0	0	0	0.59002	0
182_LEE_NEGATIVE	0	0	0	0	0	0	0	0	0	0	0	0	0	0	1.29097	0	-1.14131	0	0.956017	0	-0.979659	0	0	0	-0.825772	-0.810852	-0.74339	-0.749951	-0.801731	0	0.713988	0.643796	0	0.495405
182_LEE_POSITIVE	0	0	0	0	0	0	0	0	0	0	1.03598	0	-0.824735	-0.989378	-0.838198	0	0.858472	0.728449	0.702725	0	0	0	0	0	0	0.672525	0	-0.525194	0.513762	0.535576	0.495661	-0.520445	0.397942	0
187_LEE_NEGATIVE	0	0	0	0	0	0	0	0	0	0	0	0	0	0	-1.10534	-1.15393	0	0	0	-0.989963	-0.979659	0	0	-1.02921	0	0	0.929966	-0.749951	0.736101	0	0	0	0	0.495405
18_LEE_POSITIVE	0	0	0	0	0	0	0	0	0	0	0	0	-0.824735	-0.989378	-0.838198	0	0	0	0	0	0	0.637101	0.692046	0	-1.6991	0	0.679604	0.581788	0.513762	1.58032	0	-0.520445	0.397942	-1.35433
190_LEE_POSITIVE	0	0	0	0	0	0	0	0	0	0	0	0.544015	0	-0.557508	0.577793	0.471684	0	0	0.91078	0	0	0.264796	0.891557	0.260062	-0.229613	0	0.297099	0.224486	0.582498	0.192508	-0.633189	-0.18241	0.108612	0.0741137
191_LEE_NEGATIVE	0	0	0	0	0	0	0	0	-0.53792	0	0	0	-0.168233	-0.274699	0	0.626011	0	-0.620704	0.358691	0	0.176144	0.0757771	0.0991764	1.06749	0	0	0.0935955	0.218598	-0.20509	-0.151786	1.09951	0.25802	-0.344083	0.273711
191_LEE_POSITIVE	0	0	0	0	0	0	0	0	-1.61262	-1.45785	0	-1.26475	0	0	1.29097	0	0	0	0	0	0	0	0	0	0	0	-0.74339	0	-0.801731	0	0	0	0	0
198_LEE_POSITIVE	0	0	0	0	0	0	0	0	0	0	0	0	0	1.16503	0	0	0	0	0	0	-0.979659	0	-0.980938	0	0	0	-0.74339	-0.749951	0	0	0	-0.744207	0	0
19_LEE_POSITIVE	0	0	0	1.88325	0	0	-1.03064	1.22676	-0.865612	0	0.599389	-0.555545	-1.13446	-0.557508	1.48859	1.26001	0.443059	0	0.91078	-0.339195	0.425832	0.264796	0.306755	0.782566	-0.709812	0.291645	-0.592465	0.697407	2.06984	1.27257	-0.633189	-2.09664	1.6083	-0.997078
1_LEE_NEGATIVE	0	0	0	0	0	-2.41551	0	-1.67704	1.73893	0	0	0	-1.09072	0	-1.10534	-1.15393	0	0	0	0	-0.979659	-1.11535	-0.980938	-1.02921	-0.825772	0	0.929966	-0.749951	0	0	0	-0.744207	0	0
1_LEE_POSITIVE	0	0	0	3.64044	0	0	-0.784421	0.974145	-0.627699	-1.28187	0.384771	-0.346563	-4.15765	-0.955641	0.995103	1.49632	0.734809	0.531143	0.493196	-0.538095	0.701892	0.400595	-0.526001	0.830614	-1.95894	0.44979	-0.57999	1.9262	0.56721	0.614033	0.968341	-3.26836	0.341173	-1.92079
2-ketoglutarate_dehydrogenase_complex	0	0	0	0	0	0	0	0	0	0	0	0	0	0	0	0	0	0	0	0	0.838198	0	0.692046	-0.768546	0	0	0.679604	0.581788	0	0	0	0	0.397942	-0.436264
2-micrometer_plasmid_partitioning_GO	0	0	0	0	0	0	0	0	0	-1.00322	0.870265	-0.822775	-1.7652	0.732134	-0.678953	0	0	0.574538	-1.8768	0.676049	-0.570203	0	0.540291	-0.6125	-1.28611	0.522017	0	0	0.376546	0	0	-0.382531	0.27551	-2.06021
2-oxoglutarate_metabolic_process_GO	0	0	0	0	0	0	0	0	0	0	0	0	0	0	0	0	0	0	0	0	0.838198	0	0.692046	-0.768546	0	0	0.679604	0.581788	0	0	0	0	0.397942	-0.436264
203_LEE_NEGATIVE	0	0	0	0	0	0	0	0	0	0	0	0	0	0	0	0	0	0.984783	0.956017	-0.989963	0	0	0	0.874239	0	-0.810852	-0.74339	-0.749951	-0.801731	0	0.713988	0.643796	0	0.495405
203_LEE_POSITIVE	0	0	0	0	0	0	0	0	0	0	0	0	0	0	0	0	-1.14131	0	0	0	0	0	0	0	0	0	-0.74339	-0.749951	0	0	0	-0.744207	0	0
205_LEE_POSITIVE	0	0	0	0	0	0	0	0	0	-1.7976	-0.884629	0	-1.13446	-0.557508	0.577793	0	-0.454183	-0.468696	0	0.423271	-0.948994	-2.17445	-0.332725	0	-0.709812	-0.220589	0.297099	-0.185559	-0.674708	0.618861	-0.198275	-0.593584	0.108612	-0.130044
206_LEE_POSITIVE	-4.39358	0	0	0	0	0	0	-1.09295	0	-2.17594	-1.05092	0	-0.55785	-0.711286	0.732718	0.619776	-0.600922	0	0	-0.474814	-0.466556	-1.53196	-1.29139	0.384874	-1.02707	-1.0026	0.427382	-0.904729	-0.987728	0.304802	-0.311797	-0.89568	0.666061	0.149138
207_LEE_POSITIVE	0	0	0	0	0	0	0	0	0	0.748352	0.416601	-1.878	2.33722	0.305145	0.39718	0.858299	2.4144	-0.301279	-0.294977	0.262671	-0.584099	-0.783407	-0.585871	-0.654426	1.28467	1.72249	1.05104	0.377306	1.82207	3.74898	-0.327652	0.91906	1.30549	-0.485552
20_LEE_POSITIVE	0	0	0	0	0	0	-1.49398	1.69532	-1.32206	-1.17182	1.03598	0.974236	-0.824735	0	0	0.891794	0.858472	0	0.702725	-0.733098	0.838198	0.637101	-0.724997	0.630749	-0.588988	0.672525	0.679604	1.68318	0.513762	0.535576	0	-0.520445	0.397942	-0.436264
211_LEE_NEGATIVE	0	0	0	0	0	0	0	0	0	0	0	0	-1.09072	0	0	0	1.12729	0	0	0	0	-1.11535	0	0	0	0	0.929966	-0.749951	0	0.762454	0	-0.744207	0.59002	-0.63966
215_LEE_NEGATIVE	0	0	0	0	0	0	0	0	0	0	0	0	0	0	0	0	0	0	0	1.10206	0	0	-0.980938	0	0	0	0	0	0.736101	0	-0.772661	0	0	0
216_LEE_NEGATIVE	0	0	0	0	0	0	0	0	0	0	0	-0.623565	-0.477416	0.53851	-0.489266	0.53695	0	0.394392	-0.526227	0.486593	0.489266	-0.497423	0	-0.428574	0	-0.271124	1.0133	-0.232621	-0.265188	0.240306	1.40267	-0.722205	0.510655	0.919507
216_LEE_POSITIVE	0	0	0	0	0	0	-0.638493	0	-0.489797	0	0.268645	0.22703	-0.910826	-0.236989	1.37423	0.175865	-0.512603	-0.536893	1.7008	-0.704288	0.942452	0.22141	-0.319253	1.40325	-0.773106	-0.395122	-0.301318	0.168231	-0.381661	0.326459	0.526666	-0.117699	0.910777	0.634593
217_LEE_POSITIVE	0	0	0	0	0	0	0	0	0	0	1.31617	0	0	0	0	-1.15393	1.12729	0	0	0	-0.979659	0	0.94401	0	0	0.921949	0.929966	0	0.736101	0.762454	0.713988	-0.744207	0.59002	0
218_LEE_NEGATIVE	0	0	0	0	0	-1.72041	0	0	0	-0.796043	0	0	-0.477416	-0.625583	-0.489266	-0.529254	-0.51878	-0.533849	-0.526227	-0.398325	-1.09634	-0.497423	0	0	-0.280956	0	0	-0.232621	-0.265188	0.240306	0	-0.722205	0.145418	-0.575223
218_LEE_POSITIVE	0	0	0	0	0	0	0	0	0	0	0	0	0	0	-1.10534	-1.15393	0	-1.15945	-1.15029	1.10206	0	0	0	0	0	0	0	0	0	0.762454	-0.772661	-0.744207	0.59002	-0.63966
219_LEE_NEGATIVE	0	0	0	0	0	0	0	0	0	0	0	0	0	0	0	0	-0.600922	0.470658	0.447778	-0.474814	0.570211	0.390353	0	0.384874	-0.349252	-1.0026	-0.894398	0	-0.987728	-0.285457	0.8486	0.743008	-0.602778	0.540161
21_LEE_POSITIVE	0	0	0	0	0	0	0	0	0	-1.17182	0	0	-2.20739	-0.989378	1.01202	0	0	0	0	0	0	0	-0.724997	0.630749	-1.6991	0	0.679604	1.68318	0	0	0	-1.54635	-0.363202	-1.35433
220_LEE_POSITIVE	0	0	0	0	0	0	0	0	0	0	0	0	0	0	0	0	-0.710897	0	0	0.676049	-0.570203	-0.687801	-0.571282	0.483159	0	-0.433073	-0.381928	0	-0.426021	-0.374774	-1.1946	0.311117	-0.246441	-0.308309
221_LEE_POSITIVE	0	0	0	0	0	0	0	0	0	0	1.31617	0	-1.09072	-1.26707	-1.10534	0	1.12729	0.984783	0	-0.989963	0	0	0.94401	0.874239	-0.825772	0.921949	0	-0.749951	0.736101	0	0	-0.744207	-0.543661	-0.63966
223_LEE_POSITIVE	0	0	0	0	0	0	0	0	1.2735	0	0	-0.822775	-1.7652	-0.824909	-0.678953	0	-3.46946	0.574538	0	0.676049	0	0.489046	0.540291	1.37115	-2.56732	0.522017	0.528636	-0.386794	0.376546	1.17723	-0.403825	0	0.27551	-0.974731
226_LEE_NEGATIVE	0	0	0	0	0	0	0	0	0	0	0	1.41634	0	-0.557508	0.577793	1.26001	0	0.957338	0.91078	-0.339195	0	0.793746	0.891557	0.782566	0	-0.687945	-0.592465	-0.601492	-1.3658	-1.20576	1.9973	2.80012	-0.801733	1.33538
228_LEE_NEGATIVE	0	0	0	0	0	0	-1.78805	0	-1.61262	0	1.31617	1.25105	0	0	0	1.16316	1.12729	0	0.956017	0	1.10534	0.88154	0.94401	0.874239	0	0.921949	-0.74339	0.817329	0.736101	0.762454	0	0	0.59002	0.495405
229_LEE_NEGATIVE	0	0	0	0	0	0	0	0	0	0	0	0	0	0	-0.489266	0.53695	0	0	-0.526227	0	0	-0.497423	0	0.313915	0	-0.822718	-0.228638	-0.232621	0	-0.706803	-0.246664	-0.229132	-0.453737	-0.575223
229_LEE_POSITIVE	0	0	0	0	0	0	0	0	0	0	0	0	0	0	-0.425832	-1.24384	0	0	-0.461352	0.423271	0	0	-0.332725	0.260062	0	0	0.297099	0.224486	0	-0.579219	-0.198275	0.462801	0.108612	-0.457736
22_LEE_POSITIVE	0	0	0	0	0	0	0	0	1.2735	1.24239	0	0	-1.7652	-2.09848	0.846929	0.730457	0.698401	0.574538	0.550315	-0.578928	0.678953	1.38408	0.540291	1.37115	-2.56732	1.45616	0	2.5438	0.376546	0.396137	-0.403825	-2.34195	-0.826158	-0.974731
231_LEE_NEGATIVE	0	0	0	0	0	0	0	0	0	0	0	0	0	-0.824909	0	0	-0.710897	-0.727126	0.550315	0	0	0	0	0	-0.444694	-0.433073	-0.381928	-0.386794	-0.426021	0	0	-0.382531	0	0
233_LEE_NEGATIVE	0	0	0	0	0	0	0	0	0	0	0	0	-0.666063	0	0	0.730457	0	0	0.550315	0	0	0	0	1.37115	-0.444694	-0.433073	-1.145	-0.386794	-0.426021	-0.374774	0.360407	0.311117	-0.246441	1.68909
233_LEE_POSITIVE	0	0	0	0	0	0	0	0	0	0	0	-0.294997	-0.185989	0	0	-0.223037	-0.215393	0	-0.220819	-0.133694	0.591726	-0.20005	-0.12944	-0.153032	-0.257743	-0.243636	0.779908	-0.454274	0.432642	0.200801	0.162506	0.302467	0.490951	0.330312
234_LEE_NEGATIVE	0	0	0	0	0	0	0	0	0	-0.613615	-0.769423	-1.20021	-0.907911	0	-0.331743	-1.01149	-0.357865	0.249954	-0.364499	0.926238	-0.7346	-0.338933	-0.247504	-0.278995	-1.80255	0.649618	0.216054	-0.121709	-0.485947	0.930254	0.106279	-0.414921	0.0623578	-0.0782121
235_LEE_NEGATIVE	0	0	0	0	0	0	0	0	0	0	0	0	0	0	0	0	0	0	0	0	0	0	0	0	0	0	0	0	0	0	0	-0.520445	0.397942	0
235_LEE_POSITIVE	0	0	0	0	0	0	-1.1064	0	0	-0.796043	0	-0.623565	-0.477416	0	0.646436	-0.529254	0	0	1.0566	0	0	0	0	-0.428574	-0.280956	-0.271124	0	-1.48968	0	0.240306	0.678298	-0.229132	0.145418	0.398202
237_LEE_NEGATIVE	0	0	0	0	0	0	0	0	0	0	0	0	-0.414478	0	0	0	0	-1.2535	0	-0.339195	0	0	0	0.782566	0	0	-0.592465	0.224486	-0.215156	-0.176716	0	0.131932	-0.801733	-0.130044
237_LEE_POSITIVE	0	0	0	0	0	0	0	0	0	0	0	0	0	-1.26707	-1.10534	0	0	0	-1.15029	0	0	0	0	-1.02921	0	0	0	0	0.736101	0	0	-0.744207	0	-0.63966
238_LEE_NEGATIVE	0	0	0	0	0	0	0	0	0	0	0	0	0	0	0	0	0	0	0	0	0	0	0	-0.768546	-0.588988	0	0	0	0	0	-0.544093	-0.520445	0.397942	-1.35433
239_LEE_POSITIVE	0	0	0	0	0	0	0	0	0	0	0	0	0	0	1.29097	0	0	0	0	0	0	0	0	0	1.03062	0	0	0.817329	0	-0.733691	0	0.643796	0	0
23_LEE_POSITIVE	0	0	0	0	0	0	0	0	0	0	0	0	0	-1.26707	-1.10534	0	0	0	0	0	0	0.88154	0.94401	0	-0.825772	0	0.929966	0.817329	0.736101	0.762454	0	0	0.59002	-0.63966
242_LEE_NEGATIVE	0	0	0	0	0	0	0	0	0	0	0	-1.26475	0	0	0	-1.15393	0	0	-1.15029	0	-0.979659	0	-0.980938	-1.02921	0	0	0	0	0.736101	0	0	0	0	0.495405
242_LEE_POSITIVE	0	0	0	0	0	0	0	0	0	0	0	0	0	0	0	0	0	0	0	0	0	0.88154	0	0.874239	0	0	0	0.817329	0	0	0	0	-0.543661	0
243_LEE_POSITIVE	0	0	0	0	0	0	0	0	1.15243	0	0	-0.709211	-2.75516	-0.711286	-0.570211	0	-2.89836	0.470658	0	0.567425	0	0.390353	0.438337	1.10779	-3.43394	0.421171	0.427382	-0.296324	0.287057	0.924544	-0.311797	0	0.197778	-1.55555
245_LEE_NEGATIVE	0	0	0	-1.76593	0	0	0	0	0	0	-0.822559	0	0	-0.501563	0.521292	-0.411344	0.390946	-0.415608	0.269233	-0.291935	-0.284966	-0.381921	0	-0.319111	-0.603151	-0.181478	-0.14644	0.185044	-0.176514	0.155944	0.456103	-0.14684	0.0819906	0.227072
245_LEE_POSITIVE	0	0	0	0	0	0	0	0	0	0	0	0	0	0	0	0	0	0	0	0	0	0	-0.724997	0	0.769827	0	0	0.581788	0	0	0	0	0.397942	-0.436264
246_LEE_NEGATIVE	0	0	0	0	0	0	0	0	0	0	0	0	0	0	0	1.16316	0	0	0	-0.989963	0	0.88154	0	0.874239	0	0	-0.74339	0	0	-0.733691	0	0.643796	-0.543661	0.495405
248_LEE_POSITIVE	0	0	0	0	0	0	0	-1.00048	0	-0.796043	0	-0.623565	0.774042	-0.625583	0	0	-0.51878	1.105	0.372795	0	0.489266	-0.497423	-0.391478	0	-0.280956	-0.271124	-0.228638	0.275374	-0.265188	0.749239	0	-0.722205	-1.01844	-0.575223
251_LEE_NEGATIVE	0	0	0	0	0	0	0	0	0	0	0	0	-1.09072	0	0	0	0	0	0	0	0	0	0	0	0	0	0	0.817329	0	0	0	0	-0.543661	0
251_LEE_POSITIVE	0	0	0	0	0	0	0	0	0	0	0.870265	0.810204	0	-0.824909	0.846929	0.730457	1.83357	0.574538	0	0	0	0.489046	2.90065	0	0	1.45616	0.528636	1.27144	1.13275	2.39199	0.360407	0.311117	0.27551	0.217873
252_LEE_NEGATIVE	0	0	0	0	0	0	0	0	0	0	0.870265	0	0	0	0	0	0	0.574538	0	0	0.678953	0	0	0	0	0.522017	2.86071	-0.386794	1.13275	0	0	0	0.89671	0
253_LEE_NEGATIVE	0	0	0	0	0	0	0	0	0	0	0	0	0	0	0	0	0	-0.727126	-0.718923	0	-0.570203	0.489046	-0.571282	0	0	-0.433073	-1.145	-0.386794	0	0.396137	-0.403825	-0.382531	0.27551	-0.308309
253_LEE_POSITIVE	0	0	0	0	0	0	0	0	0	0	0	-1.26475	0	0	0	0	0	0	0	0	0	0	0	0	0	0	0	0	0	0	0	0.643796	-0.543661	0.495405
255_LEE_NEGATIVE	0	0	0	0	0	0	0	0	0	0	0	0.611696	0	0	0	0.53695	0	0	0.372795	0	0	0.319012	1.03657	0.313915	0	-0.822718	-0.228638	0.275374	-0.80868	-0.706803	1.40267	1.23833	-0.453737	0.919507
255_LEE_POSITIVE	0	0	0	0	0	0	0	0	0	0	0	0	0.980398	0	0	0	0	0	0.550315	0	-0.570203	0	0	0	0.613717	0	-0.381928	-0.386794	-0.426021	-1.12871	-0.403825	0	0	0.217873
257_LEE_NEGATIVE	0	0	0	0	0	0	0	0	1.2735	0	0	0	-0.666063	-0.824909	0.846929	0	-0.710897	0.574538	0.550315	0	0	0	0	0.483159	-0.444694	0	0.528636	0.438104	0	0.396137	0	0	0.27551	-0.308309
257_LEE_POSITIVE	0	0	0	0	0	0	0	0	-0.803771	0	-0.822559	0	0	0	0	0	-0.401637	0.288424	0	-0.84751	0.374417	0.22222	0	0.217829	0	-0.181478	-1.03999	0.591441	-0.176514	-1.01875	0.132412	0.830475	-0.64134	0.558962
25_LEE_POSITIVE	0	0	0	0	0	0	0	1.99205	0	0	0	0	0	1.16503	0	0	0	0	0	0	1.10534	0	0.94401	0	1.03062	0.921949	0	0.817329	0.736101	0.762454	0	0	0.59002	-0.63966
263_LEE_NEGATIVE	0	0	0	0	0	0	0	0	0	0	0	0	0.863229	0	0.732718	0	1.55375	-0.616563	0	-0.474814	-0.466556	0	1.22701	-0.50669	0.507847	0.421171	0.427382	0	-0.332084	-0.879193	0	0.743008	-0.602778	0.540161
263_LEE_POSITIVE	0	0	0	0	0	0	0	0	0	0	0	0	0	0	0	0	0	0	0	0	0	0	0	0	0	0	0	0	0	0	0	0	0	-0.436264
264_LEE_POSITIVE	0	0	0	0	0	0	0	0	0	0	0	0	0	0	0	0	0	0	0	0	0	0	-0.980938	-1.02921	0	0	0	0	0	0	-0.772661	-0.744207	0	-0.63966
265_LEE_POSITIVE	0	0	0	0	0	0	0	0	0	0	0	0	0	0	0	0	0	0	0	0	1.10534	0	0	0	0	0	0	0	0	0	-0.772661	0	0.59002	-0.63966
269_LEE_NEGATIVE	0	-1.28019	0	-1.46822	0	0	0	0	0.646378	0	-0.555139	2.25464	-1.04878	-3.28568	2.3944	-0.612852	-1.16492	0.819843	1.29996	0	-0.385942	0.279101	0.345205	1.6512	-4.7551	0.321074	1.22406	-0.39934	1.17018	1.84524	0.347714	-1.19656	0.420836	-0.512713
26_LEE_POSITIVE	0	0	0	0	0	0	0	0	-1.61262	0	1.31617	0	0	1.16503	0	0	0	0.984783	0	1.10206	0	-1.11535	0	0	0	0	-0.74339	-0.749951	0.736101	-0.733691	0	0	0	0
274_LEE_POSITIVE	0	0	0	0	0	0	0	0	0	0	0	0	-0.666063	-2.09848	-0.678953	0.730457	-0.710897	0	0	0.676049	0.678953	0	0	-0.6125	-0.444694	-0.433073	0.528636	-0.386794	-0.426021	0.396137	-1.1946	-1.14638	0.27551	0
275_LEE_NEGATIVE	0	0	0	0	0	0	0	0	0	-1.17182	0	0	0	0	0	0	-0.871475	0.728449	0.702725	-0.733098	0	0.637101	0.692046	0.630749	0	-0.576281	-0.519772	-0.525194	-0.568549	0	0.495661	0	0.397942	0.328179
275_LEE_POSITIVE	0	0	0	0	0	0	0	0	0	0	0	0	-0.363545	-0.501563	0	0	-1.09565	0	0.269233	0	0	-1.0518	-0.833336	0.217829	-0.189744	-0.582522	0	-1.05445	-1.1712	-0.141727	-0.531078	-0.14684	0.0819906	-0.368829
27_LEE_NEGATIVE	0	0	0	0	0	0	0	0	0	0	1.31617	0	0	-1.26707	-1.10534	0	0	0	0	-0.989963	0	0	0	0	0	0.921949	0	-0.749951	0.736101	0	0	0	0	-0.63966
27_LEE_POSITIVE	0	0	0	0	0	0	0	0	0	0	0	0	-0.824735	-0.989378	1.01202	0	0	0	0	0	0	0	0	-0.768546	-0.588988	0	0	0.581788	0.513762	0	0	-1.54635	-0.363202	-1.35433
281_LEE_NEGATIVE	0	0	0	0	0	0	0	0	0	0	0	0	0	0	0	0	0	0.984783	0	0	0	0	0	0	0	0	0	0	0	-0.733691	0	0.643796	-0.543661	0.495405
281_LEE_POSITIVE	0	0	0	0	0	0	0	0	0	0	0	1.25105	0	0	0	1.16316	1.12729	0.984783	0	0	1.10534	0.88154	0	0	-0.825772	0	0	0	0	0.762454	0	0	0	0
285_LEE_NEGATIVE	0	0	0	0	0	0	0	0	0	0	0	-0.822775	0	0.732134	0.846929	-0.722182	0.698401	0.574538	-0.718923	0	0	0	0	-0.6125	0	-0.433073	-0.381928	0.438104	-0.426021	0	1.09583	0.981341	0	0.75532
285_LEE_POSITIVE	0	0	0	0	0	0	0	0	0	0	0	-1.26475	0	0	0	-1.15393	0	0	-1.15029	0	0	0	0	-1.02921	0	0	0	0	0	0	0	0	0.59002	0.495405
287_LEE_POSITIVE	0	0	0	0	0	0	0	0	0	0	0	0	0	0	0	0	0	0	0	0	0	0	0	0	1.03062	0	0	0	0	0	-0.772661	0	0.59002	0
28_LEE_POSITIVE	0	0	0	0	0	0	0	-1.67704	0	0	0	0	1.43373	0	-1.10534	-1.15393	1.12729	0.984783	0	0	-0.979659	-1.11535	0	-1.02921	0	0	0.929966	-0.749951	0.736101	0.762454	-0.772661	0	0	0
290_LEE_POSITIVE	0	0	0	0	0	0	0	0	0	0	0	0	-1.09072	0	0	0	0	-1.15945	0	0	0	0	-0.980938	0	-0.825772	0	0	0	0	0.762454	-0.772661	-0.744207	0.59002	0
292_LEE_POSITIVE	0	0	0	0	0	0	0	0	0	0	0	0	0	0	0	0	0	0	0.956017	0	0	0	0	0	0	0	-0.74339	0	-0.801731	0	0.713988	0	0	0.495405
296_LEE_NEGATIVE	0	0	0	0	0	0	0	0	0	0	0	-0.822775	0	0	0	-0.722182	0	-0.727126	-0.718923	0	0	0	0	-0.6125	0	-0.433073	0	0	-0.426021	0	0	0	-0.246441	0.217873
297_LEE_POSITIVE	0	0	0	0	0	0	0	0	0	0	0	0	0	0	-1.10534	0	0	0	0	0	0	0	0	0	-0.825772	0.921949	0	0	0.736101	0	0	0	0	0
29_LEE_NEGATIVE	0	0	0	0	0	0	0	0	0	0	0	0	0	0	0	0	0	0	-1.15029	0	0	0	0	0	0	0	0.929966	0	0	0	-0.772661	0	0	0
29_LEE_POSITIVE	0	0	0	0	0	0	0	0	0	0	0	0	0	0	0	0	0	-1.15945	0	0	0	-1.11535	-0.980938	-1.02921	0	-0.810852	0.929966	-0.749951	-0.801731	0	0	-0.744207	0.59002	0
2_LEE_POSITIVE	0	0	0	3.72711	0	0	-0.822426	1.01342	-0.664067	-1.35937	0.416601	-0.377309	-3.30082	-1.028	1.06822	1.61327	0.801904	0.190985	0.55164	-1.18844	0.768024	0.454426	-0.188811	0.928844	-1.42365	0.506191	-1.18421	2.13701	0.652336	0.701887	1.10297	-2.66808	0.409334	-2.18298
2_iron,_2_sulfur_cluster_binding_GO	0	0	0	0	0	0	0	0	0	0	0	0	0.980398	0	0	0	0	0	0	0	0	0	0	0	0	0	0	-0.386794	0	0	-0.403825	0	0.27551	-0.308309
3'-5'-eoribonuclease_activity_GO	0	0	0	0	0	0	0	0	0	0	0	0	1.43373	0	0	0	0	0	0	1.10206	0	0	0	-1.02921	1.03062	0	0.929966	0	0	0.762454	0	0	0.59002	0
3'-5'_eonuclease_activity_GO	0	0	0	0	0	0	0	0	0	0	0	0	1.14857	0	0	0	0	0	0	0.835168	0	0	0	-0.768546	0.769827	0	0.679604	0	0	0.535576	0	0	0.397942	0
3'-UTR-mediated_mRNA_destabilization_GO	0	0	0	0	0	0	0	0	0	0	0	0	0	0	0	0	0	0	0	0	0	0	0	0	0	0	0	0	0	0	0	0	0	-0.436264
3,4-dihydroxybenzoate_catabolic_process_GO	0	0	0	0	0	0	0	0	0	0	0	0	0	0	0	0	0	0	0	1.10206	0	0	-0.980938	0	0	0	0	0	0.736101	0	-0.772661	0	0	0
305_LEE_POSITIVE	0	0	0	0	0	0	0	0	0	0	0	0	0	-0.989378	0	0	0	0	0	0	0	0	0	0	0	0	0.679604	0	0	0	-0.544093	0	0	-0.436264
307_LEE_NEGATIVE	0	0	0	0	0	0	0	0	0	0	0	0	0	0	1.01202	0	0	0	0	0	0.838198	0	0	0	0	0	0.679604	0.581788	0	0	0	-0.520445	-0.363202	0
30_LEE_NEGATIVE	0	0	0	0	0	0	0	0	0	0	0	0	0	0	0	0	0	-0.888334	0	0	0	-0.84743	-0.724997	0	0	0	0	0.581788	0	0	0	-0.520445	0	-0.436264
30_LEE_POSITIVE	-4.92725	0	0	1.41112	0	0	0	-0.500555	0	-3.58506	-1.20017	-0.609537	-1.99459	-1.89693	0.647198	-0.460186	-1.49178	-0.467214	0.957547	-0.600808	-0.263267	-2.88033	-3.81812	-0.674127	-1.54485	-2.06257	0.889794	-1.24731	-3.42376	0.255765	-0.528219	-2.33942	2.06254	-0.133855
310_LEE_POSITIVE	0	0	0	0	0	0	0	0	0	0	0	0	0	0	0	0	0	-1.15945	0	-0.989963	0	0	0	0	-0.825772	0	0	0.817329	0	0	0	-0.744207	0	0
318_LEE_POSITIVE	0	0	0	0	0	0	0	0	0	0	0	0	0	0	0	0.730457	0	0.574538	0	0	0	0.489046	0	0	0	0	-0.381928	0	0	-0.374774	0.360407	0.311117	-0.246441	0.217873
31_LEE_POSITIVE	0	0	0	0	0	0	-0.822426	1.01342	-0.664067	-1.35937	0.416601	1.00127	-2.28674	-1.028	0.39718	1.61327	0.279379	0.190985	0.55164	-1.94444	0.768024	0.454426	-1.16742	0.928844	-1.42365	1.03313	0.516739	1.39836	0.289605	0.701887	-0.327652	-1.8527	-0.344497	-3.04932
321_LEE_POSITIVE	0	0	0	0	0	0	0	0	0	0	0	0	0	0	0	0	0	-1.15945	0	1.10206	0	0	0	0	0	0	0	0.817329	0	0.762454	0	0	0.59002	-0.63966
323_LEE_POSITIVE	0	0	0	-2.60769	0	0	0	0	0	0	0	0	0	-1.26707	0	0	0	-1.15945	0	-0.989963	0	0	0	0	0	0	0	0	0	0	0	-0.744207	0	0
324_LEE_NEGATIVE	0	0	0	0	0	0	0	0	0	0	0	0	0	0	0	0	0	0	0	0	0	0.637101	0	0	0	0	0	0	0	0	0	0.439508	-0.363202	0.328179
329_LEE_POSITIVE	0	0	0	0	0	0	0	0	0	0	0	0	0	0	-1.10534	0	0	0.984783	0	0	-0.979659	0	0	0	-0.825772	0	0	-0.749951	-0.801731	0.762454	0.713988	0	0.59002	0
32_LEE_NEGATIVE	0	0	0	0	0	0	0	0	0	0	0	0	0	0	0	0	0	0	0	0	0	0	0	0	0.613717	0	0	-0.386794	0	0	0	0	0	0
32_LEE_POSITIVE	-1.96196	0	0	0	0	0	0	0	0	-0.885636	-1.05092	-1.80848	0	-0.711286	-0.570211	0	-1.57941	0	0	0.567425	0	-1.53196	-1.29139	-0.50669	-0.349252	-1.0026	0.427382	0.343183	-0.987728	0.304802	-0.311797	-0.292466	0.197778	-0.736963
330_LEE_POSITIVE	0	0	0	0	0	0	0	0	0	0	0	0	0	0	0	0	0	-1.15945	0	0	0	0	0	0	0	0	0	0	0.736101	0	-0.772661	0	0.59002	-0.63966
332_LEE_NEGATIVE	0	0	0	0	0	0	0	0	0	0	0	0	0	0	1.29097	0	0	-1.15945	0	0	0	-1.11535	0	0	0	0	0	0	0	0	0	0	0	0
33_LEE_NEGATIVE	0	0	0	0	0	0	0	-1.60799	0.705809	-1.21232	0.971234	-0.319317	-0.622586	-0.320963	-2.01753	-6.81381	-0.696262	-0.248315	-0.242492	-0.485419	-1.60728	-1.27648	-0.473815	-1.07535	-1.1483	0.40098	0.85876	0.636599	0.494773	2.23541	-1.00361	-0.929434	0.977621	-0.030022
33_LEE_POSITIVE	0	0	0	0.814931	0	0	-1.49585	-2.36663	-1.47611	0.365242	-0.605844	2.66601	-1.92382	-3.35239	-0.475619	-0.40076	1.06613	0.50552	-1.53107	-0.35261	0.698137	0.511795	3.16274	-0.455803	-1.33816	2.49936	1.82035	1.87263	2.4115	3.52824	-0.207752	-1.53932	2.37735	-0.474195
34_LEE_POSITIVE	0	0	0	0	0	0	-1.19987	1.39858	-1.03143	-2.17594	0.755461	0.696994	-2.75516	-0.711286	-0.570211	1.61955	0.588897	0.470658	1.24786	-1.30724	1.51376	1.12011	-0.467577	1.10779	-1.02707	1.18896	1.20275	2.007	0.882961	0.924544	-0.311797	-1.81693	0.666061	-1.55555
35_LEE_POSITIVE	-2.26192	0	0	0	0	0	0	0	0	-1.17182	0	-0.98718	-0.824735	0	0	0	-0.871475	0	0	0.835168	0	-0.84743	-0.724997	0	-0.588988	-0.576281	0	0	-0.568549	0.535576	-0.544093	-1.54635	0	-0.436264
38_LEE_POSITIVE	0	0	0	0	0	0	0	-0.925725	0	-0.724134	0	0	-0.414478	-1.44525	0.577793	0	-0.454183	-0.468696	0.31511	-0.965793	-0.331814	0	-0.951069	-1.03059	-0.709812	0.291645	-0.181965	0.697407	-0.215156	0.192508	-0.633189	-0.593584	0.399095	0.299
3_LEE_POSITIVE	0	0	0	3.93222	0	0	-0.912538	1.10608	-0.750865	-1.54604	0.494144	-0.452619	-2.70946	-1.20426	1.24602	1.90132	0.967434	0.249954	0.699331	-0.750154	0.931577	0.592475	-0.247504	1.1787	-1.80255	0.649618	-0.890152	2.6847	0.40533	0.436896	0.829724	-2.38196	0.251861	-1.97093
4-aminobutyrate_degradation	0	0	0	0	0	0	0	0	0	0	1.03598	0	-0.824735	-0.989378	-0.838198	0	0.858472	0.728449	0	-2.01234	0	-0.84743	0.692046	0	0	0.672525	-0.519772	-0.525194	0.513762	-0.511781	0	-0.520445	-1.18282	-0.436264
4-nitrophenol_catabolic_process_GO	0	0	0	0	0	0	0	0	0	0	0	0	0	1.16503	0	0	0	0	0	0	0	0	-0.980938	0	0	-0.810852	0	0	-0.801731	0	0	0	0	0.495405
40_LEE_POSITIVE	0	0	0	0	0	0	0	0	0	0	0	0	0	1.16503	0	0	0	0	0	-0.989963	-0.979659	0	0	0	-0.825772	-0.810852	0	0	0	0	0.713988	0	0.59002	0.495405
41_LEE_NEGATIVE	0	0	0	0	0	0	0	0	1.2735	1.24239	0.870265	0	0	0.732134	0	0	0.698401	0.574538	0	0.676049	0	-0.687801	0.540291	-0.6125	-0.444694	0.522017	-0.381928	0.438104	1.13275	0.396137	-0.403825	-0.382531	0.27551	-0.308309
42_LEE_POSITIVE	0	0	0	0	0	0	0	0	0	0	0	0	-1.09072	0	0	0	0	0	0	0	0	0	0	0	-0.825772	0	0	0	0	0.762454	0	-0.744207	0	-0.63966
44_LEE_POSITIVE	0	0	0	0	0	0	0	0	0	0	0	0	0	0	0	0	0	0	0	0	0	0	0	0	0	0	0	0	-0.801731	-0.733691	0	0	-0.543661	0.495405
46_LEE_NEGATIVE	0	0	-1.66307	0	0	-1.51861	-0.912538	-0.809593	-0.750865	0.837086	0.494144	0.441748	0	-0.454471	0	1.02688	0.347592	0	0.23189	0.329391	0.331743	-0.947872	-0.73652	0.582369	0	0.211285	0.216054	0.506065	0.115626	0.127353	0	0.30392	0.251861	-0.299726
48_LEE_NEGATIVE	0	0	0	0	0	0	0	0	0	0	0	0	0	0	0	0	0	0	0	-0.339195	0	0	0	0.260062	0	-0.220589	-0.181965	0	0	-0.176716	-0.198275	0.131932	-0.348067	0.0741137
4_LEE_POSITIVE	0	0	-0.889548	-0.932427	-0.754863	-1.82217	-0.714485	-4.20451	-0.46778	-4.43149	1.07514	2.89945	1.48173	1.35865	-5.70393	-8.00432	1.19653	0.2583	-1.73571	-0.976381	-5.5636	-3.10144	2.27648	-4.1438	-1.45484	4.19964	5.58867	-2.4099	0.946541	13.0251	-0.442867	-0.741482	3.34389	-0.940554
4_iron,_4_sulfur_cluster_binding_GO	0	-1.94071	-2.08636	0	-1.94071	0	0	0	0	0	-1.17092	-0.822775	0.980398	0	0	-0.722182	0	-0.727126	0	-1.57927	-0.570203	0	-0.571282	-0.6125	-0.444694	0	-1.145	0	0	-0.374774	-1.1946	0.981341	-0.826158	-0.308309
5'-3'_eonuclease_activity_GO	0	0	0	0	0	0	0	0	0	0	0	0	0	0.621395	0	0.619776	0	-1.61272	0	0	0	0	0	0	0	0.421171	0.427382	1.0132	0	0.924544	0	0.228752	0.666061	-0.226288
5'-flap_endonuclease_activity_GO	0	0	0	0	0	0	0	0	0	0	0	0	0	0.893534	0	0.891794	0	-2.34137	0	0	0	0	0	0	0	0.672525	0.679604	1.68318	0	0.535576	0	0	0.397942	-0.436264
5-amino-1-ribofuranosylimidazole-4-carboxamide_transmembrane_transport_GO	0	0	0	0	0	0	0	0	-1.1512	0	0	0	0	0	0	0	0	0	-0.718923	0	0	0	0	-0.6125	0.613717	0	0.528636	0	0	0.396137	-0.403825	0	-0.246441	-0.308309
5-phosphoribose_1-diphosphate_biosynthetic_process_GO	0	0	0	-2.30761	0	0	0	-1.38502	0	0	-1.34203	0	0	-0.989378	-0.838198	0	0	0.728449	0	-0.733098	0	-0.84743	-1.99496	0	0	0.672525	0	-0.525194	0.513762	0	0	-0.520445	-0.363202	-0.436264
50_LEE_POSITIVE	0	0	0	0	0	0	0	0	0	0	0	-0.822775	-0.666063	0	2.14426	0	0.698401	0	-0.718923	-1.57927	0	-0.687801	-0.571282	-0.6125	-1.28611	1.45616	-0.381928	0.438104	-0.426021	0.396137	1.09583	0.981341	0.89671	0.75532
5_LEE_POSITIVE	0	0	0	0	0	0	0	-1.00048	0	1.02884	0.668601	0.611696	0	1.42032	-1.31384	0	0	0	-0.526227	-1.11378	-3.3577	-1.33156	1.03657	-3.54205	-0.280956	1.92737	0.353619	-0.232621	1.45596	1.52034	0	-1.47566	2.00056	-0.575223
60S ribosome export_LEE_NEGATIVE	0	-1.38262	0	0	0	0	0	-1.68134	0.739824	-2.27694	-1.59958	0.336629	-3.06593	-0.955641	-1.35332	-1.47323	-0.756117	0.168018	-0.267019	-0.538095	-1.05815	-0.716832	-1.06102	0.39198	-2.78003	0.44979	0.459848	1.25163	0.246261	-0.244026	-1.12558	-1.65095	-0.574272	-1.28655
60S ribosome export_LEE_POSITIVE	0	-1.17413	0	0	0	-1.17413	0	0	-2.07073	0.525271	1.30285	1.84374	-1.33766	-1.89693	0.220023	0.949338	0.872128	1.58842	0.540396	0.819292	0.826109	0.769469	2.76844	0.407126	-0.640574	0.869364	-0.470902	-0.483453	1.70055	3.15178	0.721308	-0.803216	0.715838	-0.133855
60_LEE_POSITIVE	0	0	0	0	0	0	-1.78805	0	-1.61262	1.7069	1.31617	1.25105	0	0	0	1.16316	1.12729	0	0.956017	0	1.10534	0.88154	0.94401	0.874239	0	0.921949	-0.74339	0.817329	0.736101	0.762454	0	-0.744207	0.59002	0.495405
61_LEE_POSITIVE	0	0	0	0	0	0	-1.32136	-1.21343	-1.1512	0	0	0	0.980398	-0.824909	0.846929	-0.722182	0.698401	-0.727126	0	0.676049	-0.570203	-0.687801	0.540291	-0.6125	-0.444694	0	1.47055	0.438104	-0.426021	0.396137	-0.403825	-0.382531	0.27551	-0.974731
7-methylguanosine_RNA_capping_GO	0	0	0	0	0	0	0	0	0	0	0	1.25105	0	0	0	1.16316	1.12729	0.984783	0	0	1.10534	0.88154	0	0	-0.825772	0	0	0	0	0.762454	0	0	0	0
7-methylguanosine_cap_hypermethylation_GO	0	0	0	0	0	0	0	0	0	0	0	0.974236	0	0	0	0.891794	0.858472	0.728449	0	0	0.838198	0.637101	0	0	-1.6991	0.672525	0	0	0	0.535576	0	0	0	-0.436264
7-methylguanosine_mRNA_capping_GO	0	0	0	0	0	0	0	0	0	0	0	-1.26475	0	0	0	-1.15393	0	0	-1.15029	0	0	0	0	-1.02921	0	0	0	0	0	0	0	0	0.59002	0.495405
73_LEE_POSITIVE	0	0	0	0	0	0	0	0	0	-1.00322	0.870265	-0.822775	-0.666063	-0.824909	0.846929	-0.722182	-0.710897	-0.727126	0	0	0.678953	-0.687801	0	0	-1.28611	0	0.528636	0.438104	-0.426021	1.17723	-0.403825	-1.14638	0	-0.308309
76_LEE_POSITIVE	0	0	0	0	0	0	0	0	0	0	0	0	0	0	0	0	0	0	0	0	0	0	0	0	0	0	0	-0.749951	0	0	0	0	0	0
77_LEE_NEGATIVE	0	0	0	0	0	0	-1.32136	1.52138	-1.1512	0	2.19268	0.810204	-0.666063	-0.824909	-0.678953	0.730457	1.83357	0.574538	0.550315	-0.578928	0.678953	0.489046	1.49585	0.483159	0	1.45616	-0.381928	0.438104	1.13275	0.396137	0.360407	-0.382531	0.27551	0.217873
77_LEE_POSITIVE	0	0	0	0	0	0	0	-1.23508	0	-0.865453	-1.15824	-0.190706	-2.62101	-1.81212	1.18321	-0.875731	-2.09088	-0.135361	0.497544	0.367882	-0.951655	-0.383334	-2.81437	-0.288515	-0.583942	-0.916759	-0.726945	-0.744489	-1.87394	-1.08534	-1.73485	-2.16777	0.377877	-0.477538
78_LEE_NEGATIVE	0	0	0	0	0	0	0	-1.67704	0	0	1.31617	0	0	0	0	-1.15393	1.12729	0	0	0	-0.979659	-1.11535	0	-1.02921	1.03062	0.921949	0.929966	-0.749951	0.736101	0.762454	0	0	0.59002	0
78_LEE_POSITIVE	0	0	-0.701258	0	0	0	-6.42037	2.08874	-6.54569	-1.72977	2.94703	1.97006	-0.7794	-0.211571	0.992615	1.09576	2.39641	0.0908688	0.906022	-0.430518	1.81367	1.51796	3.24822	-0.553273	-0.517455	2.99129	-1.2703	4.7806	0.988362	1.16878	-0.0920273	-0.255638	0.80922	-0.467072
79_LEE_POSITIVE	-5.61707	0	0	0	0	0	0	0	0	-1.28187	-9.08982	-2.72986	-0.229014	0	0.365867	0.27555	-7.16876	0	0	0.23605	-0.165297	-6.97177	-9.09671	-1.17172	-0.0943908	-7.52253	-0.0654394	-0.259316	-7.44016	-0.0624515	-0.281502	-0.581429	0.341173	-0.16561
7_LEE_POSITIVE	0	0	0	4.05668	0	0	-0.967119	1.16195	-0.803771	-1.66124	0.54233	-0.499656	-1.89021	1.1361	0.521292	2.08386	1.0719	0.288424	0.794614	-0.84751	1.03504	0.682737	-0.285825	0.672102	-0.603151	0.742691	-1.03999	2.02599	1.02401	0.517674	0.976126	-1.78831	0.725988	-1.46699
81_LEE_NEGATIVE	0	-0.948003	0	0	0	-0.948003	0	-4.48857	2.67293	-4.20914	-2.29156	1.61259	-1.05468	-0.655034	-4.27227	-6.5035	-4.57276	0.441435	-1.25152	0.68796	-2.63225	-6.09788	-2.06133	-1.7753	-2.17929	-1.20216	4.25777	-3.89792	-2.02416	5.46904	-2.87577	-3.84063	1.55791	-0.808767
81_LEE_POSITIVE	0	0	1.15072	1.09492	0	0	0.764413	-1.36216	0.299454	1.43672	0.994108	1.27472	1.9581	0.991783	-0.494408	1.43491	1.77877	0.133562	-0.946246	1.65744	0.813061	0.0646888	0.665239	-1.32632	0.938446	3.21941	2.18158	2.36952	2.21505	0.88405	-0.265806	0.301324	0.686192	-0.174194
83_LEE_NEGATIVE	0	0	0	0	0	0	0	0	0	0	0	0	0	0	0	0	0	-0.888334	0	0	0.838198	0	0.692046	0	0	0.672525	0	0	0.513762	0	0	-0.520445	0	0
83_LEE_POSITIVE	0	0	0	-1.04595	0	0	3.11786	-1.36216	1.51792	-1.4048	0.266697	1.27472	-2.69991	-1.33043	-1.20764	-1.91035	0.539051	-0.326345	-0.587839	-3.18094	0.494408	-1.72094	1.78666	-0.933648	-3.52432	1.66227	0.385892	0.555665	0.778161	3.47595	-0.265806	-1.1049	2.33791	-0.451608
84_LEE_POSITIVE	0	0	0	0	0	0	0	0	0	0	0	0	0	0	1.29097	0	0	0	0	0	0	0	0	0	0	0	0	0.817329	0	0	0	0	0	-0.63966
87_LEE_POSITIVE	0	0	0	0	0	0	0	0	0	0	0	0	0	-1.26707	0	0	1.12729	0	0	0	0	0	0	0	0	0.921949	0	-0.749951	0.736101	0	0	0	0	-0.63966
89_LEE_POSITIVE	0	0	0	0	0	0	0	0	0	0	0	0	0	0	0	0	1.12729	0	0	0	0	0	0	0	-0.825772	0	0	0	0	0.762454	0	-0.744207	0.59002	0
8_LEE_POSITIVE	0	0	0	0	0	0	-0.967119	1.16195	-0.803771	-1.66124	0.54233	0.488459	-4.29461	-1.31419	-1.03504	1.13291	0.390946	0.288424	0.794614	-1.62858	1.03504	0.682737	-0.833336	1.34177	-2.05403	0.742691	0.754798	2.02599	0.483761	1.84671	-0.531078	-2.74547	-0.64134	-3.41651
90S_preribosome_GO	0	0	0	0	0	0	0	0	0	0	0.755461	0	2.12956	2.96588	0	0	-0.600922	0.470658	0	0.567425	0	0	0	0	1.37925	-0.338556	0.427382	0	0.287057	1.86385	0.8486	1.56563	1.43654	0.149138
90_LEE_NEGATIVE	-1.40518	0	0	0	0	0	-0.0663503	0.15164	-0.105133	0.708429	-0.117695	-0.120633	0.596337	0.0459988	0.0709583	0.169981	-0.139718	0.0794509	-0.151692	-0.601841	-0.556726	0.90199	0.134406	1.76522	0.319431	-0.977625	-0.549295	0.411251	-1.31116	-3.58587	0.647405	1.06495	-1.33971	0.606593
90_LEE_POSITIVE	0	0	0	0	0	0	0	0	0	0	0	0	0	0	0	0	0	0	0	0	1.10534	0	0	0	0	0	0	0	0	-0.733691	0	0.643796	-0.543661	-0.63966
94_LEE_NEGATIVE	0	0	0	0	0	0	0	0	0	0	0	0	-0.824735	0	0	0	0	0	0	0	0	0	0	0.630749	-0.588988	0	0.679604	0	0	0.535576	0	0.439508	0.397942	0
94_LEE_POSITIVE	0	0	0	0	0	0	-0.822426	1.01342	-0.664067	0	0.416601	1.00127	0	0.305145	0.39718	1.61327	0.801904	0.591229	0.55164	-0.193929	0	0.454426	0.535437	1.57186	0.217782	0.157007	-0.665882	0.377306	0.289605	-0.287181	1.10297	0.204568	-0.684002	0.283759
97_LEE_POSITIVE	0	0	0	0	0	0	0	0	0	-1.17182	-1.34203	0	-0.824735	0	1.01202	0	-0.871475	0	0	0	-0.723853	-0.84743	-0.724997	0	-0.588988	-0.576281	0	-0.525194	-0.568549	0	0	-0.520445	0	0
99_LEE_NEGATIVE	0	0	0	0	0	0	0	0	0	0	0	0	0	0	0	0	0	0	0	0	0	0	-0.980938	0	0	0	0	0	0	0	0	0	0	0
99_LEE_POSITIVE	0	0	0	0	0	0	0	0	0	0	0	-0.499656	-0.363545	-0.501563	0	0	0	-0.415608	0	0	0.374417	0	0	0	-0.603151	0.247233	0.252337	0	-0.176514	0.155944	-0.531078	0	0.315754	-0.368829
9_LEE_POSITIVE	0	0	0	0	0	0	-1.1064	1.30381	-0.939665	-1.96391	0.668601	0.611696	-2.3831	-1.6062	0.646436	2.58452	0.507212	0.394392	1.0566	-1.11378	1.31384	0.934282	-0.391478	1.80279	-1.67859	1.92737	1.0133	2.76892	0.71032	0.240306	0.211188	-1.47566	-0.453737	-1.22889
ADP_transport_GO	0	0	0	0	0	0	0	0	0	0	0	0	0	0.621395	-0.570211	0	0	0.470658	0	0	-0.466556	1.12011	0.438337	0	0	0	-0.894398	0	0.287057	-0.285457	0	0.743008	-0.172984	0.540161
AMP-activated_protein_kinase_activity_GO	0	0	0	0	0	0	0	0	0	0	0	0.696994	0	-0.711286	0	0	1.55375	0	-0.608656	-2.47378	-1.28915	0	0	0.384874	0.507847	1.18896	-0.291919	-0.296324	0.882961	0.304802	0.8486	0.228752	0.666061	1.22061
AMP-activated_protein_kinase_comple_GO	0	0	0	0	0	0	0	0	0	0	0	0.696994	0	-0.711286	0	0	1.55375	0	-0.608656	-2.47378	-1.28915	0	0	0.384874	0.507847	1.18896	-0.291919	-0.296324	0.882961	0.304802	0.8486	0.228752	0.666061	1.22061
AMP_biosynthetic_process_GO	0	0	0	0	0	0	0	0	0	0	0	0	0	1.16503	0	0	0	0	0	0	-0.979659	0	-0.980938	0	0	0	-0.74339	-0.749951	0	0	0	-0.744207	0	0
AMP_salvage_GO	0	0	0	0	0	0	0	0	0	0	0	0	0	0.893534	0	0	0	0	0.702725	0	-1.9925	0	-0.724997	0	0	0	-0.519772	-0.525194	-0.568549	0	0.495661	-0.520445	0	0.328179
AP-2_adaptor_comple_GO	0	0	0	0	0	0	0	0	0	0	0	0	0.980398	0.732134	0	0	0.698401	1.56982	0	0	0	0	0.540291	0	3.14873	0	0	0	0	-2.31322	1.09583	2.07117	-1.81055	1.68909
AP-3_adaptor_comple_GO	0	0	0	0	0	0	0	0	0	1.41428	0	0.974236	0	2.35227	0	-0.883203	0	0.728449	0	0	-1.9925	1.80473	0.692046	-0.768546	0	0.672525	1.89712	-0.525194	0.513762	1.58032	0.495661	0	0.397942	0.328179
ARF_GTPase_activator_activity_GO	0	0	0	0	0	0	0	0	0	0	0.870265	0	0	0.732134	-0.678953	-0.722182	0	0	0	-0.578928	-0.570203	0	0	0	-0.444694	0.522017	0	-0.386794	0	-0.374774	-0.403825	0.311117	-0.826158	-0.308309
ATP-dependent_5'-3'_DNA_helicase_activity_GO	0	0	0	0	0	0	0	0	0	0	0	0	0	0	0	0	0	0	0	0	0	0	-0.980938	0	0	0	0	0	0	0	0	0	0.59002	0
ATP-dependent_DNA_helicase_activity_GO	0	0	0	0	0	0	0	0	0	0	0	0	0	0	-0.489266	0	-0.51878	-0.533849	0	-0.398325	0	-0.497423	-1.09849	0	0	-0.822718	-0.228638	0	-0.80868	-0.222807	0.211188	-0.229132	1.11794	-0.575223
ATP-dependent_RNA_helicase_activity_GO	0	0	0	0	0	0	0	0	0	0	0	0	0	-1.26707	0	0	0	0	0	0	0	0	0	0	0	0	0	0	0.736101	0	0	-0.744207	0	0
ATP-dependent_chromatin_remodeling_GO	0	0	0	-1.76593	0	0	0	1.16195	2.1955	2.1336	0.54233	-0.499656	0.643221	-1.31419	-0.374417	1.13291	-1.09565	1.61542	-2.04915	0.371963	-0.83134	0.682737	1.51276	-0.910031	0.912304	-1.19222	1.47785	1.20722	-1.9745	0.517674	-0.161162	-1.04178	0.315754	-1.46699
ATP-dependent_helicase_activity_GO	0	0	0	0	0	0	0	0	0	0	0	0	0	0	-0.570211	0	0	-1.61272	0	0.567425	0	0	-0.467577	-0.50669	0	0	0	0.343183	0.287057	0	-0.311797	0	0.666061	-0.226288
ATP_binding_GO	0	-0.51374	-0.638567	-0.67894	-0.51374	-1.31143	-0.344736	-0.883621	-0.174817	-1.39145	0.816958	-0.643896	-2.27347	-1.61184	-0.777135	-0.519927	0.873369	-1.32905	-0.508896	-1.17535	-0.339868	-0.409587	-1.69225	-0.335852	-1.05647	0.598057	-0.158902	-0.953236	0.301454	-0.208126	0.439829	-1.11704	0.743951	0.355311
ATP_biosynthetic_process_GO	0	0	0	0	0	-1.642	0	-0.925725	0	-1.7976	0	-0.555545	0	0.473189	0	-0.464268	0.443059	0.335478	0.31511	-0.965793	-0.331814	-1.17677	1.72034	0.260062	-0.229613	0.856585	-0.181965	0.224486	-0.215156	0.618861	0.166298	0.131932	0.399095	0.299
ATP_export_GO	0	0	0	0	0	0	0	1.39858	0	-0.885636	0	0	-1.48723	-0.711286	0	-1.60258	1.55375	0	0.447778	-0.474814	0.570211	0	0.438337	-0.50669	-2.02928	1.18896	-0.291919	1.0132	-0.332084	1.86385	0.27253	-0.292466	0.197778	-0.736963
ATP_hydrolysis_coupled_anion_transmembrane_transport_GO	0	0	0	0	0	0	-1.78805	0	0	0	0	0	0	0	0	0	0	-1.15945	0	1.10206	0	0	0	0	0	0	0.929966	0	0	0.762454	-0.772661	0	0	-0.63966
ATP_hydrolysis_coupled_cation_transmembrane_transport_GO	0	0	0	0	0	0	0	-1.00048	0	-0.796043	0	0	0	-0.625583	0	-0.529254	0.507212	0	-0.526227	0	0.489266	-0.497423	1.03657	-0.428574	-0.280956	1.00008	0	0.275374	-0.265188	0.240306	0	0	2.00056	0
ATP_hydrolysis_coupled_ion_transmembrane_transport_GO	0	0	0	0	0	0	0	0	0	0	0	0	0	0	0	0	0	0	0	0	0	0	-0.724997	0	0	0	0	0	0	0	-0.544093	0	0	0
ATP_hydrolysis_coupled_proton_transport_GO	0	0	0	0	0	0	0	0	0	0	1.03598	0	0	0	-0.838198	-0.883203	0	0.728449	0	0	-0.723853	0	0	-0.768546	0	0.672525	0.679604	-0.525194	1.5313	1.58032	-0.544093	-0.520445	0.397942	-0.436264
ATP_metabolic_process_GO	0	0	0	0	0	0	0	0	0	0	0	0	0	0	1.29097	0	0	0.984783	0.956017	0	0	0	0	0.874239	-0.825772	-0.810852	-0.74339	-0.749951	-0.801731	0	0.713988	0.643796	0	0.495405
ATP_synthesis_coupled_proton_transport_GO	0	0	0	0	0	0	0	0	0	-1.00322	0.870265	0	0	0	-0.678953	-0.722182	0	0.574538	0.550315	0	-0.570203	0	0.540291	-0.6125	0	1.45616	0.528636	0.438104	1.13275	1.17723	-0.403825	-0.382531	0.27551	-0.308309
ATP_transport_GO	0	0	0	0	0	0	0	0	0	0	0	0	0	0.621395	-0.570211	0	0	0.470658	0	0	-0.466556	1.12011	0.438337	0	0	0	-0.894398	0	0.287057	-0.285457	0	0.743008	-0.172984	0.540161
ATPase_activator_activity_GO	0	0	0	0	0	0	0	0	0	0	0	0	-1.09072	-1.26707	0	0	0	0	0	0	0	0	0	0	-0.825772	0	0.929966	0	0	0	0	-0.744207	0	-0.63966
ATPase_activity,_coupled_GO	0	0	0	-1.8324	0	0	0	0	0	0	0	0	0	-0.557508	-0.425832	0	0	-1.2535	0.31511	-0.965793	-0.331814	0.264796	0.306755	0	-0.229613	0.291645	-0.592465	0	0.178013	0.192508	-0.198275	1.00592	-0.801733	0.711302
ATPase_activity,_coupled_to_transmembrane_movement_of_ions,_phosphorylative_mechanism_GO	0	0	0	0	0	-1.81655	0	-1.09295	0	-0.885636	0	-0.709211	0	0.621395	0	-0.611796	0.588897	0	0	-0.474814	-0.466556	-1.53196	-0.467577	0	-0.349252	0.421171	0	-0.296324	0	0.924544	0	0	0.666061	0.149138
ATPase_activity,_coupled_to_transmembrane_movement_of_substances_GO	0	0	0	0	0	0	-1.1064	0	0	0	0	-0.623565	0	0	0.646436	0.53695	0	-0.533849	-0.526227	0.486593	0	0.319012	0	0.313915	0	0	0.353619	0.275374	0.224249	0.240306	1.40267	0.580763	-1.85511	0.919507
ATPase_activity_GO	0	0	-1.19449	0	0	-1.0538	-1.24834	0.662575	-0.352375	0	0.503929	-0.136941	1.26985	-0.440758	0.471063	1.15364	0.281826	-0.315451	0.625824	0.256762	-0.366194	0.471646	0.316385	0.457688	-0.642155	0.287471	-1.07938	0.170939	-0.330925	-1.04194	1.36165	0.725692	-1.34719	0.535527
Arginine_APGcategory	0	0	0	0	0	0	-2.29089	1.16195	-1.95275	2.1336	1.40194	1.28583	0	0	1.35674	1.13291	1.0719	0.288424	0.794614	-0.291935	1.03504	0.682737	0.776175	2.21718	-0.603151	0.742691	-1.78572	0.591441	0.483761	1.08222	0.456103	0	0.315754	-1.46699
Asparagine_APGcategory	0	0	0	0	0	0	0	0	-1.32206	0	0	0	0	-0.989378	0	0	0	0	0	0	0	0	0	0	0	0	-0.519772	0	0	-0.511781	-0.544093	0.439508	-0.363202	-0.436264
Atg8_ligase_activity_GO	0	0	0	0	0	0	0	0	0	0	0	0	0.863229	0	0.732718	0	0	0	0	2.78714	0	0	-0.467577	-0.50669	0.507847	-0.338556	2.30909	0.343183	0	0	0	0.743008	1.43654	0.149138
Autophagy_APGcategory	0	0	1.76593	0	0	0	0	0	0	0	0	0.401766	0.549195	0.337696	1.15104	0.33635	0.878621	0.660797	0.200966	2.5215	-0.653373	0.517558	-0.215646	1.04334	2.27152	-0.427982	2.85978	0.91941	-0.416978	-0.339179	0.318122	1.71168	0.930247	0.3541
Biotin_APGcategory	0	0	0	0	0	0	0	0	0	0	-1.17092	0	0	0.732134	0.846929	0	0	0	0.550315	-0.578928	-0.570203	0.489046	0	0	0	-0.433073	0	0	0	-0.374774	0.360407	0.311117	-0.246441	0.75532
C-terminal_protein_demethylation_GO	0	0	0	0	0	0	0	0	0	0	0	0	0	0	0	1.16316	0	0	0	0	0	0.88154	0	0	0	0	0	0	0	-0.733691	0	0	-0.543661	0.495405
C-terminal_protein_lipidation_GO	0	0	1.94095	0	0	0	0	0	0	0	0	0	0.702539	0	1.48859	0	0.443059	0	0	3.36594	0	0	-0.332725	-0.367878	1.03294	-0.220589	2.7375	0.697407	0	0	0	1.00592	1.6083	0.299
C-terminal_protein_methylation_GO	0	0	0	0	0	0	0	0	0	0	0	1.25105	0	1.16503	-1.10534	0	0	0	0	1.10206	0	0	0	-1.02921	-0.825772	0.921949	0	0.817329	0	0	-0.772661	-0.744207	-0.543661	-0.63966
CAAX-box_protein_processing_GO	0	0	0	0	0	-2.11603	0	-1.38502	0	0	1.03598	0	0	0	-2.23584	0	-0.871475	0	0	0.835168	0.838198	-2.25532	-0.724997	0	-0.588988	0.672525	0	-0.525194	-0.568549	0	0	-1.54635	1.26499	0.328179
CDP-choline_pathway_GO	0	0	0	0	0	0	0	0	0	-0.885636	0	0	0	0.621395	0.732718	0	0	1.29814	0.447778	0.567425	0	0	0.438337	0.384874	-0.349252	-0.338556	0.427382	-1.83166	-0.332084	-0.285457	0.8486	-0.89568	-0.172984	-0.226288
CDP-diacylglycerol_biosynthetic_process_GO	0	0	0	0	0	0	0	0	0	-1.17182	0	-0.98718	0	0	1.01202	-0.883203	0	0	-0.879818	0	0.838198	0	0	-0.768546	0	0.672525	0	0.581788	-0.568549	0	0.495661	-0.520445	0	0.328179
COMA_comple_GO	0	0	0	0	0	0	0	0	0	0	0	0	-0.824735	0	0	0	-0.871475	0	0	0	0	0	0	0	-1.6991	-0.576281	0	0	-0.568549	-0.511781	0	-0.520445	-0.363202	-0.436264
CTP_biosynthetic_process_GO	0	0	0	0	0	0	0	0	0	0	0	0	0	0	0	0	0	0	0	0	0	0.489046	0	0	0.613717	0	0	0.438104	0	0	-0.403825	0.311117	-0.246441	0.217873
CVT_pathway_GO	0	0	1.15072	0	0	0	-0.903813	-2.99795	2.34376	-2.05533	-1.25459	0.823894	-0.465712	-0.220237	-1.20764	-3.13345	0.876979	0.284166	-0.587839	1.65744	-1.99531	-2.26245	-2.52857	-0.608576	2.30889	-1.09613	6.09029	1.49022	-0.511937	2.92683	-0.655842	-1.1049	1.92179	-0.451608
CVT_vesicle_assembly_GO	0	0	0	0	0	0	0	0	1.4457	0	-1.34203	0.974236	-0.824735	-0.989378	-0.838198	-0.883203	-0.871475	0.728449	0.702725	0	-0.723853	-0.84743	-0.724997	0.630749	0.769827	-0.576281	1.89712	-0.525194	-0.568549	1.58032	-0.544093	-0.520445	1.26499	0.328179
Cdc73/Paf1_comple_GO	0	-2.41551	0	0	0	0	0	0	0	0	-1.63307	0	-1.09072	1.16503	0	0	-1.14131	-1.15945	0	0	-0.979659	-1.11535	-0.980938	0	-0.825772	-0.810852	0	0.817329	-0.801731	0	0	-0.744207	0	-0.63966
D-amino_acid_metabolic_process_GO	0	0	0	0	0	0	0	0	0	0	-1.63307	0	0	0	0	0	0	0	0	0	0	0	0	0	0	0	0	0	0	0	0	0	0	-0.63966
D-gluconate_catabolic_process_GO	0	0	0	0	0	0	0	0	0	0	0	0	0	0	0	0	0	0	0	0	0	0	0	0	0	0	0	0	0.736101	0	0	-0.744207	-0.543661	-0.63966
D-gluconate_metabolic_process_GO	0	0	0	0	0	0	0	0	0	0	0	0	0	0	0	0	0	-0.888334	0	0	0	0	0	0	0	0	0	0	0.513762	0	0	-0.520445	-0.363202	-0.436264
D-leucine_catabolic_process_GO	0	0	0	0	0	0	0	0	0	0	0	0	-1.09072	0	0	0	0	-1.15945	0	0	0	0	0	0	0	0	-0.74339	0.817329	0	0	0	0	-0.543661	0
D-ribose_catabolic_process_GO	0	0	0	0	0	0	0	0	0	0	1.31617	0	0	0	-1.10534	0	0	0	0	0	0	0	0	0	0	0.921949	0	-0.749951	0.736101	0	0	0	0	0
D-ribose_metabolic_process_GO	0	0	0	0	0	0	0	0	0	0	1.31617	0	0	0	-1.10534	0	0	0	0	0	0	0	0	0	0	0.921949	0	-0.749951	0.736101	0	0	0	0	0
D-serine_metabolic_process_GO	0	0	0	0	0	0	0	0	0	0	0	0	0	0	0	0	0	0	0	0	0	0	0	0	0	0	0	0	0	0	0	0	0	-0.63966
D-tyrosine_catabolic_process_GO	0	0	0	0	0	0	0	0	0	0	0	0	-1.09072	0	0	0	0	-1.15945	0	0	0	0	0	0	0	0	-0.74339	0.817329	0	0	0	0	-0.543661	0
D-xylose_catabolic_process_GO	0	0	0	0	0	0	0	0	0	0	0	-0.822775	0	-0.824909	0	0	0	0.574538	0	0.676049	0	0.489046	-0.571282	-0.6125	0	0	-0.381928	-0.386794	0	-0.374774	0	0.311117	-0.826158	-0.308309
D-xylose_metabolic_process_GO	0	0	0	0	0	0	0	0	0	0	0	0	0	0	0	0	-0.871475	0	0	-0.733098	0	0	0	0.630749	0	-1.67099	-0.519772	0	-0.568549	-0.511781	0.495661	-0.520445	-0.363202	0.328179
DNA damage response_LEE_NEGATIVE	0	0	0	0	0	0	0	0	0	0	0	0	-0.824735	0	-0.838198	0	0	0	0	0	-0.723853	0	0	0	-0.588988	0.672525	0	0	0.513762	0.535576	0	-1.54635	0.397942	-1.35433
DNA damage response_LEE_POSITIVE	0	0	1.29522	-1.18916	0	0	-1.15721	1.52403	-0.863489	-0.214001	-0.329942	-0.374692	0	1.00708	-0.478045	0.577997	-0.539221	-18.0611	0.509784	-4.71939	0.850408	0.640121	-0.561037	0.173518	-1.16964	-0.473112	-0.176494	2.05849	0.545866	0.616036	-0.0921417	-0.566975	0.406437	-0.328055
DNA intercalators_LEE_NEGATIVE	0	0	0	0	0	0	0	0	0	0.648142	0.0492011	0.334948	0.300737	-0.0371639	0.0427486	0.0862306	0.634982	0.0227558	-0.0168236	-0.0768612	0.16427	0.481372	-0.31607	0.158608	0.658136	0.110128	0.399878	0.504719	0.297662	-0.292483	0.252207	0.355445	-0.354332	-0.13256
DNA intercalators_LEE_POSITIVE	0	0	1.06161	0	0	0	2.84615	-0.20046	0	-0.0928295	-0.175571	-1.00035	-0.811032	0.0823023	-0.321303	-0.67887	-0.190161	-0.209276	-0.397455	0.0105159	0.321303	-0.0595712	0.120737	-0.38858	-0.720767	0.566009	-0.175158	-0.664596	-0.274042	0.0542056	0.23234	-0.0445754	-0.0389887	-1.41994
DNA-(apurinic_or_apyrimidinic_site)_lyase_activity_GO	0	0	0	0	0	0	0	0	0	0	0	0	0	0	0	-0.722182	0	0.574538	-0.718923	-0.578928	0	0	0	0.483159	0	0	-0.381928	0	0	0	0	0.311117	-0.246441	0.75532
DNA-dependent_ATPase_activity_GO	0	0	0	-1.70841	0	0	0	0	0	0	0	0	0	-0.454471	-0.331743	0	0	-2.95865	0	-3.43804	-0.246693	0	0	0	-0.517102	0.211285	-0.118807	1.77543	0.40533	-0.402499	0.106279	-0.414921	-0.518278	-0.299726
DNA-dependent_DNA_replication_GO	0	0	0	0	0	0	0	1.10608	0.866736	0.837086	0.494144	-1.20021	0.592811	-0.454471	-0.331743	0.374081	1.80672	-1.02068	-0.364499	-0.750154	-0.7346	1.19565	0.681653	-0.278995	-0.517102	0.649618	0.661193	-0.42178	0.875004	-0.402499	1.4552	0.692975	-0.518278	0.443537
DNA-directed_DNA_polymerase_activity_GO	0	0	0	0	0	0	0	0	0	0	0	0	0	-0.989378	0	0	0	-0.888334	0	0	0	0	0	0	0	0	0	-0.525194	0	0.535576	0	0	0.397942	0
DNA-directed_RNA_polymerase_II,_holoenzyme_GO	0	0	0	0	0	0	0	0	0	0	0	1.25105	0	1.16503	0	0	0	0	0	-0.989963	-0.979659	0	0	0	0	-0.810852	-0.74339	0.817329	0	-0.733691	0	0	-0.543661	0
DNA-directed_RNA_polymerase_activity_GO	0	0	0	0	0	0	0	0	0	-1.45785	0	0	-1.09072	0	-1.10534	-1.15393	-1.14131	0	0	0	0	0	0	0	-0.825772	0	0	0	0	-0.733691	-0.772661	-0.744207	-0.543661	-0.63966
DNA-templated_transcription,_elongation_GO	0	0	0	0	0	0	0	0	0	0	0	0	0	0.893534	0	0.891794	-0.871475	0	0	0	-0.723853	0	-0.724997	0	0	-0.576281	0	1.68318	-0.568549	-0.511781	0	1.36183	-0.363202	0
DNA-templated_transcription,_termination_GO	0	-1.94071	0	0	0	0	0	0	0	0	-1.17092	0	-0.666063	1.90457	0	0	-0.710897	-0.727126	0	0	-0.570203	-0.687801	-0.571282	0	-0.444694	-0.433073	0	1.27144	-0.426021	0	0	-0.382531	0	-0.308309
DNA_3'_dephosphorylation_involved_in_DNA_repair_GO	0	0	0	0	0	0	0	0	0	0	0	-1.26475	0	0	-1.10534	-1.15393	0	0	-1.15029	0	0	0	0	-1.02921	0	0	0.929966	0	0	0	0.713988	0	0.59002	0.495405
DNA_amplification_GO	0	0	0	0	0	0	0	0	0	0	0	0	0	0	0	0	0	-5.88673	0	-0.398325	0	-0.497423	-1.09849	-0.428574	-0.280956	-0.271124	0.353619	-0.232621	-0.265188	0.240306	0	-0.229132	1.11794	-0.170182
DNA_bending_activity_GO	0	0	0	0	0	0	0	0	0	0	0	0	0	0	0	0	0	0	0	0	0	0	0	0.874239	-0.825772	-0.810852	-0.74339	-0.749951	-0.801731	0	0.713988	0	-0.543661	0.495405
DNA_binding_GO	0	-2.17533	-0.596259	-0.636018	0	-0.473833	-0.291884	-0.426422	-0.330104	0.213305	-2.00912	0.459412	-0.720509	-1.00606	0.821878	0.403658	-3.11593	-3.80732	-0.234782	-0.870929	-0.0796987	-0.83112	-1.875	0.644606	-1.58198	-1.70111	-0.583867	2.68575	-1.13857	0.855485	-0.459251	-2.3671	1.13418	-0.439664
DNA_biosynthetic_process_GO	0	0	0	0	0	0	0	0	0	0	0	0	0	0	0	0	0	-0.727126	0	-0.578928	0	0.489046	0	0	0	0	0	0	0	0.396137	0.360407	0.981341	-0.246441	0.217873
DNA_catabolic_process,_endonucleolytic_GO	0	0	2.41664	0	0	0	0	0	0	0	0	0	0	0.893534	0	0.891794	-0.871475	-0.888334	0	-0.733098	0	0.637101	0.692046	1.79085	0	-1.67099	-0.519772	1.68318	0	-1.52683	1.49037	1.36183	-1.18282	1.09875
DNA_catabolic_process_GO	0	0	0	0	0	0	0	0	0	0	0	0	0	0	0	0	0	0	0	0	-0.570203	0	0	0	0	0.522017	0	0	0.376546	0	0	-0.382531	0.27551	-0.308309
DNA_clamp_unloading_GO	0	0	0	0	0	0	0	0	0	0	0	0	0	1.16503	0	0	0	0	0	0	0	0	0	0	0	0	0	0	0	0	0	0.643796	-0.543661	0.495405
DNA_damage_checkpoint_GO	0	0	0	1.66307	0	0	0	1.01342	0	0.748352	0.416601	1.00127	-0.255307	-0.379055	-0.264824	0.303849	1.52228	-1.60379	-0.294977	-0.598467	0	0.454426	1.08269	0.445329	-0.827275	0.157007	0	0	0.289605	0.31679	0.267769	-0.0798036	-0.131091	0.102756
DNA_damage_induced_protein_phosphorylation_GO	0	0	0	0	0	0	0	0	0	0	0	0	0	0	0	0	0	-1.15945	0	0	0	0	0	0	0	0	0	0	0	0	-0.772661	0	0	-0.63966
DNA_damage_response,_detection_of_DNA_damage_GO	0	0	0	0	0	0	0	0	0	0	1.31617	0	0	0	0	-1.15393	1.12729	0	0	0	0	0	0	0	0	0.921949	0.929966	-0.749951	0.736101	0	0	-0.744207	0.59002	-0.63966
DNA_dealkylation_involved_in_DNA_repair_GO	0	0	0	0	0	0	0	0	0	0	0	0	0	0	0	0	0	-2.34137	0	0	0	0	-0.724997	-0.768546	0	0	0	0	0	0	-0.544093	0	1.26499	-0.436264
DNA_double-strand_break_attachment_to_nuclear_envelope_GO	0	0	0	0	0	0	0	0	0	0	0	0	0	0.893534	0	0	0	-0.888334	0	0	0.838198	0	-0.724997	0	0	0	0	-0.525194	0	0	-0.544093	0	0	-0.436264
DNA_double-strand_break_processing_GO	0	0	2.01977	-1.9111	0	0	0	1.30381	0	0	0	-0.623565	0	-0.625583	0	1.41696	0	-4.03455	1.0566	-0.398325	0	0.934282	1.03657	0.922541	0.429675	-0.822718	0	1.65721	-0.265188	-0.706803	1.40267	0.580763	-0.453737	0.919507
DNA_double-strand_break_processing_involved_in_repair_via_synthesis-dependent_strand_annealing_GO	0	0	2.41664	0	0	0	0	0	0	0	0	0	0	0	0	0.891794	0	-0.888334	0	0	0	0.637101	0.692046	0.630749	0	-0.576281	0	0.581788	0	-0.511781	0.495661	0.439508	-0.363202	0.328179
DNA_duplex_unwinding_GO	0	0	0	-1.53422	0	0	-0.75001	0.938472	-0.594917	-0.46586	0.356463	0.309683	0	-0.320963	-0.643573	0.250692	-0.696262	-3.16311	0.442398	-3.353	0.214786	0.354273	-0.473815	0.346123	-0.294377	-0.624689	-0.927346	0.285791	0.494773	-0.902642	0.853373	-0.508166	0.573546	1.15291
DNA_geometric_change_GO	0	0	0	0	0	0	0	0	0	0	0	0	0	0	0	0	0	-0.888334	0	-2.01234	0	0	0	0	0.769827	0	0	0.581788	0	-0.511781	0.495661	-0.520445	-0.363202	0.328179
DNA_helicase_activity_GO	0	0	0	0	0	0	0	0	0	0	0	0	0	0	-0.489266	0	-0.51878	-1.41029	0	-1.11378	0	0.319012	-0.391478	0.922541	0	-0.822718	-0.721006	0.275374	-0.80868	-0.706803	-0.246664	0.580763	0.510655	0.398202
DNA_ligation_involved_in_DNA_repair_GO	0	0	0	0	0	0	0	0	0	0	0	0	0	0	0	0	0	0	0	0	0	0.88154	0	0	0	0	0	0	0	-0.733691	0.713988	0.643796	-0.543661	0
DNA_metabolic_process_GO	0	0	0	0	0	0	0	0	0	0	0	0	-0.2061	0.251892	0	0	-0.236838	-4.25926	0.134244	-1.63983	-0.14574	0	-0.473815	0.346123	-0.652272	-0.624689	-0.506811	0.636599	-0.0717973	-0.207917	-0.242551	0.688261	0.106117	-0.349321
DNA_packaging_GO	0	0	0	0	0	0	0	0	0	0	-1.05092	0	-0.55785	0	-0.570211	-0.611796	-0.600922	0	0	0	-0.466556	-0.578709	-0.467577	-0.50669	-0.349252	0.421171	1.20275	0.343183	-0.332084	0.924544	-0.311797	0	0.197778	-0.226288
DNA_protection_GO	0	0	0	0	0	0	0	0	0	0	0	0	0	0	0	0	0	0	0	0	0	0	0	0	-0.825772	0	0	0	0	0.762454	0	0	0	0
DNA_recombinase_assembly_GO	0	0	0	0	0	0	-0.967119	1.16195	-0.803771	0	0.54233	0.488459	0	0.419938	0	0.418487	-0.401637	-4.61837	0.794614	-3.82807	0.374417	0.682737	0.261386	0.672102	-2.05403	-1.19222	-1.03999	0.591441	-0.570056	-1.01875	0.976126	0.373446	-0.64134	1.77663
DNA_recombination_GO	0	0	-1.11497	0	0	-0.97544	0	-0.339171	0	0	0.122271	0	0.181966	-1.20136	-0.0468572	0.0633692	-0.214947	-5.01973	-0.0594233	-1.25502	-0.0212787	0.86957	0.422985	0.00918493	0.596511	-0.0302506	0.196572	0.0999433	0.267441	0.311213	0.408568	-0.738114	0.513499	-0.263128
DNA_repair_GO	0	0	0.721903	-1.56464	0	-0.463815	-1.01987	1.02336	-0.581387	0.0536165	0.235008	0.631102	0.256738	-0.948986	-0.369514	0.543695	-0.473436	-16.4573	0.234838	-2.16216	0.0364946	0.78632	0.30749	0.0942872	0.200422	0.357062	-0.0992801	0.466407	0.479516	-0.746667	0.383144	-0.298865	0.563399	0.706052
DNA_replication,_Okazaki_fragment_processing_GO	0	0	0	0	0	0	0	0	0	-1.17182	0	0	0	0	-0.838198	0	-0.871475	-0.888334	0	-2.01234	0	0	0	0	-0.588988	0.672525	-0.519772	0.581788	0.513762	-0.511781	0	-0.520445	-0.363202	-0.436264
DNA_replication,_removal_of_RNA_primer_GO	0	0	0	0	0	0	0	0	0	0	0	0	0	0.53851	0	0.53695	0	-1.41029	0	0	0	-0.497423	-1.09849	-1.1809	0	-0.271124	1.0133	0.275374	-0.80868	0.240306	-0.246664	-0.722205	0.510655	-0.170182
DNA_replication-dependent_nucleosome_assembly_GO	0	0	0	0	0	0	0	0	0	0	0	0	0	1.90457	0	0	0	-1.89405	0.550315	0	0	0.489046	0	0	0.613717	-0.433073	0	0.438104	-1.24445	0	1.09583	-0.382531	-0.246441	0.75532
DNA_replication-independent_nucleosome_assembly_GO	0	-3.86749	0	0	0	0	0	0	0	1.02884	-2.30098	1.57673	0	1.42032	0.646436	0.53695	-1.37779	-0.533849	0.372795	0	0.489266	0.934282	-1.09849	0.313915	0.429675	-1.64087	-0.228638	0.832739	-1.61794	0	0.678298	0.172343	-0.124279	0.398202
DNA_replication_GO	0	0	0	0	0	0	-1.15721	2.62508	-0.863489	0.384409	0.136941	1.25037	0.199737	0.581366	0	1.52604	0.906767	-5.34326	0.509784	-0.305886	0.211275	1.89655	0.808189	-0.150243	-0.80232	0.443632	0.768813	0.776084	0.325294	0.925385	0.490452	-0.339842	0.905222	0.118316
DNA_replication_checkpoint_GO	0	0	0	0	0	0	-1.32136	1.52138	-1.1512	0	0	0.810204	0	-0.824909	0	0.730457	0	0	0.550315	0	0	1.38408	1.49585	0.483159	-0.444694	0.522017	-0.381928	0.438104	0.376546	0.396137	0	-0.382531	0.89671	0.217873
DNA_replication_initiation_GO	0	0	0	0	0	0	0	1.30381	0	0	0	0.611696	0	0.53851	0	0.53695	-0.51878	-1.41029	0.372795	0.486593	0	-0.497423	1.03657	0.313915	0.429675	0	0.353619	0.275374	-0.265188	-0.222807	-0.246664	-0.229132	-0.124279	0.104366
DNA_replication_origin_binding_GO	0	0	0	2.18303	0	0	0	1.52138	0	1.24239	0	0.810204	0	0.732134	0	0	0.698401	0.574538	0	0.676049	0	0.489046	1.49585	0.483159	-0.444694	0	0	0	0.376546	0.396137	0.360407	0	0.27551	0.217873
DNA_strand_elongation_during_DNA_replication_GO	0	0	0	0	0	0	0	0	0	0	0	-1.26475	0	0	1.29097	0	0	0	-1.15029	0	0	0	0.94401	0.874239	1.03062	-0.810852	0	0	-0.801731	0.762454	0.713988	0.643796	-0.543661	0.495405
DNA_strand_elongation_involved_in_DNA_replication_GO	0	0	0	0	0	0	0	0	0	0	0	-1.26475	0	0	1.29097	0	0	0	-1.15029	0	0	0	0.94401	0.874239	1.03062	-0.810852	0	0	-0.801731	0.762454	0.713988	0.643796	-0.543661	0.495405
DNA_strand_renaturation_GO	0	0	0	0	0	0	0	0	0	0	0	0	0	0	0	0	0.507212	-2.57413	0	-1.11378	0	0	-0.391478	0	-0.280956	0.347794	0	0	0.71032	0.240306	-0.246664	-0.229132	0.145418	-1.22889
DNA_topoisomerase_activity_GO	0	0	0	0	0	0	0	0	0	0	0	-0.822775	0	0	0.846929	0	0	-0.727126	-0.718923	-1.57927	0	0	-0.571282	0.483159	1.65383	-0.433073	0	0	-0.426021	0.396137	1.09583	0.981341	-0.826158	0.75532
DNA_topological_change_GO	0	0	0	0	0	0	0	0	0	0	0	-0.555545	0	0	0.577793	0	0	-5.13802	0.91078	-2.95348	0	0	-0.332725	0.260062	-0.709812	-0.220589	0	0.224486	-0.215156	0.192508	0.552705	0.462801	0.399095	0.711302
DNA_transport_GO	0	0	0	0	0	0	0	0	0	0	0	0	0	0	0	0	0	0	0	0	0	0	0	0	1.03062	0	0	0	0	0	-0.772661	0	0.59002	0
DNA_unwinding_during_replication_GO	0	0	0	0	0	0	0	0	0	0	0	-0.822775	0	0	0.846929	0	0	-0.727126	-0.718923	-0.578928	0	0	-0.571282	1.37115	0.613717	-0.433073	0	0.438104	-0.426021	0.396137	0.360407	0.311117	0.27551	-0.308309
DNA_unwinding_involved_in_DNA_replication_GO	0	0	0	0	0	0	0	0	0	0	0	0	0	0	0	0	0	-0.888334	0.702725	-0.733098	0	0	0	0.630749	-0.588988	0	0	0.581788	0	0	0.495661	0	1.26499	0.328179
Doa10p_ubiquitin_ligase_comple_GO	0	0	0	0	0	0	0	0	0	0	0.870265	0	-0.666063	0	0	1.90105	0	0.574538	-0.718923	-0.578928	0.678953	-0.687801	0.540291	0.483159	0	0.522017	-0.381928	2.5438	0.376546	-1.12871	-0.403825	-0.382531	-0.826158	-0.308309
DrugResistance_APGcategory	0	0	0	0	-1.42324	0	0	0	0	0	0	0	-0.74572	0	0.39718	-0.297477	0	0	0.175023	0.262671	-0.188093	0	0	0.133461	-0.387069	0	0.161158	0.108046	0.076983	0.0863806	-0.721505	-0.297833	0.162637	-0.485552
ER-associated_misfolded_protein_catabolic_process_GO	0	0	0	0	-1.642	-1.642	0	-0.925725	0.984029	0	0.599389	-0.555545	0	0	0	-0.464268	0	-0.468696	-0.461352	0	-0.948994	-1.17677	-0.332725	-1.03059	-0.229613	0	0.297099	-0.185559	0.582498	0.192508	-0.198275	-0.593584	0.108612	-0.130044
ER-associated_protein_catabolic_process_GO	0	0	0	0	0	0	0	-4.90289	0.595858	-0.368589	1.43661	0.22703	-0.447305	1.07544	0.252186	1.07119	-0.164107	2.53634	1.1121	-1.20831	0.942452	-1.58732	1.07879	0.495085	-0.773106	1.57434	1.04033	-2.08268	0.571792	0.627969	0.88821	-0.977551	0.910777	-0.685838
ER-associated_ubiquitin-dependent_protein_catabolic_process_GO	0	0	0	-1.14482	0	0	0	-0.892353	0.994228	0.350162	0.781094	0.0887513	0.173806	-1.15667	1.22577	0.874158	-0.458852	0.782853	1.06882	-0.480315	1.15189	-0.180241	1.02616	1.15438	-0.215472	0.616064	0.97725	1.30657	0.420834	0.283789	0.869393	-0.254671	-0.348477	-0.235355
ER-dependent_peroxisome_organization_GO	0	0	0	0	0	0	0	0	0	0	0	0	0	0	-0.425832	-0.464268	0	0	0	0	0	0.793746	0	0	0	0	0.297099	-0.185559	0.178013	0	-0.198275	-0.18241	-0.348067	0.299
ERAD & cell cycle_LEE_NEGATIVE	-2.74353	-1.0538	0	0	0	-1.0538	0	-0.400789	2.06012	-2.08747	0.996604	-1.45567	-2.7584	0.321471	-0.993307	-1.12745	-1.6517	-0.670557	-0.305691	-0.160151	-0.679065	-1.55512	-1.09034	0.230059	-1.92363	-0.94244	0.569501	-0.464562	-0.912023	1.15474	-0.131721	-3.18885	-0.0607139	-1.03681
ERAD & cell cycle_LEE_POSITIVE	0	0	0.677132	-0.581874	-0.424023	0	-0.230368	-2.48219	-0.248783	-4.951	0.940785	-0.726217	1.52933	-2.39944	-5.15155	-4.88158	-0.47874	1.09919	-2.51663	-0.407847	-2.48748	-2.17321	1.51579	-2.71531	-3.51574	2.80526	4.08189	1.57374	2.45159	3.51181	-0.965865	-2.27998	3.33242	-1.2677
ERG2_LEE_POSITIVE	0	0	-1.66307	0	-1.51861	-1.51861	0	-4.94304	0	-1.54604	0	0.441748	0.592811	1.90628	-2.76208	-2.93849	-1.84357	0.249954	0	-0.750154	-2.31755	-5.42682	-3.39753	-2.49061	-1.06834	0.649618	0.661193	-2.40531	-0.145997	1.6026	-0.952017	-0.891855	-0.984276	-0.685265
ER_to_Golgi_ceramide_transport_GO	0	0	0	0	0	0	0	0	0	1.24239	0	0	0	0	2.14426	0	0.698401	0	0.550315	0	0.678953	0	0	0.483159	0	0.522017	0.528636	0	0.376546	-0.374774	0.360407	-0.382531	-0.246441	0
ER_to_Golgi_transport_vesicle_GO	0	0	0	0	0	0	1.83204	0	0	2.95672	0	-0.822775	-1.7652	0.732134	0.846929	-0.722182	0.698401	0	-1.8768	0.676049	-0.570203	-3.39389	-0.571282	-1.65124	-1.28611	0	0.528636	-1.15606	0	1.17723	1.09583	-1.14638	0.27551	0.75532
ER_to_Golgi_vesicle-mediated_transport_GO	0	0	0	0	0	-0.815048	0.715671	-1.93633	0.740361	0.691914	0.847537	-1.61985	-0.620328	1.68078	-0.997873	-3.35866	-1.12743	1.26671	-0.472563	-0.931729	-5.12724	-3.0639	-1.6553	-1.9329	-0.893476	-1.12743	0.473194	-2.70128	-2.2189	1.19546	-0.684615	-1.09912	-0.862611	-1.11915
ESR_APGcategory	-0.935531	-0.274922	0.676634	0.586673	0	0	1.21111	0.162518	0.366465	0.797852	2.81097	1.76759	-0.590561	-2.77422	3.23602	2.14353	1.38885	3.28124	0.332597	1.06667	0.345045	1.10168	3.32033	1.50215	2.37878	0.860146	1.48832	0.318644	0.821305	3.1056	2.35743	4.17992	1.36667	1.76922
Elongator_holoenzyme_comple_GO	0	0	0	0	0	0	0	0	0	-0.885636	3.40115	0	-2.75516	0	0	0.619776	-0.600922	1.29814	0	0	1.51376	0.390353	1.22701	1.10779	-1.02707	1.18896	0.427382	1.0132	0.882961	0.924544	0	-1.81693	0.197778	-0.226288
Endocytosis_APGcategory	0	0	0	0	0	0	-0.689791	0.875747	-0.53792	0.618423	0.308237	-0.273151	1.05107	-0.274699	-1.08193	1.21629	-0.595023	-0.206925	-1.91165	0.17435	1.76375	1.08753	0.345205	-1.52157	0.916368	0.321074	-1.19389	0.916454	-0.876743	-0.712678	-0.18119	0.25802	-0.62534	-0.512713
FAD_binding_GO	0	0	0	0	0	0	0	0	0	0	0.452715	0	0.549195	0	0	0.33635	0.310885	0	0	-0.221079	0.84376	-0.302581	-0.215646	-0.245417	1.41079	1.15155	1.17009	0.128591	1.32634	-0.0932007	-0.108884	0.0624666	-0.166193	-0.245019
FAD_transmembrane_transport_GO	0	0	0	0	0	0	0	0	0	0	0	0	-0.55785	0	0	0	0	0	0	0	0.570211	0	0	0	-0.349252	1.18896	0	0	0.287057	0	-0.940831	0	-0.172984	-0.226288
FAD_transmembrane_transporter_activity_GO	0	0	0	0	0	0	0	0	0	0	0	0	0	0	0	0	0	0	0	0	0.678953	0	0	0	0	1.45616	0	0	0.376546	0	-1.1946	0	0	0
FAD_transport_GO	0	0	0	0	0	0	0	0	0	0	0	0	-0.55785	0	0	0	0	0	0	0	0.570211	0	0	0	-0.349252	1.18896	0	0	0.287057	0	-0.940831	0	-0.172984	-0.226288
FMN_binding_GO	0	-2.11603	-2.26192	0	-2.11603	0	0	0	0	0	-1.34203	-0.98718	-0.824735	0.893534	0	-0.883203	0	-0.888334	0	-0.733098	-0.723853	0	-0.724997	-0.768546	-0.588988	0.672525	-0.519772	0	0.513762	-0.511781	-0.544093	1.36183	-1.18282	0.328179
FattyAcid_APGcategory	0	0	0	0	0	0	-0.474364	-0.387203	-0.339389	-1.28356	0.480172	-0.845074	-0.512223	0.645859	-0.242488	0.0856526	0.576286	0.346817	-0.286732	-0.354161	-0.339627	0.4354	-0.0331054	-0.176358	-0.338565	0.513485	-0.669363	-0.422923	0.395135	-0.390406	-0.0382235	-0.220803	-0.229526	0.162986
Flocculation_APGcategory	0	0	0	0	0	0	0	0	0	0	0	0	0	0	0	0.891794	0	0.728449	0	-0.733098	-0.723853	0.637101	0	0.630749	0	-1.67099	-1.54483	0	-0.568549	-1.52683	1.49037	1.36183	-1.18282	1.09875
G-protein_coupled_receptor_protein_signaling_pathway_GO	0	0	2.24091	0	0	0	0	0	0	0	0	0.810204	0.980398	0	0	0	0	0	-0.718923	0	0	0	0	0	0.613717	1.45616	0	0.438104	0.376546	0.396137	-0.403825	0.981341	-0.826158	0.75532
G-protein_coupled_receptor_signaling_pathway_GO	0	-1.72041	2.01977	0	0	0	0	-1.00048	0	0	-0.958919	1.57673	0.774042	-0.625583	0.646436	0	0	0	-0.526227	0	0	0	-0.391478	-0.428574	-0.845865	1.00008	0	0.832739	0.224249	0.240306	-0.764522	1.23833	-1.01844	0.919507
G-quadruplex_DNA_unwinding_GO	0	0	0	0	0	0	0	0	0	0	0	0	0	0	0	0	0	0	0	0	0	0.88154	0	0	0	-0.810852	-0.74339	0	-0.801731	-0.733691	0.713988	0.643796	-0.543661	0.495405
G1/S_transition_of_mitotic_cell_cycle_GO	0	0	0	0	0	0	0	-0.481306	-0.429816	-0.314267	0.221011	0	-0.354936	-0.19203	-0.110692	0.441261	-0.126796	-1.46841	0.218423	-0.249676	0.371677	-0.383334	0.85958	-0.288515	-0.583942	1.83451	-0.205983	0.93604	1.09388	1.68704	-0.806778	-1.12281	0.969923	-0.477538
G1_phase_of_mitotic_cell_cycle_GO	0	0	0	0	0	0	0	0	0	0	0	-0.822775	-0.666063	0	0.846929	-0.722182	-0.710897	0	-0.718923	0	0.678953	-0.687801	-0.571282	-0.6125	-0.444694	-0.433073	0.528636	-0.386794	0	0.396137	-0.403825	-0.382531	0.27551	-0.308309
G2/M_transition_of_mitotic_cell_cycle_GO	0	0	0	0	0	0	0	0	0	-1.28187	0.384771	-0.346563	-3.06593	-0.955641	-0.701892	0.27555	-0.261131	-2.35492	0.153034	-0.538095	0.701892	-0.716832	-1.06102	0.114404	-3.74271	-0.320932	0.14008	-0.259316	0.246261	1.71819	-0.0749918	-1.65095	1.12735	-0.411299
G2_cell_size_control_checkpoint_GO	0	0	0	0	0	0	0	0	0	0	0	0	0	0	0	0	0	-1.15945	0	0	0	0	0	0	1.03062	0	0	0	0	0	0	0	0	0.495405
GARP_comple_GO	0	0	0	0	0	0	0	0	0	0	0	0	0	0	0	0	0	0	0	0	0	0	0	0	0	0	0	0	0	0.762454	-0.772661	0	0	0
GDP-fucose_transport_GO	0	0	0	0	0	0	0	0	0	0	0	0	0	0	0	0	0	0	0	-0.989963	-0.979659	0	0.94401	0.874239	0	-0.810852	-0.74339	0	-0.801731	-0.733691	0	0.643796	-0.543661	0.495405
GID_comple_GO	0	0	0	0	0	0	0	0	0	-0.724134	0	-0.555545	-1.13446	0	0.577793	0	0	-0.468696	0	0.423271	0	-0.433657	-0.332725	0	-2.37218	-0.220589	0.869242	-0.601492	-0.215156	0	0.166298	-0.18241	0.108612	-0.130044
GMP_biosynthetic_process_GO	0	0	0	0	0	0	0	0	0	0	0	0	0	0	0	1.16316	0	0	0	-0.989963	0	0	0	0.874239	0	-0.810852	0	0	-0.801731	-0.733691	0.713988	0.643796	-0.543661	0.495405
GPI_anchor_biosynthetic_process_GO	0	0	0	0	0	0	0	-0.863188	0	0.890972	0	-0.499656	0	3.25707	-1.03504	-0.411344	0.390946	0.288424	-0.408536	0	-0.83134	-1.95556	-0.285825	-0.910031	0	0.247233	-0.14644	-0.501455	1.02401	-1.01875	0.132412	-1.04178	-1.19511	-0.100462
GPI_anchor_metabolic_process_GO	0	0	0	0	0	0	0	-1.38502	0	0	1.03598	-0.98718	0	0.893534	-0.838198	0	0	0	-0.879818	-0.733098	-0.723853	-2.25532	-0.724997	-2.08811	0	0.672525	0	-0.525194	0.513762	-0.511781	0	0	0.397942	0.328179
GSE_comple_GO	0	0	0	0	0	0	0	0	0	0	0	0	-0.824735	0	0	0	-0.871475	0	0	0	0	0	0	0.630749	-1.6991	0	0	0	0	0.535576	0	0	0	-1.35433
GTP_binding_GO	0	0	1.46811	0	0	0	-0.594	0.775006	0.552131	1.33087	-0.464797	-0.204352	-0.382934	-0.205719	-0.400247	-0.460186	-0.138008	-0.94124	0.540396	-0.600808	-0.582175	0.176461	-0.0720115	0.751985	-0.640574	0.869364	-0.470902	0.622017	-0.588416	0.854698	-0.884137	-1.22587	0.432213	-1.77431
GTP_biosynthetic_process_GO	0	0	0	0	0	0	0	0	0	0	0	0	0	0	0	0.891794	0	0	0	-0.733098	0	0	0	0.630749	0.769827	-0.576281	0	0	-0.568549	-0.511781	-0.544093	0.439508	-0.363202	0.328179
GTPase_activator_activity_GO	0	0	0	0	0	0	0	-1.60799	0	-3.28089	0.356463	0	-1.21786	-0.891181	-1.25256	-1.37001	-0.696262	0.976217	0.913882	-0.987593	-0.965003	-2.96786	-0.146374	-0.537237	-2.53221	-1.10687	-0.506811	-2.98557	-1.08184	0.233198	-1.00361	-0.929434	-0.231659	-2.3948
GTPase_activity_GO	0	0	1.54622	0	0	0	-0.66318	0.847889	0.620156	-1.03938	-0.529904	-0.253426	-0.484467	-0.254928	-0.503562	-0.569142	-0.179347	-1.13181	-0.564119	-0.361625	-0.743583	0.248413	-0.101887	-0.844521	-0.465726	1.10505	-0.342465	0.83	-0.179082	1.13859	-1.17161	-1.6081	0.36103	-1.72996
Galactose_APGcategory	0	0	0	0	0	0	0	0	0	0	0.668601	0	0.774042	-0.625583	-0.489266	-0.529254	0.507212	0.394392	-0.526227	0	0.489266	-0.497423	1.03657	0	-0.280956	0.347794	0	0.832739	0.71032	0.749239	-0.246664	-1.47566	0.510655	-0.575223
GenesWithParalogs_E-100_APGcategory	-0.561967	0	0	0	-0.441701	-0.441701	-0.0700786	0.157499	-0.276556	-0.117883	-0.12504	0.218329	0.628749	0.190516	0.457355	0.639524	0.699361	-0.294765	0.372831	0.106808	0.297645	0.480893	-0.225994	1.14139	0.352605	-0.712729	-0.767144	0.0762339	-0.821299	-0.0527271	-0.973381	0.269416	-0.112424	0.304906
Glutamate_APGcategory	0	0	0	0	0	0	0	-1.00048	0	0	0	0	-0.477416	0.53851	0	0	-0.51878	-0.533849	0	0.486593	0	-0.497423	-1.09849	0.313915	-0.280956	0.347794	0	-0.232621	0	-0.222807	-0.246664	0.172343	0.145418	0.398202
Glutathione_APGcategory	0	0	1.94095	0	0	0	1.53404	0	0.984029	0	0	0	0	0.473189	0.577793	-0.464268	-0.454183	-0.468696	-0.461352	-0.965793	0.425832	0	0.306755	0.260062	-0.229613	0.291645	0	0.224486	0	0.192508	0	-0.18241	0	-0.130044
Glycerol_APGcategory	0	0	0	0	0	0	0	1.22676	0	0.953798	0	0.544015	0.702539	0.473189	1.48859	1.26001	0.443059	0	0.91078	0	0.425832	0.793746	-0.332725	2.54043	-0.709812	-1.38777	-1.22815	0.224486	-0.215156	-0.579219	1.16076	1.77311	-0.348067	2.21236
Glycogen_APGcategory	0	0	0	0	0	0	0	0	0	0	0	0	-0.477416	0.53851	0	0.53695	0	0	0.372795	0	-0.390514	0	0	0	-0.280956	-0.271124	-0.228638	-0.232621	-0.80868	-0.222807	0.678298	0.172343	-0.453737	-0.575223
Golgi_LEE_NEGATIVE	0	0	0	0	0	0	0	0	0	0	0	0	0	0	0	0	0	0	0	0	0	0	0	0	0	0	0	0.817329	0	0	-0.772661	0	0	0
Golgi_LEE_POSITIVE	0	0	0	0	0	-1.15141	-0.573835	-8.81652	3.51155	-7.07983	-3.10979	-1.80447	0.827134	-1.81212	-6.59894	-9.63105	-3.75163	0.965199	-1.44023	-0.978964	-6.54341	-9.19467	-2.81437	-2.32404	-4.18788	-0.916759	8.35755	-8.63967	-0.889912	10.1502	-4.61442	-5.27032	3.85145	-2.16201
Golgi_apparatus_GO	0	0	0	0	0	-0.788039	0.689341	-5.47472	1.30681	4.64182	-1.0555	-1.03119	-1.20557	2.5837	-3.35017	-9.61167	1.82144	0.322955	-1.04692	-0.81718	-6.15128	-4.80182	-0.785832	-1.74473	-2.58795	0.595888	4.16332	-6.36319	-0.670354	10.6022	-0.383049	-3.26431	3.9946	-0.926293
Golgi_inheritance_GO	0	0	0	0	0	0	0	0	0	0	0	0	0	0	0	0	0	0	0.956017	0	0	0	0	0	0	-0.810852	0	0	0	0	0	0	0	0.495405
Golgi_localization_GO	0	0	0	0	0	0	0	0	0	0	0	0	0	0	0	0	0	0	0.956017	0	0	0	0	0	0	-0.810852	0	0	0	0	0	0	0	0.495405
Golgi_membrane_GO	0	0	0	0	0	0	0.985853	-1.9981	1.22952	-2.22669	1.08603	-1.58226	-1.61813	0.759533	-3.92884	-8.6027	-1.81026	0.186696	-0.730086	-0.800741	-2.3916	-2.38515	0.691126	-1.98388	-1.62267	0.64108	3.52702	-2.3206	-0.400416	6.34068	-0.615387	-4.3693	3.03438	-1.2373
Golgi_organization_GO	0	0	0	0	0	0	0	0	0	0	0	0	0	0	-0.570211	0	0	0	0	0	-0.466556	-0.578709	0	0	-0.349252	-0.338556	-0.291919	-0.904729	-0.332084	0.304802	0.8486	-0.292466	0.666061	0.540161
Golgi_to_endosome_transport_GO	0	0	0	0	0	-1.42324	0	-0.721429	1.87972	-1.35937	1.11108	-0.377309	0.510926	0.861268	-2.33759	-1.58973	-0.823807	-0.301279	-0.294977	0.262671	-1.16445	-1.4923	-0.585871	-1.28129	-0.827275	-0.369897	0.516739	-1.20265	-1.35207	1.23811	-0.327652	-1.1865	0.788578	-1.47299
Golgi_to_plasma_membrane_protein_transport_GO	0	0	0	0	0	-1.51861	0	-8.74292	2.07564	-4.08391	-1.87335	-1.20021	0.592811	-0.454471	-2.76208	-5.64657	-1.84357	0.742321	-2.92519	-0.750154	-3.39182	-5.42682	-1.43401	-3.61544	-1.80255	-1.03516	3.17089	-4.72119	-1.7257	3.50776	-0.952017	-1.54649	2.66123	-0.685265
Golgi_to_plasma_membrane_transport_GO	0	0	0	0	0	0	0	-0.684389	0	-1.28187	0.384771	-0.346563	-0.680253	-0.955641	-0.701892	-0.775467	0.252046	0.531143	-0.267019	-0.170788	-0.5243	-0.244419	0.146989	0.114404	-0.733307	0.136215	-0.253088	-1.06355	0.246261	-1.02004	-0.281502	-0.581429	-1.52809	0.227874
Golgi_to_vacuole_transport_GO	0	0	0	0	0	0	-0.822426	1.01342	0.777432	1.81899	1.11108	1.00127	0	0.861268	-0.768024	0.858299	0.279379	0.591229	-0.837932	-0.193929	-0.584099	2.39745	1.08269	0.928844	0.217782	1.72249	1.05104	2.13701	1.16385	1.92232	-0.327652	0.204568	-0.344497	0.583436
Golgi_transport_comple_GO	0	0	0	0	0	0	-1.19987	-1.09295	1.15243	1.12161	-1.05092	0.696994	0	0	0	0.619776	-0.600922	0.470658	0.447778	0.567425	0.570211	-0.578709	-0.467577	0.384874	-1.02707	0.421171	1.20275	-0.904729	-0.332084	1.86385	-0.311797	-1.81693	0.666061	-0.736963
Golgi_vesicle_budding_GO	0	0	0	0	0	-1.72041	0	-1.00048	0	-0.796043	0	-0.623565	-0.477416	0.53851	-0.489266	-0.529254	0	0	0	-0.398325	-1.09634	-1.33156	-1.09849	0	-1.67859	0	0	-0.730672	0	1.52034	-0.246664	-0.229132	0.510655	0.398202
Golgi_vesicle_transport_GO	0	0	0	0	0	-1.72041	0	-1.00048	1.05937	-0.796043	0	-0.623565	-0.477416	0	0	-0.529254	-0.51878	0.394392	-0.526227	0.486593	-1.09634	-0.497423	-0.391478	-0.428574	-0.280956	-0.822718	-0.721006	0.275374	-0.80868	0.749239	-1.54552	-0.722205	0.145418	-0.575223
Group_I_intron_splicing_GO	0	0	0	0	0	0	0	0	0	0	0	0	0	0	0	0	0	0	0	0	0	0	0	0	0	0	0	0.817329	0	0	0	0	0	-0.63966
HOPS_comple_GO	0	0	0	0	0	0	0	0	0	0	0	0.810204	0	0	0	0	0	-0.727126	0	0	0	0.489046	0.540291	0	0	0.522017	0	0.438104	0.376546	0.396137	-0.403825	-0.382531	0.27551	0
Harbison_A1	0	0	0	0	0	0	0	0	0	0	0	0	2.42013	0	0	0	0	0	0	0.676049	0.678953	0.489046	0	0	0.613717	0	-0.381928	0	0	-0.374774	-0.403825	0.311117	-0.246441	0
Harbison_ABF1_YPD	0	-0.640599	0.914734	0.860618	-1.58185	-0.640599	0.546573	-0.789823	0.921855	-0.170259	-1.17419	-1.21119	-1.4888	0.183663	-0.624313	-1.0962	-2.72417	-0.330191	-0.515124	1.55454	-2.29719	-1.63318	1.01267	2.18081	1.4973	-1.07159	-0.7097	0.653841	-2.64596	-1.35311	-0.337795	-1.16233	-0.757749	-0.751103
Harbison_ACE2_YPD	0	0	1.17349	1.11757	0	0	0	-0.76523	0	0.293654	0	-0.240102	-0.514493	0.368707	1.50496	-0.147907	0.591246	-0.662868	-0.347463	-0.573538	0.544573	2.04294	-0.551844	-1.02148	-0.65914	0.230738	-0.140161	-0.147317	-0.855681	-0.243576	-0.173907	-0.261325	-0.281118	-0.215177
Harbison_ADR1_HEAT	0	-1.42324	0	0	0	0	0	0	0	0	-0.682171	-0.377309	0	-0.379055	0.39718	-0.297477	-0.288848	-0.301279	-0.294977	-0.598467	-0.584099	0.136934	-0.188811	-0.654426	-0.111628	-0.105342	-0.296999	-0.303735	-0.778651	-1.15715	0.0696032	0.204568	-0.344497	0.283759
Harbison_ADR1_YPD	0	0	0	0	0	0	0	-0.620497	0	0	-0.582576	-0.294997	-0.185989	0.229852	0.313206	-0.661237	-0.215393	-0.226413	-0.220819	-0.133694	-0.128845	0.314119	0.80844	-0.488915	-0.068075	0.358418	-0.185183	0.566861	-0.235218	0.200801	0.754236	0.598162	-0.407671	0.609031
Harbison_AFT2_H2O2Hi	0	0	0	1.23877	0	0	0.901903	0.617633	0	0.384409	0	0.358889	0.199737	0	0.405793	-0.0704861	0.906767	-0.991984	-0.0692786	0.472623	0.850408	-0.494718	-0.294065	0.358914	-0.130668	0.0840923	-0.0222823	0.270434	-0.248629	0.0857187	0.287464	0.0869617	-0.0856367	0.118316
Harbison_AFT2_H2O2Lo	0	0	0	0	0	0	-0.269802	0	0.238024	0.21823	0.181893	0.321694	0.0836408	0.0823023	-0.155377	-0.203352	-0.190161	-0.414011	0.131735	-0.314589	-0.155202	-0.164633	-0.156538	0.651798	0.214133	0.207034	-0.63981	0.0920789	-0.0798699	-0.270729	0.23234	0.478773	-0.132354	0.44579
Harbison_AFT2_YPD	0	0	0	0	0	0	0	-0.684389	0	0	0	0	0.476976	0	0	0	-1.4418	0	0.153034	0	0.238109	0	-0.165972	0.39198	-0.337039	-0.704374	-0.253088	-0.591601	-0.686933	-0.244026	0.226169	-0.581429	-0.103609	-0.78417
Harbison_ARG80_SM	0	-1.94071	0	0	0	0	0	0	0	0	-1.17092	0	-0.666063	-0.824909	-0.678953	0	0	0	-0.718923	0	0	0	0.540291	0	-0.444694	-1.26021	-0.381928	1.27144	0	-2.31322	-0.403825	-0.382531	-0.826158	0.75532
Harbison_ARG80_YPD	0	0	0	0	0	0	0	0	0	-0.885636	0	0	0	-0.711286	-0.570211	-0.611796	-0.600922	1.29814	-0.608656	-0.474814	-0.466556	-0.578709	0.438337	-1.37674	-0.349252	-0.338556	-0.291919	-0.296324	-0.987728	-0.879193	0	0.228752	-0.602778	0.149138
Harbison_ARG81_SM	0	0	0	0	0	0	0	0	0.866736	0.837086	0.494144	0	0	-1.20426	1.24602	0	0.347592	0.742321	-0.364499	0	0.331743	0.592475	0.681653	-0.278995	0.27994	0.211285	-0.413951	0.506065	0.115626	-0.87002	-0.132064	0.692975	0.251861	-0.685265
Harbison_ARG81_YPD	0	0	0	0	0	0	0	0	0	0	0	0	0.980398	0	0.846929	0	0	0.574538	0	0	-0.570203	0.489046	0.540291	0	0	-0.433073	0	0.438104	-0.426021	0.396137	0	0.311117	0.27551	-0.308309
Harbison_ARO80_SM	0	0	0	0	0	0	0	0	0	-0.496627	0	-0.346563	0	-0.955641	0.365867	0.27555	-0.261131	0.531143	-0.267019	0.23605	-0.5243	0	-0.165972	-0.192516	0.19332	-0.320932	0.459848	-0.259316	-0.311278	-0.244026	0.226169	-0.253859	0.131266	0.227874
Harbison_ARO80_YPD	0	0	0	0	0	0	0	0	0	0	0	0.488459	0	-0.501563	0.521292	0.418487	0	0	0.269233	1.92022	0.374417	-0.381921	-0.833336	0.217829	1.73297	0	0.754798	0.185044	0	0.155944	0.132412	0.373446	0	-0.368829
Harbison_ARR1_H2O2Hi	0	0	0	0	0	0	0	0	0	0	0	-0.822775	0	0	0	-0.722182	-0.710897	-0.727126	-0.718923	0.676049	0	0	-1.56281	-0.6125	0	0	0	0.438104	0	0	-0.403825	0	0.89671	-0.308309
Harbison_ARR1_YPD	0	0	0	0	0	0	0	0	0	0	0	0	0	0	0.732718	0	0.588897	-1.61272	0	0	0.570211	-0.578709	0.438337	0	0	0.421171	0	0.343183	0.287057	0.924544	-0.311797	-0.292466	0.666061	0.149138
Harbison_ASH1_BUT14	0	-1.07151	0	-1.2569	0	0	0	-0.415114	0.464049	-0.257794	-0.381433	-0.146082	-0.0728212	-0.464713	1.59981	-0.330074	0.646276	0.402748	0.670655	-0.174837	-0.395003	-0.623912	-0.1678	0.0970658	-0.405563	0.595098	0.0302529	-0.813849	0.26298	-0.259624	-0.148293	-0.274453	-0.501047	-1.13247
Harbison_ASK10_YPD	0	0	0	0	0	0	0	0	0	0	-0.612575	0	1.17034	0	0	0	-0.696262	0.148295	0	1.24473	-0.14574	-1.27648	-0.473815	-0.171407	0	-0.624689	-0.506811	0.0770961	-0.608088	-0.490824	-0.242551	0.688261	-0.231659	0.183174
Harbison_AZF1_YPD	0	0	0	0	0	0	0	0	0	-0.496627	0	-0.346563	0.476976	-0.348258	-0.238109	-0.775467	-0.261131	0.531143	-1.46415	0.697005	-0.165297	0.400595	-1.06102	-1.91082	-0.733307	0.136215	0.459848	0.0911291	0.0631858	0.271413	-0.632624	-0.065695	0.671474	-0.411299
Harbison_BAS1_SM	0	0	0	0	0	0	0	0	0	0	0	0.611696	0	0	0	0	-0.51878	0	0.372795	-0.398325	-0.390514	-0.497423	0	0	0.429675	-0.822718	-0.721006	0.275374	-0.80868	-0.706803	0.211188	0.580763	-0.453737	0.919507
Harbison_BAS1_YPD	0	0	0	0	0	0	-0.573835	0.753617	-0.429816	0.505756	0.221011	1.09043	0	0.138054	1.18321	0.441261	0.397463	0.244768	0.218423	0.109278	0.774882	0.380354	0.207896	0.152372	1.65966	0.189295	-0.422157	0.114327	0.409141	0.457213	-0.0890289	1.63954	-0.516349	1.38711
Harbison_CAD1_SM	0	0	0	0	0	0	0	0	0	0	0.416601	-0.377309	0	0	0.39718	0.303849	0.279379	0.591229	-0.837932	-0.193929	0	0.454426	0.168561	-0.654426	-0.111628	-0.369897	-0.296999	0.108046	-1.35207	0.0863806	1.73948	1.48734	-0.131091	1.01266
Harbison_CAD1_YPD	0	0	0	0	0	0	0	0	0	0	-0.529904	-0.72975	0	0	0.270586	0.581949	0.532783	-0.576782	-0.564119	0.15831	0.503562	0.559699	-0.101887	-0.407589	-0.198659	-0.186375	-0.136371	0.047301	-0.791862	0.149576	0.117437	0.454039	0.16706	0.226727
Harbison_CBF1_SM	-0.60728	-1.24769	-0.60728	0.6925	-0.484203	-0.484203	-0.305329	-0.446884	0.552735	0.86816	-0.684826	-0.771559	-0.572353	-2.18151	0.398688	-0.826298	0.510935	0.916931	0.425971	0.830925	0.294889	0.582635	0.904116	-0.714758	-0.485731	0.320045	0.477059	0.333168	0.131555	0.953325	-3.70044	-1.01445	0.295271	-1.81372
Harbison_CBF1_YPD	0	0	0	0	0	0	0	0	0	0	0.668601	0	0	-1.6062	0	0.53695	0	-0.533849	0	-0.398325	0	-0.497423	-0.391478	0.313915	0	-0.271124	-0.228638	0	0.224249	-0.222807	0	-0.722205	0.145418	-0.170182
Harbison_CHA4_SM	0	0	0	0	0	-1.19818	0	0	-0.468372	-0.349072	0	-0.646334	-0.850892	-0.649707	-0.132734	-0.987234	0.458969	0.640367	-0.979183	-0.650082	0.431499	0.19757	0.253754	-0.342076	-0.703335	-0.143249	-0.88325	0.147809	0.862257	-0.0954181	-0.11808	0.160665	-0.400091	-0.156991
Harbison_CHA4_YPD	0	0	0	0	0	-2.41551	0	-1.67704	1.73893	0	0	1.25105	0	1.16503	0	-1.15393	0	0.984783	0.956017	0	-0.979659	-1.11535	0.94401	0	-0.825772	0	0.929966	0	0	0.762454	0.713988	-0.744207	0.59002	0.495405
Harbison_CIN5_H2O2Hi	-0.914831	0	0	-0.957885	0	0	0	0	0	0	0.181893	-0.142796	0.290825	-0.344008	0.162061	-0.0768099	-0.070855	-0.0167879	0.25762	0.316073	0.321303	-0.164633	-0.0200867	-0.38858	1.28369	0.0401819	0.218342	-0.100656	0.424427	-0.270729	-0.123682	0.210135	0.126281	0.131229
Harbison_CIN5_H2O2Lo	-0.777432	0	0	-0.819392	0	0	0.552131	0	-0.0952396	0	-0.103583	0.0538588	0.156848	-0.336626	0.070694	0.0840264	0.0192978	0.0455515	0.416689	-0.336104	0.249735	0.993487	0.0702476	0.955401	0.432765	-0.215732	-1.20763	0.228286	-0.198812	-1.70748	-0.240211	1.26644	-0.48585	0.306841
Harbison_CIN5_YPD	-0.664067	-0.53792	0	-0.704778	-0.53792	0	-0.378145	0	-0.0524653	-0.0199484	-0.844631	0.276648	-0.272707	-0.499904	-0.0944491	-0.0669609	-0.234911	0.00932601	0.358444	0.295513	0.0944491	-0.323647	-0.292103	0.703394	2.02076	0.103383	-0.440638	-0.344777	0.0889634	-0.205534	-0.213886	0.150063	0.304767	-0.287784
Harbison_CST6_YPD	0	0	0	0	0	0	0	0	-0.627699	0	0	0.336629	0	-0.955641	-0.701892	0.27555	1.40711	0.168018	-0.267019	0.23605	-0.5243	-2.20185	0.477701	-0.59196	0.19332	0.136215	0.459848	-0.591601	0.56721	0.271413	0.226169	-0.581429	0.341173	-0.411299
Harbison_CUP9_YPD	0	0	0	0	0	0	0	0	0	0	0	0.336629	0.476976	0.276797	0.995103	0.27555	-0.261131	0.168018	0.493196	0.697005	-0.5243	0.117608	-0.526001	0.39198	0.19332	0.136215	-0.0654394	0.327876	-0.0852798	-0.0624515	0.226169	0.417464	-0.282265	0.481805
Harbison_DAL80_RAPA	0	0	0	0	0	0	0	0	0	0	0	-0.412318	0	-0.414116	0	-0.329727	-0.320749	0	-0.327128	-0.221079	0.295692	-0.859596	-0.215646	-0.245417	0	0	-0.0969714	-0.0995711	0.0941291	-0.0932007	-0.108884	-1.35	0.0476804	-0.245019
Harbison_DAL80_YPD	0	0	0	0	0	0	0	0	0	0	0	0.696994	0	0	-0.570211	0	0.588897	0.470658	0.447778	0	0	1.12011	0.438337	0.384874	0	0.421171	0.427382	0.343183	0.287057	-0.879193	-0.311797	0.228752	0.197778	-0.736963
Harbison_DAL81_RAPA	0	0	0	0	0	0	1.64494	-0.19512	-0.96693	0	-0.518281	-0.327636	1.02857	-0.330854	-0.306314	-0.387065	0.899127	0.150626	1.24615	-0.0662961	-0.280316	0.64265	0.387249	0.618439	0.20224	1.0831	-1.09292	-0.85692	-0.405063	-0.389439	0.500288	0.444009	-0.585578	1.48802
Harbison_DAL81_YPD	0	0	0	0	0	0	1.17413	0	-0.53792	0	0	0.264095	-1.04878	0.628686	-0.545324	0.209122	0.575445	0	-0.201554	0	0.176144	1.08753	0.345205	-0.136944	-0.226106	0.694479	-0.389645	0.218598	-0.0512399	-0.375535	-0.18119	-0.390844	-1.00529	-0.253203
Harbison_DAL82_RAPA	0	0	0	0	0	0	0	0	-0.339389	0	-0.35433	-0.845074	0	0.302041	0.141035	-0.625056	-0.0777091	-0.296198	-0.618291	0.0645744	-0.635918	-0.252007	-0.140387	-0.412373	0.044394	-0.1479	-0.0963203	-0.228149	-0.300866	-0.390406	-0.258606	0.416908	-0.229526	-0.646784
Harbison_DAL82_SM	0	0	0	0	0	0	0	0	-1.58385	-0.214001	-0.896456	-0.773078	0.199737	0.26704	-0.211275	-0.256165	-0.539221	0.299075	-0.252646	0.0544605	-1.34878	0.985895	0.095804	0.358914	0.0364856	-0.75624	-0.338361	0.123961	-0.728721	-1.58465	0.287464	1.97146	-1.36852	0.564539
Harbison_DAL82_YPD	0	0	0	0	0	0	0	0	0	0	0	0	0	0	0	0.53695	-0.51878	0.394392	1.0566	-0.398325	0.489266	0.319012	-0.391478	1.80279	0	-1.64087	-1.47368	-0.730672	-1.61794	-0.222807	1.40267	1.23833	-0.124279	1.70882
Harbison_DAT1_YPD	0	0	0	0	0	0	0	0	0	0	0	0	0	0	0	0	0	0	0	0.835168	0	-0.84743	0	0	0	0	0	0	0	0	0	0	0	0
Harbison_DIG1_Alpha	0	0	0	0	0	0	0	0	0	-0.522827	0	-0.623763	0.158769	-0.084165	-0.15058	0	-0.178064	-1.23243	-0.185332	1.04367	0.662062	-0.0387873	-0.203125	-0.499153	0.10187	-0.0686561	-0.208512	-0.0412365	-0.0639152	-0.556213	-0.971713	-1.57617	0.126781	-0.509558
Harbison_DIG1_BUT14	0	0	0	0	0	0	0	0	0	-0.424947	-0.229915	-0.0582913	-0.0201513	-0.491175	0.926703	0.331474	-0.301886	0.0085059	0.439271	0.0990406	-0.12937	-0.514526	-1.12396	-0.608576	0.612112	-0.337579	0.0929747	-1.13318	-0.0850495	0.410464	-0.0238775	-0.367582	0.112386	-0.174194
Harbison_DIG1_BUT90	0	0	0	0	0	0	0	0	0	0	0.183629	0.14895	0.726138	-0.157149	1.02874	0.362684	0.322661	0.0469922	0.0399371	0.295849	0.0849391	-0.0887044	-1.22819	-0.22496	1.39977	0.64108	0.144883	-0.314704	0.293708	0.334365	-0.166919	-0.547125	0.0473364	-0.0703298
Harbison_DIG1_YPD	-1.23121	0	0	0	0	0	0	0	0	-0.270536	0.183629	-0.970275	-0.284175	-0.157149	0.169786	0.362684	-0.09892	0.0469922	-0.348077	1.66054	0	-0.662142	-1.22819	-1.39478	0.903458	-1.55428	-0.545228	-0.00903724	-0.689283	-0.522941	0.772293	0.878972	-0.565319	0.1345
Harbison_EDS1_YPD	0	0	0	0	0	0	0	0	0	0	0	0	0	0	0	0	0	-1.15945	0	1.10206	0	0	0	0	1.03062	0.921949	0	0	0.736101	0	-0.772661	-0.744207	0	0
Harbison_FHL1_RAPA	0	0	0	0	0	0	1.41291	0.86509	0	0.449773	2.56577	3.25554	0.700003	3.10663	4.25899	3.66659	1.43021	1.70744	0.455815	2.58061	0.690779	0.273563	4.66457	0.57206	0.46952	1.01115	3.92862	0.983861	2.21327	6.52284	3.14907	2.32677	0.468345	0.997014
Harbison_FHL1_SM	0	0	0	0	0	0	1.33087	1.46648	0	0.798975	1.76091	3.4364	0.949825	4.38451	3.18792	3.76407	1.18629	1.38638	0.494978	3.15506	1.7996	0.292273	3.47466	0.411288	0.759089	0.776982	5.44046	1.4746	2.37182	4.92881	2.48664	2.05471	0.39009	0.79511
Harbison_FHL1_YPD	0	0	0	0	0	0	1.47786	0.342588	0	-0.0584443	2.81855	3.57552	0.787485	3.44543	3.92151	2.85308	1.23972	1.58639	0.568841	1.12558	0.336184	0.224743	4.04756	0.342189	0.574639	0.92476	1.98309	0.707414	2.65333	5.51669	2.82533	2.83829	0.492417	1.10855
Harbison_FKH1_YPD	-0.850802	-0.717258	0	0	0	0	-0.652251	0.973708	-0.41516	-0.9296	0.315175	-0.479974	-1.2212	-1.17627	-0.219012	-0.286909	-1.46245	0.535765	-1.11025	-0.351222	0.397795	0.648318	0.426459	0.425816	0.95994	0.565008	-0.386046	-0.576025	-0.787373	0.623772	-0.664307	0.528002	0.649983	0.417405
Harbison_FKH2_H2O2Hi	-0.881477	-0.747021	1.02756	0	0	0	0	-0.541776	0.215993	-2.13812	-0.952947	-0.548914	-1.01207	-1.30883	-0.739228	0.606978	0.142484	-0.171918	-1.25504	-0.656585	1.06957	0.361122	-0.407042	-0.523901	-1.08073	1.26996	0.301029	-0.520412	0.115794	-0.657408	-1.38852	0.352607	-1.91345	-0.341218
Harbison_FKH2_H2O2Lo	0	-1.15141	0	0	0	0	0	0.753617	0	-1.59475	-0.445971	-0.575512	-0.745479	0.899402	-0.371677	0.441261	-0.849084	-0.436636	-0.425322	0.367882	-0.537863	0.707966	0.477624	1.11289	-0.961439	1.27084	-1.11988	1.39854	-0.534002	-1.55527	-0.476583	0.486434	-1.62794	-1.15753
Harbison_FKH2_YPD	-0.836347	-0.703258	-0.836347	0	0	0	0	-0.476679	0.187522	-1.35677	-0.421014	-0.230898	-0.551521	0.766722	0.26206	0.045469	0.653062	0.307909	-0.721301	-0.503937	0.198878	1.75077	0.82316	-0.88715	1.58058	-0.543827	-0.48993	0.779403	-0.512804	-0.845932	-0.59569	0.62658	-0.697325	-0.44622
Harbison_FZF1_YPD	0	0	0	0	0	0	0	0	0	0	0	0	-0.255307	0	0	0	0.279379	-1.60379	0	0.262671	0.768024	0.136934	0.168561	0	-0.387069	0.506191	0	0.377306	0.652336	0.0863806	-0.0901959	-0.0798036	-0.131091	-0.908688
Harbison_GAL3_YPD	0	0	0	0	0	0	0	-1.21343	0	-1.00322	0	0	0	0.732134	0	0	-0.710897	0	0	0	-0.570203	0	0	-0.6125	-0.444694	-0.433073	-0.381928	-0.386794	-0.426021	0	-0.403825	0	0.27551	0.217873
Harbison_GAL4_GAL	0	0	0	0	0	0	0	0	0	0	0.356463	0	1.17034	-0.320963	-0.214786	-0.2448	0.228126	0.148295	-0.242492	-0.150901	-0.14574	-0.220822	-0.967792	-0.171407	0.539138	0.118557	0	0.285791	0.908752	0.0594706	-0.556543	0.139403	0.106117	-0.136638
Harbison_GAL4_RAFF	0	0	0	0	0	0	-0.615498	0	-0.468372	0.546116	0.722448	-0.646334	0.331587	-0.220651	-0.431499	-0.987234	-0.959425	1.11045	-0.979183	-0.0840227	-0.289121	0.460402	0.998838	0.448722	-0.153881	0.233057	-0.265318	0.683988	0.862257	0.111851	0.468346	-0.266303	0.807176	0.547692
Harbison_GAL4_YPD	0	0	0	0	0	0	0	0	0	0	0.599389	-0.555545	0.702539	-0.557508	-0.425832	-1.24384	1.19743	-0.468696	-1.23747	0	1.15953	-0.433657	-0.332725	-0.367878	-0.229613	0.856585	0	0.224486	1.21131	0.618861	-0.633189	-0.18241	0.893632	-0.130044
Harbison_GAL80_YPD	0	0	0	0	0	0	0	0	0	-1.17182	0	-0.98718	0	0	-0.838198	-0.883203	0	0	-0.879818	-0.733098	-0.723853	0	0	-0.768546	0	0	0	-0.525194	0	0.535576	0	0	0.397942	0.328179
Harbison_GAT1_RAPA	0	0	0	0	0	0	1.20531	0	0	0	0	0.285654	1.10792	0.229852	-0.591726	0.228699	0.207042	0.131245	-0.220819	-0.133694	-1.48204	0.314119	0.112804	-0.153032	0.153753	-0.243636	-0.185183	0.0653859	0.432642	-0.428931	-0.0522688	-0.185836	-0.407671	0.609031
Harbison_GAT1_SM	0	0	0	0	0	-1.15141	-0.573835	0	-0.429816	-0.314267	-0.445971	0.182984	0.297465	-0.578745	0	-0.132725	-0.414346	-0.135361	0.218423	1.29482	-0.23996	-1.33435	-0.540079	0.369702	0	-0.283855	-0.0745879	-0.434052	0.198421	0.457213	-0.0890289	-0.20684	0.195567	-1.15753
Harbison_GAT1_YPD	0	0	0	0	0	0	-1.32136	1.52138	-1.1512	1.24239	0.870265	0.810204	-0.666063	1.90457	2.14426	1.90105	0.698401	0	0.550315	0	1.79249	2.72368	1.49585	1.37115	-0.444694	0.522017	-0.381928	1.27144	-0.426021	-1.12871	1.09583	0	0.89671	-0.308309
Harbison_GAT3_YPD	0	0	0	0	0	0	0	0	0	0	0	0.544015	0.702539	0	0.577793	0.471684	-0.454183	0.335478	0.91078	0.423271	-0.948994	0	0.891557	0.782566	0	-0.220589	0.297099	0.224486	0.582498	0.192508	-0.198275	-0.18241	0.893632	0.711302
Harbison_GCN4_RAPA	0	0	0	0	0	0	-1.72087	0.317029	-1.74186	1.45888	0.230919	0.570912	0.167181	-0.178401	0.401575	1.62535	0.164263	-0.369233	0.659284	-0.368151	0.978505	1.3657	0.422784	1.99777	0.46952	0.365751	-1.93173	0.388714	-0.900596	-0.995017	0.505101	0.396797	-0.910529	-0.6902
Harbison_GCN4_SM	0	0	0	0	0	0	-2.19533	0.27327	-2.08448	1.26327	0.333573	0.974186	-0.158725	0.262777	0.791914	2.06243	0.801032	-0.253861	1.10157	-0.367843	0.720023	1.82115	0.5772	2.10693	0.310769	0.343495	-1.89149	0.468634	-0.571206	-0.797171	0.27549	0.194559	0.896912	-0.503224
Harbison_GCN4_YPD	0	0	0	0	0	0	-4.24362	0.617633	-3.41398	2.78416	1.44667	1.25037	0	0.074244	0.125024	2.83795	1.39664	0.569161	0.842561	-0.123337	1.31956	2.4555	1.69134	1.37377	0.151269	1.58807	-1.63689	1.13556	0.545866	0.925385	0.287464	0.336112	0.627392	-0.532479
Harbison_GCR1_YPD	0	0	0	1.88325	0	0	0	1.22676	0	0.953798	0	0.544015	0	0	0	0	-0.454183	0.335478	0	1.15388	0	0.264796	-0.332725	0.782566	1.03294	-0.220589	0.297099	0.224486	0	-0.176716	-0.198275	-0.593584	-0.801733	-0.130044
Harbison_GCR2_SM	0	0	0	1.3662	0	0	0	0.73343	0.513757	0.487433	-0.428331	-0.543959	0.282211	-0.179448	-0.345491	0.126535	-1.33943	0.901339	0.458494	1.2236	0.101249	0.0328514	-0.891428	1.0325	1.02278	-1.27162	1.75611	-1.04932	-0.24382	0.200716	1.34855	0.230039	0.330251	0.351069
Harbison_GCR2_YPD	0	0	0	0	0	0	0	0	0	-0.496627	-0.645578	-0.346563	-0.229014	0.792605	0	-0.269421	-0.261131	-0.783971	-0.267019	-1.08143	0.238109	0.400595	-0.165972	-0.192516	1.17501	0.136215	0.948346	0.327876	0.56721	0.614033	-0.281502	-0.065695	0.341173	-0.16561
Harbison_GLN3_RAPA	0	0	0	0	0	0	1.88275	0.511155	-1.26315	0.293654	-0.244761	-0.240102	2.05742	0.156033	-0.885813	0.36598	0.591246	0.561042	1.54025	0.113231	-1.22487	1.18716	0.467479	1.54766	0.199404	-0.890931	-1.61197	0.116778	0.623304	-0.877391	0.553699	0.548043	-1.1264	1.82347
Harbison_GLN3_SM	0	0	1.42306	0	0	0	0	-0.463247	0.513757	0	-0.428331	0	0.282211	-0.179448	0.580097	0.126535	0.370459	0.0585984	1.30108	0.0999039	0.727592	0.141069	-0.0574632	0.335949	0.586134	-0.84264	0.764527	-0.38986	-0.484929	0.200716	-0.736748	-0.182344	0.330251	-0.697907
Harbison_GLN3_YPD	0	0	0	0	0	0	0	0	-0.750865	0	0.494144	0.441748	-0.907911	0.375479	0.473654	-0.367202	0.347592	0.249954	0	0.329391	-0.246693	0.592475	1.34388	0.582369	-0.517102	0.649618	-0.413951	0.15378	-0.145997	0.436896	0.106279	0.30392	-0.984276	-1.97093
Harbison_GTS1_YPD	0	0	0	0	0	0	0	0	0	0	1.69713	0	-0.477416	-0.625583	-0.489266	0	1.35278	0.394392	0	-0.398325	0.489266	0	1.98567	0.313915	0.429675	1.00008	0.353619	-0.232621	0.71032	-0.706803	0.678298	0.580763	-1.01844	0.398202
Harbison_GZF3_H2O2Hi	0	0	0	0	0	0	0	0	0	0	0	0	0	-0.824909	0	-0.722182	0	0	0	0	0	0	0	-0.6125	0	0	0	-0.386794	0	-0.374774	-0.403825	-0.382531	-0.246441	-0.974731
Harbison_GZF3_RAPA	0	0	0	0	0	0	0	0	0	0	0	-0.555545	0.702539	0	0.577793	0	0	0	0	-0.339195	0	0.264796	0	0.260062	0.368925	0	-0.181965	0.224486	-0.215156	-0.579219	-0.198275	-0.18241	0.108612	-0.130044
Harbison_GZF3_YPD	0	0	0	0	0	0	0	0	0	0	0.755461	0	0.863229	-0.711286	-0.570211	0	1.55375	-0.616563	0	-0.474814	0.570211	0	0.438337	0.384874	0	0.421171	0.427382	0.343183	0.287057	0	0.27253	-0.292466	0.197778	-0.736963
Harbison_HAC1_YPD	0	0	0	0	0	0	0	-0.925725	0	-0.724134	0.599389	0	-0.414478	0.473189	-0.425832	0	-1.2218	0.957338	0	-0.339195	-0.331814	0.793746	0.306755	0	-1.42395	-2.32103	-2.09394	0.697407	-0.674708	-1.20576	1.16076	1.00592	-1.47167	1.33538
Harbison_HAL9_YPD	0	0	0	0	0	0	0	0	0	0	-0.555139	0	0.394285	-0.274699	0	0	-0.196348	0.391968	0	1.07445	-0.11417	0.618484	-0.387439	-0.136944	0	-0.49509	-0.389645	-0.163684	-0.20509	-0.375535	-1.29109	0.520811	-0.344083	0.273711
Harbison_HAP1_YPD	0	0	0	0	0	0	-0.225797	0	0.196466	1.67272	0.315175	0.233401	-0.200635	-0.794225	-0.934742	0.812364	0.701038	-0.295274	0.457246	-0.799979	0.0993221	0.445712	-0.524875	-0.438291	-0.464327	0.565008	-0.551829	0.288392	1.51782	-0.709963	-0.474236	0.710195	-1.01475	0.562047
Harbison_HAP2_RAPA	0	0	0	0	0	0	0	0	-0.366095	0	-0.381433	-0.146082	0.696437	-0.464713	-0.278844	0	-0.0912132	-0.0983957	0.0355673	0.0767306	-0.166818	-0.289044	-0.1678	0.0970658	0.0541205	0.125848	-0.0408584	0.0686601	0.479638	-0.259624	-0.562716	-0.497457	-0.302007	-0.50595
Harbison_HAP2_YPD	0	0	0	-1.61245	0	0	0	0	0	0	0.416601	0	-0.255307	-0.379055	0	-0.297477	-0.288848	1.92727	-0.294977	0.262671	-0.188093	-0.271419	0.168561	0.133461	-0.387069	-0.105342	0.161158	-0.0818396	0.289605	0.31679	1.10297	0.204568	-0.684002	1.01266
Harbison_HAP3_YPD	0	0	0	1.46145	0	0	0	0	0	0	0.268645	0.22703	0.350755	0.176888	-0.465795	0	-0.512603	0	-0.168892	0.143997	-0.317884	-1.58732	0.617344	-0.110288	1.32734	0.258978	-0.025527	-0.0266551	0.571792	0.129301	-0.340367	-0.302371	-0.24522	-1.07634
Harbison_HAP4_H2O2Lo	0	0	0	0	0	0	0	0	0	-1.14937	0	-0.294997	0	0	-0.194281	0	0.207042	-0.669302	0.118078	0.587126	0.194281	-1.18609	-0.42797	0.0848171	0	-0.243636	0.106805	0.0653859	0.179401	0.0495319	-0.209457	-0.44524	0.0858664	0.0471679
Harbison_HAP4_YPD	0	0	0	0	0	0	0	0	0	-0.46586	0	-0.319317	-0.2061	-0.320963	0.338069	0.250692	0.228126	0	-0.242492	0	0.214786	0	0.427592	0.0983777	0.172168	0.40098	0	0.285791	0.494773	0.233198	-0.0625343	-0.216973	0.284984	-0.349321
Harbison_HAP5_SM	0	0	0	0	0	0	0	0	-0.429816	-0.314267	-0.445971	-0.575512	-0.354936	-0.578745	-0.371677	-0.132725	-0.414346	-0.887469	-0.131	0.367882	0.371677	-0.795253	-0.241152	-0.0805652	-0.119559	0.0473984	0.454818	-1.14351	0.707682	0.457213	-0.806778	-1.12281	-0.296822	-1.15753
Harbison_HAP5_YPD	0	0	0	0	0	0	0	0	0.920909	-0.664418	-0.822559	0	-1.01067	-0.501563	0	0	-1.09565	0	0	0.371963	0	-0.381921	0.261386	-0.319111	-0.603151	-0.582522	0.252337	0.185044	-0.570056	0.155944	-0.531078	-1.78831	-0.64134	-1.46699
Harbison_HIR1_YPD	0	0	0	0	0	0	0	0	0	-0.530957	0.416601	-0.377309	0	0.861268	0.39718	0.303849	0.801904	-0.301279	-0.294977	0	0.768024	0.944538	1.08269	0	0.217782	1.03313	0.161158	1.39836	1.82207	1.92232	0.267769	0.204568	0.788578	0.283759
Harbison_HIR2_YPD	0	0	0	0	0	0	0	0	0	0	0	0	0	0.53851	0	-0.529254	0.507212	0	-0.526227	0	1.31384	0.319012	1.03657	-0.428574	0.429675	0.347794	-0.228638	0.275374	0.71032	0.240306	0	0	1.11794	0.104366
Harbison_HIR3_YPD	0	0	0	0	0	0	0	0	0	0	0	0	2.09704	0.251892	-0.214786	0	-0.236838	0	0	1.24473	0.214786	-0.658075	-0.146374	-0.171407	1.07855	0.40098	0	0.0770961	0.908752	0.233198	-1.57967	-0.508166	0.284984	-1.12869
Harbison_HMS1_YPD	0	0	0	0	0	0	0	0	0	0	0	0	0.980398	0	0.846929	0	0	1.56982	0	-0.578928	-0.570203	0.489046	1.49585	0	0	-0.433073	-0.381928	0.438104	-0.426021	-1.12871	0	0.311117	-0.826158	-0.308309
Harbison_HMS2_YPD	0	0	0	0	0	0	-0.520064	0	-1.82501	0.453907	1.74771	-0.487281	-0.0796048	-0.490312	-0.299279	-0.104114	0.685051	-0.10643	0.719085	-0.442505	-0.182533	0.912513	0.691126	0.108597	-0.0821176	1.52091	-0.304658	-0.560573	0.840941	-0.290139	0.117672	-0.547125	-1.20238	0.684548
Harbison_HOG1_YPD	0	0	0	0	0	0	0	-1.09295	0	0	-1.05092	0.696994	0	0.621395	0	-1.60258	0	0.470658	0	-0.474814	-1.28915	-1.53196	-0.467577	0.384874	0.507847	-1.0026	1.20275	-0.904729	-0.987728	0.924544	-0.311797	-0.89568	0.666061	-0.226288
Harbison_HSF1_H2O2Hi	0	-0.703258	-0.836347	0	0	-0.703258	1.50555	-0.941847	0	-0.231107	-0.421014	-0.448961	-0.181537	-0.748944	-0.873986	-0.732401	-0.438996	0.489774	-1.85996	0.862058	-0.701693	0.818339	-0.980427	-0.618311	-0.817101	-0.751117	0.766935	-3.46782	-0.350355	-0.634624	-0.42077	-0.340812	-0.529648	-0.608569
Harbison_HSF1_H2O2Lo	0	0	0	0	0	0	-0.303204	0	0	-0.372008	0.0605916	-0.180473	-0.0705065	-0.182355	-0.205187	-0.260897	-0.475808	0.220797	-0.493545	0.201688	-0.214248	0.386768	-1.30107	-0.498549	0.785514	-0.620727	-0.621606	-1.1924	-0.389177	-0.825211	-0.727687	0.691329	-0.700966	-0.674716
Harbison_HSF1_HEAT	0	0	0	0	0	0	0	1.30381	0	0	0	0.611696	0.774042	-0.625583	0	0.53695	-0.51878	0.394392	0.372795	0.486593	0	0.934282	-0.391478	-0.428574	1.18333	-0.271124	0	0.275374	0	-0.706803	-0.246664	0.580763	-0.453737	-0.575223
Harbison_HSF1_YPD	0	0	0	0	0	0	0	0	0	0	0	0	0	0	0	0	0	-0.888334	0	0	0	0.637101	0.692046	0.630749	0	-0.576281	-0.519772	0	0	-0.511781	0.495661	0.439508	-0.363202	0.328179
Harbison_IFH1_YPD	0	0	0	0	0	0	0	0	0	0	0	0	0	0	0	0	0	0	0	0	-0.979659	0.88154	0	0	0	0	-0.74339	0	0	-0.733691	0.713988	0.643796	-0.543661	0.495405
Harbison_IME1_H2O2Hi	0	0	0	0	0	0	0	0	0	0	-0.958919	0	0.774042	0	0	0	0	0	0	0	-0.390514	0.934282	-0.391478	0	0	-0.271124	-0.228638	0.275374	0.224249	0.240306	-0.764522	-0.722205	0.510655	-0.575223
Harbison_IME4_H2O2Hi	0	0	0	0	0	0	0	0.974145	0	0	0	0.336629	1.23936	0.276797	-0.238109	0.27555	-0.261131	0	0.493196	1.34531	-0.165297	-0.716832	-0.165972	0.39198	0.19332	0.136215	0	0.716873	0.0631858	-0.0624515	0.226169	-0.253859	0.131266	-0.78417
Harbison_IME4_YPD	0	0	0	0	0	0	0	-1.37158	0	-0.368589	0	-0.235534	-0.138439	-0.236989	0.725482	-0.170851	-0.512603	-0.536893	0.0813444	-0.329023	1.55585	0.22141	-0.319253	0.495085	-0.773106	-0.163321	-0.301318	0.752955	-0.381661	-0.288946	-0.65041	-0.588796	-0.24522	0.187648
Harbison_INO2_YPD	0	0	0	0	0	0	0	0	0	0	-0.411761	0.986944	1.41835	1.99124	0	0.116853	0.345598	0.204201	0.180333	0	0.0926978	0.315124	-0.462374	-0.0656874	1.48013	-0.228293	0.160136	-0.615935	0.15349	0.371045	-1.49155	0.383272	1.13447	-0.375419
Harbison_INO4_YPD	0	0	0	0	0	0	1.14517	0	0	-0.389763	0	0.709135	-0.484467	1.84883	-0.503562	-0.186382	0.171684	0.355751	-0.18434	-0.361625	0.160022	0.559699	0.674197	0.0634305	1.42182	0.288142	0.64765	-0.351564	0.640396	-0.635123	-0.722937	-0.136922	-0.538653	0.437514
Harbison_IXR1_YPD	0	0	0	0	0	0	0	0	0	0	0	0	0.394285	-0.274699	0.818136	0.209122	0	0.116422	0.358691	0.17435	-0.385942	0.0757771	0	0.271831	0.447733	0.0904926	-0.0370206	0.505864	-0.20509	0.173195	0.138076	0.888371	0.741226	0.118324
Harbison_KSS1_Alpha	0	0	0	0	0	0	0	0	1.4457	0	0	0	1.14857	-0.989378	-0.838198	0	-0.871475	2.00237	0.702725	0	-0.723853	0.637101	0.692046	0.630749	-0.588988	-0.576281	0.679604	0	-0.568549	0.535576	0	0.439508	0.397942	1.09875
Harbison_KSS1_YPD	0	0	0	0	0	0	0	0	-0.939665	0	0	0	0	0	-0.489266	0	0	0	-0.526227	0	-0.390514	-0.497423	0	0.313915	-0.280956	0.347794	-0.228638	0.275374	-0.80868	-0.706803	0.211188	-0.229132	-0.453737	-0.575223
Harbison_LEU3_SM	0	0	0	0	0	0	-0.912538	0	-0.750865	0	0.494144	0.441748	0	-0.454471	0	0.374081	1.80672	0	0.23189	0	0.331743	0.188011	0.224526	-0.278995	0.812637	0.649618	-0.413951	0.15378	0.40533	0.436896	0	-0.119165	0.251861	-0.0782121
Harbison_LEU3_YPD	0	0	0	0	0	0	-0.864788	0	-0.704778	-0.569609	0.452715	0.401766	-0.285738	0.939574	0.432764	0.33635	1.65395	0.660797	0.200966	0.293442	0.295692	0.517558	0.194065	0.507966	-0.446263	0.571974	-0.349794	0.128591	0.341801	1.40384	0.318122	-0.0972929	0.492734	-0.245019
Harbison_MAC1_H2O2Hi	0	0	0	0	0	0	0	0	0	-0.613615	0	-0.452619	-0.321336	0	-0.331743	0.374081	-0.357865	0.249954	0.23189	0	0	-0.338933	0.681653	0.183945	0	-0.497668	0.216054	1.04951	-0.145997	-0.402499	0.379711	0.30392	-0.211376	-0.685265
Harbison_MAC1_YPD	0	0	0	0	0	0	0	0	0.513757	0.487433	0	-0.178165	-0.698909	0.415245	0.192898	0.126535	-0.116619	-0.837663	0.1984	0.341821	-0.05709	0.651946	0.439319	-0.0727154	-0.885786	-0.254522	0.177084	0.861252	0.366297	-0.172234	-0.430218	-0.379992	-0.452057	-0.697907
Harbison_MAL33_H2O2Hi	0	0	1.51855	0	0	0	-0.638493	0	-0.489797	0	0.268645	-0.686264	0.350755	0	0.725482	0.175865	0.990634	-1.7284	0.293024	0.935306	0.14563	0.912016	-0.319253	0.893269	-0.0423104	0.577372	-0.117196	0.404825	0.571792	0.627969	-1.58168	-0.117699	0.910777	-0.184084
Harbison_MBF1_YPD	0	0	0	0	0	0	0	0	0	0	0	0	0	0	-1.10534	0	0	0.984783	0	0	0	0	0	0	0	0	0	-0.749951	0.736101	-0.733691	0	0.643796	-0.543661	0
Harbison_MBP1_H2O2Hi	-0.85824	-0.72447	0	0	0	0	-0.230764	0.371196	-0.133829	0	-0.143809	0.021084	-0.911765	-0.262214	0.0277564	0.0541564	-0.492855	-1.18256	-1.14469	-0.106229	0.105066	-0.243287	-2.27065	-0.697383	-0.491025	-0.44614	-0.0950898	-0.431398	-0.164485	0.199828	-1.52037	-0.58837	0.374099	-0.735588
Harbison_MBP1_H2O2Lo	0	0	0	0	0	0	-0.554866	0.73343	-0.412382	0	0.207575	0.525441	1.47396	0.127402	-0.345491	0.126535	-1.33943	0.506003	0.1984	0.0999039	-0.2189	-0.356772	-0.499521	-0.583589	-0.272583	0.745336	0.0437254	-0.38986	0.366297	0.200716	-1.13002	-1.02935	0.16754	-1.04974
Harbison_MBP1_YPD	0	-0.731829	0	0	0	0	-0.676204	-0.518887	-0.435294	0	-0.147904	0.100054	0.238492	-0.27254	0.567974	0.0574022	-0.796573	0.585829	0.0866334	0.236653	0.432595	0.713366	0.696167	-0.287547	-0.34724	-0.19104	-0.183082	0.943762	-0.096413	0.215357	-0.533663	0.603546	0.40497	-0.586605
Harbison_MCM1_Alpha	0	-0.771074	0	0	0	0	0	-0.578622	0.232257	-1.09583	-0.518281	-0.327636	-0.780292	1.44292	-0.533338	-0.387065	0.341528	-0.396863	-0.644317	-0.495181	0.306314	0.429387	-1.01899	-0.598556	0.60246	0.537565	-0.416016	-1.44091	-0.145701	-1.04088	-0.333568	0.112238	-1.00632	-0.43098
Harbison_MCM1_YPD	0	-0.922381	0	0	0	0	0	0.542819	0.34318	-0.992927	-0.26946	-0.59821	-0.598081	0.428091	0.30486	-0.177235	0.370728	-0.419357	-0.405214	0.138525	-0.38019	-0.147923	-0.652338	-0.241376	1.63783	0.508926	0.299071	-1.143	-0.273966	0.870661	-0.113143	0.301392	0.520904	-0.68646
Harbison_MDS3_YPD	0	0	0	0	0	0	0	0	0	0	0	0	0	0	0	0	0	0	0	0	0	0	-0.571282	-0.6125	0.613717	0	0	0	0	0	-0.403825	-0.382531	0	0
Harbison_MET18_YPD	0	0	0	0	0	0	0	0	0	0	0	0.696994	0	0	0	0	0	0	0	0.567425	-1.28915	1.12011	0	0	0	0	-0.894398	0	0	-0.879193	0.27253	0.743008	-0.602778	0.540161
Harbison_MET28_YPD	0	0	0	0	0	0	-0.822426	0	-0.664067	0.748352	0.416601	1.00127	0.510926	0.305145	-0.264824	0	-0.288848	0	0.55164	0.762989	0.264824	0.136934	0	-0.216933	0.656473	-0.369897	-1.18421	-0.0818396	-0.101601	-0.647887	-0.327652	-0.297833	-0.684002	0.583436
Harbison_MET31_SM	0	0	0	0	0	0	0	0	0	0	-1.05092	0	-0.55785	0	0	0	0	0	0.447778	0	0	0	-0.467577	0.384874	-0.349252	-1.0026	-0.291919	-0.904729	-0.987728	0.304802	-0.311797	-0.292466	0.197778	0.540161
Harbison_MET31_YPD	0	-1.642	-1.78694	0	-1.642	0	0	0	0	0	-2.13141	-0.555545	-2.10772	0.473189	1.48859	0.471684	0	-0.468696	0	0.423271	-0.948994	0.793746	-0.951069	-0.367878	-1.42395	-0.687945	-0.181965	1.40344	-1.3658	-1.20576	-0.633189	0.462801	-0.801733	-0.457736
Harbison_MET32_SM	0	-2.64783	-1.29328	0	-1.15141	0	0	0	0	-0.865453	-2.05925	-0.190706	-1.26143	0.899402	1.18321	-1.45142	-0.414346	0.546789	-0.425322	0.76823	-0.23996	0.157728	0.477624	-1.08578	-0.583942	-0.552692	-0.422157	0.292072	-0.534002	1.18917	-0.806778	0.486434	0.635059	0.985484
Harbison_MET32_YPD	0	-1.09005	-1.23121	0	-1.09005	0	-0.520064	0	-1.01223	0.453907	-1.04666	-0.487281	-3.00695	0.364827	0	-1.24419	-0.338047	0.186696	0.390175	3.07212	0.643204	0.287043	-0.778659	-0.506952	-2.80689	0.340957	0.659066	-0.314704	-0.400416	0.926428	-0.960586	-2.28522	0.443218	-0.563259
Harbison_MET4_SM	0	0	0	0	0	-1.46822	0	0	0.819392	-0.569609	-3.04909	0.401766	-1.56073	0	-0.295692	0.33635	-0.901128	-0.33368	-0.327128	0.838575	0.295692	0	-1.29022	0.156301	-0.446263	-0.427982	0.18614	0.128591	-0.121502	0.80576	-1.4343	-1.35	0.930247	-0.0612352
Harbison_MET4_YPD	0	0	0	0	0	0	0	0	0	-0.885636	-1.05092	-0.709211	-1.48723	0	-0.570211	-0.611796	0	0	-1.59589	0.567425	0	-0.578709	-0.467577	0	-0.349252	0.421171	0.427382	-0.904729	0	0.924544	-0.311797	-0.89568	0.666061	0
Harbison_MGA1_H2O2Hi	0	0	0	0	0	0	0	0	0	0	0	0	0	0	0	0	0	0	0	0	0	0	0	0	0	0	0	0.581788	0	0	0	-0.520445	0.397942	-0.436264
Harbison_MGA1_YPD	0	0	0	0	0	0	0	0	0.385062	-0.195642	0.812491	-0.338569	0.549171	-0.713189	-0.425907	-0.226283	0.202716	0.100759	-0.499096	0.181686	-0.251994	0.556577	0.714787	0.143759	0.964326	0.656727	0.0724315	-0.49236	0.267441	-0.704099	-0.171647	0.447855	-1.15109	0.16493
Harbison_MIG1_YPD	0	-1.51861	0	0	0	0	0	0	0	0	-0.769423	0.441748	0	0.375479	0	1.02688	0	0.249954	0.23189	-0.253268	-0.7346	0.592475	-0.247504	0	0.27994	-0.497668	-0.413951	0.506065	-1.7257	-0.87002	1.4552	1.98664	-0.984276	0.443537
Harbison_MIG2_H2O2Hi	0	0	0	0	0	0	0	1.99205	0	0	0	1.25105	0	1.16503	0	1.16316	0	0	0.956017	0	0	0.88154	0.94401	0.874239	1.03062	0	0	0.817329	0	-0.733691	0.713988	0.643796	-0.543661	0.495405
Harbison_MIG2_YPD	0	0	0	-1.8324	0	0	0	0	0.984029	0	0	0	-1.13446	-1.44525	0	0	-0.454183	0	0	1.15388	0.425832	0.264796	-0.332725	0	-0.709812	0.291645	0.297099	0	-0.215156	-0.579219	-0.198275	-1.23004	-0.348067	-0.457736
Harbison_MIG3_YPD	0	0	0	0	0	0	0	0	0	0	0	0	0	0	-0.838198	0	0.858472	0	-0.879818	0	-0.723853	0	-0.724997	-0.768546	0	0.672525	0	-0.525194	0.513762	0	-0.544093	-0.520445	0.397942	0
Harbison_MOT3_H2O2Hi	0	0	0	0	0	0	0	0	0	0	0	0	0	-0.557508	0	0	0.443059	-0.468696	0	0	0	0	-0.332725	0	0.368925	0.291645	0	0.224486	0.178013	0	-0.633189	0.462801	0.108612	-0.130044
Harbison_MOT3_H2O2Lo	0	0	0	0	0	0	0	0	-1.1512	0	0	0	0	0	0	0	0	0.574538	0.550315	0	0.678953	1.38408	0.540291	0.483159	-0.444694	-0.433073	-2.33972	-0.386794	-0.426021	0	1.09583	0.981341	-1.81055	1.68909
Harbison_MOT3_SM	0	0	0	0	0	0	0	0	0	0	0	0	0	-0.454471	0.473654	0	0.347592	0	1.373	0.329391	-0.246693	0.188011	-0.247504	0.183945	0.27994	0.649618	0	-0.42178	-0.145997	0	0.106279	0.0796377	-0.518278	0.173674
Harbison_MOT3_YPD	0	0	0	0	0	0	0	0	-1.03143	0	0	-0.709211	0	0	0	-0.611796	-0.600922	0.470658	-0.608656	0.567425	0	-0.578709	-1.29139	0	0	-1.0026	0	0	-0.332084	-0.879193	0.27253	0.743008	0.666061	0.540161
Harbison_MSN1_YPD	0	0	0	0	0	0	0	0	0	0	0	0	0	0	0	0	0	0	0	0	0	0	-0.980938	0	0	-0.810852	-0.74339	0	-0.801731	-0.733691	0	0.643796	-0.543661	0
Harbison_MSN2_Acid	0	0	0	0	-1.251	0	0	0	0	-0.389763	0	-0.253426	0.371575	-0.254928	-0.503562	-0.186382	-0.179347	0.753785	-0.18434	0.499241	-0.349983	0.0657193	-0.351415	-0.122791	0.123434	-0.186375	0.64765	-1.6318	-0.179082	-0.635123	-0.722937	0.454039	-0.128381	0.0949795
Harbison_MSN2_H2O2Hi	0	0	0	1.07347	0	0	-0.318154	1.21275	0.789449	1.37998	0.244681	-0.449577	-0.421728	-0.20034	-0.0883758	0.122308	-0.519999	0.450031	-0.28367	-0.461232	0.449074	0.96801	-0.4418	-0.316452	-0.510248	0.325777	0.559385	1.34808	0.466285	-0.292097	0.143946	0.391093	-0.427533	0.111691
Harbison_MSN2_H2O2Lo	0	0	0	0	0	0	0	0	0	0.453907	0.183629	0.469566	-0.0796048	0	-0.0849391	0.108005	-0.338047	0.788042	0.0399371	-1.80935	-0.182533	3.18549	0.372442	0.108597	-0.220861	0.340957	-0.545228	0.428424	0.293708	-1.2207	0.0381036	0.878972	-0.850251	0.992235
Harbison_MSN2_RAPA	0	0	0	0	0	0	0	0	0	0	0.584893	-0.166613	-0.305794	-0.167855	0	-0.376041	0.101499	0.842459	-0.111209	-1.33615	0.321432	0.600792	1.18026	-0.244238	-0.0930511	0.154196	0.160136	-0.350253	0.15349	0.371045	0.29415	-0.60186	-0.219448	0.302091
Harbison_MSN2_YPD	0	0	0	0	0	0	0	0	0	0	0	0	0	0	0	0	0	0	0	0	0	0	0	0	0	0	0	-0.749951	0	0	0.713988	0	0.59002	0.495405
Harbison_MSN4_Acid	0	0	0	0	0	0	0	0	0	0	0.870265	0	0	0	0	0	0.698401	0.574538	0	0.676049	0	0	-0.571282	0	3.14873	0.522017	0.528636	0	0.376546	0	0	0.311117	0.89671	0.217873
Harbison_MSN4_H2O2Hi	0	0	0	0	0	0	0	0	0.882705	0.831411	-0.25265	-0.0695991	0.440091	-0.962179	-0.571663	0.164045	-0.650781	0.166397	-0.154369	0.298842	0.571663	1.24952	-0.901284	0.187601	-1.00669	0.248168	1.07747	0.675506	-0.401069	0.31955	-0.339714	-0.285291	0.276009	-0.581603
Harbison_MSN4_H2O2Lo	0	0	0	0	0	0	0	0	0	0.790029	0.452715	-1.10608	0	0	-0.295692	-0.329727	-0.320749	0.217955	-0.327128	-0.221079	0.295692	1.05966	0.602595	-0.245417	-0.13252	0.181689	0.18614	0.128591	-0.121502	0.104639	0.318122	0.582507	-0.166193	0.3541
Harbison_MSN4_RAPA	0	0	0	0	0	0	0	0	-0.327079	0	0.457805	-0.394449	-0.213208	-0.397222	0.132751	-0.272719	-0.0717886	0.982095	-0.074854	-2.00798	0.226297	1.05024	1.28129	0.38915	-0.0498212	0.0929887	-0.614887	-0.384977	-0.273521	-0.588628	0.537141	0.598917	-0.100614	0.632883
Harbison_MSN4_YPD	0	0	0	0	0	0	-0.689791	0	-0.53792	0.618423	0.857989	-0.273151	-0.168233	0.210231	0.818136	-0.612852	0.575445	0.391968	0.358691	-0.398101	0.176144	0.618484	0.73753	0.271831	0.447733	0.321074	-0.735121	0.218598	0.379015	-0.712678	-0.18119	0.520811	0.420836	0.273711
Harbison_MSS11_BUT14	0	0	0	0	0	0	0	0	0	0	0	0	-0.363545	-0.501563	0	0	0	-0.415608	-0.408536	0	-0.284966	0	-0.285825	-0.319111	-0.189744	0.247233	0	0.185044	0.483761	-0.48071	-0.161162	-1.04178	0.0819906	-0.82221
Harbison_MTH1_GAL	0	0	0	0	0	0	0	0	0	0	0	0	0	0	0	0	0	0	0	0	1.10534	0	0	0	0	0	0	0	0	0	0	0	0	-0.63966
Harbison_NDD1_YPD	0	-0.83421	1.11879	0	0	0	0	-0.678586	0	-0.785254	-0.614462	-0.189191	-1.02416	-0.778382	-0.21692	-0.0248721	0.241898	0.680326	-0.269714	-1.3987	-0.415258	0.23986	-0.417893	-0.524006	-1.70901	0.159896	-0.0839474	-0.471203	-0.25371	0.326845	-1.38726	-0.0845733	0.238365	-1.6008
Harbison_NDT80_YPD	0	0	0	0	0	0	0	0	0	0	0	0.441748	0.592811	0	0.473654	-0.367202	-0.357865	0	0	0.926238	0.331743	-0.947872	-1.43401	-0.278995	0.27994	0.211285	0	-0.121709	0.115626	0.436896	-0.952017	0.0796377	0.251861	-0.299726
Harbison_NRG1_H2O2Hi	0	0	0	0	-0.62933	0	-0.168434	0	0.893714	0.408733	0.0153246	0.046669	0.338855	0.316315	-0.839658	-0.0673183	-0.459397	0.438945	0.228454	1.86665	-0.0814952	0.206313	-0.622699	-0.806347	0.233745	0.616596	1.14176	0.293914	0.318992	-0.0773981	-0.782156	-0.0878678	0.328434	-2.1766
Harbison_NRG1_H2O2Lo	0	0	0	0	0	0	0	0	-0.366095	0.438516	-0.381433	0	0.2423	-0.464713	0.495672	0	-0.316364	-0.708134	0.360237	0.599419	-0.395003	0.261553	-0.396925	0.252789	0.208551	0.313017	0.131136	-0.0429341	-0.174864	-0.0379206	0.233129	0.301651	-0.302007	0.112879
Harbison_NRG1_YPD	0	0	0	0	0	0	0	0	-0.239588	-0.470728	0	-0.0695991	-0.0259279	-0.254216	0.277883	-0.0386378	-0.147814	-0.379126	0.140587	0.564669	0.924862	-0.0304737	-0.583441	-0.211454	0.212988	0.248168	0.119479	-0.295825	0.270808	-0.0235675	0.390538	0.246049	-0.192499	0.341063
Harbison_OAF1_YPD	0	0	0	0	0	0	-1.12944	0	-0.837857	0.991519	0.416806	0.712808	-0.772334	-0.744629	-0.197324	-0.0653016	-0.510786	-0.245927	0.79342	0.800138	0.197324	0.596843	0.759948	-0.336734	-1.09688	0.412485	0.427098	0.111323	0.295012	0.567915	-0.36009	-1.53845	0.567773	-0.293921
Harbison_OPI1_YPD	0	0	0	0	0	0	0	0	0	0	0	0	-1.09072	1.16503	0	0	0	0	0	0	0	0	0.94401	0	-0.825772	0	0	-0.749951	0	0	0	0	0	-0.63966
Harbison_PDC2_YPD	0	0	0	0	0	0	0	0	1.15243	0	-2.5163	0.696994	-0.55785	0	0	0.619776	-0.600922	0	0	0.567425	0.570211	-0.578709	-1.29139	0	0.507847	-1.0026	1.20275	0.343183	-0.987728	0.924544	-0.940831	-1.81693	0.666061	-0.226288
Harbison_PDR1_H2O2Lo	0	0	0	0	0	0	0	-1.00048	0	0	0	0	0	1.42032	0	-0.529254	0	0.394392	0	0	-0.390514	-0.497423	0	-0.428574	-0.280956	0	0.353619	-0.232621	0	0.240306	-0.246664	-0.229132	0.510655	-0.575223
Harbison_PDR1_YPD	0	0	0	0	0	0	0.901903	0	0	0	-0.329942	0.358889	0.593145	1.00708	0.827076	0.577997	0.514967	-0.991984	0.262722	0.84209	1.31956	0.180621	1.21141	0.062021	0.151269	0.222992	0.0882364	1.56374	0.545866	1.74168	-0.644397	0.543859	1.63444	0.118316
Harbison_PDR3_YPD	0	0	0	0	0	0	-0.967119	0	0.920909	0.890972	0	-0.499656	1.61653	0	0.521292	-1.11713	-1.09565	-0.415608	-0.408536	1.92022	0.374417	0.682737	-1.60565	-1.72932	-0.189744	0.742691	0.754798	-0.501455	0.14289	1.08222	-1.1051	-0.494083	0.725988	0.227072
Harbison_PHD1_BUT90	-0.843505	-0.710188	0	0	0	0	0	0	0	-0.0655106	-0.863286	0.438	-0.190857	-0.242747	0.109243	-0.0449924	0.109204	-0.49667	-0.269559	0.374953	0.0938827	-0.221474	-0.501647	-0.0150292	-0.628194	0.113371	0.0550778	-0.5435	-0.141483	0.0969448	-0.300212	0.0469041	0.137299	-0.2274
Harbison_PHD1_YPD	0	0	0	0	0	0	0	0	0	0	-1.44286	0.277642	-0.0334181	0.051279	-0.15058	-0.0482934	0.0415847	-1.23243	-0.185332	0.354264	-0.201777	-0.157961	-1.04775	0.00612353	-0.340642	-0.0204366	0.0538682	0.325349	-0.153676	-0.0355042	-0.43265	0.193556	0.126781	-0.324441
Harbison_PHO2_H2O2Hi	0	0	0	0	0	0	0	0	0	0	-0.645578	-0.346563	-0.229014	0	1.82554	0.27555	-0.261131	-0.273077	0.493196	0.23605	-0.165297	0.845695	-0.165972	0.830614	0.593934	-0.320932	-1.04591	0.327876	-1.86622	0.271413	0.968341	0.417464	0.671474	0.481805
Harbison_PHO2_H2O2Lo	0	0	0	0	0	0	0	0	0	0	0	0	0	0	0	0	0	0	0	0	0	0	-0.980938	0	0	-0.810852	0	0	0	0	0	0.643796	0	0.495405
Harbison_PHO2_SM	0	0	0	0	0	0	0	0	0.705809	-0.46586	-0.612575	0.309683	-0.2061	0.251892	0.338069	0.728977	-0.696262	0.478747	0	1.24473	2.01753	0	-0.473815	0.346123	0.539138	-0.279292	1.45323	0.0770961	0.494773	0.53895	-1.57967	-1.47803	0.284984	-0.679061
Harbison_PHO2_YPD	0	0	0	0	0	0	0	0	0.573246	0.546116	-0.484948	0	0.331587	0.162648	-0.881765	-0.493285	0.928862	0.294395	0	0.874789	-0.289121	-0.137529	-0.633189	-0.342076	1.24118	0.0611642	0.961479	-0.104505	0.511072	1.41092	-1.45131	-1.33991	1.20656	-1.94706
Harbison_PHO4_Pi-	0	0	0	0	0	0	0	0	1.43463	0	-0.484948	-0.219241	-0.125884	-0.220651	-0.132734	0	-0.150391	0.640367	-0.488535	1.45498	-0.630816	0.19757	-0.290431	-0.0992053	-0.153881	0.233057	0.24047	0	-0.136971	-0.253764	-2.02763	-0.266303	0.265886	-1.94706
Harbison_PHO4_YPD	0	0	0	0	0	0	0	-0.350326	0.396716	-0.604474	-0.870532	-0.356095	0.190597	-0.358743	-1.26057	-0.532521	0.863524	0.876233	1.19043	-0.891523	0.808284	0.342891	0.229121	0.331048	0.139715	-0.703017	-0.307395	-0.318789	0.295012	0.567915	0.697496	0.493653	-0.150409	1.01446
Harbison_PIP2_YPD	0	0	0	0	0	0	-2.49052	0	-2.00364	0.505756	0.221011	0.556585	-1.26143	-0.578745	-0.110692	0.13715	-0.414346	-0.135361	-0.425322	-0.978964	0.110692	1.13651	0.85958	0.369702	-0.961439	0.189295	1.29819	0.292072	0.409141	1.68704	0.176508	-1.60293	0.635059	-0.477538
Harbison_PPR1_YPD	0	0	0	0	0	0	-0.864788	0	-0.704778	0.790029	0.452715	1.08278	0	-0.414116	-0.84376	0.33635	-0.320749	0	-0.915631	-0.221079	-0.214882	-0.302581	0	-0.726427	0.246313	0.571974	0.583028	0.435875	0.7534	0.371124	-0.382796	-0.350693	0.202011	-1.05799
Harbison_PUT3_H2O2Lo	0	0	0	0	0	0	-0.27607	0	0.243977	0	0.189691	-0.149614	0.300737	-0.655594	-0.337023	0.223978	0.0140452	-0.71992	0.0588147	-0.332351	-0.0710366	-0.353635	-0.522293	0.286444	0.102938	0.221036	-0.680309	-0.0528183	-0.2942	-0.643412	0.571922	0.355445	-0.148418	-0.222344
Harbison_PUT3_SM	0	0	0	0	0	0	0	0	0	0	0	0	0	-0.379055	-0.264824	0	0	0.190985	-0.294977	-0.193929	-0.188093	-0.271419	0.168561	-0.654426	0	-0.796956	-1.18421	-0.303735	-0.359581	-0.287181	-0.721505	-0.667404	0.409334	0.583436
Harbison_PUT3_YPD	0	0	0	0	0	0	1.46811	0	0	0	0	0.488459	0	0.419938	0	0.418487	0	-0.415608	0.269233	-0.291935	-0.83134	1.35937	0.261386	0.217829	0	-0.181478	-1.03999	0.185044	0.14289	-0.48071	0.456103	2.33485	-1.95085	1.77663
Harbison_RAP1_YPD	0	0	0	0	0	0	1.59552	0	0	-0.0794051	1.04634	1.24631	0.552895	2.26818	0.966842	1.75501	0.298001	0.64035	0.553943	1.88301	0.47039	0.217128	1.38945	0.205894	0.320558	0.460121	1.31282	0.551547	1.81188	3.34908	1.3223	2.12616	0.645001	0.584106
Harbison_RCO1_YPD	0	0	0	0	0	0	0	0	0	-0.885636	0	-0.709211	0	0.621395	0.732718	-0.611796	0	-0.616563	1.24786	0.567425	-0.466556	1.12011	-0.467577	1.10779	0.507847	-1.0026	-0.894398	-0.904729	-0.332084	-0.285457	0.8486	0.743008	0.666061	0.540161
Harbison_RCS1_H2O2Hi	0	0	0	0	0	0	0	0	0.464049	0	-0.381433	-0.461748	-0.264262	0.719103	-0.278844	0.34027	0	-1.19985	0	-0.410649	0.278844	0.849314	-0.728514	0.496543	0.208551	0.125848	-0.495649	0.190224	-0.363995	-0.474407	-0.316976	0.301651	0.104665	-0.294767
Harbison_RCS1_H2O2Lo	-1.76266	-2.57262	-0.721429	0	-0.592619	0	-1.47751	1.3915	0.803542	-1.35347	-2.79382	1.27653	-0.626924	-0.43141	0.483773	0.240992	-1.44415	-1.54893	-0.221721	-1.53806	-1.16398	-0.712192	-1.81789	0.639295	-1.29189	-1.18879	-0.599063	0.58253	-0.693386	1.1081	-1.72756	-3.18317	0.639848	-1.92915
Harbison_RCS1_SM	0	0	0	0	0	0	0	0	0	0	0	0	0	0.337696	-0.295692	0	0.310885	-0.33368	0	0.293442	-0.214882	0.517558	-0.215646	0.507966	0	0	-0.767733	0.128591	0	-0.339179	-0.108884	0.248817	-0.421624	0.133417
Harbison_RCS1_YPD	0	0	0	1.48906	0	0	0	0	-0.512901	-1.03938	-0.529904	-1.38363	0.371575	0.584554	0.769763	1.14042	0.171684	0.355751	-0.18434	-0.361625	-0.349983	0.559699	-0.351415	0.0634305	-0.465726	-0.0456547	-0.656475	0.047301	-0.791862	0.69942	0.987399	1.74908	0.647063	2.19666
Harbison_RDR1_YPD	0	0	0	0	0	0	0	0	0	0	0	0	0	0	0	0	0	0	0	0	0	0	0	0.874239	0	-0.810852	0	0.817329	0	0	0	0.643796	-0.543661	0
Harbison_RDS1_H2O2Hi	0	0	0	0	0	0	0	0	0	-0.349072	0.251396	-0.646334	-0.125884	0.162648	-0.881765	0.161666	-0.150391	0.294395	-0.154976	-0.650082	-1.09617	-0.44393	0.253754	0.191497	-0.153881	-0.0330749	-0.100776	-0.273295	-0.34087	0.111851	-0.11808	-0.527213	-0.400091	0.314231
Harbison_RDS1_YPD	0	0	0	0	0	0	0	0	0	0	0	0	0	0	0	0	0	0	0	0	0	0	0	0	0	0	0	0.438104	0	0	0	-0.382531	0.27551	-0.308309
Harbison_REB1_H2O2Hi	0	0	0	-1.38533	0	0	-0.615498	0.797732	0.573246	-0.349072	1.36718	0.211003	-0.413604	-0.649707	-0.881765	0.161666	-0.150391	-0.500514	0.587548	-1.7139	0.881765	-0.44393	0.253754	0.191497	-0.153881	0.940414	0.24047	-0.538803	0.862257	0.564474	-0.301934	-0.527213	1.20656	-0.964702
Harbison_REB1_YPD	0	-0.779458	0	0	0	0	-0.269802	0.417566	0.238024	1.20623	-0.530758	1.39366	-0.811032	1.06437	0.378707	0.213318	0.931855	-1.0443	-0.397455	-0.314589	-0.493785	0.454685	0.408972	0.268315	-1.29887	1.13034	-0.175158	0.474929	0.424427	1.26012	-0.357534	-0.642864	-1.35	-0.648878
Harbison_RFX1_YPD	0	0	0	1.51861	0	0	0	0	0	-0.41283	-0.555139	-0.273151	0.394285	1.22072	0.818136	0.626011	0.188346	0.819843	-0.201554	0.540865	0.176144	0	-0.81193	0.271831	-0.226106	-0.49509	-0.389645	0.505864	-0.0512399	-0.712678	0.138076	1.94148	-0.62534	0.118324
Harbison_RGT1_YPD	0	0	0	0	0	0	0	0	0	-1.00322	0	-0.822775	0	0.732134	-1.79249	-0.722182	-0.710897	1.56982	-0.718923	-0.578928	-0.570203	0	-0.571282	-0.6125	-0.444694	-0.433073	-0.381928	-1.15606	-0.426021	-0.374774	-0.403825	0	0.27551	0
Harbison_RIM101_H2O2Hi	0	0	0	0	0	0	0	0	0	0	0	-0.709211	0.863229	0	-0.570211	0	-0.600922	0.470658	-0.608656	0.567425	-1.28915	-0.578709	-0.467577	-1.37674	0	0.421171	0	0.343183	-0.332084	0	-0.311797	-0.292466	0.666061	-1.55555
Harbison_RIM101_H2O2Lo	0	0	0	0	0	0	-0.447443	0	0	0	0	0	-0.19866	-0.777807	0.405793	0.073603	0.0619373	0.120022	0.842561	0.208402	-0.558355	0.180621	-0.0266444	-0.150243	-0.506216	-0.118967	0.458782	-0.183863	0.0705402	-0.0203893	-0.393782	-0.86003	-0.173444	-0.328055
Harbison_RIM101_YPD	0	0	0	0	0	0	0	-1.38502	0	0	-1.34203	0	0	0.893534	0	0	-0.871475	0	0.702725	-0.733098	-0.723853	0	0	0	0	-0.576281	-0.519772	0	-0.568549	0	0.495661	0	0	0.328179
Harbison_RLM1_YPD	-1.12968	0	0	0	0	0	0	0	-0.304279	-0.604474	0.129366	-0.356095	-0.427898	0.551962	-0.451144	-0.532521	-0.229005	0.533938	-0.237306	0.445865	0.197324	-0.205881	-0.107657	0.157946	0.338701	0.700207	0.427098	-0.535431	-0.225957	-0.761445	0.447713	0.742898	-1.25522	-0.159052
Harbison_RLR1_YPD	-1.96196	0	0	0	0	0	0	0	0	-0.885636	0	-0.709211	0	0	0	0	-0.600922	0.470658	0	1.50778	-1.28915	-1.53196	-0.467577	0	0	-1.0026	-0.894398	-0.296324	-0.987728	0.304802	-0.311797	-0.292466	-0.172984	0.540161
Harbison_RME1_YPD	0	0	0	0	0	0	0	0	0	0	0	0.525441	-0.329307	0.415245	0.580097	0.412975	-0.116619	0.506003	-0.120642	0.7211	0.345491	0.346108	-0.220037	0.335949	-0.272583	-0.502788	-0.378601	0.100615	-0.484929	0.709594	1.34855	0.431808	-0.452057	-0.697907
Harbison_ROX1_H2O2Hi	0	0	0	0	0	0	0	0	0	0	-1.15824	0.182984	-0.104485	0	0.205903	-0.429806	-0.126796	-0.436636	-0.131	0.109278	0.110692	-0.383334	-0.540079	-0.626917	-0.302977	0.0473984	0.454818	0.292072	0.0712484	0.0838035	-0.238026	-0.20684	0.635059	-0.257905
Harbison_ROX1_H2O2Lo	0	0	0	0	0	0	0	0	0	0	0	0	0	0	0	0	0	0	0	1.10206	0	0	0	0	0	0	0	0	0	0	-0.772661	0	0	0
Harbison_ROX1_YPD	0	0	0	0	0	0	-0.422875	-0.339171	1.01927	-0.582571	-0.30787	0.323494	0.181966	0.236499	0.760881	-0.890489	-0.484037	0.501027	0.747365	0.760583	-0.81345	-0.192606	-0.253519	-0.593453	-0.696672	-0.401667	0.677555	-1.08395	-0.383633	0.523506	0.642595	-0.280491	0.513499	0.659134
Harbison_RPH1_H2O2Hi	0	0	0	1.62209	0	0	0	0.974145	0	0.711029	0	-0.346563	-0.229014	0	0.365867	0	-0.756117	-0.273077	0.153034	0.23605	0	0.845695	-0.165972	1.41939	-0.733307	-0.0886724	-0.57999	0.327876	-0.686933	-0.244026	0.529274	0.417464	-0.282265	0.227874
Harbison_RPH1_SM	0	0	0	0	0	0	0	0	0	0	0	-0.822775	0	-0.824909	0	-0.722182	-0.710897	0	-0.718923	0	0	-0.687801	-0.571282	-0.6125	0	0	0	-0.386794	0.376546	0	0	-0.382531	0	-0.308309
Harbison_RPH1_YPD	0	0	0	0	0	0	0	1.52138	0	0	0	0	0	0	-0.678953	0	0	0	0	1.78634	0	0	1.49585	-0.6125	-0.444694	0	2.86071	0.438104	-0.426021	-0.374774	-0.403825	-1.14638	0.89671	-0.974731
Harbison_RPN4	0	0	0	0	0	0	0	1.22676	-0.865612	0.953798	0	1.41634	0.702539	-0.557508	0.577793	0.471684	0.443059	0.957338	0.31511	0	-0.948994	1.5617	0.306755	-0.367878	0.368925	0.291645	0.297099	3.5481	1.21131	-1.20576	0.166298	1.77311	-0.801733	-0.130044
Harbison_RPN4_H2O2Lo	0	0	0	1.16706	-0.934981	0	-1.02905	3.58131	-1.39174	1.6316	0.3473	1.55783	-0.338223	-0.29408	0.319454	0.799628	-0.746313	1.06149	0.960725	-1.08008	-0.405193	0.721333	-1.04775	1.02925	-1.19786	0.84725	-2.01166	1.56022	-0.767215	-0.34837	0.170552	0.521546	-0.636097	0.313058
Harbison_RPN4_YPD	0	0	0	1.66307	0	0	0	0	0	0	0.416601	0.36707	-0.255307	0.305145	0.39718	0	0.279379	0.591229	0	0	0	0.136934	0.168561	0	0.217782	0.157007	0.161158	-0.678174	0.289605	0.0863806	0.0696032	0.204568	-0.344497	0.102756
Harbison_RTG1_RAPA	0	0	0	0	0	0	0	0	0	-0.46586	0	0	0	-0.320963	0	-0.2448	0	0.148295	0	-0.987593	-0.14574	0.354273	0.427592	0.346123	0	0.118557	-0.216263	-0.22201	-0.0717973	-0.490824	0.191528	0.139403	-0.231659	-0.349321
Harbison_RTG1_SM	0	0	0	0	0	-1.94071	0	0	0	0	-1.17092	0	0	0	0	0	-0.710897	0	0	0	-0.570203	-0.687801	-0.571282	0.483159	0	-1.26021	-0.381928	0	-1.24445	-0.374774	0	0.981341	-0.826158	0.217873
Harbison_RTG1_YPD	0	0	0	0	0	0	0	0	0	0	0	-0.822775	0	0	0	-0.722182	0	0	-0.718923	0.676049	0	0	0	-1.65124	0	0	0	0	0	0	-0.403825	-0.382531	0.27551	-0.308309
Harbison_RTG3_H2O2Hi	0	0	0	0	0	0	0	0	0.532348	0	-0.445971	-0.190706	0.297465	-0.19203	0	0.13715	-0.126796	0.546789	0.218423	0.367882	0.110692	0.380354	-0.241152	0.369702	0.629541	0.189295	0.454818	-0.212929	-0.2725	0.226548	-0.476583	0.263579	1.38368	-0.257905
Harbison_RTG3_H2O2Lo	0	0	0	0	0	0	0	0	0	0	0	0	0	0	0	0	0	0	0	0	0	0	0	0	0	0.522017	0	0	0.376546	0	0	0	0.27551	-0.308309
Harbison_RTG3_RAPA	0	0	0	0	0	0	-0.520064	0.696208	-0.380617	0.453907	0.183629	0.14895	0	-0.157149	0	0.755775	0.322661	0.788042	0.390175	-0.442505	0.643204	0.55398	0.691126	0.538892	0.226238	0.64108	-0.304658	-0.146577	0.528433	0.334365	-0.0583604	0.0725439	0.251763	-0.332736
Harbison_RTG3_SM	0	0	0	0	0	0	0	0	0	0	0	-0.377309	0.510926	0	0	-0.297477	-0.288848	0.190985	-0.294977	-0.193929	0	0.136934	-1.16742	-0.216933	0.217782	0.157007	0.161158	-0.0818396	-0.101601	0.0863806	-0.327652	0.0492054	0.162637	-0.20114
Harbison_RTG3_YPD	0	0	0	0	0	0	0	0	0	0	0.755461	-0.709211	0.863229	-0.711286	-0.570211	-0.611796	0.588897	1.29814	-0.608656	0	-0.466556	0.390353	0.438337	-0.50669	0	0.421171	0	-0.296324	-0.332084	-0.285457	0.8486	0.743008	-0.172984	0.540161
Harbison_SFP1_H2O2Lo	0	0	0	0	0	0	0	0	0	-0.664418	-0.822559	0	0.643221	0	0	0	0	0	0	0.371963	1.03504	0.22222	-0.285825	0	0	0	-0.14644	0.185044	0.14289	0	0	0.102106	-0.0668256	-0.100462
Harbison_SFP1_SM	0	0	0	0	0	0	1.04652	0	0	-0.314267	0	1.75959	0.297465	3.89624	3.65256	2.98372	0.397463	0.965199	0.497544	0.76823	0.371677	0.707966	1.34664	0.152372	-0.302977	0.189295	0.454818	1.39854	0.409141	4.52469	2.00236	1.63954	0.969923	0.659792
Harbison_SFP1_YPD	0	0	0	0	0	0	0	-1.38502	0	-1.17182	0	0	0	0	-0.838198	-0.883203	0	0	-0.879818	0	0.838198	-0.84743	0	-0.768546	0	0.672525	0.679604	-0.525194	0.513762	0.535576	-0.544093	-0.520445	0.397942	-0.436264
Harbison_SIG1_H2O2Hi	0	0	0	0	0	0	0	0	0	0	0	0	0.702539	0	0	0	0	0	0	-0.339195	0	0.793746	0.891557	0.260062	-0.229613	-0.220589	-1.22815	0.697407	-0.674708	-0.579219	0.552705	0.462801	0.399095	-0.457736
Harbison_SIP4_SM	0	0	0	0	0	0	0	-1.00048	0	-0.796043	0	-0.623565	0	0	-1.31384	-1.40039	-1.37779	0.394392	-1.39386	0	-0.390514	-1.33156	0	-0.428574	0	-0.822718	1.0133	-0.730672	-0.80868	0.749239	-0.246664	-0.722205	-0.453737	-0.575223
Harbison_SIP4_YPD	0	0	0	0	0	0	0	0	0	0	0	0	2.12956	0	0	0.619776	-0.600922	0.470658	0	1.50778	-1.28915	-1.53196	-0.467577	-0.50669	0	-1.0026	-0.291919	0	-0.987728	-0.879193	-0.311797	0.743008	-0.602778	0.540161
Harbison_SKN7_H2O2Hi	0	0	-0.906218	0	0	0	-0.263721	0.410421	-0.491115	-0.306418	0.725607	-0.970551	-0.499482	-0.137906	-0.306314	0.203169	1.27667	0.150626	-0.380666	-0.748766	0.306314	1.21202	0.387249	0.136591	0.372386	2.26232	0.35715	-0.434568	2.93486	0.188674	-0.333568	-0.271443	-0.585578	0.115954
Harbison_SKN7_H2O2Lo	0	0	-0.634495	0	0	0	0	-0.0614853	0.0823585	-0.386412	0.078809	-0.628954	-0.118747	-0.127482	-0.0682488	-0.107119	0.276588	0.0768902	-0.324487	-0.899702	-0.326921	0.746248	-0.0361395	-0.064177	1.12844	0.9714	0.801065	-0.235913	1.22949	0.124091	0.311339	0.358325	-0.447892	-0.449289
Harbison_SKN7_HEAT	0	0	0	0	0	0	0	0	0	-0.885636	0	-0.709211	0	-0.711286	0	-0.611796	0.588897	0	-0.608656	0	-0.466556	1.12011	0	-0.50669	-0.349252	0.421171	0.427382	-0.296324	0.287057	0	0	0.228752	0.197778	0.149138
Harbison_SKN7_YPD	0	0	0	0	0	0	0	0	-0.293702	-0.582571	0.122271	-0.70862	-0.733371	1.41162	-0.184355	-0.226283	0.460954	-0.231332	-0.881094	0.760583	-0.490857	0.556577	-0.0214726	-0.593453	-0.696672	1.00598	0.677555	-1.08395	-0.627937	0.311213	0.408568	0.447855	0.754485	-0.666666
Harbison_SKO1_YPD	0	0	0	0	0	0	0	0	0	0	0	0	0.549195	0.337696	0	0	0.310885	-0.33368	0	-0.221079	-0.214882	1.05966	-0.215646	-0.245417	0.246313	0	-0.349794	0.91941	0	-0.339179	-0.382796	0.248817	0.202011	-0.575336
Harbison_SMP1_YPD	0	0	0	0	0	0	0.820724	0	-0.725263	0.320163	-0.26946	0.0736534	0.151833	1.72015	0.30486	0.765139	0.370728	-0.419357	0.340283	-0.39831	1.00889	0.999792	0.871352	0.9721	0.243028	0.508926	-0.337865	0.769007	0.520517	-0.763717	0.282093	0.9762	-1.09092	0.427037
Harbison_SNF1_YPD	0	0	0	0	0	0	0	0	0	0	0	-0.98718	0	0	0	-0.883203	0	-0.888334	-0.879818	-0.733098	0	-0.84743	-0.724997	0	0	0	0	0	-0.568549	0.535576	0	0	1.26499	0
Harbison_SNT2_YPD	0	-1.3456	0	0	0	0	0	0	0	0	-1.52685	0.309683	-0.622586	-0.320963	-2.01753	0.250692	-0.236838	-0.723382	0	0.638831	0.214786	0.354273	-2.39278	-0.171407	-0.294377	0.118557	0.410561	0.285791	0.494773	-0.207917	-0.556543	-0.508166	0.573546	-0.349321
Harbison_SOK2_BUT14	0	-0.815048	0	0	-0.815048	0	0	0	0	0	-0.197504	0.0402581	-0.363582	-0.402461	-0.194092	-0.0974005	-0.0196275	0.0923775	0.0747823	0.0709194	-0.371342	-0.0771967	-0.202495	0.0965448	0.12563	0.268594	0.145747	0.242142	0.129708	-0.0617926	-0.469862	-0.0280283	-0.124726	-0.853215
Harbison_SPT23_YPD	0	0	0	0	0	0	0	-0.762821	0	-1.4466	0.452715	-0.412318	1.403	0	-1.59783	-0.921529	-1.69007	1.29943	0	-0.668328	-1.28716	-1.62335	-0.655219	-1.40732	-0.937422	0.571974	0.18614	-0.78073	-0.416978	0.371124	-0.826435	-0.350693	-0.421624	-0.245019
Harbison_SPT2_YPD	-1.66307	0	0	0	0	0	0	0	0	-1.54604	-0.769423	-0.452619	-0.321336	0.375479	0	-0.367202	-0.990553	0.249954	0.23189	0.926238	-0.7346	-0.338933	-0.247504	0.183945	0.812637	0.649618	0.661193	0	-0.145997	-0.402499	-1.63428	-0.414921	-0.984276	-0.299726
Harbison_SRD1_YPD	0	0	0	0	0	0	0	0	0	0	0	0	0	0	0	0	0	0	0	0	0	0	-0.724997	0	0	0	0	0	0	0	-1.59937	0	0	0
Harbison_STB1_YPD	0	0	0	0	0	0	0	0	0	0	0	0	0	0.276797	0.995103	0	-0.261131	-0.273077	0.153034	-0.538095	0.701892	0	-0.165972	0.114404	-0.0943908	-0.320932	-0.253088	0.327876	0.0631858	-0.0624515	0.226169	0.0388828	-0.282265	0.227874
Harbison_STB2_YPD	0	0	0	-1.49994	0	0	-0.718617	0	-1.42357	0	0.911839	0.808124	-0.571383	-0.296593	-0.194281	-1.2777	0.207042	-0.226413	-0.220819	0.587126	-0.128845	0.314119	0.112804	-0.488915	-0.257743	0.763805	-0.443963	-0.190475	-0.972687	-0.801131	0.399209	-0.826688	0.850344	0.609031
Harbison_STB4_YPD	0	0	0	0	0	0	0	-0.650938	0	-0.46586	-0.612575	0.309683	0.446582	0.731797	0.338069	0	-1.3392	-0.723382	0.442398	0.212819	-0.472183	0.101329	0	0.346123	0.172168	-0.624689	-0.216263	0.0770961	-1.08184	-0.207917	-0.556543	-0.0542346	-0.081977	0.719629
Harbison_STB5_YPD	0	0	0	0	0	0	-0.520064	0.696208	-0.380617	-0.270536	-0.396157	-0.155947	0	-0.157149	0.521933	0.362684	-0.712366	0.186696	0.0399371	-0.048342	0.0849391	-0.309832	0.372442	0.277829	0.226238	0.0325339	0.352233	-0.146577	0.293708	0.334365	0.117672	-0.14169	-0.345794	-0.563259
Harbison_STE12_Alpha	0	0	0	0	0	-0.683248	0	0	-0.112692	-0.0562726	0.106108	0.381792	0.190054	0.114417	0.0917772	0.0381591	-0.215033	-0.238931	-0.226684	0.778841	0.528462	0.118585	0.507936	-0.201252	0.203194	-0.197205	-0.571912	-0.292687	0.0955382	-0.534796	-0.504536	-1.00234	0.0912647	-0.500906
Harbison_STE12_BUT14	0	-0.618423	0	0	0	0	-0.161762	-0.108633	0.136904	-0.150888	0.181465	0.123096	-0.181846	-0.775115	0.554858	0.153009	0.232948	0.148766	0.206145	-0.266819	0.201361	-0.827712	-0.576517	0.27572	0.759089	0.567573	0.0904397	-0.796073	-0.0819371	0.355009	0.0252411	-0.766065	-0.111087	-0.0984077
Harbison_STE12_BUT90	0	0	0	0	0	0	-0.303204	0	-0.191651	0.24892	0.224644	0.713546	0.344417	-0.751887	0.456768	0.272316	0.745578	0.220797	0.567995	-0.103073	0.205187	-0.216043	-0.636779	0.845963	0.785514	-0.620727	-0.265257	-0.6446	-0.234735	0.689685	0.0566123	-0.152389	0.687288	-0.198581
Harbison_STE12_YPD	0	0	0	0	0	0	0	0	0	0	0.115615	-0.0940725	0.173806	-0.0949925	0.35112	0.221001	0.189997	-0.0577314	-0.209591	0.723244	-0.0895901	-0.180241	-0.235447	-0.294596	0.563036	-0.370042	-0.0505192	-0.132555	0.242335	0.482495	0.101794	-0.683759	0.164428	-0.123423
Harbison_STP1_SM	0	0	0	0	0	-1.0538	-1.24834	0.662575	-0.948153	0.423934	0.162974	0.855227	-0.24589	-0.440758	-0.071469	0.319451	-0.084165	0.15629	0.332743	0.564393	0.570261	0.471646	0.59955	1.16616	0.0490036	0.552679	-0.728716	-0.748325	0.104263	0.491804	0.390868	-0.246203	0.564681	-0.454343
Harbison_STP1_YPD	0	0	0	0	0	0	0	0	0	0	0	0.544015	-1.13446	-0.557508	-0.425832	0	-0.454183	0	-1.23747	-0.339195	0.425832	0.264796	0.306755	-0.367878	0.368925	0.856585	0.297099	0.224486	0	0.192508	-0.198275	-0.18241	0.893632	-0.130044
Harbison_STP2_YPD	0	0	0	0	0	0	0	0	0	0	0.755461	-0.709211	-0.55785	-0.711286	-0.570211	-0.611796	0.588897	0	-1.59589	-0.474814	0.570211	0	0.438337	-1.37674	-0.349252	0.421171	0.427382	-0.904729	0	0.924544	-0.311797	-0.89568	0.197778	-0.226288
Harbison_STP4_YPD	0	0	0	0	0	0	0	0	0	0	0	0	0	0	0	0	0	0	0	0	0	0	-0.467577	-0.50669	0	0	0	0	0	0.304802	-0.311797	-0.292466	0.197778	-0.736963
Harbison_SUM1_YPD	0	0	0	0	-0.989912	-2.3119	0	-0.350326	0.396716	-0.204564	-0.318638	-0.356095	1.10556	0	0.117808	-0.932613	-0.0613572	-0.542145	-0.526209	-0.284388	-0.523452	0.16467	0.229121	-1.01114	0.139715	-0.435943	-0.307395	-0.318789	0.295012	-0.761445	-0.595177	0.493653	-0.437802	0.32344
Harbison_SUT1_YPD	0	0	0	0	0	0	0	0	-0.197712	-0.384468	0.0638569	-0.189191	0.107398	-0.435632	-0.428046	-0.52294	-0.102234	-0.281243	-0.107516	0.213309	-0.665383	-0.228116	-0.230094	-0.298971	-0.296705	0.159896	0.529083	-0.687533	0.433217	-0.0318712	0.233091	0.130681	0.238365	-0.725549
Harbison_SWI4_YPD	0	-0.618423	0	0.837086	-0.618423	0	0	0.285489	-0.0829647	-0.649089	-0.0906922	-0.281839	0.949825	-0.498642	-0.349067	0.00318723	1.94722	0.403441	-0.44989	1.40017	-0.390096	-0.370284	-1.06174	-0.112895	1.02646	0.567573	0.166018	-1.25792	0.281758	-0.11367	-0.920877	-0.429534	-0.336527	-1.43775
Harbison_SWI5_YPD	0	0	0	0	0	0	0	0	0	-0.0965633	-1.0555	-0.354368	0.300737	0.735163	0.393077	0.0185398	-0.39874	-0.71992	0.273511	0.571925	1.26743	-0.173832	-0.522293	-0.224854	-0.205371	-0.0949774	0.116981	-0.110544	-0.670354	-0.176008	-0.569166	-0.315489	0.140856	0.233311
Harbison_SWI6_YPD	0	-0.634918	0	0	-0.634918	0	-0.171893	0.298455	-0.0901055	-0.693436	-0.098198	-0.829979	0.637793	-0.315092	0.602482	0.0760698	-0.718067	-0.521449	-0.159804	0.593598	-0.443424	0.341122	-1.17004	-0.592463	0.839865	0.452347	0.10921	0.829114	-0.174361	0.578671	-0.621509	-0.678963	0.800124	-1.63935
Harbison_TEC1_Alpha	0	0	0	0	0	0	0	0	0	0	-0.35433	1.35612	-0.228914	-0.849962	0.447961	0.300079	-0.0777091	0.143081	0.951236	-0.354161	-0.635918	-0.252007	-0.638763	0.717154	1.18925	-0.875528	0.529739	-1.02416	-0.300866	1.07228	0.184518	-0.671694	1.08495	0.162986
Harbison_TEC1_BUT14	0	0	0	0	0	0	-0.536976	0.714328	-1.04699	0	0.195149	0.496508	0.75769	0.389061	0.550013	0.79901	0.726688	0.468631	0.422824	0.317883	0.683818	-1.7965	-1.87161	0.305445	0.960872	-0.775063	-0.599875	-0.615935	-0.440577	1.00616	0.0447641	-0.944335	0.78127	-0.375419
Harbison_TEC1_YPD	0	0	0	0	0	0	0	0	0	0	-0.428331	1.68115	0.791282	-0.547124	0.580097	0.126535	-0.116619	0.506003	1.86983	0.0999039	-0.88815	-0.747479	-0.891428	0.635682	1.56652	-1.27162	0.417399	-1.50515	0.641783	0.709594	0.33034	-0.379992	0.870397	0.351069
Harbison_THI2_Thi-	0	0	0	0	0	0	0	0	0	-0.270536	-0.396157	-0.155947	0.254722	-0.490312	0.521933	0.755775	-0.09892	0.186696	-0.102601	-0.800741	0.299279	0.912513	-0.0460051	0.277829	-0.220861	-0.204806	-0.545228	-0.0498046	-1.06097	-0.833321	-0.0583604	0.340095	-0.188345	0.684548
Harbison_TYE7_YPD	0	-2.37561	-1.1608	1.25475	-1.02057	0	0	0.631957	0	1.04651	-0.923604	-0.808057	-0.213208	-1.34982	0.132751	-0.272719	-0.569486	0.606899	0.284179	-0.329091	-0.315094	0.198114	-0.970255	0.190617	0.163825	-0.286827	0.252097	0.296495	-0.492951	-0.185704	1.17173	0.20967	-0.547755	0.254042
Harbison_UGA3_RAPA	0	0	0	0	0	0	0	0	0	0	0	-0.499656	-0.363545	0	1.35674	0	0.390946	-0.415608	0.269233	-0.84751	1.03504	1.35937	0.261386	0.672102	-0.603151	0.247233	-1.03999	0.185044	-0.570056	-0.48071	0.456103	0.830475	-0.270201	0.558962
Harbison_UGA3_SM	0	0	0	0	0	0	0	1.39858	0	0	0	0.696994	0.863229	0.621395	0	0.619776	-0.600922	0	0.447778	0.567425	0	1.12011	1.22701	1.10779	0.507847	0	-0.291919	0.343183	0	-0.879193	0.8486	0.743008	-0.602778	0.540161
Harbison_UGA3_YPD	0	0	0	0	0	0	0	0	0	0	0	0	1.14857	0	0	0	0	0	0	0	0	0	-0.724997	0	0	0	0	0	0	0	0	0.439508	0.397942	-0.436264
Harbison_UME1_H2O2Hi	0	0	0	0	0	0	0	1.16195	0	0	0.54233	0.488459	0.643221	0.419938	-0.374417	0.418487	-1.09565	0.288424	0.269233	1.02954	0	-0.381921	-0.285825	0.672102	0.320106	0.247233	-0.14644	1.20722	0.14289	0.155944	-0.161162	-0.494083	-0.64134	-0.82221
Harbison_UME1_YPD	0	0	0	0	0	0	0	0	0	-1.00322	0	0	0.980398	0.732134	0.846929	0	-0.710897	0.574538	0	0.676049	0	-0.687801	-0.571282	-0.6125	0	0	-0.381928	0	0	0.396137	-0.403825	0.311117	0.27551	0.75532
Harbison_UME6_H2O2Hi	0	0	0	0	-0.898353	0	-0.360395	0	0.324676	0.302142	0	0.526693	-0.881078	0.165477	0.597909	0	-0.3527	-0.379126	0.0487208	0.298842	-0.334769	0.196221	-0.162792	-0.211454	-0.456158	0.248168	-0.462971	0.254677	-0.401069	-0.438302	-1.10984	0.397739	-0.313846	-0.581603
Harbison_UME6_YPD	0	0	0	0	0	0	-0.241124	-0.17543	0	-0.580776	0.036147	-0.113208	-0.668767	-0.283284	0.130099	-0.0112168	-0.14716	-0.335164	-0.0556422	0.115034	0.451101	-0.125362	-0.60084	-0.302421	-0.36921	-0.113995	-0.113655	0.0588888	-0.312561	-0.103313	-1.32646	0.0732723	0.600666	-0.20612
Harbison_UPC2_YPD	0	0	0	0	0	0	0	0	0	0	0.384771	0	0.476976	-0.348258	-1.35332	0	0.252046	0.168018	0	0.23605	-0.165297	-0.716832	0.146989	-0.192516	0.19332	-0.0886724	0.459848	-0.591601	0.246261	0.271413	-0.0749918	-0.581429	-0.282265	-0.411299
Harbison_USV1_YPD	0	0	0	0	0	0	0	0	0	0	0	0	0	0	0	0	0	0	0	-0.989963	0	0.88154	0	0.874239	0	-0.810852	-0.74339	0	-0.801731	-0.733691	0.713988	0.643796	-0.543661	0.495405
Harbison_WAR1_YPD	0	0	0	0	0	0	0	0	0	0	0	0	-0.55785	0.621395	0	0	-0.600922	0	0.447778	0.567425	-1.28915	0	0	0.384874	-0.349252	-0.338556	-0.291919	0.343183	-0.987728	-0.285457	-0.311797	0	-0.172984	-0.226288
Harbison_WTM1_YPD	0	0	0	0	0	0	0	-1.09295	0	0	-1.05092	-0.709211	0	0.621395	0	-1.60258	0	0.470658	0	0	-2.44534	-1.53196	-0.467577	0	0.507847	-0.338556	1.20275	-0.904729	-0.332084	0.924544	-0.940831	-1.81693	0.666061	-0.736963
Harbison_XBP1_H2O2Lo	0	0	1.2649	-1.15907	0	0	0	0	0	-0.582571	0.122271	-0.338569	-0.403297	-0.341158	0.368316	-0.0605237	-0.0567613	-0.231332	0.445277	-0.511407	-0.81345	0.316693	-0.253519	-0.314926	0.129072	0.188366	-0.141467	-0.14791	-0.2053	-0.263633	-0.329208	-0.142259	-0.592658	0.284104
Harbison_YAP1_H2O2Lo	0	0	0	0	0	0	0	0	0	0	-1.15824	-1.12199	0.297465	-0.19203	0.205903	0.13715	-0.414346	-0.436636	-0.131	-1.50978	-0.23996	2.27633	-0.540079	-0.288515	-0.302977	-0.916759	-0.726945	0.114327	-0.889912	-1.08534	-0.238026	1.63954	-1.17992	0.407505
Harbison_YAP1_YPD	0	0	0	0	0	0	0	0	0	0	-0.278425	-0.291667	0.158769	-1.07347	0.673476	0.0507681	-0.412716	0.700133	-0.426706	-0.423905	0.15058	0.721333	-1.04775	0.436052	-0.179586	-0.313888	-0.368381	-0.217635	-0.767215	-0.34837	0.170552	0.521546	-0.160954	0.684624
Harbison_YAP3_YPD	0	0	0	0	0	0	0	0	0	0	0	0.488459	0	0	0	0	0.390946	-0.415608	-0.408536	0	3.0367	0.22222	0.261386	-0.319111	0.320106	0.247233	0.252337	0.591441	0.483761	1.84671	-1.87965	-0.14684	2.1251	-0.368829
Harbison_YAP5_H2O2Hi	0	0	0	0	0	0	0	0	0	0	0	0	0	0	0	0	0	0	0	0	0	0	0	0	0.507847	0	0	0	0	0.304802	-0.311797	-0.292466	0.197778	-0.226288
Harbison_YAP5_YPD	0	0	0	0	0	0	1.09282	0	0	0	0.722448	1.20999	0.906683	0.507871	0.684771	0.505404	0.928862	-0.500514	-0.488535	0.874789	0.431499	0.19757	0.998838	0.191497	0.343647	0.527612	0.24047	1.10887	0.862257	0.939238	-0.301934	-0.266303	1.69363	-0.339231
Harbison_YAP6_H2O2Hi	0	0	0	-0.994626	0	0	0	0	0	0	0.2153	-0.398912	0.0987363	-0.402461	0.784365	0.102674	0	-0.254806	-0.243881	-0.391643	0.194092	-0.406851	-0.202495	0.0965448	0.268858	0.0570465	0.0609268	0.130293	0.557771	-0.227422	-0.300468	0.301274	1.11556	-0.291932
Harbison_YAP6_H2O2Lo	0	0	0	0	0	0	0	0	0	-0.187196	-0.2976	-0.67887	1.03467	-0.324565	0.35112	-0.479568	-0.201818	-0.488753	-0.473548	0.723244	-0.768556	-0.180241	-0.462833	-0.294596	0.296434	-0.370042	-0.126545	-0.0533871	-0.35279	-0.117985	0.591904	0.242009	0.0812496	0.834628
Harbison_YAP6_YPD	0	0	0	0	0	0	-0.257821	0	0.226669	-0.296827	-0.165713	-0.315075	-0.478326	0.390267	0.0363283	-0.957617	-0.171641	0.0174389	-0.364594	0.287053	-0.136247	-0.147653	-0.057153	0.387845	0.856782	-0.403133	0.337436	-0.262947	-0.0663579	-0.362938	0.196747	0.579909	-0.540588	0.255285
Harbison_YAP7_H2O2Hi	0	0	0	0	0	0	0.587677	0	0	0.486284	-1.31878	-0.679906	-0.0668003	-0.410492	0.455282	-0.23151	0.363312	-0.238931	-0.409226	-0.654591	-0.0654228	1.57444	-0.25763	0.687326	-0.349385	-0.462236	-0.176292	0.121118	-2.03002	-0.534796	0.463775	-0.575097	-0.303512	0.655496
Harbison_YAP7_H2O2Lo	0	0	0	0	0	0	0	0	0	0.416567	-0.330345	-0.150826	0.147177	-0.315092	0.354299	0.0760698	-0.150374	-0.0739381	-0.301863	-0.472471	-0.0375743	1.48177	-0.087677	0.32296	0.244846	-0.430465	-0.158206	0.201545	-1.83698	-1.8893	0.278935	1.98002	-0.55457	0.611134
Harbison_YBL054W_YPD	0	0	0	0	0	0	0	0	0	0	0	0	0	0	0	0	0	0	0	1.10206	0	0	0	0	0	0	0	0	0	0	-0.772661	0	-0.543661	0
Harbison_YDR026c_YPD	0	0	0	-1.9111	0	0	0	0	1.05937	0	0	1.57673	0	-0.625583	-1.31384	0	0.507212	0	-0.526227	-1.11378	-1.09634	0.319012	0.363908	-0.428574	0.429675	0.347794	0.353619	0.275374	1.45596	0.240306	0.211188	-0.722205	0.510655	0.104366
Harbison_YDR049W_YPD	0	0	0	0	0	0	0	0	0	0	1.03598	0	0	-0.989378	-0.838198	0	0	0.728449	0	0	0	0.637101	0.692046	0	0	-0.576281	-0.519772	0.581788	-0.568549	-0.511781	0.495661	-0.520445	-0.363202	-0.436264
Harbison_YDR266c_YPD	0	0	0	0	0	0	0	0	0	0	0	0	0	0	-0.838198	0	0	0	0	0	-0.723853	-0.84743	0	0	-0.588988	0	0	-0.525194	0	0.535576	0	-0.520445	0.397942	0
Harbison_YDR520C_YPD	0	0	0	0	0	0	0	0	0	0	0	0	0	0	0	0	0	0	0	0.835168	2.23584	-0.84743	-0.724997	0	0	0	0.679604	0.581788	-0.568549	0	0	0	0.397942	-0.436264
Harbison_YER051w_YPD	0	0	0	0	0	0	0	0	0	0	0	0	0	0	0	0	0	-0.888334	0	0.835168	0	0	-0.724997	0	0.769827	0.672525	0	0	1.5313	-0.511781	-1.59937	-0.520445	-0.363202	-0.436264
Harbison_YER130C_YPD	0	0	0	0	0	0	0	0	0	0	1.53458	0.544015	0	-0.557508	-1.15953	0	0	0.335478	0	0	0	0.793746	0.891557	-0.367878	0	0.291645	-0.181965	0.224486	0.582498	-0.176716	-0.198275	0.462801	-0.801733	-0.457736
Harbison_YER184C_YPD	0	0	0	0	0	0	0	0	-1.1512	-2.46708	0	-2.09404	0	0	0.846929	-0.722182	-0.710897	0	0	0	0	-0.687801	0	0	0	0	0.528636	-0.386794	-0.426021	0.396137	-0.403825	-0.382531	0	-0.308309
Harbison_YFL044C_YPD	-1.78694	0	0	0	0	0	0	0	0	0	0	0	0	-0.557508	0	0	0	0.335478	0	-0.339195	0.425832	0.264796	-0.332725	0	0.368925	0	0	0	0.178013	-0.579219	-0.633189	-0.18241	0.893632	-0.457736
Harbison_YHP1_YPD	0	0	0	0	0	0	0	0	0	0	0	-0.623565	0	0	0	0	-0.51878	0.394392	0.372795	0	0	-0.497423	0	0.313915	-0.280956	-0.822718	1.0133	-0.730672	-0.80868	0.240306	0.678298	-0.722205	0.145418	-0.170182
Harbison_YJL206C_H2O2Hi	0	0	0	0	0	0	0	0	0	0	0	0	0	0.732134	0	0.730457	0	-0.727126	0.550315	0.676049	0	0	-0.571282	0.483159	0	-0.433073	-0.381928	0.438104	0.376546	-1.12871	-0.403825	0.311117	-0.826158	-0.308309
Harbison_YJL206C_H2O2Lo	0	0	0	0	0	0	0	0	0	0	0	-1.26475	0	0	0	-1.15393	0	-1.15945	-1.15029	-0.989963	0	0	0	-1.02921	0	0	0	0	-0.801731	0	0	0	0	0.495405
Harbison_YJL206C_YPD	0	0	0	0	0	0	0	0	0	0	0.384771	0	0	0.276797	0	0.27555	0.252046	0.531143	-0.267019	-0.538095	0	0.400595	0.477701	-0.192516	0	0.136215	-0.253088	0.716873	0.0631858	-0.563016	-0.632624	0.793946	0.671474	-0.411299
Harbison_YKR064W_YPD	0	0	0	0	0	0	0	0	0	0	0	0	0	0	0	0	0	0	0	0	0.838198	0	0	0	0	0	0	0.581788	0.513762	0	0	0	0.397942	-0.436264
Harbison_YML081W_YPD	0	0	0	0	0	0	0	0	0	0	0	0	-0.55785	0.621395	0.732718	0	0	0.470658	0.447778	0.567425	0	0.390353	0	0.384874	0.507847	0	1.20275	0	0.287057	0.304802	-0.940831	-0.89568	-0.602778	-1.55555
Harbison_YOX1_YPD	0	0	0	0	0	0	0	0	0	0	0.268645	0.22703	1.73714	-0.236989	-0.465795	0.175865	-0.164107	0.0921197	0.293024	0.935306	-0.317884	0.5073	-0.0906333	-0.110288	0.785138	0.577372	-0.117196	-0.309845	0.571792	0.326459	-1.06516	-0.588796	-0.24522	-0.389089
Harbison_YRR1_YPD	0	0	0	0	0	0	-0.822426	0	-1.64216	0.748352	0.416601	-1.02411	0	0	-0.264824	-0.843678	0.801904	1.17637	-1.58047	0.762989	0	0.454426	-0.188811	-1.28129	0.217782	0.506191	0.516739	0.108046	-0.359581	-0.647887	0.267769	0.91906	0.409334	1.01266
Harbison_ZAP1_YPD	0	0	0	0	0	0	0	0	0	0	0	0	0	0	0.646436	0.53695	0	0.394392	0.372795	-0.398325	0	0.319012	0	0.313915	0	-0.271124	-0.721006	0.275374	-0.265188	-0.222807	-0.246664	-0.229132	-0.124279	0.398202
Harbison_ZMS1_YPD	0	0	0	0	0	0	0	0	0	0	0	0	0	0	0	0	0	0.984783	0.956017	0	-0.979659	0	0	0.874239	-0.825772	0	0	0	-0.801731	0	0.713988	0	0	0.495405
Histidine_APGcategory	0	0	2.11632	0	0	0	-2.82136	0	-2.4763	1.12161	1.90538	1.7828	0	0.621395	0.732718	1.61955	0.588897	0.470658	1.24786	0	1.51376	1.12011	1.22701	1.10779	0.507847	2.28726	1.20275	1.0132	3.10596	0.924544	0.27253	0	1.43654	0.149138
IRES-dependent_translational_initiation_GO	0	0	0	0	0	0	0	0	0	0	0	0	0	0.893534	0	0	-0.871475	0.728449	0.702725	0	0	0	0	0.630749	0	-0.576281	0	-0.525194	-0.568549	0	0.495661	0	0	0.328179
Ino80_comple_GO	0	0	0	0	0	0	-1.78805	0	-1.61262	0	1.31617	1.25105	0	0	0	1.16316	1.12729	0	0.956017	-0.989963	1.10534	0.88154	0.94401	0.874239	0	0.921949	-0.74339	0.817329	0.736101	0.762454	0	0	0.59002	0
InvasiveGrowth_APGcategory	0	0	0	0	0	0	0	0	0	0	1.29043	-0.452619	-0.907911	-2.18122	-0.331743	-1.01149	0.347592	0.249954	-0.364499	-1.4563	-0.246693	0	0.681653	0.582369	-0.517102	1.2909	-0.118807	-0.903869	0.875004	-0.402499	0.379711	-0.414921	-0.518278	-0.299726
Isoleucine_APGcategory	0	0	0	0	0	0	0	0	0	0	0	0	0	0	0	0	0	0	0.956017	0	-0.979659	0	0	0	0	0	-0.74339	0	0	0	0	0	0	0.495405
L-alanine_catabolic_process_GO	0	0	0	0	0	0	0	0	0	0	0	0	0	0	0	0	0	0.728449	0.702725	0	0.838198	-0.84743	0	0.630749	-0.588988	0	0	-0.525194	0	0	-0.544093	-1.54635	1.26499	-0.436264
L-alpha-amino_acid_transmembrane_transport_GO	0	0	0	0	0	0	0	0	0	0	0	1.17645	-0.321336	-0.454471	1.24602	0	0	-0.371308	-0.364499	0	0.331743	0	0.224526	0	-0.517102	0.649618	0	1.04951	-0.145997	0.127353	0.379711	-0.119165	0.251861	-0.299726
L-amino_acid_transport_GO	0	0	0	0	0	0	0	0	0	0	0	1.17645	-0.321336	-0.454471	1.24602	0	0	-0.371308	-0.364499	0	0.331743	0	0.224526	0	-0.517102	0.649618	0	1.04951	-0.145997	0.127353	0.379711	-0.119165	0.251861	-0.299726
L-arabinose_catabolic_process_to_xylulose_5-phosphate_GO	0	0	0	0	0	0	0	0	0	0	0	0	0	0	0	0	-1.14131	0	0	0	0	0	0	0	0	-0.810852	0	0	-0.801731	0	0	-0.744207	0	0
L-arginine_transmembrane_transport_GO	0	0	0	0	0	0	-1.32136	0	0	1.24239	0	0	0	0	-0.678953	0	-0.710897	1.56982	0.550315	-1.57927	-1.56049	1.38408	0.540291	0.483159	-0.444694	-1.26021	-1.145	0.438104	-0.426021	0.396137	0.360407	-0.382531	0.89671	0.75532
L-asparagine_biosynthetic_process_GO	0	0	0	0	0	0	0	0	-1.61262	0	0	0	0	0	0	0	0	0	0	0	0	0	0	0	0	0	-0.74339	0	0	-0.733691	0	0.643796	-0.543661	0.495405
L-aspartate_transmembrane_transport_GO	0	0	0	0	0	0	0	0	0	0	0	0	0	0	0	0	0	0.984783	0	-0.989963	0	0.88154	0	0	0	-0.810852	-0.74339	0	-0.801731	-0.733691	0	0.643796	-0.543661	0.495405
L-cystine_transport_GO	0	0	0	0	0	0	0	0	0	0	0	0	0	0	0	0	0	0	0	0	0	0	-0.980938	-1.02921	0	0	0	0	0	0	-0.772661	0	0.59002	0
L-glutamate_biosynthetic_process_GO	0	0	0	0	0	0	0	0	0	0	0	0	0	0	0	0	0	0	0	-0.989963	0	0	0	0	0	0	0	0	0	-0.733691	0	0.643796	-0.543661	0.495405
L-glutamate_transmembrane_transport_GO	0	0	0	0	0	0	-1.32136	0	0	1.24239	0	0	0	0	-0.678953	0	-0.710897	1.56982	0.550315	-1.57927	-1.56049	1.38408	0.540291	0.483159	-0.444694	-1.26021	-1.145	0.438104	-0.426021	0.396137	0.360407	-0.382531	0.89671	0.75532
L-histidine_transmembrane_transport_GO	0	0	0	0	0	0	-1.32136	0	0	1.24239	0	0	0	0	-0.678953	0	-0.710897	1.56982	0.550315	-1.57927	-1.56049	1.38408	0.540291	0.483159	-0.444694	-1.26021	-1.145	0.438104	-0.426021	0.396137	0.360407	-0.382531	0.89671	0.75532
L-kynurenine_catabolic_process_GO	0	0	0	0	0	0	0	0	0	0	0	0	0	0	0	0.730457	0	0	-0.718923	0	0	0	0	-0.6125	0.613717	0	0	0	0	0	0	-0.382531	0.27551	0.217873
L-lysine_catabolic_process_to_acetyl-CoA_via_saccharopine_GO	0	0	0	0	0	0	0	0	0	0	0	0	0	0	0	0	0	0	0	0	0	0	0	-1.02921	0	0	0	0	0	0	0	0	0	-0.63966
L-lysine_transmembrane_transport_GO	0	0	0	0	0	0	-1.32136	0	0	1.24239	0	0	0	0	-0.678953	0	-0.710897	1.56982	0.550315	-1.57927	-1.56049	1.38408	0.540291	0.483159	-0.444694	-1.26021	-1.145	0.438104	-0.426021	0.396137	0.360407	-0.382531	0.89671	0.75532
L-methionine_salvage_from_methylthioadenosine_GO	0	0	0	0	0	0	0	0	0	0	0	-0.499656	0.643221	0.419938	0	1.13291	0	0	-1.11092	0.371963	0.374417	0.22222	0	0.217829	1.73297	0	-0.493041	0	-0.570056	-0.48071	-0.161162	0.830475	0.315754	1.06824
L-phenylalanine_biosynthetic_process_GO	0	0	0	0	0	0	0	0	0	0	0	-0.98718	1.14857	0	0	0	0	0	-0.879818	0	0	0	0	0	-0.588988	-0.576281	0	0	-0.568549	0	0.495661	0.439508	0	0.328179
L-phenylalanine_catabolic_process_GO	0	0	0	0	0	0	0	-1.00048	0	0	0	0	0	0	0.646436	0	0	0	-0.526227	0	0	0.319012	0	0	0	0	-0.228638	-0.232621	0	-0.222807	0	-0.229132	-0.124279	-0.575223
L-proline_biosynthetic_process_GO	0	0	0	0	0	0	0	0	0	0	0	0	0	0	0	0	0	0	0	0	0	-1.11535	0	0	0	0	0.929966	0	0	0	0	0	0	-0.63966
L-serine_biosynthetic_process_GO	0	0	0	0	0	0	0	0	1.05937	0	0.668601	0	0	0	0.646436	0	0.507212	1.105	-0.526227	0	0.489266	0.319012	0.363908	0	2.21843	0.347794	1.0133	1.65721	0.71032	0.240306	-0.246664	0.580763	0.510655	0
L-serine_catabolic_process_GO	0	0	0	0	0	0	0	0	0	0	1.31617	0	-1.09072	-1.26707	-1.10534	0	1.12729	0	0	0	0	0	0.94401	0	-0.825772	0.921949	0	-0.749951	0.736101	0	0.713988	-0.744207	0	-0.63966
L-serine_degradation	0	0	0	0	0	0	0	0	0	0	1.31617	0	-1.09072	-1.26707	-1.10534	0	1.12729	0	0	0	0	0	0.94401	0	-0.825772	0.921949	0	-0.749951	0.736101	0	0.713988	-0.744207	0	-0.63966
L-serine_transport_GO	0	0	0	0	0	0	-1.32136	0	0	1.24239	0	0	0	0	-0.678953	0	-0.710897	1.56982	0.550315	-1.57927	-1.56049	1.38408	0.540291	0.483159	-0.444694	-1.26021	-1.145	0.438104	-0.426021	0.396137	0.360407	-0.382531	0.89671	0.75532
Leucine_APGcategory	0	0	0	0	0	0	-1.19987	0	-1.03143	0	0.755461	1.7828	0	0.621395	0	0.619776	-0.600922	0.470658	0.447778	0	0.570211	1.12011	0.438337	0.384874	0	0.421171	-0.894398	-0.904729	-0.332084	0.304802	0	0.228752	0.197778	-0.736963
Lysine_APGcategory	0	0	0	0	0	0	-4.11077	2.83524	-3.5903	0.953798	2.73285	1.41634	0	0.473189	0	2.30523	2.20697	0.335478	1.75131	0	1.15953	1.5617	1.72034	1.54345	0	1.66383	-1.22815	1.40344	1.21131	1.27257	0.552705	-0.18241	0.893632	0.299
MAPK_cascade_GO	0	0	0	0	0	0	0	0	-0.939665	0	0	0.611696	0	-0.625583	0	0.53695	0	0.394392	0.372795	-0.398325	0.489266	0.319012	-0.391478	0.313915	0	-0.271124	-0.228638	-0.730672	-0.265188	-0.222807	0.678298	0.172343	0.145418	0.919507
MAPK_cascade_involved_in_osmosensory_signaling_pathway_GO	0	0	0	0	0	0	0	0	0	0	0	0	1.14857	0.893534	0	0	0	0	0	0	0	0.637101	-0.724997	0	0	-0.576281	-0.519772	0.581788	-0.568549	-0.511781	1.49037	1.36183	-1.18282	0.328179
MAPK_import_into_nucleus_involved_in_osmosensory_signaling_pathway_GO	0	0	0	0	0	0	0	0	0	0	0	1.25105	0	-1.26707	1.29097	0	0	0	0	0	0	0	0	0	-0.825772	0	-0.74339	0.817329	0	0	0	0.643796	-0.543661	0
MAP_kinase_activity_GO	0	-2.11603	0	0	0	0	0	0	0	0	-1.34203	0.974236	0	-0.989378	1.01202	0	0	0	0	0	0	0	-0.724997	-0.768546	-0.588988	0	0	0.581788	0	-0.511781	-0.544093	0.439508	-0.363202	0
MAP_kinase_kinase_activity_GO	0	0	0	0	0	0	0	0	0	0	0	0.810204	0	-0.824909	0.846929	0	0	0	0	0	0	0	0	0	-0.444694	0	-0.381928	0.438104	0	0	-0.403825	0.311117	0.27551	-0.308309
MacIsaac_ABF1	0	-0.602701	0.87406	0.820351	-1.50155	-0.602701	0.510203	-3.12247	0.828072	-0.329332	-1.57453	-0.710373	-1.96922	-0.717428	-1.67388	-1.22382	-2.82924	-0.427318	-0.623443	1.29458	-0.713685	-3.62105	-1.24456	-1.21712	-2.36737	-0.80251	1.87263	-1.95452	-1.79367	0.962912	0.27549	-0.855806	-0.620673	-0.503224
MacIsaac_ACE2	0	0	1.27979	1.22339	0	0	0	-0.942026	0	0.372464	-0.318638	-0.356095	-0.427898	-0.744629	0.793107	-0.240716	0.216353	-0.245927	-0.526209	0.445865	0.451144	1.79808	-0.526053	0.901443	-0.747586	0.0760522	-0.307395	-0.535431	-0.417105	-0.290984	-0.36009	0.301493	-0.437802	0.100471
MacIsaac_ADR1	0	-1.46822	-1.61245	0	-1.46822	-1.46822	0	-0.762821	-0.704778	-0.569609	-0.723109	0.401766	-0.820782	-0.414116	0.432764	-0.921529	-0.901128	-0.33368	0.619526	0	-0.214882	-0.302581	-0.655219	-0.726427	-0.937422	-0.427982	-0.349794	-0.357063	-0.416978	0.104639	0.318122	-0.0972929	-0.421624	0.709022
MacIsaac_AFT1	0	0	0	0	0	0	-0.434886	0	-0.304279	0	0.416806	-0.106401	-0.772334	-0.744629	0.386513	0	0.487121	-1.45051	0	-0.544634	0.808284	-0.467382	-0.526053	-0.336734	-0.258266	0.204944	0.0799424	-0.068938	0.150609	-0.290984	-0.89623	-0.520852	-0.270208	-0.728516
MacIsaac_AFT2	0	0	0	1.05311	0	0	0.724903	0.456369	0	0.24892	0.0605916	-0.180473	-0.647893	-0.182355	0.0532089	-0.103367	-0.475808	-0.836681	-0.0225421	-0.413606	0.408029	-0.712974	-0.636779	-0.282447	-0.448379	0.0622214	-0.151382	-0.159609	-0.234735	-0.396144	0.347818	0.328923	-0.231021	-1.19118
MacIsaac_ARG80	0	-1.642	0	0	0	0	0	0	0	0.953798	-0.884629	0	-1.13446	-1.44525	0.577793	0.471684	-0.454183	0.335478	-0.461352	1.15388	0.425832	0	-0.332725	0.260062	-0.709812	-2.32103	-0.592465	0.697407	-0.674708	-2.06189	-0.633189	-0.593584	-0.801733	1.33538
MacIsaac_ARR1	0	0	0	0	0	0	0	0	0	0	0	-0.452619	-0.321336	-0.454471	0.473654	0	0.967434	-1.89148	0	-0.750154	0.931577	-0.338933	0.681653	0.582369	-0.158081	0.649618	-0.413951	0.506065	0.40533	0.930254	-0.449416	-0.119165	1.10438	-0.299726
MacIsaac_ASH1	0	-1.251	0	0	0	0	0	0	0	0	-0.529904	0.24465	-0.484467	-0.733267	0.270586	0.191606	-0.179347	0.355751	0.323944	0.15831	1.00888	0.0657193	-0.101887	0.0634305	-1.34965	-0.814067	-1.078	-0.671105	-0.179082	-0.329241	-0.384043	0.220272	-0.290501	0.226727
MacIsaac_BAS1	0	0	0	0	0	0	0	0	0	0.487433	0.207575	0.525441	0	0.415245	0.580097	0.126535	0.370459	-0.124819	0.0504475	0.0999039	1.23316	0.0328514	0.188407	-0.0727154	1.56652	-0.0969947	-0.181547	-0.188013	0.17452	0.200716	-0.430218	0.431808	-0.452057	0.351069
MacIsaac_CAD1	0	0	0	0	0	0	1.41112	0	0.866736	0	1.29043	0	-0.321336	-0.454471	-0.331743	0.374081	0	0.742321	-0.364499	0.329391	0.331743	0.592475	0.681653	0	-0.517102	0.211285	0	-0.121709	0.40533	0.436896	-0.132064	-0.414921	-0.211376	0.173674
MacIsaac_CBF1	0	-0.502324	-1.56285	0.712277	-1.28684	-0.502324	0.414742	1.13222	1.52665	0.534958	0.514236	-0.858415	-1.14939	-1.17503	0.0600407	0.718812	0.258309	-0.70456	0.683682	0.941475	0.957818	0.274048	1.57565	0.660032	-1.41383	-0.128425	-0.808314	0.554016	0.0244676	1.36392	-0.496937	-0.197184	0.786549	-1.38619
MacIsaac_CHA4	0	0	0	0	0	-1.51861	0	1.10608	-0.750865	0	0.494144	-0.452619	-1.71151	-1.20426	-0.931577	-1.01149	0.967434	1.4435	-0.364499	0.926238	0.931577	0.592475	0.681653	-0.810442	-1.06834	0.649618	-0.413951	0.506065	0.875004	-0.402499	0.379711	-0.414921	0.251861	-0.299726
MacIsaac_CIN5	-0.906218	0	0	0	-0.771074	0	0.672827	-0.578622	0.232257	-0.0892545	-0.518281	-0.1363	-0.284012	-0.977774	-0.533338	-0.193479	-0.365119	0.0636119	1.24615	0.301218	-1.36536	-0.859467	-0.472855	1.52163	1.23774	-0.872672	0.81534	0.285054	0.255158	-0.566963	-1.25763	0.835082	-0.293631	0.559467
MacIsaac_CST6	0	0	0	0	0	0	0	0	0	0	0	0	0	-1.44525	-0.425832	0	2.20697	0.335478	0	0.423271	0.425832	-1.17677	-0.332725	0.260062	0.368925	0.291645	0.297099	-0.601492	0.582498	0.192508	0	-1.23004	0.399095	0.711302
MacIsaac_DAL80	0	0	0	0	0	0	0	0	0	0	0	-0.623565	-0.477416	0	0	-0.529254	-0.51878	0.394392	-0.526227	-0.398325	0	-0.497423	-0.391478	-0.428574	-0.280956	0	-0.228638	0	0	0.240306	0	-0.722205	-0.124279	-0.575223
MacIsaac_DAL82	0	0	0	0	0	0	0	0	-0.979336	0.438516	-0.381433	-0.461748	-0.264262	-0.147246	-0.60544	0.715425	0.301459	0.402748	1.076	-0.410649	-1.66996	0.511062	0.643544	0.828364	0.0541205	0.969445	-0.495649	0.673429	0.771094	-0.76377	-0.562716	0.798649	-1.47837	0.605716
MacIsaac_DIG1	0	0	0	0	0	0	0	0	0	-0.536406	0.0310261	-0.2495	0.494828	-0.484566	0.533051	0.30098	-1.0741	-0.295274	0.284579	0.922443	0.636839	-0.418334	-1.39375	0.271253	0.95994	-0.605151	-0.386046	-0.78298	0.365726	1.38724	0.197798	0.256442	0.345265	-0.157362
MacIsaac_FHL1	0	0	0	0	0	0	1.69782	1.12279	0.250123	-0.702124	0.447794	2.59421	1.65892	2.65308	1.64275	2.07656	-0.210676	1.55601	1.04297	1.29732	0.604812	0.319853	0.992585	1.3403	1.38107	0.404824	0.652155	1.74414	0.694401	4.15659	1.77628	2.81321	0.38141	0.938419
MacIsaac_FKH1	-0.981154	-0.844172	0	0	0	0	0	-0.243457	0	-1.96136	-0.630083	-0.800176	-4.52298	-3.77395	-1.1184	-0.288347	-2.27099	-0.119925	-0.875349	0.0866488	-0.243486	-0.46828	0.366912	-0.550778	-3.83999	-0.700606	0.559385	-1.69775	0.466285	0.543001	-1.46071	-1.2974	0.263816	-0.779824
MacIsaac_FKH2	-0.850802	-0.717258	0.996186	-0.893394	0	0	0	-0.976739	0.196466	-2.61832	-2.09312	-0.787615	-2.05897	-1.62533	-0.636839	0.144397	-1.46245	0.0101939	-0.771541	0.391164	0.636839	-0.665727	-1.0565	-0.669994	-1.48786	-0.605151	1.83347	-0.78298	-0.572267	-0.938156	-0.474236	-0.388361	0.649983	-0.247064
MacIsaac_GAL4	0	0	0	0	0	0	0	0	0	0	0.668601	0	0.774042	-0.625583	-0.489266	-0.529254	0.507212	1.105	-0.526227	0	-0.390514	0.934282	1.03657	0	-0.280956	0.347794	-0.228638	0.275374	0.71032	0.749239	0.678298	-0.722205	0.510655	-0.575223
MacIsaac_GAT1	0	0	-1.86558	0	-1.72041	0	1.61222	0	1.05937	1.02884	0.668601	0.611696	0.774042	0.53851	0.646436	0.53695	0.507212	0.394392	0	0	-1.09634	0.319012	0.363908	-0.428574	-0.845865	0.347794	-0.228638	0.275374	0.224249	0.240306	-0.246664	-0.229132	0.145418	-0.170182
MacIsaac_GCN4	0	0	-0.748352	0	-0.618423	0	-2.27178	0.285489	-2.17127	2.63661	0.61738	1.42544	-1.33734	0.731687	0.554858	2.19878	0.874272	-0.284254	1.52743	0.777362	1.7996	1.99311	-0.799437	2.2984	-0.574246	0.776982	-0.761856	3.32539	0.281758	1.09161	-0.386204	-0.429534	1.27489	0.375073
MacIsaac_GCR1	0	0	0	0	0	0	0	0	0	0	0	0	0	0	0	0	-0.710897	0	0	0.676049	0	0	-0.571282	0.483159	1.65383	-0.433073	0.528636	0	0	-0.374774	0	-0.382531	0.27551	-0.308309
MacIsaac_GCR2	0	0	0	1.38806	0	0	0	0.753617	0	0.505756	0	-0.190706	-0.354936	-0.578745	-0.110692	-0.429806	-0.414346	0.244768	-0.131	1.29482	-0.23996	0.380354	-0.241152	0.369702	1.65966	-0.552692	2.53377	-0.212929	0.198421	0.778492	-1.22702	0.263579	0.377877	-1.15753
MacIsaac_GLN3	0	0	0	0	0	0	0	-1.02534	-0.339389	0	0.480172	-0.415468	-0.512223	-0.849962	0.900838	-0.625056	0.576286	0.0339019	0.951236	0.2394	-1.02428	-0.554994	0.291764	0.717154	-0.593106	-0.875528	-0.669363	-0.688208	-0.300866	-0.390406	1.26292	0.416908	-0.611917	1.35471
MacIsaac_GTS1	0	0	0	0	0	0	0	0	0	0	1.69713	0	-0.477416	-1.6062	-0.489266	0	1.35278	0.394392	0	-0.398325	0.489266	0	3.22627	0.313915	0.429675	1.92737	0.353619	-0.232621	1.45596	-0.706803	0.678298	-0.722205	-1.01844	-0.575223
MacIsaac_GZF3	0	0	0	0	0	0	-1.49398	0	0	0	0	0	1.14857	0	0	0	0	-0.888334	0	0.835168	0	0	0	0	0.769827	0	0.679604	0	0	0.535576	-1.59937	0	0	-0.436264
MacIsaac_HAC1	0	0	0	0	0	0	0	0	0	0	0	0	0	0	0	0	-2.30595	0.728449	0	0	0	0	0	0	-1.6991	-1.67099	-0.519772	0.581788	0	-0.511781	0.495661	0.439508	-0.363202	0.328179
MacIsaac_HAP1	-1.03649	-0.898353	0	0	0	0	0	-0.281694	0	0.302142	-0.25265	0.238947	-0.0259279	-0.962179	-0.571663	0.384653	-0.147814	-0.379126	-0.154369	-0.351739	0.571663	-0.129785	-0.583441	-0.707303	0.711094	0.248168	0.119479	0.254677	0.270808	-0.438302	-0.798745	0.246049	-0.678327	0.215752
MacIsaac_HAP2	0	0	0	0	0	0	0	0	0	0	0.287514	0	-0.152479	-0.254928	-0.503562	0	-0.551802	0.103474	0.0919441	0.499241	-0.101364	-0.516799	0	-0.122791	-0.198659	0.0792961	-0.030723	0.047301	0.3325	-0.0288973	-0.156946	-0.343589	-0.290501	-0.774861
MacIsaac_HAP3	0	0	0	0	0	0	0	0	0	0	0	0	0	0	0	0	-0.357865	0	0	-0.253268	0	-0.947872	-0.247504	0	0	-0.150522	0	0	-0.145997	-0.114586	-0.132064	0.30392	-0.518278	-0.685265
MacIsaac_HAP4	0	0	0	0	0	0	0	0	0	0	-0.682171	0	0	-0.379055	0	0.303849	0	0	0.175023	0	1.46733	0	0.168561	0.133461	0.217782	0.157007	0	0.377306	0.076983	0.0863806	0	-0.0798036	0.409334	-0.485552
MacIsaac_HAP5	0	0	0	0	0	0	0	0	0	0	0	-0.452619	0	0	0	0.374081	-0.357865	0	-0.364499	0.329391	-0.246693	-0.338933	0	0.183945	0	-0.497668	-0.118807	0	-0.485947	-0.402499	1.4552	0.30392	-0.518278	0.866493
MacIsaac_HSF1	0	0	0	0	0	0	0	0	0	-0.349072	0	-0.219241	-0.413604	-1.24812	0.235397	-0.493285	-0.150391	0.294395	0.265405	0	0	0.19757	-0.0807378	-0.0992053	-0.703335	-0.669316	-0.525577	-0.538803	-1.05941	-0.506323	-0.301934	0.345815	0.11702	-0.60759
MacIsaac_IME1	0	0	0	0	0	0	0	0	0	0	0	0	0.980398	0	0	0	0	0	0	0	0	0.489046	-0.571282	0	0	0	0	1.27144	0.376546	0.396137	-0.403825	-0.382531	0.89671	-0.974731
MacIsaac_INO2	0	0	0	0	0	0	0	0	0.646378	0	0.308237	0.75627	1.05107	1.96087	-0.176144	0.209122	0.575445	-0.206925	0.761412	0.17435	0.176144	0.618484	-0.387439	0	0.916368	0.694479	0.709999	-0.750479	1.17018	-0.712678	-0.433848	0.25802	-1.00529	0.516069
MacIsaac_INO4	0	0	0	0	0	0	1.23906	0	0	-0.46586	0.356463	0.309683	-0.622586	3.18802	-1.25256	-0.2448	0.675541	0.478747	-0.242492	-0.485419	0.214786	0.759893	1.49624	0.0983777	-1.1483	0.40098	0.85876	-0.944209	1.44955	-0.902642	-0.556543	-0.508166	-0.846094	-0.349321
MacIsaac_IXR1	0	0	0	0	0	0	0	0	0	0	0	0	0	0	1.01202	0	0	0	0.702725	0	-0.723853	0	0	0.630749	0	0	0	0	0	0	0	0	1.26499	-0.436264
MacIsaac_LEU3	0	0	0	0	0	0	-1.1064	0	-0.939665	0	0.668601	0.611696	0	-0.625583	0	0.53695	2.4844	0	0.372795	0	0.489266	0.319012	0.363908	0.313915	0.429675	1.00008	-0.721006	0.275374	0.71032	0.749239	0	-0.229132	0.510655	-0.170182
MacIsaac_MAC1	0	0	0	0	0	0	0	0	0	0	0	0.401766	-1.56073	0.337696	0.432764	0	0.310885	-0.33368	0.200966	0.293442	-0.214882	0.517558	0.602595	0.507966	0.728549	-0.905686	-0.767733	1.57034	0.7534	0.80576	0.710641	0.248817	0.202011	-0.575336
MacIsaac_MBP1	-0.771428	-0.640599	0	0	0	0	-0.175437	0.833005	-0.0926338	0.133728	-0.100851	0.0513479	-2.31986	0.183663	0.181963	0.181497	-0.740657	-1.1205	0.398295	0.119097	-0.0921181	-0.655667	-1.90368	-0.253979	-1.44784	-0.312477	-0.170071	-0.741396	-0.11045	0.310285	-0.857013	-0.713602	0.847137	-1.17731
MacIsaac_MCM1	0	0	0	0	0	0	0	-0.869036	0	-2.44284	-0.799278	-0.650619	-0.358569	0.473457	-0.379939	-0.455329	-0.435112	-0.20489	0.389191	-0.451197	-0.431882	0.767606	-2.64066	0.119038	-0.905794	-2.08246	-2.12717	-1.70648	-0.820457	-2.06119	0.339833	-0.403287	-1.28398	0.756238
MacIsaac_MET31	0	-1.42324	-1.56723	0	-1.42324	0	0	0	0	0.748352	-1.68026	-0.377309	-1.43103	0.861268	1.06822	0.858299	0.279379	-0.301279	0.175023	0.762989	-1.16445	0.454426	-0.585871	0.445329	-1.42365	-0.369897	-0.296999	1.39836	-0.359581	1.23811	-0.721505	-0.667404	-0.684002	-0.908688
MacIsaac_MET32	0	-1.3456	-1.48912	0	-1.3456	0	0	0	0	0.677297	-1.52685	0.865507	-1.21786	0	-0.214786	0.250692	0.228126	-1.38353	-0.242492	0.638831	0.643573	0.101329	0.888311	-0.171407	-0.652272	0.40098	-0.216263	0.636599	0.209973	2.23541	-1.57967	-0.929434	0.977621	-0.679061
MacIsaac_MET4	0	0	0	0	0	0	0	0	0	0	-0.958919	0.611696	-1.28805	0	-0.489266	0	0	0	-0.526227	0.486593	0.489266	0	-0.391478	0	-0.845865	0.347794	0.353619	0.275374	0	2.57638	-0.764522	-2.51323	1.11794	-0.575223
MacIsaac_MIG1	0	-2.11603	0	0	0	0	0	0	0	0	-1.34203	0.974236	0	0	0	0.891794	0	0	0	0	0	-0.84743	-0.724997	0	0	0	0	-0.525194	-0.568549	0	0	-0.520445	0.397942	-0.436264
MacIsaac_MOT3	0	0	0	0	0	0	0	0	0	0	0	0	0	0	0.646436	0	-0.51878	0	0.372795	0	0.489266	-0.497423	-0.391478	0.313915	0	-0.271124	0	-0.232621	-0.265188	0	0	-0.722205	1.11794	-0.575223
MacIsaac_MSN2	0	0	0	1.05311	0	0	0	0.456369	0.756218	0.707418	0	-0.180473	-0.189893	-0.418689	-0.0774038	-0.500827	0.22942	0.403027	-0.101257	0.402098	0.408029	0.386768	-0.0313541	-0.498549	0.284547	0.148487	-0.421292	-0.27779	0.596579	-0.247365	0.117928	0.205536	-0.700966	-0.112626
MacIsaac_MSN4	0	0	0	0	0	0	0	0	0.408913	0.384409	0.136941	-0.773078	-0.19866	-0.377402	0.405793	0.265194	0.514967	0.927471	-0.252646	0.472623	0.211275	0.985895	0.248302	0.358914	0.670149	0.222992	-0.85716	0.123961	0.831747	-0.539672	0.490452	0.810878	-0.489928	0.367644
MacIsaac_NDD1	0	-0.875747	1.16195	-1.05705	0	0	0.775006	-2.16708	0.843499	-2.10478	-2.0149	-0.8897	-1.66359	-1.93542	0.553053	-0.622379	-0.956327	-0.343014	-0.984087	-0.543103	1.73356	-0.877984	-0.815825	0.774084	-2.05396	-1.15807	-0.860568	-0.887576	-1.89268	-1.12006	-0.700512	-0.397739	-0.388976	-0.491659
MacIsaac_NRG1	0	0	1.01948	0	-0.739344	0	-0.241124	0	-0.889525	-0.996776	0.34989	-1.26512	-0.232954	0.344367	-0.451101	-0.865711	-0.306181	-0.163666	-0.853723	2.31267	0.117537	0.0477027	-0.225109	-0.302421	-0.23043	1.57397	0.947345	-0.33122	1.40215	0.362738	-0.780573	0.0732723	0.794796	-1.0716
MacIsaac_OPI1	0	0	0	0	0	0	0	0	0	0	0	0	0	0	0	0	0	0	0	0	0	0	0	0	0	0	0	0	0	0	-0.772661	0	0.59002	0
MacIsaac_PDR1	0	0	0	0	0	0	0	0	0	-1.17182	0	-0.98718	0	-0.989378	0	-0.883203	0	0	-0.879818	-0.733098	0	0	0	-0.768546	0	0	0.679604	0.581788	1.5313	0.535576	0.495661	0.439508	0	0.328179
MacIsaac_PHD1	0	-0.717258	0	0	0	0	0	0	0	-0.24588	-0.440535	-0.2495	-0.368768	-0.484566	0.114114	-0.286909	-0.12612	0.0373774	0.457246	0.391164	-0.521291	-0.00628961	-0.0926236	0.622322	-0.897511	-0.828279	-0.156051	-0.404888	-0.395461	0.105618	-0.202332	0.164074	0.847067	0.417405
MacIsaac_PHO2	0	0	0	-1.15907	0	0	0	-0.339171	0.385062	0.361061	0.812491	-0.338569	-0.403297	0.919359	1.88501	0.234764	0.460954	0.501027	0.445277	-0.264452	0.184355	0.316693	-0.817089	0.845896	0.316829	-0.0955901	0.196572	-0.289959	-0.383633	1.13755	0.408568	-1.88506	0.754485	0.447722
MacIsaac_PHO4	0	0	0	0	0	0	0	-0.500555	1.38848	-0.331019	0.235571	-1.88919	-0.114619	0	-0.121141	-0.929253	-0.138008	0.268304	-0.921369	0.819292	-0.582175	-0.412287	0.229578	-0.0893505	0.315498	0.4827	0.496002	-0.0900879	0.457152	0.507852	-0.884137	-0.0871076	1.08136	-1.27738
MacIsaac_PUT3	0	0	0	0	0	0	0	0	0	0	0	-0.822775	-0.666063	0	0	0	0	-0.727126	0	-0.578928	-0.570203	-0.687801	0.540291	0	-0.444694	-0.433073	-1.145	0	0	-0.374774	0.360407	0.981341	-0.826158	0.75532
MacIsaac_RAP1	0	0	0	0	0	0	0.775006	-0.265507	0	-0.138923	2.1619	0.216456	0.409827	1.49341	-0.51885	0.643028	-0.030791	0.530937	0.120185	0.266989	0.271072	0.3183	0.243459	0.305488	0.981395	0.638036	0.410802	0.593135	0.579988	2.53967	0.744752	1.64931	0.52846	0.409642
MacIsaac_RDS1	0	0	0	0	0	0	0	0	0	0	0	-0.623565	-1.28805	0.53851	0.646436	0.53695	0	0.394392	0	1.30803	-0.390514	0.319012	0	0.313915	-1.67859	0	1.0133	0.275374	-0.80868	0.240306	-0.246664	-0.229132	-1.01844	-0.575223
MacIsaac_REB1	-0.589108	-1.21064	-1.48356	0	-1.21064	-0.467117	-0.283289	-1.64078	0.515694	-0.800006	-1.00701	-0.299106	0.723943	0.246199	-0.249341	-0.358114	-0.486559	-0.756473	-0.125471	-0.631051	-1.22157	-0.582658	-0.591987	-0.31387	-0.845013	-0.457876	0.281159	-0.442287	-0.311686	0.498435	-0.861713	-0.41785	0.726168	-1.31364
MacIsaac_RFX1	0	0	0	0	0	0	0	0	0	-0.796043	-0.958919	0	0.774042	0.53851	0.646436	0.53695	0.507212	0.394392	0	0.486593	-0.390514	0	-1.09849	-0.428574	0.429675	-0.271124	-0.228638	-0.232621	-0.265188	-0.222807	0.211188	1.23833	-0.453737	0
MacIsaac_RGT1	0	0	0	0	0	0	0	0	0	-1.45785	0	-1.26475	0	1.16503	-1.10534	-1.15393	-1.14131	0.984783	-1.15029	0	-0.979659	0	-0.980938	-1.02921	-0.825772	-0.810852	0	-0.749951	-0.801731	0	0.713988	0	0.59002	0
MacIsaac_RIM101	0	0	0	0	0	0	0	0	0	0	0	0	0	0	0	0	0	0	0	0	0	0	0	0	0	0	0	0	0	0.762454	0	-0.744207	0.59002	0
MacIsaac_RLM1	0	0	0	0	0	0	0	0	-0.489797	-0.368589	0	-0.235534	-0.447305	0.544456	-0.14563	-0.52946	-0.164107	0.323401	-0.168892	0.461609	-0.0901435	0.0570831	-0.0906333	0.495085	0.110896	0.577372	0.266796	-0.309845	0.291993	0.627969	0.526666	1.09074	-0.768765	0.187648
MacIsaac_RME1	0	0	0	0	0	0	0	0	0	-1.00322	0	-0.822775	0	-0.824909	0	-0.722182	-0.710897	0	-0.718923	-0.578928	0	0	0	-0.6125	0.613717	-0.433073	0.528636	0.438104	1.13275	0.396137	0.360407	0.981341	-0.246441	0.217873
MacIsaac_ROX1	0	0	0	0	0	0	0	-0.543197	0	-0.368589	0.268645	-0.235534	-0.138439	-0.236989	-0.465795	-1.05027	-0.512603	0.323401	-0.524574	0.935306	-0.317884	-0.150656	-0.686831	-1.32315	-1.23723	-0.163321	0.59176	-0.994965	-0.156549	0.326459	0.0208829	-0.117699	1.34779	-0.184084
MacIsaac_RPH1	0	0	0	0	0	0	0	0	0	0	0	0	-1.09072	0	0	0	0	0.984783	0	0	0	0.88154	-0.980938	0	-0.825772	0	0.929966	-0.749951	0	0.762454	0.713988	0	-0.543661	0
MacIsaac_RPN4	0	0	0	1.41112	0	0	-0.594	0.775006	-0.448433	1.33087	0.684164	0.590195	-0.382934	-0.205719	0.220023	0.148814	-1.49178	-0.94124	0.540396	-1.04878	-0.263267	0.418286	0.926062	0.751985	-0.640574	-1.48425	-1.73463	0.622017	-0.970458	-0.222968	0.721308	0.878624	-0.589574	1.11278
MacIsaac_RTG3	0	0	0	0	0	0	0	0	0.496242	0	-0.411761	-0.514622	1.41835	-0.167855	0	0.116853	-0.10736	-0.115209	0.771505	0.317883	0.321432	-0.703227	-0.462374	-0.957129	0.546188	-0.085228	0.383324	-0.350253	-0.440577	0.371045	-0.388501	-0.340926	0.499814	-0.375419
MacIsaac_SFP1	0	0	0	0	0	0	0	0	0	-0.724134	0	0.544015	0	2.31037	1.48859	1.26001	0	0.957338	0.31511	0.423271	0.425832	0	0.306755	0.260062	0.368925	0	0	0.224486	0.178013	4.81904	1.16076	1.00592	2.58058	0.299
MacIsaac_SIP4	0	0	0	0	0	0	0	0	0	0	0	0	0	0	1.01202	0.891794	0	-0.888334	0	0.835168	0	0	0	0.630749	-0.588988	0	0.679604	1.68318	0	0	0	0	0.397942	-1.35433
MacIsaac_SKN7	-0.721429	-0.592619	0	0	0	0	0	-0.0962477	-0.0723915	-1.35347	-0.0795406	-0.426487	-0.421863	-0.989556	0.0457194	-0.387407	-0.104482	0.00703183	-0.221721	0.665478	-0.470459	-0.0846598	-0.109474	0.322338	-0.453598	0.312788	0.673834	-0.629163	0.738992	0.265223	-0.291474	0.244721	0.496267	-0.446573
MacIsaac_SKO1	0	0	0	0	0	0	0	-0.762821	0	0	0.452715	0	0	-0.414116	-0.295692	-0.329727	0.310885	0.217955	0	-0.668328	-0.214882	1.05966	0.194065	-0.245417	-0.446263	0.181689	-0.767733	-0.78073	-0.121502	-0.748688	-0.108884	-0.350693	-0.421624	0.3541
MacIsaac_SNT2	0	-1.28019	0	0	0	0	0	-0.592619	0	-0.41283	-0.555139	-0.273151	-0.52561	-0.274699	-0.545324	0.209122	-0.196348	-0.620704	0	0.17435	0.176144	-0.558976	-2.06234	0.0732826	-0.226106	0.0904926	-0.389645	-0.750479	-0.480105	-0.0349489	-0.18119	-0.159421	-0.156321	-0.253203
MacIsaac_SOK2	0	0	0	0	0	0	0	0	0	0	-0.25265	0.0651492	0.440091	-0.254216	-0.123206	-0.157073	-0.147814	0.166397	0.297541	0.121088	-0.580323	-0.0304737	-0.162792	0.352371	0.212988	0.113412	0.259328	-0.480079	0.146752	0.0315152	-0.339714	0.246049	0.629535	-0.581603
MacIsaac_SPT2	0	0	0	0	0	0	0	0	0	0	0	0	-0.477416	0.53851	0	0	0	0.394392	0	0.486593	0	0.319012	0.363908	0	1.18333	0.347794	1.0133	-0.232621	0.224249	0.240306	-0.764522	-0.229132	-0.453737	-0.170182
MacIsaac_SPT23	0	0	0	0	0	0	0	0	0	0	0	0	1.61653	0	-0.374417	0	-0.401637	0	0	0.371963	-0.284966	-0.381921	-0.285825	-0.319111	0.320106	0.247233	0	0	0.483761	0.517674	-0.531078	-0.494083	0.315754	-0.368829
MacIsaac_STB1	0	0	0	0	0	0	0	0	0	0.748352	0	0.36707	0.510926	1.61805	1.94784	0	0.801904	0.190985	0.175023	0.762989	0.264824	-0.271419	-0.585871	0.133461	-0.387069	-0.796956	0.516739	-0.678174	-0.101601	0.31679	0.612027	-0.0798036	0.409334	0.283759
MacIsaac_STB2	0	0	0	0	0	0	0	0	0	0	-1.05092	-0.709211	-0.55785	0	-0.570211	-1.60258	0.588897	-0.616563	-0.608656	0.567425	0	0	0	-1.37674	-0.349252	0	0.427382	-0.296324	-0.332084	0.924544	-0.311797	-0.292466	1.43654	0.540161
MacIsaac_STB4	0	0	0	0	0	0	0	0	0	0	0	0	0	0	0	0	0	-1.61272	0	0.567425	0	-0.578709	-0.467577	0	0	-0.338556	-0.291919	0	0	-0.285457	-0.940831	0.228752	-0.172984	-0.736963
MacIsaac_STB5	0	0	0	0	0	0	-0.864788	1.05705	-0.704778	-1.4466	0	-1.10608	-0.285738	-1.11004	-0.295692	0.33635	-0.901128	-0.33368	0.200966	0	0	-0.859596	-1.29022	0.156301	-0.13252	0.571974	-0.349794	-0.357063	0.7534	0.80576	-0.826435	-0.769344	0.492734	-0.575336
MacIsaac_STE12	0	0	0	0	0	-0.582837	-0.140739	0	-0.246941	-0.2978	0.0506158	-0.102153	0.824132	-0.647179	0.258982	0.223494	-0.763594	-0.218084	0.532848	1.16593	-0.434567	-0.454856	-1.3955	0.291789	-1.47457	-1.10405	-0.542813	-0.943663	0.37682	0.62802	0.212734	0.411007	0.326825	0.210839
MacIsaac_STP1	0	0	0	0	0	0	0	0	0	0	0	0.36707	0.510926	0	0.39718	0.303849	0	-0.301279	-0.294977	0.762989	0	0.454426	0.535437	0.445329	0.217782	0.157007	0.516739	1.39836	0	0.31679	0.267769	0.204568	0.409334	-0.485552
MacIsaac_SUM1	0	0	0	0	-0.961479	-0.961479	0	-0.892353	0.373913	0	-0.2976	-0.0940725	1.03467	0.498128	0.35112	0.221001	-0.458852	-0.864648	-0.209591	-0.095166	-0.0895901	-0.180241	-0.772106	-0.911754	0.563036	-0.910293	0.180947	-0.452659	-0.35279	-0.046481	-1.10731	0.406066	-0.052188	0.249129
MacIsaac_SUT1	0	0	0	0	0	0	0	0	-0.210564	-0.127933	0.255427	-0.208003	0.116921	-0.834661	-0.0944362	-0.123595	-0.11556	-0.127208	-0.56259	-0.128232	-0.259528	-0.0221544	0.211921	0.134951	-0.193802	0.34731	0.881187	-0.35218	1.00298	0.0188109	0.439837	-0.200143	0.863619	-1.43408
MacIsaac_SWI4	0	-0.676824	0	0	-0.676824	0	0	0.332027	-0.10955	-0.810684	-0.385005	-0.197787	-1.01	0.424365	0.441199	0.107587	1.55004	-0.412731	0.204705	2.76674	0.30894	-0.79866	-1.83957	0.103388	-0.90276	0.853608	0.286243	-0.987914	0.696107	0.443285	-0.872432	-0.955648	0.574081	-0.468849
MacIsaac_SWI5	0	0	-1.07381	0	-0.934981	-0.934981	0	-0.846643	-0.264818	-1.02383	0.3473	-0.291667	-0.62911	0.450142	-0.15058	-0.432441	-0.178064	-0.441197	-0.426706	0.654585	0.662062	-1.08626	-1.04775	-0.823145	-0.850005	-0.0204366	0.15331	-0.382276	-0.502193	0.235696	-0.672766	-0.586509	0.0235959	0.313058
MacIsaac_SWI6	0	-0.62933	0	0	-0.62933	0	-0.512651	0.294047	-0.0876536	-0.678292	-0.323294	-0.301231	0.623204	0.168731	-0.37665	-0.296778	-0.459397	-0.162628	-0.065393	0.826974	-0.618179	-0.878815	-1.13283	0.306474	-0.629824	0.285022	0.455931	-0.672147	-0.0952455	1.45755	-0.300024	-0.841294	1.16268	-1.06788
MacIsaac_TEC1	0	0	0	0	0	0	0	0	-0.315392	0	0	0.358889	0.593145	0.26704	0.827076	0.265194	0.514967	-0.261542	0.509784	0.84209	0.478045	-0.494718	-1.86974	0.358914	1.06994	0.443632	0.232012	-0.582186	0.325294	1.30108	0.0169193	-0.0224474	0.905222	-0.328055
MacIsaac_THI2	0	0	0	0	0	0	0	0	0	0	0	0	0	0	0.577793	0	-0.454183	0.335478	0.31511	-0.339195	0	0	0	-0.367878	0	0.291645	-0.181965	-0.185559	-0.215156	0	0.166298	-0.18241	0.108612	0.299
MacIsaac_TYE7	0	-1.10949	-2.86031	1.34542	-2.56051	0	0	0.714328	0.496242	0.470184	-0.411761	0.986944	-0.305794	-0.167855	0.180893	0.116853	0.345598	-0.7914	0.180333	0.317883	0.321432	1.45143	-0.200915	0.305445	-0.245331	0.37156	-0.339612	0.793015	-0.440577	0.371045	-0.673193	0.383272	0.499814	0.302091
MacIsaac_UME6	0	0	0	0	0	-0.652254	-0.182793	-0.404281	0.482263	-1.15434	-0.106398	-0.587513	-1.57094	-0.171662	0.195726	0.197577	-0.172071	-0.575742	-0.551079	0.0547171	0.13469	-0.462063	-0.331692	-0.0737878	0.666803	-0.139803	0.367752	0.148785	-0.326044	-0.107901	-0.533936	0.173059	1.69675	0.239472
MacIsaac_URC2	0	0	0	0	0	0	0	0	0	0	0	0	0	0	0	0	0	0	0	0	1.10534	0	0	0	0	0	0	0.817329	0.736101	0	0	0	0.59002	-0.63966
MacIsaac_XBP1	0	0	1.60765	-3.38139	0	0	0	-0.620497	0	-0.438077	-0.582576	-0.294997	-0.185989	-1.55753	-0.591726	-0.223037	0	0.131245	-0.65593	-0.904559	-0.882656	-0.20005	-0.12944	0.670856	-0.257743	0.358418	-0.443963	-0.840797	-0.235218	-0.428931	0.162506	-0.185836	-0.407671	0.330312
MacIsaac_YAP1	0	0	0	0	0	0	1.31623	0	0.777432	0	0	-1.02411	0	0.305145	0	-0.297477	-0.288848	-0.301279	-0.294977	-0.598467	0.264824	0.944538	0.535437	0	-0.111628	-0.105342	-0.0795172	0	-0.101601	0.31679	-0.0901959	0.492209	-0.344497	0.283759
MacIsaac_YAP5	0	0	0	0	0	0	1.27584	0	0	0	1.0372	-0.346563	-0.680253	0.792605	0	0.27555	0.734809	0.531143	-0.267019	0.23605	0.701892	0.400595	0.978935	0.39198	0.593934	0.931046	-0.0654394	0.716873	1.02644	1.09753	-0.281502	0.0388828	1.71277	-0.0379727
MacIsaac_YAP6	0	0	0	-1.14482	0	0	0	0	0	0	0.781094	0.307316	0.173806	1.35554	-0.172287	0.0588341	-0.201818	0.470246	0.704163	-0.797422	-0.233981	-0.0456147	0.394728	1.15438	-0.399249	-0.370042	0.180947	0.62555	0.658437	-0.651004	-0.30089	1.60104	-0.348477	-0.235355
MacIsaac_YAP7	0	0	0	0	0	0	0.797155	0	0.324676	-0.151026	0.30398	-0.550682	-0.284161	-0.962179	-0.123206	-0.370989	0.992265	-0.379126	-1.06505	-0.60572	0.303175	1.24952	0.496615	-0.0797707	-0.456158	0.448157	-0.0260561	0.051906	0.669657	0.31955	0.12364	-0.46508	-0.678327	-0.387413
MacIsaac_YOX1	0	0	0	0	0	0	0	0	0	0	0	0	0	0	-0.838198	0	0	0.728449	0	-0.733098	0	0	0.692046	0	0	0	-0.519772	-1.55703	0	-0.511781	0	0	-0.363202	0
MacIsaac_YRR1	0	0	0	0	0	0	0	0	0	0	0	-1.26475	0	0	0	-1.15393	0	-1.15945	-1.15029	-0.989963	0	0	0	-1.02921	0	0	0	0	-0.801731	0	0	0	0	0.495405
MacIsaac_ZAP1	0	0	0	0	0	0	0	0	0	0	0	0	0	0	0	0.891794	0	-0.888334	0	-0.733098	0	0.637101	0	0.630749	0	0	-0.519772	0	0	-0.511781	0	0.439508	-0.363202	-0.436264
Maltose_APGcategory	0	0	0	0	0	0	0	0	0	0	0	0.810204	0	0	0	0.730457	0	0	0.550315	0	0.678953	0	0	0.483159	0.613717	-0.433073	0.528636	0.438104	-0.426021	0	-0.403825	0	0.27551	-0.308309
Mating_APGcategory	0	0	0	0	0	0	0	0	0	0	0	0.22703	0.350755	0	-0.14563	0	0.15677	-0.173839	0	0.461609	0	0.0570831	-0.319253	-0.373132	0.374767	-0.163321	0	-0.0266551	0.0243132	0.326459	-0.136083	0.696422	0.565399	0.0761371
Mitochondria_APGcategory	0	0	0	0	0	0	-2.49052	1.81434	-2.00364	0	0.648671	1.09043	-0.354936	-0.578745	0	0.895404	0.81984	0.244768	1.98574	-0.249676	0.371677	-0.795253	1.34664	0.691099	-0.583942	0.189295	-2.16324	0.566155	0.409141	-0.404886	0.370999	-0.423626	0.195567	0.407505
MitochondrialRPs_APGcategory	0	0	0	0	0	0	0	0	0	0	0	0	0	0	0	0	0	-0.533849	0	0	0.489266	0	0	-0.428574	0.429675	0.347794	-0.228638	0.275374	0.224249	0	-0.764522	-0.229132	0	-0.170182
N-acetylglucosamine_metabolic_process_GO	0	0	0	0	0	0	0	0	0	0	0	0	0	0	0	0	0	0	0.956017	0	-0.979659	0	0	0	0	0	-0.74339	-0.749951	0	0	0.713988	0	0	0.495405
N-acetyltransferase_activity_GO	0	0	0	0	0	0	0	0	0	0	0	0	-1.09072	0	0	0	0	0	0	0	0	0	0	0	0	0	0	0	0	0	0	0.643796	-0.543661	0
N-glycan_processing_GO	0	0	0	0	0	0	0	0	0	0	0	0	-1.01067	0.419938	-1.03504	0	0.390946	-0.415608	-0.408536	0.371963	-0.83134	0.22222	-0.833336	-0.319111	-0.189744	0.742691	-0.14644	-0.501455	0.483761	0.517674	0	-0.494083	0.725988	0.053149
N-terminal_peptidyl-glycine_methylation_GO	0	0	0	0	0	0	0	0	0	0	0	0	0	0	0	0	-1.14131	0	0.956017	0	0	0	0	0	-0.825772	-0.810852	0	-0.749951	-0.801731	0	0.713988	0	0	0.495405
N-terminal_peptidyl-proline_dimethylation_GO	0	0	0	0	0	0	0	0	0	0	0	0	0	0	0	0	0	0.984783	0	0	0	0.88154	0	0	0	0	-0.74339	0	0.736101	-0.733691	-0.772661	0	-0.543661	0
N-terminal_protein_amino_acid_acetylation_GO	0	0	0	0	0	0	0	-1.21343	1.2735	0	0	-0.822775	-0.666063	0	-0.678953	-0.722182	-0.710897	0	-0.718923	-0.578928	-0.570203	-0.687801	-0.571282	-0.6125	-0.444694	0	0.528636	-0.386794	0	0.396137	0	0.311117	-0.826158	0.217873
N-terminal_protein_amino_acid_methylation_GO	0	0	0	0	0	0	0	0	0	0	0	0	0	0	0	0	0	0.984783	0	0	0	0.88154	0	0	0	0	-0.74339	0	0.736101	-0.733691	-0.772661	0	-0.543661	0
NADH_dehydrogenase_complex_assembly_GO	0	0	0	0	0	0	0	0	0	0	0	0	0	0	1.29097	0	0	0.984783	0.956017	0	0	0	0	0.874239	-0.825772	-0.810852	-0.74339	-0.749951	-0.801731	0	0.713988	0.643796	0	0.495405
NADH_metabolic_process_GO	0	0	0	0	0	0	0	0	0	0	0	0	0	0	0	0	0	-0.888334	0.702725	0	0.838198	0	0	0.630749	0	-0.576281	-0.519772	-0.525194	0	0	0.495661	0	-0.363202	-0.436264
NADH_oidation_GO	0	0	0	0	0	0	0	0	0	0	0	0	0	0	0.732718	0.619776	0	0	0.447778	0	0	1.12011	0	1.10779	0.507847	0.421171	-0.894398	0	-0.332084	-0.285457	0.27253	0.228752	0.197778	0.149138
NADH_oxidation_GO	0	0	0	0	0	0	0	0	0	0	0	0	0	0	1.35674	2.08386	0.390946	0	0.794614	0.371963	0	0.682737	-0.285825	1.34177	0.320106	0.247233	-1.03999	0.185044	-0.570056	0.155944	0.456103	0.830475	0.0819906	0.227072
NADH_regeneration_GO	0	0	0	0	0	0	0	0	0	0	0	0	0	0	-1.10534	0	1.12729	0	0	0	-0.979659	0	0	0	0	0.921949	0	0.817329	0.736101	0	-0.772661	-0.744207	0.59002	-0.63966
NADPH_regeneration_GO	0	0	0	0	0	0	0	0	0	0	0	-0.709211	-0.55785	0	0.732718	0	0	0	0	-0.474814	0	-0.578709	-0.467577	0.384874	-0.349252	0	-0.291919	0	-0.332084	-0.285457	-0.311797	0.743008	-0.602778	0.149138
NADP_metabolic_process_GO	0	0	0	0	0	0	0	0	0	0	0	0	0	0	0	0	0	0.984783	0.956017	0	-0.979659	0	0	0.874239	0	-0.810852	-0.74339	-0.749951	0	0	0.713988	0	0	0.495405
NAD_biosynthesis_via_nicotinamide_riboside_salvage_pathway_GO	0	0	0	0	0	0	0	0	0	0	0	0	0	0	0	0	-0.710897	1.56982	-0.718923	-0.578928	-1.56049	0	0	0.483159	0.613717	-0.433073	-0.381928	-0.386794	-0.426021	0.396137	0.360407	0	-0.826158	-0.308309
NAD_biosynthetic_process_GO	0	0	0	0	0	0	0	0	0	-0.569609	0	-0.412318	0	-0.414116	0	-0.329727	-0.320749	0.217955	0.619526	0	-0.653373	0.160062	-0.215646	-0.245417	-0.13252	-0.427982	-0.767733	-0.357063	-0.886495	0	1.26263	-0.0972929	-0.0370112	0.3541
NAD_or_NADH_binding_GO	0	0	0	0	0	0	0	0	0	0	0	0	0	0	0	0	0	-0.727126	0	0.676049	0	0.489046	-0.571282	0.483159	1.65383	0	0.528636	0	0	-0.374774	-0.403825	0.311117	0.27551	0.217873
NAD_salvage_pathway	0	0	0	0	0	0	0	0	0	-0.885636	0	-0.709211	0	-0.711286	0	-0.611796	0	0	-0.608656	0	0	0.390353	0.438337	-0.50669	0	0.421171	-0.291919	0.343183	0.882961	0	0.8486	0	0	-0.226288
NAD_transmembrane_transport_GO	0	0	0	0	0	0	0	1.69532	0	0	0	0	1.14857	0	0	0	0	0	0	0	0.838198	0	0	0	0	0.672525	0	0	0.513762	-0.511781	0	0.439508	0	0
NEO1-PIK1_LEE_NEGATIVE	0	0	-1.8074	0.831423	0	-1.52362	1.31989	-3.19495	2.0404	-1.45178	0.915674	-2.92222	-0.712577	-2.94085	1.59478	-1.28685	1.15505	1.04759	-0.941085	0.329321	-0.766339	-1.0981	2.93042	0.391947	-4.28242	2.70117	4.22143	2.06021	1.95692	10.3986	1.46172	-0.935216	2.32895	0.922371
NEO1-PIK1_LEE_POSITIVE	0	-0.265578	-0.368749	0.443532	-0.265578	-0.265578	-0.201339	-5.03837	0.542985	-2.5629	-5.1313	2.31509	1.59912	3.34953	-5.57784	-6.69739	-7.42283	0.17225	-0.313857	0.26473	-2.50173	-9.453	-2.52088	-1.15384	-3.52342	0.792156	2.30271	-1.88331	-1.25323	3.32468	-1.25664	-4.07119	1.02344	-1.36657
NEO1_LEE_NEGATIVE	0	0	0	0	0	-1.72041	0	-2.38654	1.05937	-3.42869	-0.958919	-1.60192	0.774042	-2.87817	-2.42352	-4.01349	-1.37779	0	-0.526227	-0.398325	-3.3577	-3.8666	-1.09849	-0.428574	-1.67859	0.347794	3.17479	-3.95373	-0.265188	4.01037	-1.54552	-2.51323	3.25024	-2.16112
NEO1_LEE_POSITIVE	0	-0.844172	-0.981154	0	-0.844172	-0.844172	1.79505	-4.86104	3.175	-0.807926	1.42157	1.19474	0.368985	3.03762	-3.9341	-2.96068	-2.87394	0.450031	-0.538501	-0.119245	-2.34418	-4.02137	-1.85501	-0.85381	-2.23248	1.96407	4.30508	-3.07228	1.25256	4.35483	-0.574453	-3.55676	1.35941	-2.51839
NLS-bearing_protein_import_into_nucleus_GO	0	0	0	0	0	0	0	0	0	0	0	-0.555545	0	0	0	0.471684	0	0.335478	-0.461352	0	0	0	0	0	-0.229613	0.856585	0.297099	0.697407	-0.674708	-0.176716	-0.633189	0.462801	-0.348067	0.711302
NLS-bearing_substrate_import_into_nucleus_GO	0	0	0	0	0	0	0	0	0	0	0.599389	-0.555545	0.702539	0	-0.425832	0.471684	0.443059	0.957338	-0.461352	0	-0.331814	0	0.306755	0	-0.709812	0.856585	1.6843	0.697407	-0.674708	0.192508	1.16076	0.462801	-0.348067	0.711302
NuA4_histone_acetyltransferase_comple_GO	0	0	0	0	0	0	0	0	0	0	0	0	0	0	0	0	-1.14131	0	0	0	0	-1.11535	0	0	0	0	0	0	0	0	0	0	0	0
NuclearProteinTargetting_APGcategory	0	0	0	0	0	0	0	0	0	0.568453	-0.506585	-0.686264	1.73714	0.544456	-0.14563	-0.52946	0.494131	0.323401	-0.524574	0.143997	0.14563	-0.150656	-0.319253	-0.110288	1.32734	1.01862	1.04033	1.20917	0.953204	-0.111316	-1.58168	1.09074	-0.768765	0.370886
P-P-bond-hydrolysis-driven_protein_transmembrane_transporter_activity_GO	0	0	0	0	0	0	0	0	0	0	0	1.25105	0	-1.26707	0	0	1.12729	0.984783	0.956017	0	0	0	0.94401	0.874239	-0.825772	0	-0.74339	0	0.736101	0	0.713988	0	0	0.495405
PAC_APGcategory	-1.20606	0	0.588992	1.38852	0	0	0.767258	0.100013	0.858977	-0.831055	4.1588	1.44901	-1.60532	-5.01485	1.74582	1.37767	1.94654	2.21975	0.970085	-0.666678	0.598427	-0.15838	1.75146	1.2744	-1.02872	2.91977	1.85374	-1.03781	1.44038	3.06881	1.79033	-1.74809	2.63606	-0.563147
PDR1_LEE_POSITIVE	0	0	0	0	0	0	1.70811	0	1.15243	0	0.755461	1.7828	0	1.62299	-0.570211	0.619776	0	-0.616563	-0.608656	1.50778	0	1.12011	0.438337	0.384874	-0.349252	1.18896	1.20275	2.007	0.287057	1.86385	-0.311797	-0.292466	1.43654	-0.736963
PentosePhosphate_APGcategory	0	0	0	0	0	0	0	0	0	0	-1.17092	-0.822775	-0.666063	0	0.846929	0	0	-0.727126	0	-0.578928	0	0.489046	-0.571282	0.483159	-0.444694	0	-0.381928	0	-0.426021	-0.374774	0.360407	0.311117	-0.246441	0.217873
Peroxisome_APGcategory	0	0	0	0	0	0	0	0	0	-0.389763	0.287514	-0.253426	-0.976497	0.584554	0.769763	1.84267	-0.179347	0.355751	-0.18434	0.15831	0.160022	1.54706	0.674197	0.546937	-1.34965	-0.441988	2.43753	0.452218	-1.26779	-1.04772	0.987399	-0.0308801	-0.878585	-2.35835
Phospholipid_APGcategory	0	0	-1.1773	0	0	0	2.19105	-1.84326	0.435109	-1.28356	-0.35433	-0.845074	-2.64509	1.66805	-3.48643	-2.27134	0.576286	2.08094	-1.06424	1.43639	-0.635918	-0.969226	1.35585	-1.18455	-3.66115	0.85011	1.80799	-1.90325	0.972072	0.724864	-2.03576	-3.00514	-0.229526	-0.646784
Polyamine_APGcategory	0	0	0	0	0	0	0	-1.09295	0	0	0.755461	0	0.863229	0	0.732718	0.619776	0.588897	0	0	0	0.570211	-0.578709	0.438337	-0.50669	1.37925	0.421171	0.427382	1.0132	-0.332084	0.924544	0.27253	0.743008	-0.602778	0.540161
Proline_APGcategory	0	0	0	0	0	0	0	0	0	0	0	0	0	0	0	0	0	0	0	0	0	0	0	0	0	0	0	0	0	0	0	-0.744207	0	0
Proteasome_APGcategory	0	0	0	0	0	0	0	0	0	0	0	0	-0.824735	-0.989378	-0.838198	0	0	0	0	0.835168	0	-0.84743	-0.724997	0	-1.6991	0	0.679604	0.581788	0.513762	0.535576	0	0	0.397942	-0.436264
Purine_APGcategory	0	0	0	0	0	0	0	0	0	0	-0.529904	-0.253426	0	0.584554	0.270586	-0.186382	-0.179347	0.103474	0.697256	0.499241	-0.743583	0.0657193	-0.746119	0.241558	1.42182	-0.441988	-0.656475	-0.671105	0.640396	0.149576	0.987399	0.454039	-0.290501	0.735418
Pyrimidine_APGcategory	0	0	0	0	0	0	0	0	0	0	0	0.309683	0	-0.320963	-0.643573	0.250692	0	-0.248315	0.134244	0	0.214786	1.30827	0.427592	0.346123	-0.0800605	0.118557	-0.216263	1.74432	-0.608088	0.976727	-0.242551	0.139403	0.573546	0.0611432
Q0045	0	0	0	0	0	0	0	0	0	0	0	0	0	0	0	0	0	0	0	0	0	0	0	0	0	0	0	0	0.736101	0	0	-0.744207	0	0
Q0105	0	0	0	0	0	0	-1.03064	1.22676	-0.865612	0	0.599389	0.544015	1.75235	0	0.577793	0.471684	1.19743	0	0.31511	-0.339195	1.15953	0.264796	0.891557	0.260062	0.368925	0.856585	-0.181965	1.40344	0.582498	0.192508	-0.198275	0	0.108612	-0.130044
Q0275	0	0	0	0	0	0	0	0	0	0	0	0	0.863229	0	0	0	0	0	0	0	0.570211	0	0.438337	0	0	1.18896	0.427382	0.343183	0.287057	0	-0.311797	0	0.197778	-0.226288
RNA pol III & RNase P/MRP_LEE_POSITIVE	0	0	0	-1.9111	0	0	0	0	0	0	0	-0.623565	-0.477416	-0.625583	0	0.53695	0	-1.41029	0	-1.11378	0	0.934282	0.363908	0.313915	-2.79887	0.347794	0.353619	0.832739	-0.265188	0.240306	0.678298	-0.229132	-0.453737	-1.22889
RNA processing & uracil transport_LEE_NEGATIVE	0	0	0	0	0	0	0	-1.00048	1.05937	0	0.668601	1.57673	-1.28805	-1.6062	-2.42352	0.53695	1.35278	0.394392	0.372795	0.486593	-0.390514	-1.33156	1.03657	-0.428574	-1.67859	0.347794	1.0133	-1.48968	1.45596	2.57638	-0.246664	-0.722205	0.510655	-0.170182
RNA processing & uracil transport_LEE_POSITIVE	0	-1.0538	-1.19449	0	0	0	0	-1.89233	0	-0.245833	0.503929	0.855227	-0.954235	1.15896	-0.259962	-0.309554	1.05308	0.37366	0.135822	-0.702877	-1.08624	0.790903	0.59955	0.457688	2.42852	3.88293	3.94691	-0.748325	3.12509	1.15474	-0.131721	-1.50536	1.59559	-0.454343
RNA-dependent_ATPase_activity_GO	0	0	0	0	0	0	0	0	0	0	0	0	0	-1.26707	0	0	0	0	0	0	0	0	0	0	0	0	0	0	0.736101	0	0	-0.744207	0	0
RNA-dependent_DNA_biosynthetic_process_GO	0	0	0	0	0	0	0	0	0	0	0	0	0	0	0	0	0	-1.15945	0	0	0	-1.11535	-0.980938	-1.02921	0	-0.810852	0.929966	-0.749951	-0.801731	0	0	-0.744207	0.59002	0
RNAPol_APGcategory	0	0	0	0	0	0	0	0	0	0.953798	0	-0.555545	-1.13446	1.26329	0	0	0	0.957338	0.31511	1.15388	0	0.793746	-0.332725	0	-0.709812	-0.220589	0.869242	-0.601492	0	2.15738	1.16076	0	-0.801733	-0.997078
RNA_3'-end_processing_GO	0	0	0	0	0	0	0	0	0	-1.45785	0	-1.26475	0	0	-1.10534	0	-1.14131	-1.15945	-1.15029	1.10206	0	0	-0.980938	-1.02921	0	0	0.929966	-0.749951	0	-0.733691	-0.772661	0	0	-0.63966
RNA_Polymerase_III_assembly_GO	0	0	0	0	0	0	0	0	0	0	0	0	0	0	0	0	0	0	0	1.10206	-0.979659	-1.11535	-0.980938	0	0	0	0	-0.749951	0	0	0	0	0	0
RNA_binding_GO	0	0	0	0	0	0	1.7746	0.464816	-0.197712	-0.117929	0.902847	1.157	1.22967	-1.21077	0.21161	0.542011	-0.816141	-0.868972	0.198566	0.706918	1.07654	-0.743092	0.846347	1.59854	1.6005	0.305532	0.79713	0.0721335	0.433217	2.56347	-0.537404	-0.289287	1.59879	-0.219102
RNA_catabolic_process_GO	0	0	0	0	0	0	1.23906	0	0	0	0.971234	0	-0.2061	-0.320963	0.338069	0.250692	-0.236838	-0.723382	0.134244	-0.485419	-0.14574	0.101329	-0.473815	-0.171407	-0.0800605	0.118557	0.122153	-0.22201	0.494773	0.53895	-0.556543	-0.929434	0.284984	-0.349321
RNA_elongation_GO	0	0	0	0	0	0	0	0	0	-0.724134	-0.884629	0	-1.13446	0.473189	-1.15953	1.26001	-2.24528	0	0	0	-0.948994	-0.433657	-0.951069	0	-0.709812	-0.687945	0.869242	1.40344	-0.674708	-0.579219	-0.633189	-0.593584	-0.348067	-0.130044
RNA_elongation_from_RNA_polymerase_II_promoter_GO	0	-5.80749	0	0	0	0	0	0	0	0.890972	-3.41477	1.28583	-1.01067	2.0889	1.35674	0.418487	-3.16915	-0.415608	-0.408536	0	0.374417	-1.0518	-1.60565	0.672102	-1.22688	-2.00456	-0.14644	0.591441	-1.9745	0.155944	-0.531078	-1.04178	-0.270201	-0.368829
RNA_export_from_nucleus_GO	0	0	0	0	0	0	0	0	0	0	0	-1.26475	1.43373	0	0	-1.15393	0	0	-1.15029	0	-0.979659	0	0	0	-0.825772	0	0.929966	0.817329	0	0.762454	0.713988	0.643796	0.59002	0.495405
RNA_fragment_catabolic_process_GO	0	0	0	0	0	0	0	0	0	0	0	0	1.43373	0	0	0	1.12729	0.984783	-1.15029	0	1.10534	0	0.94401	0	1.03062	0	0.929966	0	0.736101	0.762454	0.713988	0.643796	0.59002	0.495405
RNA_helicase_activity_GO	0	0	0	0	0	0	0	0	0	0	0	0	0	0	0	0	-0.871475	0	0	-0.733098	0	0	0	0.630749	0	-0.576281	-0.519772	0	-0.568549	-0.511781	0	0.439508	-0.363202	0.328179
RNA_metabolic_process_GO	0	0	0	0	0	0	0	0	0	0	1.69713	0	0	-0.625583	0	0	1.35278	1.105	0	0.486593	-0.390514	0.934282	1.98567	0	0.429675	0.347794	-0.228638	0	1.45596	-0.222807	-0.246664	0.580763	0.145418	-0.575223
RNA_methylation_GO	0	0	0	0	0	0	0	0	0	0	0	1.7828	0	-0.711286	0	0.619776	1.55375	0.470658	-0.608656	0	1.51376	1.12011	0.438337	0	1.37925	1.18896	0.427382	0.343183	-0.332084	0.924544	-0.940831	-0.292466	0.197778	-0.226288
RNA_modification_GO	0	0	0	0	0	0	0	0	0	-0.314267	-0.445971	-0.190706	-0.104485	-0.19203	0.612407	0.13715	0.397463	-0.887469	0.497544	0.367882	0.371677	-0.383334	-0.0642973	0.369702	-0.302977	0.804582	-0.0745879	-0.744489	-0.889912	0.226548	-0.476583	-0.20684	0.635059	-0.477538
RNA_phosphodiester_bond_hydrolysis,_endonucleolytic_GO	0	0	0	0	0	0	0	0	0	0	-0.682171	1.00127	-0.255307	-0.379055	-0.768024	-0.297477	-0.288848	-0.301279	0.175023	-0.598467	0.264824	-0.271419	-1.91453	-0.216933	0.217782	0.506191	0	-0.678174	0.652336	0.701887	-0.327652	-0.297833	0.162637	-0.20114
RNA_phosphodiester_bond_hydrolysis,_exonucleolytic_GO	0	0	0	0	0	0	0	0	0	0	0	0	-0.55785	0	0	0	-0.600922	0	0.447778	0.567425	0	0	0	0.384874	-1.02707	-0.338556	0.427382	-0.904729	-0.332084	0.924544	-0.311797	-0.292466	1.43654	-0.226288
RNA_phosphodiester_bond_hydrolysis_GO	0	0	0	0	0	0	0	0	0	0	-1.17092	0	-0.666063	0	-0.678953	-0.722182	-0.710897	0	0.550315	0	-0.570203	0	-0.571282	0	0	-0.433073	0	-0.386794	-0.426021	0	0	-0.382531	0	0
RNA_polymerase_II_transcription_elongation_factor_activity_GO	0	-2.41551	0	0	0	0	0	0	0	0	-1.63307	0	-1.09072	1.16503	0	0	-1.14131	-1.15945	0	0	-0.979659	-1.11535	-0.980938	0	-0.825772	-0.810852	0	0.817329	-0.801731	0	0	-0.744207	0	-0.63966
RNA_polymerase_II_transcription_factor_activity_GO	0	0	0	0	0	0	0	0	0	-0.530957	0.416601	0.36707	-0.74572	0.861268	-1.46733	-0.843678	-0.823807	1.17637	-0.837932	-0.598467	-1.16445	-0.271419	-1.16742	-1.28129	-0.827275	1.03313	-0.665882	-0.678174	0.652336	0.701887	-0.721505	-1.8527	0.409334	-0.908688
RNA_polymerase_II_transcription_mediator_activity_GO	0	-1.642	0	0	0	0	0	0	0	0.953798	-0.884629	1.41634	0	2.31037	0	0	-0.454183	-1.2535	0.91078	-0.965793	-0.331814	-0.433657	-0.951069	-0.367878	-0.709812	-1.38777	-1.22815	0.697407	-0.215156	1.27257	-0.198275	-0.18241	0.893632	-0.997078
RNA_polymerase_II_transcriptional_preinitiation_complex_assembly_GO	0	-1.642	0	0	0	0	0	0	0	-0.724134	-0.884629	-0.555545	-0.414478	0.473189	-0.425832	0.471684	-1.2218	-1.2535	0.31511	0	0	0.793746	-0.332725	0	-0.709812	-0.220589	-0.181965	0.697407	-0.215156	-1.20576	-0.633189	-0.18241	-0.801733	-0.457736
RNA_processing_GO	0	0	0	0	0	0	0	0	0	0	0	-1.20021	0.592811	-1.20426	-0.331743	-1.01149	-0.357865	-0.371308	-0.364499	-0.253268	0.931577	0	0.224526	-0.810442	0.27994	0.211285	0.661193	0.15378	-0.145997	0.436896	-0.449416	0.0796377	1.10438	-0.299726
RNA_secondary_structure_unwinding_GO	0	0	0	0	0	0	0	0	0	0	0.54233	0.488459	-0.363545	-0.501563	-1.03504	0.418487	0.390946	0.839369	0.269233	-0.84751	0	0.22222	0.776175	0.672102	0	0.247233	-0.14644	-1.05445	-0.570056	0	0.456103	-0.494083	0.0819906	0.227072
RNA_splicing_GO	0	0	0	0	0	0	2.226	0.662575	0.449207	0	-0.367513	1.41357	0.230654	-2.14547	1.53738	0.67769	1.59928	0.37366	0.625824	-0.160151	0.570261	0.0906082	-0.368046	-0.191174	0.800396	0.907588	0.569501	-0.464562	1.05118	1.59518	0.390868	-0.731139	0.089246	1.49132
RNA_splicing_factor_activity,_transesterification_mechanism_GO	0	0	0	0	0	0	1.70811	0	0	0	0	0.696994	0	0.621395	0.732718	0	-0.600922	0	0	0	0	0	-0.467577	0	0.507847	0	0	1.0132	0.287057	0.924544	-0.311797	-0.292466	-0.602778	0.149138
RNA_surveillance_GO	0	0	0	0	0	0	0	0	0	0	0	0	0	0	0	0	0	0	0	-0.989963	0	0	0	0	0	0	0	0	0	0.762454	0	0	0	0
RPP1 & pyrimidine depletion_LEE_NEGATIVE	0	0	0	0	0	0	0	0	0	0	0	0	0	0	0	0	0	0	0	0	0	0	-0.980938	0	0	0	0.929966	0	0	0	-0.772661	0	0.59002	0
RPs_APGcategory	0	0	0	0.831423	0	0	1.31989	0.281336	0.133947	0.786246	4.65337	4.63215	3.66732	9.41278	5.80882	5.57844	2.34092	5.5826	0.904071	1.73517	0.526947	1.29418	8.87733	1.54347	3.9015	1.26222	4.76036	1.14996	3.90583	14.367	6.62733	5.75364	2.32895	1.58584
RSC & ERG11_LEE_POSITIVE	0	0	0	0	0	0	-1.1064	-2.38654	1.05937	1.02884	-0.958919	0.611696	0.774042	0	-0.489266	-1.40039	1.35278	1.105	0.372795	0.486593	-1.09634	-1.33156	-0.391478	-0.428574	-0.845865	0.347794	1.9485	-0.730672	0.71032	2.57638	-0.764522	-1.47566	0.510655	-0.575223
RSC complex & mRNA processing_LEE_NEGATIVE	0	0	0	0	0	0	0	0	0	0	0	0	0	0	0	0	0	0	0	0	0	0	0	0	0	0	0	0	0	0	-0.772661	0	-0.543661	0
RSC complex & mRNA processing_LEE_POSITIVE	-1.39381	0	0	0	0	0	0	0	0.620156	-0.389763	-3.5325	-1.38363	-0.976497	0	0.270586	0	-2.57899	0.103474	0	1.00157	0	-3.36747	-2.68462	-0.407589	-0.198659	-1.89135	0.0821737	-1.09868	-2.5405	0.149576	-0.384043	-1.08056	-0.128381	-0.215858
Rab_GTPase_activator_activity_GO	0	0	0	0	0	0	0	-2.38654	0	-1.96391	0	0	0.774042	-0.625583	-1.31384	-1.40039	-0.51878	1.105	-1.39386	-0.398325	-0.390514	-1.33156	0	-1.1809	-0.280956	0.347794	0.353619	-1.48968	2.48533	0.240306	-0.764522	-0.722205	0.145418	-1.22889
Ras_GTPase_activator_activity_GO	0	0	0	0	0	0	0	0	0	-1.00322	0	0	0	-0.824909	0	0	-0.710897	0.574538	-0.718923	-0.578928	-0.570203	-0.687801	0	0.483159	-1.28611	-1.26021	-1.145	-1.15606	-1.24445	0	1.09583	0	0	0.75532
Ras_protein_signal_transduction_GO	0	0	0	1.75915	0	0	0	1.10608	0	0.837086	0	0.441748	-0.321336	0	0.473654	0.374081	0.967434	0.249954	0.23189	0.329391	-0.246693	0.592475	0.681653	1.1787	-0.517102	-0.150522	-0.118807	0.15378	0.115626	-0.114586	-0.132064	-0.119165	0.251861	0.866493
Rho_guanyl-nucleotide_echange_factor_activity_GO	0	0	0	0	0	0	0	0	0	0	0.870265	0	-0.666063	0	-0.678953	0	0	0.574538	-0.718923	0	0	-0.687801	0	0	-0.444694	0.522017	0	-0.386794	0.376546	0	0	-0.382531	-0.246441	-0.308309
Rho_protein_signal_transduction_GO	0	0	0	0	0	0	0	0	-0.627699	-0.496627	0	0	-0.229014	-0.348258	-0.238109	0.27555	-0.756117	0.531143	1.00537	0.23605	0.238109	-0.716832	-0.165972	0.39198	-0.337039	-0.0886724	0.14008	0.0911291	-0.686933	-0.563016	-0.632624	0.793946	1.71277	0.852175
Rpd3/Clr6_histone_deacetylase_comple_I/I'_GO	0	0	0	0	0	0	0	0	0	0	0.54233	-0.499656	-1.01067	1.1361	-1.03504	-0.411344	0	0	0	0.371963	-1.60242	0	0	0.217829	-0.603151	0.247233	2.40899	1.20722	1.02401	1.84671	-1.1051	-0.494083	0.725988	0.227072
Rpd3/Clr6_histone_deacetylase_comple_II'_GO	0	0	0	0	0	0	0	0	0	0	0	0	0	0	0	0	0	0	0	0	-0.979659	0	0	0	0	0	0.929966	0.817329	0	0.762454	0	0	0.59002	0
Rpd3L-Epanded_comple_GO	0	0	0	0	0	0	0	0	0	0	1.29043	-0.452619	-0.907911	1.03	-0.931577	-0.367202	0	0	0	0.329391	-1.43087	0	0	0.183945	-0.517102	0.211285	2.14726	1.04951	0.875004	1.6026	-0.952017	-0.891855	0.595993	-0.299726
S-adenosyl-L-methionine_transmembrane_transport_GO	0	0	0	0	0	0	-1.78805	1.99205	-1.61262	0	1.31617	1.25105	1.43373	0	0	1.16316	1.12729	0	0.956017	0	1.10534	0.88154	0.94401	0.874239	1.03062	0.921949	-0.74339	0.817329	0.736101	0.762454	0	0	0.59002	0.495405
S-adenosyl-L-methionine_transport_GO	0	0	0	0	0	0	-1.78805	1.99205	-1.61262	0	1.31617	1.25105	1.43373	0	0	1.16316	1.12729	0	0.956017	0	1.10534	0.88154	0.94401	0.874239	1.03062	0.921949	-0.74339	0.817329	0.736101	0.762454	0	0	0.59002	0.495405
S-adenosylhomocysteine_metabolic_process_GO	0	0	0	0	0	0	0	0	0	0	0	0	0	0	0	0	0	0	0	0	0	0	0	0	0	0	0	0	0	0.762454	-0.772661	0	0	-0.63966
S-adenosylmethionine-dependent_methyltransferase_activity_GO	0	0	0	0	0	0	0	0	0	0	1.03598	0	0	-0.989378	0	0	0	0	-0.879818	0	0	0	0	0	0.769827	0.672525	0	-1.55703	0.513762	0.535576	-0.544093	0	0	-0.436264
S-adenosylmethionine_biosynthesis	0	0	0	0	0	0	0	0	0	0	0	0	0	0	-0.838198	0	0	0	0	0	0.838198	0	0	-0.768546	0.769827	0	0.679604	0	0.513762	0.535576	-0.544093	-0.520445	0.397942	-0.436264
S-adenosylmethionine_biosynthetic_process_GO	0	0	0	0	0	0	0	0	0	0	0	0	0	0	-0.678953	0	0	0	0	0	0.678953	0	0	-0.6125	0.613717	0	0.528636	0	0.376546	0.396137	-0.403825	-0.382531	0.27551	-0.308309
S-adenosylmethionine_cycle	0	0	0	0	0	0	0	0	0	0	0	0	0	0	-0.678953	0	0	0	0	0.676049	1.79249	0	0	-0.6125	0.613717	0	1.47055	0	0.376546	1.17723	-1.1946	-1.14638	0.89671	-0.974731
S-adenosylmethionine_metabolic_process_GO	0	0	0	0	0	0	0	0	0	0	0	0	0	0	0	0	0	0	0	0	0	0	0	0	0	0	0	0	0	0.762454	-0.772661	0	0	-0.63966
S-methylmethionine_transport_GO	0	0	0	0	0	0	0	0	0	0	0	0	0	0	1.29097	0	-1.14131	0	0.956017	0	-0.979659	0	0	0	-0.825772	-0.810852	-0.74339	-0.749951	-0.801731	0	0.713988	0.643796	0	0.495405
SAGA_comple_GO	0	0	0	0	0	0	0	0	0	0	0	0	0	0	0	0	0	0	0	0	0	0	0	0	-0.825772	0	0	0	0	0	0	0	-0.543661	0
SCF-dependent_proteasomal_ubiquitin-dependent_protein_catabolic_process_GO	0	0	0	0	0	0	0	0	0	0	0.416601	-0.377309	0	0.861268	1.06822	-0.297477	-0.288848	1.17637	0.55164	0.262671	0	0	-0.188811	-0.216933	0.217782	0.157007	-0.0795172	-0.678174	0.289605	0.31679	-0.327652	-0.297833	0.162637	-1.47299
SCF_ubiquitin_ligase_comple_GO	0	0	0	0	0	0	0	0	0	0	0	0	0	0.732134	0	0	0	-0.727126	0	0.676049	0	0	-0.571282	-0.6125	-0.444694	0.522017	0	0	0	1.17723	-1.1946	-0.382531	0.89671	-0.974731
SGD-nonessentials_APGcategory	-0.492585	-0.260937	0.34466	-0.443262	-0.260937	-0.260937	-0.961813	0.646345	-0.410117	-0.525485	1.76589	0.587061	0.120924	-0.961312	-0.953072	1.52023	-0.655916	0.71422	0.380307	-2.51681	0.953072	0.379365	-1.51488	0.689273	0.151189	0.385073	-0.504439	-1.3612	-0.66095	0.474938	0.370262	1.01636	-0.361924	0.885946
SLIK_(SAGA-like)_comple_GO	0	0	0	0	0	0	0	0	0	0	0	0	0	0	0	0	0	0	0	0	0	0	0	0	-0.825772	0	0	0	0	0	0	0	-0.543661	0
SNAP_receptor_activity_GO	0	0	0	0	0	0	0	0	0	-0.724134	0	0.544015	0	0	-0.425832	-1.24384	-1.2218	0	-1.23747	0.423271	0.425832	0.793746	0	-0.367878	0.368925	0.856585	0.869242	0.697407	0.582498	0.618861	-1.29658	-0.593584	0.108612	-0.997078
SNARE_complex_assembly_GO	0	0	0	0	0	0	0	-1.67704	0	0	0	0	0	1.16503	0	-1.15393	0	0.984783	0	0	-0.979659	-1.11535	0	0	-0.825772	0	0.929966	-0.749951	0	0.762454	0	-0.744207	0.59002	-0.63966
SRP-dependent_cotranslational_protein_targeting_to_membrane,_translocation_GO	0	0	1.94095	0	0	0	0	0	0	0	0	0	0.702539	0	0.577793	0.471684	-0.454183	0	0.31511	0	0	0	0	0.782566	-0.709812	-0.687945	-0.592465	-0.601492	-0.674708	-0.579219	0.552705	0	-0.0906638	0.299
SRP-dependent_cotranslational_protein_targeting_to_membrane_GO	0	0	0	0	0	0	0	0	0	0	0	0	-0.824735	0	0	0	0	0	0	0	0	0	0	0	0	0	0	0.581788	0	0.535576	0	0	-0.363202	-0.436264
SUMO_ligase_activity_GO	0	0	0	0	0	0	0	0	0	0	0	0	0	0.732134	0	0	0	-0.727126	0	-0.578928	0.678953	0.489046	-0.571282	0	0	0	0	-0.386794	0.376546	-0.374774	-0.403825	0	-0.246441	-0.308309
SWF1 & branched chain AA biosynthesis_LEE_POSITIVE	0	0	0	0	0	0	0	0	0	0	0	0.974236	0	0	-0.838198	0	0.858472	0	0.702725	0	0	0.637101	0.692046	0.630749	0	0.672525	0.679604	0.581788	0.513762	0.535576	-0.544093	0	0.397942	0.328179
SWI/SNF_comple_GO	0	0	0	0	0	0	0	0	0	0	0	0	0	0	0	-1.15393	0	0.984783	0	-0.989963	0	0.88154	0.94401	0	0	0	0.929966	0.817329	-0.801731	0.762454	0	-0.744207	0	0
ScParalogs_E-10_APGcategory	-0.0988557	-0.113173	0.0512624	0.432779	-0.830955	-0.263902	0.121814	0.768892	0.387943	-0.37381	-0.109551	0.78833	2.24525	0.540921	0.407696	1.09502	0.258045	0.593114	0.194231	0.884979	-0.138669	0.762112	0.803423	0.84074	2.70028	-0.639363	-0.67502	-0.0877317	-0.211814	-0.601484	1.07098	3.96283	-1.24297	1.65224
ScherrerRBP_DFR1	-1.45489	0	0	0	0	0	0	0	0	0	-0.582576	-0.294997	-0.185989	0	0	0.228699	-0.215393	0.893527	0.118078	0.192401	-0.426407	0	-0.12944	0.306416	-0.257743	-0.243636	-0.443963	0.0653859	-0.539746	0.200801	-0.209457	-0.44524	-0.407671	-0.589523
ScherrerRBP_GRE3	0	0	0	0	0	0	0	0	0	0	0	-0.98718	0	0	0	0	-0.871475	0	0	-0.733098	-0.723853	0.637101	0.692046	0	0	-0.576281	-1.54483	0	-0.568549	-0.511781	0.495661	-0.520445	-0.363202	-0.436264
ScherrerRBP_LAP3	0	0	0	0	0	0	0	0	0	0	0	-1.26475	0	0	0	0	-1.14131	0	0	0	0	0	0	0	-0.825772	-0.810852	0	-0.749951	-0.801731	0.762454	0.713988	0	0	0
ScherrerRBP_MAP1	0	0	0	0.91955	-0.696461	-0.696461	0.600447	-0.15018	0.183237	0.505926	0.536114	1.02877	1.24518	0.742161	0.79419	-1.02752	0.925454	0.691201	1.83529	-0.0818464	-0.454725	0.782956	1.38924	2.42095	-0.391884	0.70447	-0.639136	1.26526	0.814721	1.84479	0.37024	0.588059	0.385605	0.585776
ScherrerRBP_MDH3	0	0	0	-1.27573	0	0	0	0	0	0	-0.396157	-0.155947	0	-0.490312	0.169786	0.755775	-0.338047	0.434316	-0.730086	0.295849	0.299279	-0.662142	0.155019	0.890904	0.903458	-0.0149865	-0.545228	0.428424	-0.195339	-1.68372	-0.166919	2.22334	-1.20238	-0.332736
ScherrerRBP_MEU1	0	0	0	0	0	0	-0.864788	1.05705	0	0.790029	-0.723109	0.401766	0	0	0.432764	0.936532	0.878621	-1.73708	0.200966	0	1.59783	0.160062	0.194065	0	1.41079	0.571974	0.18614	0.91941	1.32634	0.80576	-0.382796	-1.35	0.492734	-0.575336
ScherrerRBP_PFK2	0	0	0	0	0	0	0	0	0	0	0	0	0	0	0	0	0	0	0.956017	0	-0.979659	0	0	0	0	0	0	0	0	0	0.713988	0	0.59002	0.495405
ScherrerRBP_PHR1	-2.08636	0	0	0	0	0	0	0	0	0	0	0	-0.666063	0	0	0	0	0.574538	0	0	0.678953	0	0.540291	0	-0.444694	-0.433073	-1.145	0	0	-0.374774	0	0.311117	0.27551	-0.308309
ScherrerRBP_POT1	0	0	0	0	0	0	0	0	0	2.1336	0	0.488459	0.643221	0.419938	0.521292	0.418487	0	0.288424	0.269233	0.371963	1.03504	-0.381921	0.776175	0.672102	0.320106	-0.181478	0.754798	0.591441	0.14289	1.84671	0.456103	0.830475	0.315754	0.558962
ScherrerRBP_PRE10	0	0	0	0	0	0	-0.27607	-0.205981	-0.515934	-1.14997	0.189691	-0.650305	-0.313515	0.442397	0.169381	-0.213731	-1.01494	0.171222	0.273511	-0.545776	0.891235	-0.924917	0.254259	0.960661	-0.760713	0.595888	0.62014	-0.705887	-0.460076	1.67136	-0.383049	-0.315489	0.689345	0.868991
ScherrerRBP_STI1	0	0	0	0	0	0	0	0	0	0.293654	-0.244761	0.505008	0.133063	-0.0663341	0.265407	-0.147907	-0.138966	-0.662868	-0.642098	-0.15937	-0.0527805	0.181059	-0.151201	0.172848	0.399744	0.230738	-0.428158	0.234561	-0.212109	0.712046	-0.748077	-0.649934	-0.619653	-0.215177
ScherrerRBP_YMR1	0	-0.961479	0	-1.14482	0	0	0.859134	0	0	2.6097	0.781094	1.11116	1.03467	1.91906	1.22577	0.874158	-0.0525295	0.782853	0.207773	0.169717	0.402212	1.18418	0.394728	1.15438	0.915992	0.356731	0.636285	0.933995	0.955766	1.88638	0.591904	1.60104	-0.534454	0.592358
Sec62/Sec63_comple_GO	0	0	0	0	0	0	0	0	0	0	0	-0.98718	-0.824735	0	0	-0.883203	0	0	-0.879818	0	-0.723853	0	0	-0.768546	-0.588988	0.672525	0	-0.525194	0.513762	-0.511781	0	0	-0.363202	0
Set1C/COMPASS_comple_GO	0	0	0	0	0	0	0	0	0	0	0	0.611696	-1.28805	1.42032	0	-0.529254	-0.51878	-1.41029	0	-2.10844	0.489266	0.319012	-1.09849	-0.428574	-1.67859	1.00008	1.0133	2.76892	-1.61794	1.52034	0	-0.722205	0.510655	-0.575223
Set3_comple_GO	0	0	0	0	0	0	0	0	0	0	1.03598	0	0	0	0	0	0	0	0	0	0	0	0	-0.768546	0	0	0	0	0	0	0	-0.520445	0	-1.35433
Ski_comple_GO	0	0	0	0	0	0	0	0	0	0	0	-0.822775	0	0	0	0	0	0	0.550315	-3.03191	0.678953	0	0.540291	0	-0.444694	-0.433073	0	-1.15606	0	1.17723	0.360407	0	0.89671	-0.974731
Spellman_G1_peak	0	0	-0.402862	0.479657	0	-0.295912	-0.100054	-0.137158	0.196403	-0.381924	-0.223988	-0.0726322	-0.815405	0.53544	-0.316	0.0179256	-0.0908651	-2.46326	-0.244031	0.551866	0.149415	-0.167878	-0.785543	-0.0854987	-1.16992	-0.0941108	0.153301	-0.218007	-0.211437	0.20213	-0.132284	-1.92452	0.231946	-0.164595
Spellman_G2-M_peak	0	-0.396857	0.646172	0	-0.396857	0	-0.448947	0.413927	-0.410096	-0.329519	-0.740015	0.547011	0.0649817	0.191057	-0.734274	0.603925	0.0746466	-0.105545	0.137308	0.266674	-0.371295	-0.298898	0.262197	0.570382	1.98103	-0.510719	0.317232	-0.342285	-0.359508	-0.367504	-0.844403	-0.0193273	0.524323	-1.21522
Spellman_M-G1_peak	0	0	0	0	0	0	0	0	-0.0764348	-0.607831	0.011934	-0.255027	0.893547	0.262777	-0.0860368	0.13449	-0.114518	-0.253861	-0.406232	0.708258	0.176705	-0.189704	0.158998	-0.473362	1.22498	-0.20706	0.23565	-0.381201	0.0518776	0.200078	-0.459009	0.389716	0.561304	0.14839
Spellman_S/G2_peak	-0.696389	0	0	0	0	0	-0.422049	0.704209	0.746076	-0.111794	-0.940342	-0.368543	-0.352426	-0.599027	-0.386649	-0.326685	-0.301831	0.158206	-0.503055	0.802141	0.129665	0.948539	0.610088	-0.0652532	0.75063	-0.0789454	0.751889	0.330726	0.0907827	-0.42965	-0.44068	-0.343432	-0.149459	-0.574978
Spellman_S_peak	0	-1.89157	-0.92364	0	-0.788039	0	0	0.424903	0	-0.0965633	-1.68975	-0.149614	-0.544656	0.735163	0.711105	0.223978	-0.200155	0.322955	0.273511	0.571925	0.337023	-0.353635	-0.522293	-0.408467	-0.760713	0.110128	-0.19057	0.19291	0.891543	-0.292483	-1.38571	-0.315489	1.1708	-0.695374
Srb-mediator_comple_GO	0	-1.94071	0	0	0	0	0	0	0	0	-1.17092	-0.822775	0	0.732134	0	0	-0.710897	-1.89405	0.550315	0	0	0.489046	-0.571282	0	-0.444694	-0.433073	-0.381928	0.438104	-0.426021	1.17723	-0.403825	0	0.89671	-0.308309
Sterols_APGcategory	0	0	0	0	0	0	-0.912538	-0.809593	0	0	-0.769423	0.441748	0	0	-0.931577	-1.01149	-0.357865	0	0	-1.4563	-1.43087	1.19565	-0.73652	-0.278995	-1.06834	-1.03516	-0.890152	-0.121709	-0.145997	0.930254	1.4552	0.692975	-1.62104	0.443537
Swr1_comple_GO	0	0	0	0	0	0	0	0	0	0	-3.94429	-1.60192	0	0	0	0	-3.96535	-0.533849	-0.526227	0	0	-3.8666	-5.02753	-2.2146	0	-4.23143	0	-0.232621	-4.18956	0	-0.764522	-0.722205	0.145418	-0.575223
TATAcontaining_APGcategory	-0.0476227	-0.250826	-0.482255	0.0775091	-0.870752	-0.250826	-0.381042	0.698156	-0.497507	-0.0641462	-0.185824	-0.923647	0.987407	-0.0384081	0.0736385	-0.227917	-0.0106948	-0.209495	-0.257268	0.0547402	-0.104756	1.50805	-0.647036	-0.533763	0.354114	-0.0485386	-0.580472	0.0200871	-0.281045	-0.397981	-0.798414	0.458266	-0.343382	0.349038
TCA_cycle,_aerobic_respiration	0	0	0	0	0	0	0	0	0	0	0	0	0.350755	0.176888	-0.14563	0.175865	0.494131	0.323401	0.293024	0.143997	0.942452	0	0.0770774	-0.110288	-0.0423104	1.01862	0.59176	0.404825	0.571792	-0.0239211	-0.340367	-0.117699	0.309831	-1.07634
TFs_APGcategory	0	0	0	0	0	0	0	0.875747	0	0	0.308237	-0.77732	-0.168233	-0.780911	-1.08193	0	0.188346	-1.20752	-0.201554	-1.40125	0.545324	-0.181657	0.345205	-0.136944	-0.938261	-0.49509	-1.19389	-0.39934	-0.480105	0.173195	0.668099	-0.159421	0.420836	-0.876586
THO_comple_part_of_transcription_eport_comple_GO	0	0	0	0	0	0	0	0	0	0	0	0	0	1.16503	0	0	0	0	0	0	0	-1.11535	0	0	0	0	0	0	0	0	0	-0.744207	0	0
TORC1_comple_GO	0	0	0	0	0	0	0	0	0	0	0	-1.26475	-1.09072	0	-1.10534	-1.15393	-1.14131	0	-1.15029	0	0	-1.11535	0	-1.02921	-0.825772	0	0.929966	0	0	0.762454	-0.772661	-0.744207	0.59002	-0.63966
TORC2_signaling_GO	0	0	0	0	0	0	0	-1.09295	0	0	0	0	0	0	0	0	0	0	0.447778	0	-0.466556	-0.578709	-0.467577	-0.50669	-0.349252	-0.338556	-0.291919	-0.296324	0.287057	0.304802	0.27253	0	-0.172984	0.149138
TOR_signaling_GO	0	0	0	0	0	0	0	0	0	0	0	-0.412318	-1.56073	0.337696	1.15104	-0.329727	-0.320749	0	-0.915631	0.293442	0	-0.859596	-0.215646	-1.40732	-0.446263	0.181689	0.583028	0.435875	0.0941291	0.371124	-0.382796	-0.769344	-0.421624	-0.575336
TOR_signaling_pathway_GO	0	0	0	0	0	0	0	0	0	0	0	-0.709211	-0.55785	0	0.732718	-0.611796	-0.600922	0	-0.608656	0	0	-0.578709	0	-2.58273	-0.349252	0	0.427382	0.343183	0.287057	0.304802	-0.311797	-0.89568	0.666061	-0.226288
TRP & mitochondrial translation_LEE_NEGATIVE	0	0	0	0	0	0	0	0	0	0	0	0	-0.55785	-0.711286	0	0	0	0	0	0	0.570211	0	0	0	-1.02707	0.421171	0.427382	0	0	0	0	0	0.197778	-0.736963
TRP & mitochondrial translation_LEE_POSITIVE	0	0	-1.06098	2.66866	0	-0.922381	-3.80755	3.52834	-2.99512	-0.992927	1.75011	1.50547	-2.51998	0.769684	-0.630304	2.30417	3.43587	0.389148	-1.15384	-1.4509	2.0035	1.83063	2.20358	-1.6312	-1.13032	2.06878	1.19228	2.96355	1.85532	3.66726	-1.25126	-1.90822	3.69487	-0.957495
TSC3-RPN4_LEE_POSITIVE	0	0	0	2.05851	0	0	0	0	0	1.12161	-1.05092	0.696994	0.863229	-0.711286	0.732718	0	-0.600922	0	0.447778	0.567425	-0.466556	-0.578709	-0.467577	0	-1.02707	0.421171	1.20275	0.343183	0.882961	0.924544	0	-0.292466	0.666061	-0.226288
Thiamine_APGcategory	0	0	0	0	0	0	0	0	-0.664067	0	0	0	0	0	0.39718	0	-0.288848	0.190985	-0.294977	-0.193929	0	0	0	0	0.217782	0.506191	-0.296999	-0.0818396	0.289605	0.0863806	-0.0901959	0	0.0366009	0.102756
Tryptophan_APGcategory	0	0	0	0	0	0	-0.864788	1.05705	-0.704778	-1.4466	0.452715	-0.412318	-4.83956	-1.11004	0.432764	1.74674	0.310885	0.660797	-0.915631	-0.668328	0.84376	0.517558	-0.215646	1.04334	-2.42007	0.571974	0.583028	1.57034	0.341801	0.80576	0.318122	-3.00183	0.492734	-1.69665
TsvetanovaRBP_ARC15	0	-1.18935	0	0	-0.457323	0	-0.0767995	0	-0.302108	0.441566	-1.90358	0.0655894	0.686671	-0.446736	0.187515	0.516387	0.788471	0.0656172	0.138821	0.897971	0.503039	-0.374054	-0.913135	0.878184	-0.763342	-0.845689	-0.750626	0.430047	-0.627598	-0.549903	-0.483556	0.858942	0.508927	-0.037058
TsvetanovaRBP_ARF3	-0.0994221	-0.200525	0.562727	-0.410524	-0.0497944	-0.471338	0.116557	0.532658	0.797147	-0.118309	-0.463519	-0.195164	0.173965	-0.203014	0.37624	-0.401197	-0.326026	-0.359454	0.628566	-0.405475	0.164164	-1.75538	-0.548516	-0.125956	0.369462	-0.0918674	-0.22525	-0.530962	-0.406635	-0.363126	0.027345	-0.466963	-0.465556	0.22036
TsvetanovaRBP_ARP8	0	-1.16196	-0.565238	0	0	-0.444758	-0.255336	-0.37086	-0.857535	0.745005	-0.919662	2.49708	0.102859	-1.12618	0.685431	-0.836442	-0.160787	-1.11963	-0.605589	-0.25586	-0.338087	-0.12659	-1.03149	-1.3646	0.68234	0.689625	0.565196	0.481494	-0.309949	0.760098	-0.667937	0.1538	-0.377014	0.19227
TsvetanovaRBP_CRG1	0	-0.209122	-0.303849	-0.936532	0	-0.209122	0.148814	0.145811	-0.272911	0.481322	-0.49317	0.247451	0.789738	-0.539068	-0.849443	-0.324944	0.685513	-0.898985	-0.535997	-0.614301	0.3369	0.299705	-0.155325	-0.232222	-0.199257	0.744863	-0.0637392	0.347513	0.398395	0.218405	0.105281	0.131808	0.486048	0.319109
TsvetanovaRBP_GCY1	-1.23121	0	0	0	0	0	-0.520064	0	-0.380617	0	-1.87957	0.469566	-0.615939	-0.157149	0.521933	-0.352181	0.322661	-0.748328	0.390175	0.295849	0.299279	-0.662142	-2.39841	0.0238234	0.226238	-0.204806	0.144883	-0.560573	-0.689283	0.157576	0.117672	-0.305897	0.251763	0.259576
TsvetanovaRBP_GIS2	0	0	0	0	-0.550745	-0.550745	-0.122812	-2.10097	0.339141	-0.783673	0.678279	0.747455	0.432366	0.483656	-1.28355	-0.928011	0.38691	0.340266	-2.80955	-0.228593	-0.327389	-1.03391	0.369779	-0.883293	-0.290778	1.04948	1.0977	1.35375	0.80078	0.767103	-0.644857	-0.3825	0.772121	-0.0756535
TsvetanovaRBP_GUS1	0	0	0	0	0	0	0	1.30381	0	-0.796043	0	-0.623565	-0.477416	0	0	0	0.507212	0.394392	0.372795	0.486593	0	0.319012	0.363908	0.313915	-0.280956	0.347794	-0.721006	0.275374	-0.265188	-0.706803	0.211188	0.580763	-1.01844	0.104366
TsvetanovaRBP_HSP26	-1.17614	0	-0.446278	-1.26081	0	-0.335057	-0.324261	0.318133	-0.74609	1.07123	0.205317	1.95363	0.936201	0.617322	-1.08135	0.319635	-0.262813	-2.09029	0.681849	-0.330908	-0.665178	0.242525	-0.301095	-0.17928	-0.875913	-0.508001	-0.283647	-0.604181	0.102307	0.283171	0.313323	-1.13631	-0.199526	0.222298
TsvetanovaRBP_LYS1	-0.784114	-0.736239	0.0813255	0	0	-0.417495	0.225701	0.124965	0.288305	-0.213974	-0.0602118	0.205342	0.596435	0.158493	0.629789	0.0533287	-0.490324	-1.12225	-0.763964	1.25777	-0.00612881	0.221655	-0.1279	0.274677	-0.130124	-0.480257	-0.449378	0.180615	-1.10218	-0.823949	-0.351981	0.329459	-0.370525	-0.887992
TsvetanovaRBP_PAD1	0	0	-0.889548	0	0	-0.754863	0	-0.553708	-0.150456	1.81181	0.0400414	1.28139	0.263223	-0.306108	0.625043	-0.175144	1.19653	-1.78445	0.372312	-0.137358	0.278381	0.231791	-0.252238	-0.547712	0.337008	0.303218	0.506506	0.248345	0.344056	0.597819	0.102257	0.381053	0.36209	-0.0868646
TsvetanovaRBP_PCS60	-0.320369	-0.0421299	0.522099	-0.812586	-0.0421299	-0.423326	-0.231793	0.150622	-1.08419	-0.163632	-0.250902	-0.335544	0.501978	-0.162527	-0.575967	-0.976435	-0.297577	-0.16944	-1.06491	-0.5943	0.281375	-0.889259	-0.262213	0.287227	0.0435905	0.195681	-0.202477	-0.376259	0.190162	-0.207254	-0.0344122	-0.148505	-0.0986627	-0.469682
TsvetanovaRBP_SCD6	-0.254982	-0.464026	0.206441	-1.76853	-0.101313	-0.464026	-0.937583	-0.577944	-1.32729	0.506221	-0.987627	0.613054	0.232288	-1.62888	-1.10039	-1.25278	-0.714744	-1.11794	-1.30386	-0.524534	-0.34693	-0.687038	-1.63267	-0.76047	-0.575349	0.806138	-0.32754	1.27852	0.571507	0.382575	-0.107514	-0.616003	-0.632124	-0.338709
TsvetanovaRBP_UBP3	0	-0.143955	0.13643	0.389564	-0.3597	-0.3597	-0.928718	1.40325	0.647576	1.59331	0.988121	2.24529	0.913911	-0.176247	0.159856	1.93615	1.02761	-0.151456	0.330567	0.534883	-0.0507979	1.16978	-1.65488	-1.33459	1.4999	1.13838	1.16919	0.66275	1.52404	1.28237	-0.484599	0.592364	0.919944	0.34455
TsvetanovaRBP_VTC1	0	-0.315592	-0.424767	-0.461095	-0.315592	-1.62068	-0.542076	-1.23243	0.22731	0.19214	-0.26292	0.362388	-0.0375042	0.364718	0.486036	-0.612959	-0.413497	-1.03333	-0.974563	-1.4957	-1.39612	-1.4215	-0.101307	0.364987	-0.432302	-0.456749	-0.392543	0.391323	-0.758419	-0.530842	-0.452894	0.374719	-0.613399	0.525688
U1_snRNA_3'-end_processing_GO	0	0	0	0	0	0	0	0	0	0	0	-1.26475	0	-1.26707	0	0	1.12729	-1.15945	0	-0.989963	1.10534	0	0	0.874239	0	0.921949	0.929966	0.817329	0	0.762454	0	0	0.59002	-0.63966
U2-dependent_spliceosome_GO	0	0	0	0	0	0	0	0	0	0	0	0	0	0	0	0	-1.14131	0	0	0	0	0	-0.980938	0	0	0	0	0	0	0	-0.772661	-0.744207	-0.543661	0
U4/U6__U5_tri-snRNP_comple_GO	0	0	0	0	0	0	0	0	0	0	0	0	0	0	0	0	-0.871475	0	0	-0.733098	0	0.637101	-0.724997	0.630749	0	0	-0.519772	0	0	-0.511781	-0.544093	-0.520445	-1.18282	0.328179
U4_snRNA_3'-end_processing_GO	0	0	0	0	0	0	0	0	0	0	0	-0.822775	0.980398	-0.824909	0	0	1.83357	-0.727126	-0.718923	0.676049	1.79249	0	1.49585	-0.6125	1.65383	0.522017	1.47055	0.438104	1.13275	2.39199	0.360407	-0.382531	1.92988	-0.974731
U5_snRNA_3'-end_processing_GO	0	0	0	0	0	0	0	0	0	0	0	-0.709211	2.12956	-0.711286	0	0	1.55375	-0.616563	-0.608656	0.567425	1.51376	0	0.438337	-0.50669	1.37925	0.421171	2.30909	0.343183	0.287057	1.86385	0.27253	-0.292466	1.43654	-0.736963
UDP-N-acetylglucosamine_metabolic_process_GO	0	0	0	0	0	0	0	0	0	0	0	0	0	0	0	0	0	0.984783	0.956017	0	0	0	0	0.874239	0	0	0	-0.749951	-0.801731	0	0.713988	0	0	0.495405
UDP-N-acetylglucosamine_transmembrane_transport_GO	0	0	0	0	0	0	0	0	0	0	0	0	0	0	0	0	0	0	0	-0.989963	-0.979659	0	0.94401	0.874239	0	-0.810852	-0.74339	0	-0.801731	-0.733691	0	0.643796	-0.543661	0.495405
UDP-N-acetylglucosamine_transport_GO	0	0	0	0	0	0	0	0	0	0	0	0	0	0	0	0	0	0	0	-0.989963	-0.979659	0	0.94401	0.874239	0	-0.810852	-0.74339	0	-0.801731	-0.733691	0	0.643796	-0.543661	0.495405
UDP-galactose_transmembrane_transport_GO	0	0	0	0	0	0	0	0	0	0	0	0	0	0	0	0	0	0	0	0	0	0	0	0.874239	0	0	0	0	0	0	0	0	-0.543661	0
UDP-galactose_transport_GO	0	0	0	0	0	0	0	0	0	0	0	0	0	0	0	0	0	0	0	0	0	0	0	0.874239	0	0	0	0	0	0	0	0	-0.543661	0
UDP-glucose_metabolic_process_GO	0	0	0	0	0	0	0	0	0	0	0	0	0	0.732134	0	0	0.698401	0	0	0	0	0.489046	0	0.483159	0	0.522017	0	0	0	-0.374774	0	0.311117	-0.246441	-0.308309
UDP-glucose_transport_GO	0	0	0	0	0	0	0	0	0	0	0	0	0	0	0	0	-0.600922	0	0	-2.47378	-1.28915	1.12011	0.438337	3.61413	0	-1.98995	-1.81484	0	-1.96602	-1.79005	0.8486	1.56563	-2.43385	1.22061
UDP-glycosyltransferase_activity_GO	0	-2.41551	0	0	0	0	-1.78805	0	0	1.7069	-1.63307	0	-1.09072	1.16503	0	0	0	0	0	0	-0.979659	0	-0.980938	-1.02921	-0.825772	0	-0.74339	-0.749951	0	-0.733691	0	0.643796	-0.543661	0.495405
UDP-xylose_transport_GO	0	0	0	0	0	0	0	0	0	0	0	0	0	0	0	0	0	0	0	-0.989963	-0.979659	0	0.94401	0.874239	0	-0.810852	-0.74339	0	-0.801731	-0.733691	0	0.643796	-0.543661	0.495405
UFP-specific_transcription_factor_mRNA_processing_during_unfolded_protein_response_GO	0	0	0	0	0	0	0	0	1.73893	0	0	-1.26475	-1.09072	-1.26707	0	0	0	0	0	0	0	0.88154	0	0	-0.825772	0	0.929966	0.817329	0	0.762454	-0.772661	-0.744207	0.59002	-0.63966
UMP_biosynthetic_process_GO	0	0	0	0	0	0	0	0	0	0	0	0	0	0	0.846929	0	0	0	0	0	0	0.489046	0.540291	0.483159	0	-0.433073	-0.381928	1.27144	-0.426021	0.396137	-0.403825	-0.382531	0.27551	0.217873
UTP_biosynthetic_process_GO	0	0	0	0	0	0	0	0	0	0	0	0	0	0	0	0	0	0	0	0	0	0	0	0	1.03062	0	0	0	0	0	-0.772661	0	0	0
UV-damage_excision_repair_GO	0	0	0	0	0	0	0	0	0	0	0	0.810204	0	0	-0.678953	0	0	-1.89405	0	0	0	0	-0.571282	0	-0.444694	0.522017	0	0	0.376546	0	-0.403825	0	0.27551	-0.308309
Vacuole_APGcategory	0	0	0	0	0	0	-0.400343	-1.59084	1.75257	-0.541816	0.3633	1.06919	0.509352	1.30221	-1.59132	-4.67958	1.17392	-0.464298	-0.449452	0.0389284	-2.63225	2.55646	0.971518	-1.7753	-0.605104	2.26223	4.25777	-1.2969	1.62553	7.13029	-1.03727	-0.633327	3.51916	-1.11293
Venters25-37C_Ada2	-0.201521	-0.858017	-1.21938	-1.3437	-0.858017	-0.124687	1.08509	0.331614	0.119649	-0.19246	-0.787855	0.760783	-0.942627	-0.718687	-0.445659	-0.418318	0.295788	0.29306	1.55712	-0.153378	-0.495782	0.475095	-0.60135	1.0252	-0.700602	-1.48916	-0.593557	-1.60716	-0.287497	0.613476	0.807218	-0.601591	0.476329	-0.558641
Venters25-37C_Ahc1	-0.264788	-1.08978	0.452297	-0.31488	-0.135996	-0.34345	-0.86597	-0.336588	-0.323864	-0.470751	-0.40367	0.10109	-0.771392	1.00378	1.93331	-0.395459	-0.722515	-0.298384	0.411437	0.80183	0.275315	-0.854381	-0.589817	0.267875	-0.774737	-0.783006	-0.40261	-0.890101	-0.515471	-0.396948	-0.465113	-0.363092	-0.500622	0.166343
Venters25-37C_Aor1	0	-0.0346148	-0.285577	-1.3147	-0.709004	-1.15722	1.18117	-1.66042	-0.397521	-0.585597	0.791567	0.397347	0.194386	1.42643	-0.402054	-0.744334	0.894848	-0.143136	-0.29652	0.450079	0.559036	-1.24944	0.557144	-0.214211	-0.235405	-0.28906	0.41879	-1.11632	-0.399698	0.817988	-0.281284	-0.255149	0.466626	-0.748705
Venters25-37C_Arp6	-0.141025	0	0.695156	-0.164483	-0.634104	-1.11098	2.4737	-2.13135	0.576372	-0.965797	0.749053	-0.334256	0.376909	1.35711	-0.710636	-0.91596	1.0631	0.275455	-0.217191	1.55008	-0.608289	-2.38471	1.49536	1.06277	-0.729762	-2.12267	0.597137	-0.935962	-0.797386	0.657051	-0.616655	-0.762167	0.163592	-0.350973
Venters25-37C_Asf1	-0.400515	-0.96822	-0.400515	0.164022	-0.539671	-0.236523	0.666192	-0.873304	-0.537418	-0.498211	-0.823683	0.223392	-2.63769	0.570655	-1.21021	-0.403577	0.325772	0.327368	1.26615	1.02585	-0.577405	-1.19386	-2.0416	1.44547	-3.03898	-0.845804	2.15208	-0.482729	-0.375435	0.552025	-0.528257	0.656873	-0.694092	0.273132
Venters25-37C_Ash1	0	-0.698874	0.746124	-0.575105	-0.698874	-0.698874	0.486461	-1.72433	-0.178157	-2.00062	0.182924	0.424906	-0.292462	1.80847	-0.768085	-1.10977	1.47139	0.409568	-0.448548	0.52117	0.897546	-1.00028	0.791032	0.747953	-0.773333	-0.885192	-0.689362	-2.16479	-0.447875	0.660976	-0.464301	-0.699118	0.219833	-0.41958
Venters25-37C_Bas1	-0.400515	-2.17865	0.619201	-0.460546	-0.96822	-0.0614182	-0.401057	0.942174	-0.394642	-0.634521	-1.04127	0.80796	-2.00816	-0.810852	1.80523	0.661928	0.793317	-0.287244	0.795639	0.395074	-0.764376	-1.04956	-1.70215	1.07447	-0.298268	1.6548	0.784214	0.591833	0.525466	-0.499148	-0.673928	-0.275853	-0.278508	-0.152546
Venters25-37C_Bdf1	-0.0649615	-0.0797921	-0.366468	-0.526989	-0.338649	-0.583105	0.800483	-0.59881	-0.664332	0.138797	1.65843	0.166714	-0.831718	-0.769061	-0.65818	0.786692	0.129495	0.533533	0.424379	-1.2326	0.81603	0.284079	-0.40021	0.179665	-0.385257	1.31377	-0.499309	-0.950759	-1.01147	-0.677582	0.668401	0.469333	-0.892546	0.339752
Venters25-37C_Bdf2	-0.125499	-0.148751	-0.664723	-0.159775	-0.976069	-0.604214	0.165072	-2.23337	0.448738	-0.660799	0.377665	0.32916	0.681526	-1.08087	-0.976546	0.829826	-0.63433	0.531845	0.483046	-0.266822	0.528807	0.354808	-0.371941	0.789374	-1.78506	0.657202	0.19479	1.41753	-0.301503	1.83146	0.570093	1.39872	-0.781063	0.495666
Venters25-37C_Bre1	-0.362643	-0.883615	1.17745	-0.8922	-0.883615	-0.207412	0.97872	-0.383331	0.456193	-0.595365	0.98361	0.462035	-1.46771	-0.813852	1.39652	-0.541163	-1.44065	0.16562	0.62622	0.498601	-1.55158	-1.2209	-0.92261	0.808096	-2.77107	-2.17355	0.524397	-1.05734	-0.701088	1.79122	0.656469	-0.956583	0.374089	-0.245349
Venters25-37C_Bre2	-0.373053	-0.906943	0.586325	-0.911538	-0.906943	-0.0545171	0.613942	-1.20758	0.487057	-0.975293	1.0681	-0.505489	-1.44507	0.707204	-0.697918	1.55921	-0.425031	0.425652	0.63323	-1.0514	-0.614875	-1.86089	-0.720002	0.744158	-2.34515	-1.53828	-0.668492	-1.84723	-0.742101	1.15248	0.877015	0.871921	0.486085	0.191934
Venters25-37C_Brf1	0	-0.388942	0.286688	0.738447	-0.11529	-0.11529	2.23274	0.524954	-0.608476	-0.980767	0.476743	-1.0423	0.823469	1.74364	-0.886668	-1.04516	1.27233	-0.149236	-0.486078	0.323423	-0.295489	-0.481352	0.967071	-0.272545	-0.986872	-0.909827	-0.129978	-0.687689	-0.454279	0.834079	0.418974	-0.472805	0.141208	-0.5365
Venters25-37C_Brn1	-0.132972	-2.34577	0.6706	-0.155771	-0.270808	-0.270808	1.19733	-1.078	0.135045	-1.48163	-0.809259	-0.346567	-1.66503	1.16049	2.06341	-0.36179	0.298102	-0.248781	0.514103	1.48657	-0.1776	-2.08527	-1.10339	0.646738	-1.91166	-1.32752	0.452336	-1.53414	0.303932	0.354064	-0.381841	-1.18193	-0.0849634	-0.703534
Venters25-37C_Bur2	-0.0542641	-0.558753	-0.967256	-0.615923	-0.943324	-0.558753	-0.829064	-0.297529	-0.964786	1.12518	0.842833	0.894831	-0.84443	0.527751	0.966134	-1.15658	1.273	-0.112156	-0.562576	0.598319	1.1772	0.689866	0.87623	0.265511	0.311287	0.802436	-0.249921	-0.984276	-0.427751	0.264561	-0.206926	-0.165223	0.167925	-0.0456808
Venters25-37C_Bur6	-0.385354	-0.446873	-0.385354	0.349477	-0.116439	-0.734406	0.302601	-0.470817	0.219328	-0.160975	-0.259749	0.187354	-1.16242	0.591523	0.798985	-0.194971	0.352811	0.0726142	0.615758	0.215532	0.557166	0.458018	1.02987	0.67441	1.43013	0.241775	-0.134943	-0.658714	0.943347	-0.492351	1.01385	1.79343	-0.341784	0.597319
Venters25-37C_Bye1	0	-0.315031	0.243664	0.207953	-0.0883423	0	0.855083	-0.618645	-0.258464	-0.766169	-0.448418	-0.456759	0.624364	0.597226	0.220426	-0.62886	-1.20489	0.359784	-2.58408	-0.263944	-0.474533	-0.92084	-0.570753	0.249164	0.428328	0.783061	-0.337984	-1.04859	0.590842	0.498908	0.571193	0.143872	0.118791	-0.452464
Venters25-37C_Caf130	0	-1.08176	0.220955	-0.158977	-0.614646	-0.0750553	-0.354694	0.164757	-0.0316945	-0.436111	-0.336163	1.79535	-0.347555	0.669491	1.08823	-0.39492	-0.593405	-0.213437	0.189876	0.166404	-0.368742	0.233531	-0.617211	-0.178222	-0.608278	-0.972402	0.429187	0.521923	0.353488	0.535655	-0.437113	-0.422594	0.219093	-0.303731
Venters25-37C_Caf40	-0.207044	-0.877909	0.307485	0	-0.129057	-0.129057	-0.189141	0.168984	-0.0361579	-0.960657	-0.0960672	0.995657	0.163261	0.530218	0.497105	0.038907	-1.40625	-0.497965	-0.0474889	0.38619	-0.0830762	-0.456879	0.408753	-0.08842	0.281	-0.85203	0.126863	0.215918	-0.967506	0.397435	-0.405547	-0.461194	0.662239	-0.67239
Venters25-37C_Ccr4	-0.677555	0	0.817771	0	-0.550745	0	-0.803849	0.672629	-0.831299	-0.478955	0.2408	1.04779	0.716235	0.483656	0.207692	0.478591	0.237563	-0.0805406	-0.912169	-0.353578	-0.209708	0.462985	0.525203	0.306983	0.108396	0.310735	0.47578	1.10585	0.628216	0.228773	-0.253796	0.616808	0.136448	-0.252706
Venters25-37C_Cdc36	-0.246889	-0.317918	0.429263	-0.669091	-1.03093	-0.317918	2.04878	0.92403	1.36988	-1.89084	0.601005	-0.600962	0.826793	0.909823	0.985349	0.34136	-1.52494	0.280268	-0.845564	-0.929752	-0.977856	-1.09932	-1.61461	0.407987	1.98272	-1.17126	0.801288	0.60951	-0.420232	1.90104	0.511207	0.843811	1.06178	0.200486
Venters25-37C_Cdc39	0	-0.235258	0.45222	-0.367768	-0.688513	-0.235258	-0.550574	0.411966	-0.20751	-0.469734	-0.618556	-0.301348	0.567082	0.420769	1.1028	-1.18761	1.39362	-1.02478	-0.187119	-0.648933	-0.584209	-0.578194	-0.868677	0.319945	-0.322285	-0.961559	-0.130953	-0.653913	-0.435042	0.107693	-0.17393	-0.223219	-0.0451774	-0.0267257
Venters25-37C_Cha4	-0.591229	-0.819843	0.839369	-1.29943	-1.38564	-0.116422	1.58842	-1.19349	0.19387	-2.7117	0.772463	0.51528	0.661084	1.56484	-1.59057	-0.911793	-0.948786	1.0672	-0.739428	1.02681	-1.14924	-1.94208	-0.769171	0.805622	-0.446805	1.12864	0.840565	-1.68349	0.365714	0.145506	-0.527469	-0.572264	0.352523	-0.496322
Venters25-37C_Chd1	0	-1.54637	0.896775	-0.79572	0	0	0.530462	0.289725	0.139936	0.401075	-1.11848	-0.507909	-0.190225	0.161707	-0.564019	0.747125	-0.264806	0.420852	-1.33439	0.801797	-1.09002	1.10065	-1.09675	1.33609	-1.29715	-0.729491	-1.01585	-0.338465	0.425485	-0.29346	-0.562571	-0.614015	-0.483705	1.03848
Venters25-37C_Chz1	0	-0.620704	0.415608	-0.33368	0	0	-1.39214	-0.119997	-0.633652	0.284254	0.764651	0.596591	-0.0374967	-0.390414	0.634039	0.344748	1.3849	-0.438254	-0.399418	0.31078	0.538243	0.890303	0.635344	0.195817	1.6295	0.188711	0.214202	-0.159635	0.731551	0.385983	0.456501	0.191818	-0.116257	-0.388347
Venters25-37C_Cin5	0	0	0	0	0	0	0	-0.447806	0.528983	0.157905	-0.121825	-0.0165555	1.19341	0.114417	-0.0748628	0.244003	-0.0973929	-0.0066599	-0.226684	0.0729958	0.322286	-0.825309	-0.25763	-0.547899	1.82967	-0.312558	0.0924903	0.328243	0.0955382	-0.722661	-0.504536	0.8911	-0.564517	0.119742
Venters25-37C_Ctk1	-0.166386	-0.20472	2.1448	-0.20623	-0.429865	-0.20472	1.10087	-1.24854	0.426336	-1.574	0.226861	-1.11198	-0.73688	1.46525	-1.05754	-1.40017	-0.934798	0.517065	-0.742175	0.701042	-0.748717	-2.13758	-0.949276	0.752277	-1.46618	-0.77091	2.04567	-1.18158	-0.309698	0.809993	0.913057	-0.741988	0.463194	-1.05499
Venters25-37C_Ctr9	-0.0484959	-0.5154	0.824955	-1.06164	-0.5154	-0.5154	1.28303	-1.39654	-0.513723	-1.29787	0.301819	-0.833481	-1.99528	0.605773	1.48587	0.781016	-0.274932	-0.551022	-0.835736	1.45781	-0.521907	-0.916085	-1.54109	1.19088	-1.82541	0.599105	-0.631455	-0.609185	-0.400692	1.06611	-0.644097	-0.853922	-0.223371	-0.108939
Venters25-37C_Cyc8	-1.72404	-0.285281	0.37168	-0.20879	-0.134118	-0.134118	-0.147012	0.338069	-0.0272771	-0.0812438	-0.278486	0.0751157	0.434868	0.240829	1.29016	0.645609	-0.0675607	0.0797859	1.28658	-0.10203	0.13644	-0.319935	-0.612222	1.45007	1.27336	-0.489069	-0.939446	0.23209	-0.345342	-0.324681	0.837224	0.55092	-1.01381	0.789037
Venters25-37C_Dhh1	-1.14283	-0.321265	0	-1.22695	-0.321265	0	0.711762	-0.344576	-0.0388776	0.397041	-0.481655	-0.79511	-0.857858	-1.30439	0.927427	0.890556	-0.217659	0.0767772	-0.817383	0.0879896	-0.557762	-0.813143	-0.875584	-0.400832	-0.721038	-0.503631	0.441642	0.339998	0.604315	-0.180022	-0.741408	0.164207	-0.411131	-0.490475
Venters25-37C_Dig1	-0.302561	-1.94839	0	0.37269	-0.62335	0	0.945276	0.144484	-0.0715335	0.287391	-0.984573	2.23794	0.780851	0.925751	0.488906	0.743032	0.674109	-0.337985	0.503019	0.415734	-0.343048	0.450501	-0.944343	0.84071	-0.465711	-1.16739	1.25511	0.125163	0.750745	1.1691	1.58069	1.01751	0.469008	0.491145
Venters25-37C_Dot1	-0.326732	-0.432518	0.160721	0.131665	-0.18051	-0.432518	0.881646	0.287017	0.0201881	-0.122962	0.389372	0.231398	-0.420888	0.329854	0.894967	0.771184	0.740511	-0.189834	1.13122	0.357147	0.204916	0.284764	-0.415364	0.826074	0.637993	0.83646	-0.206813	-0.436169	0.513745	0.262125	1.00862	0.81488	0.362292	0.305735
Venters25-37C_Dst1	-0.108046	-0.916454	0.591441	-0.91941	-0.218598	-0.505864	-0.348221	-0.296267	-0.0918636	-0.409931	0.656688	0.652885	-0.696346	0.861773	0.858359	0.347513	0.841041	-0.262264	-0.425116	0.18182	0.446895	0.994335	0.720796	0.140528	0.444542	1.17002	0.424268	-1.54655	1.25129	0.305003	0.379857	-0.455962	0.257158	-0.579528
Venters25-37C_Eaf3	-0.285249	-1.15255	0.39758	0.353964	0	-0.193301	-0.395553	0.583145	-0.122947	-0.415194	-0.874047	0.797863	-0.574829	0.364539	-1.3506	0.594174	-1.09464	-0.0814345	0.55316	-0.801236	-1.168	0.927136	0.478172	0.517728	-0.558369	0.90242	0.490455	0.591762	1.05387	2.11801	0.298992	-0.578427	0.798428	-0.564035
Venters25-37C_Epl1	-0.17047	-0.34919	-0.540238	-1.21118	-0.744602	-0.100626	1.45346	-1.56949	1.06765	-2.93957	1.01783	-1.49723	-2.27785	-0.949701	-1.48055	-1.55986	0.656775	0.409353	-0.488043	0.692782	-1.25706	-2.03068	-1.77117	0.811108	-2.6857	1.46489	0.418951	-1.49699	-0.269214	0.683472	-0.71203	-1.96616	0.318658	-0.194857
Venters25-37C_Esa1	-0.120125	-0.141507	-0.321313	0.196959	0	-0.317024	-0.688835	-0.595419	-1.23741	1.00142	1.0255	1.25437	-1.13374	-0.854117	-0.130613	1.29458	1.65008	0.289972	0.875183	-1.06989	1.18148	0.859165	0.670007	0.653997	-0.974887	1.29336	-0.614267	-0.228309	1.24217	1.46471	2.13077	0.922316	-0.6349	1.40287
Venters25-37C_Ess1	-0.62277	-2.16783	0.87475	0.264419	-0.12654	0	1.67166	-0.77613	-0.137679	-0.927357	-1.33912	0.952717	0.60688	1.2312	0.361017	-0.346077	-1.54127	-0.113776	-0.920526	0.938725	-1.80706	-2.05083	-1.29751	0.533925	-1.21754	-3.06431	1.10021	-0.801794	1.72846	1.19804	-0.503625	-1.05203	0.52119	-0.207108
Venters25-37C_Fcp1	-0.171113	-1.2787	0.78348	-0.609298	-0.746977	0	0.938514	-0.148803	0.145455	0.315093	0.559544	0.683937	0.638584	-0.243769	0.676189	0.578238	1.41786	0.590486	-0.246958	0.251273	0.508801	0.313603	0.624097	0.32869	0.784035	0.933421	0.506166	0.377731	0.501598	0.464373	-0.302067	0.265319	-0.246302	-0.168635
Venters25-37C_Fhl1	-0.123595	-1.57289	0.64142	-0.4804	-0.567015	0	0.701981	-0.270098	-0.217476	0.230758	-0.707633	0.552205	0.725249	0.196303	-0.618461	-0.500598	1.08926	-0.0491281	0.673607	0.413304	-0.94766	0.516829	0.73438	-0.848134	0.650297	1.22865	1.10078	-0.150625	1.09237	0.523084	-1.4443	-0.597575	0.346492	-0.847611
Venters25-37C_Fkh1	-0.165639	-0.870771	1.38882	-0.0725403	-0.870771	-0.143218	1.92875	-0.753726	0.15647	-0.443081	-0.517904	-1.18612	-1.12976	1.91481	0.917412	-0.549118	0.8796	-0.120671	0.858848	-0.951286	-0.28718	-0.597151	-1.19515	0.25517	-0.936239	1.42274	0.559607	-0.754201	0.506422	0.582977	0.336862	-0.389569	0.231479	-0.170568
Venters25-37C_Fkh2	-0.996018	-1.15342	0.236709	0.625662	-0.662489	-0.0841993	0.195663	-0.171254	0.293396	0.704349	-1.23628	1.91599	-1.25806	-1.27376	-0.612562	0.736923	0.678799	-0.0732183	-0.347582	0.695641	0.51198	1.28274	-2.11334	-0.426321	-0.419662	1.1079	2.00928	-0.178713	1.68388	0.766101	-1.23237	-0.796054	0.308208	-0.34303
Venters25-37C_Gal4	0	-0.703868	0	-1.0244	0	0	-0.57562	-0.539111	0.720071	1.65601	1.35763	0.551229	-1.15939	-1.502	-0.895243	0.592504	1.05787	-0.104157	0.626415	-0.282711	0.895243	0.251155	0.349956	0.370292	-0.932669	-0.79613	0.471187	-1.00722	0.533238	-0.613801	-0.50271	-1.23735	-0.458913	0.392041
Venters25-37C_Gcn4	0	-0.860826	0.870478	0.772278	-0.125301	0	-0.315494	0.892556	-0.507441	0.659764	0.736307	0.931803	-0.813261	-2.22038	-0.801808	1.01275	1.34164	0.541667	0.432905	-0.686276	0.556183	0.666124	1.24458	0.803269	-0.620096	2.11807	1.06693	0.465176	0.902753	0.717829	0.111211	0.410398	0.319581	-0.192416
Venters25-37C_Gcn5	-0.0165731	-0.236249	-0.250744	-0.31693	-0.456347	-0.768064	0.224831	-0.434534	-0.113355	0.0559044	0.656603	0.0981811	0.428908	-1.56566	0.410085	0.349035	-0.328574	0.535277	-0.901474	0.4142	0.0707298	0.41204	-0.42704	1.17985	1.31378	0.901173	-0.489891	-0.331046	-0.871494	0.566654	0.56537	1.17772	0.560282	0.829888
Venters25-37C_Gcr1	-0.231011	-0.475215	0.947433	0.294605	-0.148303	0	-0.24606	-0.721157	-0.486447	0.602947	1.27605	0.491228	-0.941236	-1.50043	-1.07758	0.512818	0.660809	0.111592	0.944752	-0.348665	1.44339	-0.289515	0.269984	1.42353	-1.48934	1.13225	1.39112	-0.481857	-0.676835	0.679445	-0.202192	-0.256178	-0.199589	-0.434645
Venters25-37C_Gln3	0	-0.133595	1.71125	-0.715948	-0.437264	-0.133595	-1.09486	-1.11116	-1.01903	-1.02134	2.56664	0.467777	-0.469825	0.862371	-0.677785	1.00595	1.00349	-0.267464	0.659534	1.25358	0.559207	-1.40577	0.776501	0.886227	-0.702997	0.583641	1.00733	-0.521945	-0.347729	0.940509	-0.744404	-0.404071	0.892437	-0.0736581
Venters25-37C_Hda1	-0.580066	-0.0359054	0.0527099	0.172436	-0.117118	-0.51245	0.46874	-0.439604	-0.0518732	0.368682	0.232409	0.401348	-0.176969	1.344	0.52709	0.842265	0.343905	0.527323	0.791817	-0.747268	0.102238	0.24747	-0.605398	0.58484	0.543206	0.277325	-0.111481	-0.607335	0.308687	0.150962	1.30001	1.42936	-1.20453	0.84111
Venters25-37C_Hfi1	-0.0472773	-0.866883	0.815391	-0.241898	-0.506057	-0.0915557	-0.521146	-0.57002	-0.135758	-1.24803	-0.767309	0.64602	0.459933	0.976143	0.963235	-0.327619	-0.996945	-0.163113	-0.782695	0.380642	0.553171	0.784355	-1.09332	0.320069	0.611933	-0.934947	0.507989	-1.03903	0.249694	0.54648	-0.929619	-0.162181	1.31811	-0.161201
Venters25-37C_Hho1	-0.270306	-1.10095	-0.780814	0.33772	-1.10095	-0.556671	0.410251	-0.706193	0.954372	-0.350374	-0.781822	-0.337139	-3.1472	-0.462506	-0.656601	-0.333278	-0.150178	-0.265563	1.00962	0.234923	-0.367099	-0.723012	-1.458	1.87016	-2.91789	-1.28192	-1.70817	-0.706786	-1.02474	-0.863184	0.868535	1.43775	-1.14228	1.46238
Venters25-37C_Hht1	0	-0.0427386	1.09549	-0.817748	-0.427241	-0.177816	-0.936126	0.4576	-1.33718	-0.416975	1.9061	0.352343	0.310263	1.14686	-0.239267	1.27076	0.938385	0.107003	0.967482	1.13078	1.99214	-1.32565	0.800703	1.18192	-0.199329	1.47135	0.629167	0.405599	-0.423996	0.537869	1.03362	-0.190939	0.2514	0.181592
Venters25-37C_Hht2	-0.437479	0	0.564833	-1.24126	-0.900793	-0.327079	3.06271	-0.92399	1.15147	-0.995481	-0.776379	-0.835427	-1.12064	1.18207	-1.22906	-0.885226	-1.02267	0.277139	-1.59374	1.20424	-0.926425	-1.56477	-0.475063	0.690023	-3.3361	-1.53279	0.481515	-1.0711	-0.618569	-0.920012	0.150834	0.817032	-0.668366	0.133644
Venters25-37C_Hif1	0	-2.66222	1.06899	-0.875864	-1.82986	0	0.868478	-1.35579	-0.346293	-0.541093	-1.43437	0.444526	-1.9565	0.843148	-1.44898	0.674979	0.599006	-0.15827	0.980356	0.713665	-0.641595	0.592315	-0.917739	-1.05241	-1.6808	1.24699	1.17502	-1.87238	0.697353	0.63787	-0.965773	-0.342616	0.173951	0.398722
Venters25-37C_Hos1	-0.493327	-0.258831	0.102382	-0.249455	-0.522171	-0.0959264	0.302952	0.201191	-0.151422	-0.682168	0.150919	0.143443	1.05097	0.39387	1.20149	0.169746	0.262376	0.476413	0.434492	-0.769993	-0.0295197	0.745718	0.199875	1.36947	0.619517	0.502996	-0.621066	0.204304	-0.298798	-0.535527	0.71397	1.77604	-0.880289	1.09609
Venters25-37C_Hos2	0	-0.506759	0.353104	-0.798677	-0.160727	0	-0.474911	-0.386967	-0.0720843	-1.39911	-0.443174	-0.692904	1.48092	0.813278	-0.441921	-1.05719	-0.524644	-0.77297	-1.85423	-0.103933	0.266432	-1.87029	0.685589	-0.528302	0.273261	1.1292	0.254338	-0.71664	2.04944	0.64438	-0.272481	-0.287773	-0.193191	-0.276399
Venters25-37C_Hos3	0	-0.256841	0.479429	-1.06397	-0.256841	0	0.574678	-0.375776	-0.134029	-0.800467	0.304045	0.846871	0.69744	1.11464	-0.564669	-0.518271	0.681163	0.26993	-1.45221	0.157362	-0.5451	-0.774218	0.580424	-0.343427	-0.15402	1.98458	0.308942	-0.521527	1.65033	0.508643	-0.391813	-0.200134	0.098649	-0.401553
Venters25-37C_Hpa3	0	-0.814557	0.286688	0.738447	-0.11529	-0.11529	-0.915163	-0.674353	-0.608476	-0.980767	0.606934	-0.354548	0.368073	-0.731574	-1.19566	0.972814	0.672803	0.120453	0.975399	-1.0981	0.886668	1.1017	0.626285	1.57272	-0.986872	-1.71758	1.50641	-1.22186	-0.799587	1.4315	1.13362	0.828317	-0.599687	0.720128
Venters25-37C_Hpr1	-0.217782	-0.447733	0.320106	-0.728549	-0.916368	-0.447733	1.16226	-2.21761	0.0703262	-2.92118	-1.18733	-0.347909	0.722233	1.28365	1.09453	-0.697182	-1.22364	0.361635	-0.964843	0.482696	-0.962362	-1.1339	-0.719971	-0.649293	-0.595062	-1.21958	0.291096	-1.12983	-0.560915	0.338842	-0.741504	-0.933659	0.109692	-1.03277
Venters25-37C_Htb1	0	-0.142497	0.327185	-0.743626	-0.142497	-0.142497	-0.86893	0.395264	-0.184839	-0.715037	0.272321	-1.15379	-0.582729	1.01589	0.384404	-0.632346	1.18067	-0.25717	-0.608895	0.938891	0.455295	0.600641	1.25755	-0.259798	0.419691	1.2848	-0.237736	0.929128	0.494486	0.154141	-0.487651	-0.848131	0.182721	0.0451769
Venters25-37C_Htb2	-0.240069	-0.603984	0.913729	-0.287903	-0.308219	-0.0256615	-0.949141	0.891185	-0.746267	-1.57059	0.657721	-1.02109	-0.599108	0.375994	0.461966	1.3245	-1.7269	0.516934	0.72132	0.934409	0.761254	-0.678808	0.37911	0.511101	-1.13272	-1.67413	-0.520603	-0.142623	-2.06715	0.481437	0.856504	-0.218556	-0.165698	0.37054
Venters25-37C_Htz1	-0.364355	-0.0789746	1.10739	-0.25635	-0.336297	-0.579734	-0.62062	-0.72686	-1.29503	0.0947947	1.63568	0.332745	-0.462637	-0.852853	-0.393335	1.81094	-0.452027	0.188764	1.89762	-1.40613	1.17519	0.162189	-0.173914	1.31199	-0.544963	0.727286	-1.26022	-0.855155	-1.29038	-0.879768	0.384152	0.661492	-0.750618	1.15316
Venters25-37C_Ifh1	0	0	0	0.964494	0	0	0.641995	0.383624	0.210893	0.571261	1.99424	2.19344	0.931918	5.42371	3.72606	1.70719	1.12177	3.49061	0.334553	0.248375	1.03408	2.08904	4.8406	1.29169	0.504667	0.436725	1.62386	0.989569	0.62886	6.07548	2.71021	3.26171	1.57069	1.40673
Venters25-37C_Ino2	-0.217622	-0.551535	-0.517398	0.722024	-0.104045	-0.104045	-0.453439	0.552555	-0.604712	0.885266	1.59921	0.740466	-0.907606	0.893381	1.22239	1.55222	2.18029	0.220026	0.286914	1.2003	0.442832	0.217368	0.825391	1.0297	-1.03309	1.73443	0.787954	0.646353	0.344005	1.08849	0.251357	0.521439	-0.156952	-0.621913
Venters25-37C_Ino4	-0.157609	-0.723093	-0.399163	-0.912883	-0.0665269	-0.408702	0.418286	-1.90522	-0.37571	-0.63899	0.852302	0.68857	-1.09589	-1.96887	0.691028	-0.66007	1.25815	0.401617	-0.330165	0.747674	-0.529229	-0.301801	-0.133683	0.796241	-0.766595	1.77804	1.48956	-2.12793	0.921413	0.495889	0.565188	1.25377	-0.192464	0.41906
Venters25-37C_Ino80	-0.692226	-0.237663	0.928951	-0.0937086	-0.435395	-0.237663	1.087	-0.346318	0.0656122	-0.11029	-0.400486	0.107042	0.191506	1.95913	0.296008	0.817537	-0.241451	0.223648	0.54172	-1.19505	-0.107882	-1.02505	-1.49367	0.835635	-0.492611	-0.373878	-0.496079	-0.319083	-1.17752	-0.449857	0.877673	1.41884	-1.13055	0.769666
Venters25-37C_Ioc2	-0.647187	-0.14198	-0.120476	-0.396799	-0.14198	-0.317896	0.315225	-0.46573	-0.573074	0.382663	0.482666	0.487208	0.0582869	0.503524	0.36344	1.17462	0.169395	0.885296	0.350321	0.308588	0.0508594	0.131522	-0.658971	0.731874	0.318524	0.551028	-0.746454	-0.420015	-0.477213	-0.233549	0.0692002	0.228622	-1.2947	0.132672
Venters25-37C_Ioc3	-0.395523	-0.190124	0.0787158	0	-0.0654712	-0.0654712	0.216332	-0.2465	-0.0351254	0.0418687	0.174392	-0.190901	0.163126	-0.158067	0.0963003	0.413424	-0.429789	0.11571	0.198375	-0.324062	0.184164	-0.400543	-1.4556	0.160504	0.225405	0.386837	-0.319818	-0.312614	-0.168326	-0.127129	-0.502051	0.0808926	-0.541695	0.310977
Venters25-37C_Ioc4	-0.244247	-1.6609	1.84464	-0.274148	-0.502682	-0.159111	0.760913	-0.804707	-0.240014	-0.886799	-0.628904	-0.304026	-0.820759	0.234381	0.837755	-0.713225	-0.507719	0.758787	-0.558127	1.07762	-0.843172	-2.86896	-0.854841	0.84571	-0.710728	-1.7781	-0.534136	-0.893316	-1.16787	-0.714022	1.28284	0.698831	-0.69825	-0.140716
Venters25-37C_Irc20	-0.585692	-0.0366736	-0.585692	-0.711482	-0.119134	-0.856298	0.475142	-0.728753	-0.0843269	0.13665	0.301984	-0.0827603	0.42753	-1.41245	0.744346	0.449498	-0.183352	-0.637067	0.286438	-1.26386	0.52443	0.498534	-0.220492	0.75979	0.506993	0.299745	-0.192793	0.380117	0.944121	-0.346911	0.443848	0.830044	-0.609166	0.430949
Venters25-37C_Irr1	-0.334154	-0.235258	0.45222	-0.367768	-0.235258	-0.235258	-0.550574	1.66618	-0.801151	-0.886037	0.629579	0.665436	-0.582974	1.51579	0.882709	-0.377916	2.16107	-0.293879	-0.620243	0.646341	0.822897	-1.50827	1.19981	-0.397231	-0.25449	1.94823	0.327205	-0.460697	1.00971	0.2403	-0.132007	-0.833088	0.48683	-0.456121
Venters25-37C_Isw1	-0.418218	-0.342809	0.849277	-0.526731	-1.4084	-0.342809	0.499743	-0.62237	-0.311719	-0.165912	0.795104	-0.269022	-0.351314	0.840839	-0.66556	1.01236	-0.729079	0.342986	-0.614401	-0.64266	0.395801	-0.583636	-0.849409	1.01033	-1.02579	-0.368549	-0.432663	-0.299483	-0.719681	0.39983	-0.350604	0.574614	-1.06052	0.345035
Venters25-37C_Isw2	-0.350121	-0.35068	-0.133778	-0.169268	-0.0528517	-0.635421	-0.00653688	-0.167082	-0.0183562	-0.034955	0.755337	-0.124143	-0.181876	-0.549731	0.595606	-0.306847	0.275611	0.421644	0.128188	-0.0736329	0.320003	0.139331	0.320184	0.454176	0.281044	0.496472	-0.129761	-1.1212	-0.604481	-0.177956	1.27178	0.447601	-0.639698	0.732258
Venters25-37C_Itc1	-0.142254	-0.475178	1.29945	-0.801505	-0.258221	-0.258221	-0.934588	-0.57435	-0.540014	-1.32236	0.869557	0.900813	-0.86481	2.22723	0.52696	0.601591	-0.662677	-0.35975	0.917146	-1.46028	-0.429452	-2.64874	-1.29723	0.659098	-2.4181	-1.09661	0.646397	-0.839073	-0.543596	1.77552	-1.08372	-1.08614	-0.874506	-0.883499
Venters25-37C_Iws1	-0.207847	-0.880797	-0.632448	-0.703635	-0.880797	0	1.69716	0.0615493	-0.244236	0.315527	0.97354	0.835811	1.25168	-1.1447	0.289688	0.421158	0.929039	0.613606	-0.359676	0.853518	0.508084	-0.290569	1.54094	0.290403	0.764143	0.518702	0.335045	0.465547	1.87428	0.478056	-0.294146	0.436393	0.530552	-0.171054
Venters25-37C_Jhd1	0	-0.141086	-0.222088	0.284722	-0.141086	-0.931714	-1.16867	0.390169	-0.626777	0.78737	0.361818	0.839688	0.212465	-0.499985	-0.150899	0.548382	1.53335	-0.326149	0.258064	0.143006	-0.899674	0.674889	0.585754	0.149495	1.14015	1.40461	0.327433	0.239384	3.04615	0.458504	0.214407	0.20282	-0.308586	-1.8323
Venters25-37C_Jhd2	-0.696988	-0.482877	-0.696988	0	-1.6126	-0.151304	1.86686	-0.74419	0.739611	-1.02126	-1.35263	-0.910621	-1.34327	0.686778	-1.9498	-1.07224	-0.663923	0.352841	-0.475224	-1.078	-0.709438	-1.85738	-0.983075	1.201	-1.42858	-0.536061	1.0079	-0.925121	-0.216693	0.281227	-0.339765	0.456687	0.401645	-0.142047
Venters25-37C_Kin28	-0.504649	-0.535965	-0.938389	0.311762	-0.535965	-1.39098	-0.426592	-0.645413	0.370605	1.04628	1.31946	0.671843	-0.543041	-0.228918	0.353444	0.682984	1.38066	0.356483	-1.08078	-0.2492	0.0898721	-0.230791	0.992923	0.522229	3.1895	1.20614	0.852989	-1.4925	2.01005	1.19964	1.16727	-0.395216	0.723224	0.685219
Venters25-37C_Leu3	0	-0.679341	0.242253	-0.561173	-1.17853	0	0.46977	-0.818485	0.470617	-1.89113	0.926458	-0.199814	-0.917955	1.29219	0.731375	1.26979	-0.749039	-0.654352	0.609197	1.71542	-1.38253	-1.04056	0.428846	1.17777	-0.945858	-0.849769	0.473966	-0.90995	-0.648639	1.21541	-0.742763	-0.739592	1.25948	-0.117372
Venters25-37C_Med2	0	-4.90875	0.293712	-0.222662	-0.401207	-0.119889	1.6172	-0.0602138	0.109494	0.616899	-1.55077	0.557309	-0.248706	-0.652955	0.812104	0.41252	0.751218	-0.175482	0.962717	0.126571	0.588108	1.10993	-1.42584	1.1459	0.591928	0.727013	-0.565235	-0.290835	0.259494	0.867734	-0.890854	-0.573112	0.488456	-0.283066
Venters25-37C_Med4	-0.291232	-0.721944	-0.655321	-1.33104	-0.721944	-0.154679	2.3025	-0.573684	0.718212	-0.919258	0.484916	0.429747	-1.09464	1.19779	-1.62512	0.578315	-0.485168	0.223981	0.449335	0.770905	-0.790407	-1.48215	0.883482	0.561959	-1.34953	-0.957295	0.468545	-1.33858	-0.224058	0.750313	-0.918944	-1.02003	0.315939	0.105754
Venters25-37C_Med6	0	-1.01005	0.35084	-0.793879	-0.159111	0	0.362915	0.232878	0.100682	0.0291517	-0.628904	0.125379	-1.14046	1.12949	-0.532956	0.0762769	-0.309208	0.352205	0.538327	0.513894	0.42628	-0.29184	0.554156	0.296104	-1.06888	-1.01748	0.55316	-1.2723	0.555063	0.92612	-0.929674	-0.177742	0.303529	0.314118
Venters25-37C_Mft1	-0.207847	-0.880797	0.885559	-0.703635	-0.427075	-0.427075	1.11521	-1.70595	0.391468	-1.19756	-1.09256	-0.625604	1.25168	0.950588	1.36833	-1.01314	1.0888	0.514365	-0.826487	0.718346	-0.479485	-1.70511	-1.38798	-0.881058	-0.453956	0.518702	0.792789	-0.889912	0.408856	0.832287	-0.959152	-1.28588	0.464186	-0.533629
Venters25-37C_Mot1	-1.11108	-0.308237	0.54233	0.494144	0	0	-0.274391	0.278522	-0.100731	-0.265783	-0.440866	-0.371447	-0.444324	1.00053	1.34067	-0.13121	1.9875	-0.216367	-0.549503	0.490402	0.118799	1.17856	-0.470824	0.24181	-0.223411	1.17318	0.881286	-0.458355	1.12424	0.913338	0.356277	0.314796	-0.71693	0.711016
Venters25-37C_Msn2	-0.560146	-0.603984	0.420404	-0.655366	-0.119015	0	-0.732854	0.270349	-0.339094	0.0612987	-0.424469	0.6311	0.636033	0.72031	0.663556	1.04698	0.452305	0.516934	0.639463	0.146524	0.041246	1.02076	-1.34048	0.64832	0.203214	0.405069	-0.282406	0.0967244	0.73238	0.253654	-0.30012	0.0943417	-0.215672	-0.335216
Venters25-37C_Ncb2	-0.264905	-1.22556	-0.551587	-0.33292	-0.481994	-0.1071	0.242322	-0.378706	0.0766793	0.229807	-0.582834	0.209044	-1.06186	-2.1438	-0.730284	-0.48567	1.22076	0.126711	-0.593465	-0.128295	0.498566	0.315784	-0.704461	-0.385886	1.44703	0.649758	0.317718	-1.49799	0.788527	-0.303813	-0.46432	1.15554	-0.343479	-0.555117
Venters25-37C_Nhp6a	-0.240705	-0.74195	-0.510183	-0.305549	-0.438137	-0.0270357	0.964106	-0.0680273	0.0547151	0.896936	-0.363077	0.879193	-1.14567	1.40003	0.677347	0.536752	0.995773	0.383623	0.641593	0.247456	0.229591	1.46764	0.956186	-0.191688	0.48287	0.227354	0.551838	-0.619069	1.52503	0.434464	0.346747	1.55426	-0.740184	-0.379874
Venters25-37C_Not3	-0.743441	-0.190259	-0.743441	-0.113684	-0.832358	-0.190259	1.3774	0.171904	-0.342422	-0.764934	-0.299049	0.165165	-1.1757	0.674918	-0.543223	-0.331361	-1.02752	0.239082	-0.380867	-0.26782	-1.34117	-0.377254	-0.219134	-0.119819	-0.750164	-0.792479	0.719601	0.437494	0.747353	1.00612	-0.132107	0.428014	-1.20331	-0.165769
Venters25-37C_Not5	0	-0.438677	1.72281	-0.597876	-0.438677	0	1.74473	-0.359592	0.80586	-1.36006	-0.896268	-0.570513	-0.255723	0.18442	-0.288458	-0.589807	-0.24836	-0.175889	-1.94652	0.280886	-0.591245	-1.66323	-0.980062	0.907521	-0.777702	-1.47372	-1.08422	-0.951348	-1.16962	0.176854	0.342362	-0.472801	-0.259678	-0.64062
Venters25-37C_Nut1	-0.39514	-0.0584538	0.148552	-0.0774847	-0.0152086	-0.319416	0.465327	-0.833289	-0.0161037	0.0659836	0.22818	-0.129257	-0.213054	0.515941	0.220949	0.36812	-0.375845	0.200387	0.22345	-0.471127	0.0769011	0.331663	-0.784119	1.132	0.162162	-0.329853	-0.494751	-0.624962	-0.224935	-0.966086	0.544538	0.865233	-1.75521	0.587178
Venters25-37C_Otu1	0	0	-0.549994	-0.617806	-0.758984	-1.29639	2.1059	-1.02593	0.263698	-1.00939	0.467162	0.59115	0.518635	1.40319	0.456957	-0.452543	0.842447	0.379276	0.348738	1.92979	1.77325	-2.6239	1.16001	0.688613	0.282264	-0.875574	0.21698	-1.1239	0.364624	0.974096	0.265527	-0.73573	0.176629	-0.139091
Venters25-37C_Paf1	-0.0562627	-0.96451	-0.985769	-0.62879	-0.573458	-0.573458	1.93115	-1.15025	-1.22685	-1.61994	1.20968	-1.00247	-1.44273	0.682085	1.1927	-0.992291	0.575287	-0.535388	-1.06643	0.42611	-1.30189	0.967168	0.710558	0.681396	-1.2453	1.10659	-0.621582	-0.956756	0.283458	0.720767	-0.258592	-0.408481	-0.314208	-0.151035
Venters25-37C_Pcf11	-0.283982	-1.70913	0.476678	-0.0919769	-0.149508	-0.0342834	-0.746766	-0.542327	-1.04742	-0.864104	0.653841	0.388438	-0.424056	1.74027	0.939839	0.241607	0.998054	0.0985433	-0.423312	0.306049	-1.23515	0.639632	-0.414455	0.272132	-2.08733	-1.689	-0.461918	-1.38885	-1.14083	1.05007	1.49919	-0.178633	-0.412874	0.1565
Venters25-37C_Pho2	-0.0827282	-0.756322	0.150906	-1.37416	-1.22357	-0.165545	1.25661	-1.04169	1.01469	-0.572839	-0.743959	1.00704	1.17224	1.09584	1.51756	1.21445	0.664366	-0.66799	-1.65689	1.05804	-0.983226	-1.39711	-2.67823	-0.530119	1.43709	0.684277	0.787352	-0.707793	0.201955	1.52283	0.254792	0.111903	0.356582	0.136813
Venters25-37C_Pob3	-0.0472773	-0.249252	0.365027	0.0770437	-0.0915557	-0.0184047	1.26335	0.481395	-0.491132	-0.626777	0.280091	0.753381	0.975043	0.654068	0.606506	0.393336	-1.39218	0.402835	-0.890837	-0.337748	-0.18353	-0.857435	-0.488347	0.238325	-0.589224	-2.15167	-0.45225	0.249251	-0.45055	-0.339474	-0.213134	0.353804	-0.585346	-0.429077
Venters25-37C_Pop2	-0.455354	-0.343309	0.584017	0	-0.343309	-0.343309	1.42366	-0.201142	-0.289666	-0.808518	-0.322001	0.880731	0.492556	1.0937	0.626178	-1.02333	2.20718	0.257464	-0.212351	-0.272279	-0.907592	-0.333213	0.843085	0.34305	0.0866541	2.22384	-0.194889	1.6811	2.24636	-0.0575792	0.462881	0.287023	-0.0836345	-0.209111
Venters25-37C_Pta1	-0.222088	-0.456682	0.325141	-0.739278	-0.456682	0	1.78765	-0.666361	-0.180428	-0.3867	0.776247	1.0148	-0.458417	0.559398	-0.795923	-0.168355	0.983464	-0.326149	0.32279	-0.523245	-0.299784	0.336285	1.22057	0.297123	-0.874984	1.94273	-0.325319	-0.508304	0.820572	0.620593	0.214407	-0.22681	-0.779581	-0.149939
Venters25-37C_Put3	0	0	0	0	0	0	0	0	0	0	0	0.36707	0	0	1.06822	0	0.279379	-0.301279	0.175023	0.262671	0	0.136934	-0.188811	0.133461	0.217782	0.157007	-0.0795172	-0.0818396	0.076983	0.701887	-0.0901959	0.492209	0.162637	0.102756
Venters25-37C_Rad3	-0.443255	-0.425402	-0.793849	-0.134914	-0.705413	-1.08911	0.414827	-1.2854	-0.0678389	-0.0438479	1.05485	0.152838	1.1648	-1.69131	-0.789032	0.949408	-0.412216	0.72232	1.14839	-0.59264	-0.29839	0.376823	-0.453334	0.320506	1.15464	0.924187	-0.102609	-1.71169	0.70478	0.650208	1.21904	0.994605	-0.313145	0.542283
Venters25-37C_Rad6	-0.270027	-0.139657	-0.270027	0.107242	-0.139657	-0.6733	0.420916	-0.483723	0.0204398	-0.0765384	0.367815	0.314903	0.284158	0.709765	0.686122	0.144515	-0.283246	0.28673	0.526592	0.233507	0.203095	0.366761	0.301503	0.222685	0.704723	0.83856	-0.317498	-0.291951	0.744513	-0.274211	2.1987	0.67707	-1.22789	0.732533
Venters25-37C_Rap1	-0.478803	-0.0825995	0.711087	0.198944	-0.0825995	0	0.816434	0.353535	0.172529	0.217008	0.678996	0.903949	0.546384	1.31168	2.2021	1.28871	0.131106	0.564431	0.497178	0.554986	0.200026	0.759893	0.480788	1.36043	0.787964	0.388569	1.16003	1.58095	0.319545	1.21308	0.607829	1.51112	-0.241554	0.729272
Venters25-37C_Reb1	-0.453142	-0.655657	-0.453142	-0.0938536	-0.188782	-0.378639	0.329339	-0.603407	0.196052	-0.372735	-0.665241	0.476464	1.33482	-1.23067	-0.397742	0.202966	0.522659	1.66834	-0.454156	-1.58123	0.0473073	-0.112926	-0.444476	-0.25199	1.19383	0.758932	0.358412	-0.390764	0.73394	0.333822	-0.536701	0.981899	-0.201044	-0.45206
Venters25-37C_Rei1	0	-0.168692	1.06915	-0.793968	-0.766164	-1.23731	1.797	-2.21378	0.811961	-1.07244	1.01058	0.370138	0.35422	2.19716	-0.789385	-1.13984	-0.540862	-0.817554	-0.525126	1.24915	1.77962	-2.79386	0.943259	-0.41635	-0.557578	-1.20024	0.508735	-1.80544	-0.683269	2.01617	-0.583751	-0.684662	0.560116	-0.361146
Venters25-37C_Rfx1	-0.314134	-0.0407425	0	-0.368265	0	-0.171251	0.847488	-0.510607	-0.662397	-0.212139	-0.157415	-0.186377	0.148177	-0.194314	0.170469	-0.274515	-0.400137	0.207931	-0.0928032	-0.707487	0.125432	-0.306179	0.401863	0.52278	0.3845	0.971856	-0.14148	0.332221	0.435823	-0.585849	0.796043	0.823214	-1.02662	0.191107
Venters25-37C_Rgr1	-0.52911	-0.193381	0.628166	-0.044357	-0.373299	-0.635901	0.732758	-0.82296	0.0452034	-0.116253	-0.191136	0.0629628	0.59137	0.416813	0.86858	0.340352	0.164107	0.881841	0.497905	-0.506351	0.118575	0.292401	-0.587217	1.41809	0.238423	0.679621	-0.700192	-0.192382	-0.248772	-0.521149	0.598793	1.95254	-1.47138	0.977254
Venters25-37C_Rlr1	0	-0.151304	0.957141	-1.47916	-0.482877	0	0.345729	-0.74419	0.506237	0.622594	0.574754	0.101357	0.170022	1.58383	-0.354524	1.35202	0.574018	-0.415258	1.0082	1.28127	1.9498	-0.89881	0.759513	1.201	-0.107007	-0.626457	1.0079	0.791346	-0.547963	1.35599	0.820595	-0.413848	1.08734	0.139828
Venters25-37C_Rna14	-0.703684	-0.488718	-0.703684	-0.777395	-0.986367	-0.1536	0.350788	-0.761896	-0.221064	-1.87553	0.458899	-0.481452	-0.496622	-0.628559	-0.852933	-0.783744	-0.838764	0.37642	-1.265	1.52765	-0.630912	-2.41524	-0.888546	1.11599	-0.519336	0.84071	1.20845	-2.02701	0.717324	0.369437	-0.252542	-0.914107	-0.267626	0.109015
Venters25-37C_Rpb2	-1.66802	-0.135027	0	-0.0318413	-0.135027	-0.305045	-0.647542	1.1862	-0.97597	0.761864	1.06692	0.500593	0.93177	0.7581	0.539398	0.64258	-0.20404	0.840129	-0.572636	-0.682965	0.129708	-1.12593	0.704132	-0.448827	4.30188	0.705186	0.340903	0.868577	1.68364	-0.439213	0.184436	0.479602	-0.772329	-0.242227
Venters25-37C_Rpb3	-0.0408598	-1.23362	0.0889421	0.27004	-0.0782797	-0.455607	-0.297998	0.405474	-0.491062	0.465511	0.856913	0.835299	-0.346434	0.505363	0.705078	-0.236532	0.805752	0.150183	-0.906025	0.22117	0.627945	-1.07153	0.905228	-0.792527	1.2376	1.63544	0.366288	0.828157	1.67032	1.00957	0.0936127	0.352739	-1.17363	-0.742816
Venters25-37C_Rpb7	-1.20318	-0.154237	-0.17603	-0.0138188	-0.909985	-0.569251	1.07469	0.402947	-0.14157	-0.0481406	0.484244	0.252733	1.24347	0.199433	0.223222	0.269246	-0.108037	0.645001	-0.991213	-0.816022	0.0620495	-0.389387	-0.518975	0.51173	1.90052	-0.335222	-0.414302	-0.256565	0.418817	-0.420319	0.379789	1.46225	-0.956245	0.189438
Venters25-37C_Rpd3	-0.207997	-0.188782	0.896939	-0.565675	-1.02717	-0.0751513	0.552394	-0.476073	-0.233441	-0.298955	0.422694	-0.464698	-0.357819	1.13201	-0.523039	1.33836	-1.11439	0.220941	0.494678	-1.14285	-0.330655	-1.03028	-0.853023	0.936787	-1.25009	-0.655384	-0.60585	0.194146	-0.84443	-0.934499	-0.285059	1.05073	-1.57436	0.365095
Venters25-37C_Rph1	-0.298142	-0.542014	1.099	-1.2471	-1.33673	-1.33673	-1.44965	-1.91003	-0.595659	-1.13089	0.948589	1.74419	-0.682745	1.57961	-0.635053	1.68708	2.21535	0.552444	1.10996	1.05888	0.718901	-0.774696	0.568233	1.03263	-1.58495	1.02565	0.496296	-1.96182	0.961122	1.34781	0.925699	-1.0919	0.404493	0.219306
Venters25-37C_Rpo21	-0.100143	-0.86767	-0.355542	0.144228	-0.0502715	-0.474243	0.299995	0.53769	-0.525957	0.470974	-0.808236	0.208943	1.4093	1.06558	1.71591	0.391912	0.661878	0.692029	-1.1698	0.377981	-0.287514	-1.00361	0.603715	-0.131391	2.12491	0.399447	0.797945	-0.489083	1.07774	1.0685	-0.430239	0.682821	-0.207743	-0.266966
Venters25-37C_Rpt1	-0.303735	-0.0384674	0.501455	-0.357063	-0.39934	-0.163684	0.483453	-1.26477	-0.466899	-0.694129	0.948253	-0.724099	0.423667	0.699635	-1.07168	1.33343	-0.579709	0.201454	-0.662068	-0.523497	0.53388	-1.07813	-0.763957	0.487967	-1.25856	-0.34075	-0.648658	0.399136	-0.530194	-0.101609	0.405699	0.293308	-0.253776	0.187145
Venters25-37C_Rpt6	0	0	0	0	0	0	0	-0.763254	0.143047	-0.373748	-0.323294	-0.808697	1.43072	-0.816187	0.586162	-0.490539	2.03919	-0.162628	-1.02229	0.21481	-0.158784	-0.398762	-0.428415	-0.570858	-0.629824	0.838219	0.0493334	0.793984	1.84231	-0.041076	0.261074	-0.841294	-0.285488	-0.0705944
Venters25-37C_Rsc1	-0.176618	-0.454407	-0.176618	0	-0.0150238	-0.21892	0.770692	-0.164169	-0.138743	0.0362235	-0.609572	0.614415	0.885332	0.127315	0.416044	0.483035	-0.211805	-0.109316	-1.01305	-0.338104	0.466194	0.557279	-1.40719	0.361014	0.715499	-0.459045	-0.0255984	0.297201	0.330745	-0.387965	0.513642	0.883289	0.104275	0.406435
Venters25-37C_Rsc2	-0.0747983	-0.369804	0.475675	-0.740903	-0.148944	-0.0341194	-0.551068	-0.899133	-0.668856	-0.038888	-0.625468	0.384042	0.669262	-0.400068	1.08036	1.36275	-0.357176	-0.779753	1.55343	-0.488348	1.06948	-1.08132	-0.711293	2.06837	0.500646	-1.20511	-1.22239	-0.369033	0.599212	-0.566491	-1.0452	0.582498	-0.146576	0.173272
Venters25-37C_Rsc4	0	0	0	0	0	0	-0.912538	0	-0.750865	0.837086	2.31616	0.441748	0.592811	1.03	-1.74943	0.374081	2.84147	0.249954	0.699331	0.329391	1.74943	-0.947872	1.34388	-0.278995	0.27994	1.2909	1.31008	-0.903869	2.34911	1.6026	-0.132064	-1.54649	3.7721	-0.299726
Venters25-37C_Rsc8	-0.144619	-0.675678	1.25151	-0.452566	-1.07451	-2.18469	-0.538928	-2.28804	0.320206	0.87432	0.402992	0.719882	0.549663	1.69869	-0.322132	-1.61382	1.63636	0.127969	-0.454232	0.411342	-0.923014	-1.98115	-0.365513	0.662321	-0.822865	0.702787	0.679376	-1.54601	-1.04089	0.456818	-0.401215	-0.447663	0.0734693	-0.180927
Venters25-37C_Rsc9	-0.396899	-0.0919205	0.102755	-0.11626	-0.0919205	-0.372756	0.356693	0.531031	-0.275041	0.0142947	-0.157656	0.176684	1.82744	0.243215	0.103132	1.3986	-0.107139	0.107084	1.31222	-0.488089	1.21539	0.718785	-0.281772	1.27408	0.573814	0.166833	-0.635192	-0.37775	-1.01681	-0.576987	0.914	2.12855	-0.848342	1.02808
Venters25-37C_Rtg2	-0.58559	-0.463815	-0.58559	-0.625182	-1.20347	0	0.378529	0.523497	0.0631571	0.0536165	-0.993979	-0.462297	-0.665941	-1.98683	0.535096	-0.513371	1.0774	-0.228501	0.474964	0.520318	-0.41653	-0.0160559	-0.295249	0.438988	-0.817018	-0.904311	0.874259	-0.422921	1.3335	0.129741	-0.40267	-0.814724	0.352288	-0.603403
Venters25-37C_Rtt103	-0.364971	-2.1551	1.23632	-0.0402886	-0.662012	-0.169694	-0.870745	-0.367986	-0.491591	-0.485124	-0.947148	1.14004	-0.389167	0.730156	1.34344	0.804662	0.471715	0.22457	0.333999	-0.261357	0.611984	1.21427	0.829533	0.366825	-1.13297	-1.42892	-0.962327	-0.742876	-0.930092	0.785585	2.0167	0.31475	-0.7165	1.02992
Venters25-37C_Rtt109	-0.391612	-0.806706	0.515242	-1.13847	-0.806706	0	0.636629	1.43282	-0.543092	0.150622	-0.88193	0.685899	-1.81924	-1.22335	-0.499122	0.789992	1.16441	0.185872	-0.302452	-0.198739	-0.543991	0.225585	-0.330733	0.679229	-1.01537	1.65156	0.317772	0.793873	0.660787	0.206604	-0.832364	-0.50353	-0.227727	-0.476161
Venters25-37C_Rvb1	-0.144712	-0.648124	0.70626	-0.538841	-0.295373	-0.648124	1.27902	-2.20143	-0.82069	-0.660847	1.33483	0.60558	-0.372496	1.10906	-0.660811	-0.849188	0.733775	-0.356671	0.965143	-0.581293	-0.677826	-2.07752	-1.4578	0.644148	-1.68272	-1.53042	-0.768041	-1.96206	-2.08926	0.166618	0.898738	0.0212043	0.284695	-0.239119
Venters25-37C_Rvb2	-0.368851	-0.493569	1.19009	-0.426867	-0.493569	-0.212134	1.48055	-1.74875	0.32844	-1.34651	0.734972	0.320499	-1.0987	1.2044	1.46103	-0.582047	-1.05207	0.230593	0.989293	0.539794	-0.427116	-1.00765	-0.437214	0.984649	-1.15737	-2.01084	-0.94515	-2.99439	-0.958576	0.391254	0.990979	-0.958907	0.0867877	-0.252634
Venters25-37C_Rxt1	-0.0863806	-0.780164	1.08222	-0.80576	-0.418161	-0.173195	0.854698	-1.35924	0.13585	-1.54137	0.432257	-0.590615	0.902462	2.52534	-0.851743	-0.93903	0.472542	0.675524	-1.1639	1.05497	0.323199	-1.55077	0.258322	0.702347	-0.96656	-0.818697	0.566645	-0.635275	-0.686742	0.995335	0.838692	-0.697507	0.233499	-0.47941
Venters25-37C_Rxt2	-0.174261	-0.316989	1.42037	-0.902503	-0.903351	-0.903351	-1.47131	-1.18877	-0.425634	-0.982041	1.23201	0.83927	-0.381633	1.81967	0.17275	1.35136	0.92518	0.43888	1.6596	-1.03965	-0.477255	-1.44564	0.844694	1.18674	-1.15991	-0.765275	0.364384	-1.36942	-0.812784	1.96396	0.729123	-0.815445	0.863533	-0.215522
Venters25-37C_Sas4	0	-0.614646	0.679677	-1.05496	-0.614646	-0.0750553	1.21807	-0.482642	-0.550549	-1.30399	-0.336163	0.608192	-0.132793	0.791623	0.180061	0.907248	0.491958	-0.120925	0.755881	1.40317	0.287199	0.905016	-0.129908	0.914481	0.231042	0.88585	0.771228	0.453057	0.468429	0.959572	-0.5724	-0.0672665	0.158623	-0.224477
Venters25-37C_Set1	0	0	-1.12968	0	0	-2.3119	-1.12944	-0.942026	-0.837857	0.991519	0.416806	0.712808	0.190597	-0.358743	-0.451144	0.548668	-0.510786	-0.245927	0.47639	0.0500482	0.808284	0.342891	0.759948	1.29594	0.338701	-0.435943	-0.518798	-0.816357	-0.676436	0.567915	-0.0817279	0.493653	0.826575	-0.0727898
Venters25-37C_Set2	-1.50671	-0.0985646	0.104339	0.081578	-0.0985646	-0.904322	-0.120717	-0.259517	-0.426938	0.173979	0.273256	0.202615	-0.0398162	-0.172494	0.27533	0.412615	-0.108828	0.596072	0.312263	-0.280897	0.312267	0.309014	0.363475	0.337103	0.32764	0.429985	-0.185097	-0.304615	0.469736	-0.306276	0.873781	0.90662	-1.40913	0.492257
Venters25-37C_Sfp1	-0.0389593	-0.440232	0.74671	-0.510373	-0.210701	-0.440232	1.58233	-1.07463	-0.725752	-1.25018	0.777258	-0.913982	-0.545055	2.85494	0.988929	-1.21431	-1.01006	0.388826	1.29963	0.972573	-1.01825	-1.19246	-1.04158	0.689177	-1.3912	-1.88628	-0.694266	-2.78466	-1.39425	2.86525	1.70349	-1.26599	1.47789	0.438001
Venters25-37C_Sif2	-0.265909	0	0.375653	0	-0.177049	-0.177049	0.402225	0.522223	-0.0958592	-1.08248	0.664803	-0.425544	-0.419569	0.577834	0.53982	-0.647671	-1.03165	0.120461	-0.625589	0.476627	0.389256	-0.98537	0.252358	0.214357	-0.716835	-0.918822	0.327206	0.545632	-0.517139	0.759221	-0.327166	-1.02195	0.707144	-0.787437
Venters25-37C_Sin3	-0.464721	-0.351847	0.594041	-1.30162	-0.351847	0	0	0.714614	-0.0104674	-0.597405	-0.88825	-0.571873	-3.35923	-2.71326	-1.51033	-0.502676	0.933898	0.398496	0.298101	0.0485843	0.469516	-0.256783	0.602486	1.33467	-1.94393	0.951372	1.42995	-1.09892	0.27873	0.389475	-0.4388	-1.04526	0.700229	-1.72219
Venters25-37C_Sir2	-0.0778187	-0.723812	0.144064	-0.758145	-1.17803	-0.155264	0.228294	-0.953138	0.541229	-1.10285	-0.514413	-0.878877	1.43389	1.35969	0.743472	-0.59806	-1.97702	0.383521	-0.662391	-1.17141	-2.47578	-0.716061	-0.723003	0.502683	1.08959	-0.570679	0.791405	-0.461758	-0.310324	0.434814	0.545741	0.341349	-0.274008	0.0940466
Venters25-37C_Sir3	0	-0.64229	-0.876338	-0.955021	-0.64229	0	0.154575	-1.26541	0.371532	-0.14939	-2.15305	-0.317549	-1.38623	-1.16862	-0.934435	-1.13357	0.924409	0.100909	-0.914602	2.53937	-1.23016	-0.838129	-1.85647	-0.270331	-0.46511	0.709663	0.532638	-0.917362	2.01454	0.0703916	-0.563821	-0.740958	0.104631	-0.0536922
Venters25-37C_Skn7	-0.138963	-0.62624	1.36957	-0.162256	-0.0772413	-0.0772413	0.179806	-0.688704	0.0376581	-1.60224	-0.354046	-0.506403	-1.02861	0.258472	0.818425	-1.17069	1.16697	0.097656	-1.29003	0.646863	1.05629	-0.764154	-0.676333	0.228476	-0.387654	0.350823	0.233925	-0.694937	0.353612	0.404617	0.332444	-0.552121	0.308111	-0.909178
Venters25-37C_Snf1	-0.180396	-0.369896	0.275722	-1.25424	-0.108217	-0.781163	0.557578	-0.611639	-0.16086	-0.534156	0.655537	0.802623	-0.428191	-0.50282	-0.745452	0.224213	1.63751	0.0841397	0.498408	0.324015	0.423116	0.297191	0.343158	-0.0633626	-0.372348	0.781685	-0.128342	-1.73337	-0.615835	0.481564	0.401134	-0.396745	0.0793248	-0.711424
Venters25-37C_Snf2	-0.354019	-0.25261	0	-0.3883	-0.729421	0	1.10705	0.455269	-0.418048	-0.0101383	0.973062	2.10015	1.16306	-1.12519	-1.02173	0.855915	1.66554	-0.513439	1.06085	0.293728	-0.508182	0.617342	-0.515047	-0.532377	-0.579267	1.45998	0.840036	-0.38971	1.92801	-0.243338	0.508891	-0.227962	0.664235	0.0695818
Venters25-37C_Snf4	-0.132486	-0.601413	0.669101	-0.505263	-0.601413	-0.601413	1.19391	1.08742	-0.377591	-1.99348	0.768625	-0.93729	-0.651446	2.0909	1.02214	-1.33948	-1.02883	0.783312	-0.84689	1.30665	-0.83434	-1.49419	-0.397635	0.554183	-1.59367	-0.866416	0.173885	-1.15462	-0.934558	0.9438	-1.00176	-1.27559	0.406528	-0.378217
Venters25-37C_Snf5	-0.0889053	-0.428554	0	-0.378862	-0.796486	-0.0429432	0.874213	0.459798	-0.297775	-0.53721	0.828034	0.222075	-0.479451	-1.06351	-1.33363	-2.20647	-0.547942	0.255285	-0.970503	-1.27839	-2.1355	-0.927173	0.811448	-1.13218	-0.283257	-0.223828	0.815993	-0.81146	-0.282225	-0.456655	0.794087	-0.650111	-0.854577	0.392925
Venters25-37C_Snf7	-0.331234	-0.232722	0.448988	0	0	-0.232722	0.522911	-0.752361	-0.543535	-2.09645	0.611547	0.64526	-0.120301	0.404679	-0.390507	-0.617866	-0.552899	0.0756928	-1.5772	0.4909	0.390507	-1.70666	0.989959	0.5735	0.491916	-0.668024	-0.257747	-0.520369	-0.966078	0.173527	0.372154	-0.324945	0.211887	-0.236633
Venters25-37C_Spt16	-0.972035	0	0	0.427858	0	0	0.565615	-0.00493283	-0.908421	-0.558431	0.57243	-1.1093	0.478623	1.06563	0.338407	0.204325	-0.569084	0.328678	-0.614094	-1.01095	0.40845	-0.171019	1.72445	0.463649	1.84769	0.777838	-0.2847	0.523374	1.21076	-0.656507	0.172174	0.986522	-0.829862	-0.818871
Venters25-37C_Spt2	-0.0767062	-1.16758	0.142502	-0.340925	-0.716369	-0.152937	1.19293	0.577474	0.706662	-1.07484	-0.653577	1.44766	1.39978	1.4733	2.09903	0.393411	-0.391497	-0.195279	-1.1034	0.745928	-0.761114	-0.684947	-0.777466	0.852806	1.43401	0.821035	0.841592	1.13016	0.488681	1.46352	0.694988	0.671317	0.224675	-0.349623
Venters25-37C_Spt20	-0.2423	-1.65109	0.348596	-0.78912	-0.498645	0	0.754737	-0.560669	0.0982535	0.449092	-1.11984	-0.65764	0.192183	-0.671066	-0.411082	-0.84009	0.789123	0.0250114	-1.55161	0.173168	-0.312732	0.255147	0.440091	0.280742	-0.344564	-0.644635	0.440012	-0.651376	-0.480662	0.424298	-1.01066	-0.307382	-0.106097	-0.466012
Venters25-37C_Spt21	0	0	0	0	0	-0.550745	-1.32551	-0.0776846	-1.27774	-0.0992037	0.429582	-0.794782	0.432366	-0.178941	1.22663	0.171168	0.579458	-0.0805406	-0.155567	-0.353578	1.28355	0.628409	1.46829	0.126382	0.193874	1.04948	-0.186449	0.884839	0.252566	-0.616296	0.393558	0.616808	-0.393693	-0.595129
Venters25-37C_Spt23	-0.138901	-0.654528	1.9957	-0.439577	-0.654528	-0.0557232	1.37111	-1.89111	0.205183	-0.57285	0.353564	0.390346	-1.26301	0.79505	-0.506043	0.587516	-0.513642	0.56479	1.80198	0.798841	-0.882984	-3.28884	-1.20556	1.17651	-1.79348	-1.16218	-0.3781	-1.13537	-0.541	0.279718	0.42899	-0.993846	-0.461675	0.236278
Venters25-37C_Spt3	-0.421604	-0.607995	-0.19026	-0.950604	-1.41729	-0.169501	1.14095	-0.156732	-0.242917	0.259092	0.816525	-0.187638	-0.271675	0.969663	-0.540252	1.40501	-0.33446	0.237741	1.30325	-0.821458	0.612256	-0.605871	-0.654042	1.42235	-1.33275	-1.22686	-1.47834	0.284176	-1.38632	-0.858961	0.574376	1.40707	-0.874304	0.809357
Venters25-37C_Spt6	-0.46508	-1.11098	0	0.192784	0	-0.287658	-0.380893	0.176385	-1.24336	0.197998	1.07317	0.815956	0.634433	0.275657	0.364063	0.207337	1.2169	0.563003	-0.217191	-0.439079	0.338666	1.30149	1.98925	0.568356	1.83401	0.379533	-0.340887	0.174351	0.828525	-0.630523	0.485232	1.0583	-0.691521	-0.224392
Venters25-37C_Spt7	-0.0870047	-1.26248	-1.24293	-0.373043	-0.784212	-0.174504	0.511193	-0.178754	0.222424	-0.640514	-0.478789	-0.49922	-0.610519	-0.868847	0.698423	-0.719586	0.891479	0.121184	-1.3359	0.378261	-0.349772	0.653213	-0.650427	0.323478	0.486605	0.434552	0.584029	-1.38971	1.00361	0.689039	-0.373084	-0.800256	0.361889	-0.448411
Venters25-37C_Spt8	0	0	0	0	0	0	0	0	0	0	0.54233	0	0	-0.501563	-1.92895	0	0.390946	0.288424	0.794614	0	-0.284966	0.682737	0.776175	-0.319111	-0.189744	0.247233	0.252337	1.20722	1.02401	0.517674	0.132412	-0.14684	0.725988	-0.368829
Venters25-37C_Srb4	-0.251214	-1.03448	0.358853	-0.281453	-1.03448	-0.164849	0.783006	-1.46545	0.374889	-1.75538	-1.19619	-0.739125	-0.407901	1.04236	-1.40924	-0.949543	-1.01472	0.409978	-0.920114	-0.768375	-1.26026	-2.76861	-1.11139	1.25127	-0.610965	-0.785548	0.441686	-1.30566	-0.189965	-0.276315	-0.724525	-1.08952	-0.134817	-0.0568618
Venters25-37C_Srb5	-0.19651	-0.0690968	0.163975	-0.0880092	-0.176264	-0.357681	0.521605	-0.171947	-0.0160401	0.0609352	-0.210333	0.0907441	0.457366	-0.399683	0.231747	1.14355	-0.329633	0.671663	1.0508	-0.255703	0.261456	0.210218	-0.748654	1.29138	0.401144	0.218376	-0.168668	-0.156217	-0.471733	0.218315	-0.55858	0.595353	-0.532228	0.545512
Venters25-37C_Ssl1	-0.593811	-0.0587585	-0.593811	0.136808	-0.803998	-0.803998	0.427153	-0.626849	-0.343871	0.0489006	1.20969	0.560323	0.683466	-1.89044	-0.624697	1.47386	-0.306147	0.280475	1.384	-0.936456	0.286964	0.181475	0.163444	0.471529	1.51558	1.89183	-0.0684643	-1.25588	1.73778	0.622533	0.528343	1.09081	-0.164858	0.718455
Venters25-37C_Ssl2	-0.234556	-0.326794	-0.478164	-0.316383	-0.326794	-1.33425	0.410202	-1.34148	-0.26791	0.168082	0.592276	0.237821	0.585886	-1.23471	-0.166116	0.611221	-0.321824	0.691218	-0.981204	-0.379462	0.607486	-0.881381	-0.494828	0.581593	0.652362	0.486464	-0.534678	-2.54099	-0.512832	0.746236	1.76451	1.16816	0.405417	0.866681
Venters25-37C_Ste12	-1.36632	0	0	0	0	0	0	0	0	0	0	0.666077	-0.138439	0	0.725482	-0.52946	0	0	-0.168892	-0.0941415	-0.317884	-0.150656	-0.319253	-0.110288	0	-0.163321	0.266796	0.168231	-0.0368102	0.627969	-0.136083	0.188116	0.0455447	-0.389089
Venters25-37C_Stp1	-0.649366	-1.16498	0.481726	-0.750254	-0.15236	-0.035117	-0.569533	-0.559574	-0.207375	-0.738361	-0.826062	0.598779	-0.931213	1.30402	1.86986	0.552847	1.9935	0.0672052	-0.158011	0.844819	0.150817	0.262679	0.581969	0.597029	0.39848	0.905197	-0.0663604	0.752361	-0.370776	0.503058	0.552716	0.482865	0.249125	0.187273
Venters25-37C_Sua7	-0.606472	-0.504589	0.523777	-0.0858928	-1.25833	-0.28448	0.44082	-0.187874	0.148319	-0.0826326	0.610713	0.243731	-0.777395	-0.526732	-0.491057	0.563376	-0.402195	0.0479048	1.31842	-0.428848	0.379208	-0.255238	-0.967115	0.134085	-0.730433	0.737767	0.245449	-0.902042	-0.714657	0.733493	-0.420426	0.998825	-0.167656	0.329263
Venters25-37C_Swc1	-0.0381107	-1.18898	-0.805156	-0.207834	-1.72276	-0.759775	0.736222	-2.0608	0.433626	-1.20967	0.742353	-0.650053	-1.3183	1.49705	-1.33615	-1.73837	-1.62785	1.38539	1.11882	-0.759563	-0.774616	-0.618574	1.19057	-0.566649	-1.40533	-0.962004	-0.416465	-2.09775	-0.78403	0.469891	0.288064	-0.923068	-0.199695	-0.523434
Venters25-37C_Swi3	-0.201436	-0.181619	0.881187	-0.260624	-0.181619	-0.638104	0.825068	-0.184409	-0.0745549	-0.0440118	0.622548	-0.0974777	0.490408	0.31223	-0.458247	1.22575	-0.638831	0.24667	0.531253	-0.764383	0.176856	0.456338	-0.25004	0.741883	-1.2645	-0.498028	-0.451847	-0.347742	-0.494072	-0.852392	0.395767	0.755463	-0.468589	0.382835
Venters25-37C_Swi4	0	-0.525594	0.790273	0	-0.525594	0	0	0	0.0894679	-0.0829421	-0.456954	-0.456796	-0.561625	-0.27842	0.320075	-0.230856	1.22995	-0.390163	-0.554155	0.0797399	1.41503	-0.449922	-0.160504	0.336217	-1.1674	-0.377977	0.5229	-0.534465	-0.347955	-0.170618	-0.262293	-0.657972	0.439116	-0.430183
Venters25-37C_Swi5	0	-0.129057	0.307485	-0.234972	-0.129057	-0.129057	0.642635	-0.394271	0.129224	-0.43475	-0.285214	0.423447	-1.03362	0.787589	0.497105	-0.578622	1.24818	-1.05215	-0.815698	0.480362	1.97986	-0.681446	-0.573472	-0.121941	-0.166253	0.937489	0.569614	-0.589083	0.465369	0.815175	-0.192613	-0.121967	0.662239	-0.389847
Venters25-37C_Swr1	-0.621291	-0.149497	-0.621291	-0.228586	-0.295096	-0.843091	0.272519	-0.572892	-0.187397	0.184691	1.11768	-0.166898	-1.26892	-1.48862	-0.562889	0.992035	-0.462557	0.495641	0.376337	-1.08312	0.632055	-0.398585	-0.84532	0.362077	-0.79623	0.929305	-0.327783	-0.864508	-0.28057	-0.346055	0.567278	1.34637	-0.784328	0.38736
Venters25-37C_TAF1	-0.226214	-0.550242	0.566059	-0.607396	-1.84227	-0.876152	1.31746	-0.897316	-0.399371	-0.282807	1.03628	0.344843	-0.430824	0.636435	-1.11059	1.05901	-1.41106	0.252706	1.18803	-1.72743	-0.393478	-0.863689	-1.29928	1.13731	-1.6078	-1.46365	0.720819	-0.775824	-2.68024	0.967929	1.42123	2.39705	-0.516307	0.852033
Venters25-37C_TBP	-0.289214	-0.215523	-0.289214	0.0727734	-1.05823	-0.408577	0.518722	-0.410007	-0.289449	-0.0948909	-0.324722	0.55394	0.148138	1.04704	-0.869673	1.11494	-0.534763	0.52639	0.68681	-0.44127	-0.268506	0.403493	-0.58055	0.52215	1.43066	0.848557	0.0675526	-0.281615	1.09998	1.08894	-0.24296	1.58131	0.376357	0.554449
Venters25-37C_Taf10	-0.0495636	-0.523535	1.48335	-0.584918	-0.259644	-0.0196198	2.39047	-1.4324	0.244318	-1.54488	-0.512471	0.523866	-0.355215	1.84802	-0.829906	1.33397	-0.424092	0.551727	-0.357565	0.891036	-0.640157	-1.4929	-0.579754	0.800223	-1.13955	-0.767726	2.34033	-0.347038	0.642008	1.34929	0.868256	-1.28863	-0.20871	-0.200961
Venters25-37C_Taf13	-0.202934	-1.47622	-0.806892	-0.26235	-1.47622	-0.369406	1.64833	-0.878207	0.125073	-0.426831	0.462454	0.884989	-1.18485	1.05374	-0.774205	-1.06175	-0.83219	0.388437	0.550312	-0.350864	0.356063	-0.463208	-0.50108	-0.0715642	-0.418778	-0.470058	0.562287	-1.56368	0.288992	-0.53664	0.713427	1.43416	-0.89759	0.344245
Venters25-37C_Taf14	-0.0519564	-0.10127	1.51039	-0.600837	-0.541578	-1.40179	0.91224	-1.26252	0.684091	-0.618443	0.294823	-0.355276	-0.746536	2.20599	0.540844	-1.17425	1.90244	0.502904	-0.767311	1.2571	-0.840147	-1.98161	-0.295472	0.331177	-1.44031	-0.76034	0.440909	-1.06984	-1.09472	0.826895	0.557926	-0.533275	0.259152	0.442855
Venters25-37C_Taf3	-0.208637	-0.530408	0.840231	-1.08194	-0.902312	-0.0201071	0.894166	-0.802543	-0.550827	-1.37913	0.506596	-0.572074	-0.780895	1.73854	0.707602	0.981512	-1.92873	-0.451296	1.16578	-1.13158	0.170482	-1.70762	-1.69992	2.4131	-2.1766	-1.98188	-0.560517	-0.430942	-0.744506	1.5427	-0.763969	0.753472	-0.460985	-0.508966
Venters25-37C_Taf4	-0.211604	-0.665273	1.55001	-0.272324	-0.665273	-0.021395	2.2393	-0.49392	-0.323433	-0.57951	1.68047	1.11695	-0.91224	2.5744	-0.993406	0.648818	-0.759683	0.602251	0.89525	-0.927941	-0.204409	-0.882599	0.478177	1.09383	-1.86221	1.15844	0.498284	-0.958157	0.575612	1.24403	1.04325	-0.577248	-0.38993	0.682831
Venters25-37C_Taf5	0	0	0.314198	-0.240997	-0.133595	-0.133595	0.306562	0.621986	-0.0858055	-0.627418	0.221844	0.360429	0.679609	1.02287	1.02822	-0.248108	1.00349	-0.817728	-1.05484	0.653896	0.454145	-0.511953	0.563221	-0.145812	0.256145	1.50659	0.462099	0.717756	1.04758	0.731338	-0.239234	-1.16476	0.0823296	-0.177348
Venters25-37C_Taf8	0	0	0	-0.72784	-0.559593	0	2.14115	-1.03124	0.350946	-0.105309	-1.38786	-0.083921	-0.327721	-0.568903	-1.03848	-0.976032	-0.920341	0.143168	0.612509	0.534066	-0.709389	0.503456	0.269516	-0.698781	-0.793115	-0.544262	0.700092	-0.958979	0.87183	-0.123644	-1.11156	-0.73141	0.31534	-0.139065
Venters25-37C_Taf9	0	0	0	0	0	0	0	0	0	0	-0.723109	-0.412318	0	-1.11004	-0.84376	-0.329727	-0.901128	0.217955	0.619526	0.293442	-0.653373	-0.302581	-0.215646	-0.726427	0.728549	-0.427982	0.18614	-0.357063	0.7534	0.371124	0.0858134	0.248817	0.492734	-0.245019
Venters25-37C_Tfa1	-0.608426	-0.19182	-0.608426	-0.206053	-0.086451	-0.618232	0.400134	-0.887707	-0.152759	-0.119297	1.27888	-0.357949	0.851799	-1.80513	-0.248603	0.877208	0.20228	0.383892	0.769827	-0.164484	0.702218	-0.366249	-0.576643	0.905232	-0.824088	1.97811	-0.274013	-1.42223	-1.37084	0.459336	1.4628	0.369255	0.232919	0.803777
Venters25-37C_Tfa2	-0.149691	-1.60906	0.297325	1.05625	-0.389519	-0.0112311	1.01324	0.470418	0.614428	-1.12541	-0.16904	-0.734051	-1.54646	2.00813	0.698219	0.568128	0.673785	0.41388	-0.515622	-0.93848	-0.611155	-2.14279	-1.39956	0.265948	1.2941	1.2848	1.85637	-0.428798	0.531202	1.51029	-0.394828	1.19356	-0.97625	0.259946
Venters25-37C_Tfb1	-0.382438	-0.882066	0.390135	-0.486551	-0.548868	-0.882066	0.705759	-2.08441	-0.306378	-2.4277	1.76126	0.978984	-0.798166	1.28244	-1.31501	-1.15496	-1.89754	0.477971	1.18797	-0.689394	0.987762	-1.44638	-0.980842	0.504739	-1.1742	-0.984573	0.671217	-4.11145	-1.03517	1.95205	1.03535	-0.480656	0.363169	-0.682369
Venters25-37C_Tfb3	-0.0411596	-0.22102	0.337396	0.0687003	-0.458015	-0.796388	-1.20785	0.832848	-0.632633	0.787892	0.104261	1.56855	0.633766	1.73313	0.961344	1.53631	1.04238	-0.0674187	0.948065	1.11056	0.731385	0.883316	0.672228	1.53419	2.44387	-0.600143	0.955241	-0.585451	0.491827	1.9744	-0.219147	0.261013	0.393995	0.326894
Venters25-37C_Tfc6	-0.0532909	-0.551535	0.861568	-0.60959	-0.551535	-0.104045	2.47706	-0.685901	-0.258961	-1.10983	0.39387	-0.311862	-0.615596	2.11307	2.15727	1.25191	-0.32039	0.797163	1.12729	1.2003	1.00481	0.718283	-1.14144	0.61497	-1.33255	-1.88761	0.489178	-1.08531	-0.839555	0.625142	0.836597	-0.229099	-0.11827	0.437431
Venters25-37C_Tfc7	0	-0.409271	0.510033	0.42977	-0.409271	-0.168692	1.27228	0.260018	0.313933	-0.596341	1.53888	0.454632	0.572777	0.465771	1.04796	-0.319651	1.49819	-2.28935	-0.525126	0.273302	-0.931506	0.132869	1.552	-0.243279	0.131971	2.27005	0.379981	1.21976	1.04401	0.522518	0.24982	0.132064	-0.0890359	0.105483
Venters25-37C_Tfc8	0	-0.587583	0.39758	0.353964	-0.193301	-0.193301	0.890668	0.127133	-0.122947	-0.778135	-0.421584	0.36636	0.665243	1.10381	1.29127	-0.424771	1.36459	-0.573863	0.286219	0.406028	-0.240529	-1.24745	-1.01725	-0.212225	-0.198369	1.0482	0.192007	-0.450489	0.810108	0.9777	0.298992	-0.279913	0.118914	-1.4968
Venters25-37C_Tfg1	-0.248997	-0.484889	-0.868288	-0.354768	-0.272449	-0.787384	0.290476	-0.798335	-0.155796	0.0460447	1.17261	0.339073	-0.89685	-1.57822	-0.372378	1.67218	0.0833308	1.42551	1.19193	-0.952998	0.684876	0.401749	-0.513611	0.819516	-1.37122	1.5525	-0.74069	-1.2762	-0.621533	-0.594382	1.99139	1.61303	-1.53448	1.2372
Venters25-37C_Tfg2	-0.176618	-0.791056	1.37691	-0.977642	-0.791056	-0.0779719	1.1536	-1.13392	0.351375	-2.21809	0.850587	-0.38578	-1.98295	1.86488	-1.13708	-0.735945	-0.258144	0.25218	0.458244	-1.12938	-0.679102	-3.05159	-1.17396	0.315246	-2.96999	-1.51089	1.57176	-1.0516	-1.3757	-1.09826	-0.394288	1.27822	-1.48879	-0.414619
Venters25-37C_Thp1	0	-0.495571	-0.471427	-0.560096	-2.5547	-0.851567	0.837687	-1.83669	-0.598493	-0.861622	0.579008	0.508199	-0.318364	0.910582	-0.670645	-0.669905	-0.391175	0.970592	0.789136	1.28956	0.584237	-2.02496	-1.34121	0.999939	-0.871271	-1.00574	-0.799746	0.368298	-0.39143	0.589256	-0.68646	-0.676622	-0.327927	0.262837
Venters25-37C_Toa2	0	0	0	0	0	0	0.797155	0.521351	0	0	0	0.238947	-1.29951	-0.254216	0.597909	0.164045	0.992265	0.0597206	-0.365666	0.298842	0.571663	0.36622	0.78199	0.0813947	0.212988	0.248168	1.07747	-0.295825	0.44436	1.41798	-0.798745	-0.982249	1.16277	-0.238781
Venters25-37C_Top1	-0.18108	-1.33268	0.276547	-0.207422	-0.783673	0	-0.604375	-0.0959876	-0.162736	0.74121	-0.84703	0.539001	-0.435303	-0.305878	0.517811	0.17056	0.953911	-0.282765	0.425521	0.259378	0.159135	0.599333	0.503307	0.264792	0.835963	-0.403914	0.27417	-1.33763	1.62914	1.86494	0.476451	-0.544931	0.659877	0.293837
Venters25-37C_Tup1	-0.810019	-1.85269	1.08071	-0.314536	-0.191301	0	0.883193	0.12483	0.734074	0.240856	-0.614101	0.614283	0.477178	-0.412875	0.380635	0.450503	-0.463623	-0.243716	0.764464	0.110813	1.12149	0.231995	-1.31812	0.405923	1.72252	1.33275	-0.73568	-0.594688	0.77112	0.431374	-0.923443	-0.261598	0.574047	0.292363
Venters25-37C_Ubp8	0	0	0	-0.72784	-0.559593	0	0	0.688168	-0.221472	0.0927445	-0.240414	-0.188601	-0.713344	-0.568903	-0.770454	0.32316	-0.281107	-0.179992	0.108726	0.214077	-0.136568	0.0890524	-0.519316	-0.33525	-0.608437	-0.399602	0.361427	-0.591984	0.195245	-0.123644	-0.538147	-0.424382	-0.342277	-0.288176
Venters25-37C_Uga3	0	-1.24082	0.763606	-0.189397	-0.0958792	-0.336094	-0.506758	0.232392	0.228815	-1.08804	-1.16827	0.1142	0.730833	0.740853	0.889155	1.00783	0.471173	0.27573	-0.421025	0.410101	0.627405	0.196775	-0.384859	0.253947	0.565425	0.588643	0.229533	0.917714	0.278221	0.715204	0.27612	0.15284	0.355603	-0.421957
Venters25-37C_Ume6	-0.725514	-0.374152	0.288205	0.227303	-0.374152	-0.058263	-0.187175	0.0980009	-0.155584	0.0912411	-0.100315	-0.324762	-1.01791	-0.576587	0.836123	0.162669	0.369707	-0.116703	0.364747	-0.718762	0.178596	0.833718	-2.614	0.940857	0.448635	-0.434283	-0.887418	-0.193633	0.288289	-1.04965	0.237817	1.83977	-0.995056	0.758259
Venters25-37C_Ure2	-0.124501	-0.253071	0.644265	-0.482951	-0.570534	-0.253071	1.13739	-0.971132	0.457878	-1.31451	0.4208	-0.793998	-0.611945	0.965664	-0.536017	-0.851453	0.424635	0.313806	-0.695477	0.828859	0.536017	-1.11254	0.297833	0.163614	-1.38731	-0.911442	0.792859	-0.864562	-0.69744	1.17047	-0.587242	-0.698937	0.280995	-0.970194
Venters25-37C_Vps72	-1.05597	-0.289401	-0.61336	-0.0875526	-0.511805	-1.27092	0.448296	-0.833043	-0.131064	0.239238	0.475664	-0.187155	1.86047	-1.42878	-0.589846	0.844297	-0.429666	-0.180564	0.859885	-1.10391	0.661149	-0.541813	-0.332994	0.494823	0.98202	0.600039	-0.125665	-0.673075	-0.838099	-0.104011	0.259814	0.682281	-0.378726	-0.348239
Venters25-37C_Wtm1	0	-0.18354	0.384469	0.341376	-0.18354	-0.18354	0.416392	0.888022	0.271179	-2.4231	-0.232205	-0.777349	0.592003	1.15106	0.946234	-1.05553	1.39839	0.199182	-0.852682	0.332337	-0.844628	-1.08736	0.467878	-0.575834	-0.10612	1.50739	0.141585	-0.563325	0.728268	0.67179	0.617345	-1.18651	0.264022	-0.408356
Venters25-37C_Wtm2	-0.118309	-0.546373	0.624666	-0.465421	-0.978439	-1.53012	2.2166	-1.13316	0.586601	-0.656235	0.453382	0.480777	-0.422641	1.80822	0.518477	0.399976	-0.351656	0.664161	-0.586833	1.071	0.440896	-2.14387	0.182209	0.722402	-0.577737	-1.73747	0.411209	-1.46376	-0.773679	0.932133	0.259179	-0.406469	0.276976	-0.123258
Venters25-37C_Xbp1	-1.1482	-0.00866093	0.267401	0.048852	-0.00866093	-0.0503202	0.171231	-0.101012	-0.0157225	0.0209791	-0.160705	0.246624	-0.1228	-0.230889	1.74525	0.389928	-0.232904	0.134261	0.175872	-0.531456	0.0795349	0.365364	0.0493008	1.46132	0.497006	0.598839	-0.131078	1.08213	0.325625	-0.154751	0.557255	0.222572	-0.457096	0.0804622
Venters25-37C_Yaf9	0	-0.327079	0.564833	-1.24126	-0.327079	0	0.724058	0.648329	-0.256529	-0.49733	-0.776379	-0.453222	1.51055	1.72329	0.378503	-1.10604	-0.813696	-0.399494	-0.673144	0.611902	-1.81325	-1.07171	-0.360883	0.690023	-0.938035	-1.33099	0.920848	-0.26255	0.667271	0.179682	0.630345	0.145602	-0.0640753	-0.0707528
Venters25-37C_Yap1	-0.358835	-0.256841	0	1.15725	0	0	0.574678	-0.375776	-0.258478	0.114493	-0.48404	1.56586	-0.0881976	-0.562245	-1.28263	0.219686	1.25064	-0.140839	0.951508	-0.377404	-0.5451	0.796643	0.367408	0.878769	0.576024	-1.95615	-0.574766	-0.73702	1.46911	0.610281	0.467416	-0.688971	0.634471	0.325809
Venters25-37C_Yap5	0	-0.793814	0.279876	-0.210369	-0.11088	-0.11088	1.00029	-0.296974	0.0399709	-0.916211	-0.322107	-0.315431	-0.46467	2.29607	1.00268	-0.554922	0.854717	-0.851669	-0.430249	0.439347	-0.456691	-0.887264	-0.315316	-0.442071	0.450996	1.71084	0.438046	-0.312702	1.31934	0.401223	-0.298187	-0.386116	0.148515	-0.560961
Venters25-37C_Yap6	-0.571703	-0.316935	0.122066	0.0971142	-0.0268061	-0.123179	1.03578	-0.86807	0.514124	-0.158112	0.255486	0.263612	0.202216	0.585135	0.717781	1.00038	-0.267167	0.583662	0.0811831	-0.0957336	0.549595	0.269782	-0.250906	0.258704	0.535141	0.406314	0.157835	-0.363645	0.771071	-0.730506	0.558449	0.828976	-0.892814	0.471524
Venters25-37C_Ycg1	-0.173709	-1.29283	1.53672	-1.2253	-0.355948	-0.355948	0.951154	-1.61303	-0.232764	-1.0012	1.06687	0.716344	-1.19783	-1.18012	1.64863	-1.25869	1.12913	-0.091075	-1.052	0.871678	0.903111	-1.70162	-0.933532	-0.336162	-1.45118	1.25946	0.320992	-2.08153	0.628483	0.151224	-0.530868	-0.720534	0.169931	-0.972699
Venters25-37C_Ycs4	-0.162174	-1.16158	0.72479	-0.928652	-0.739561	-0.198893	1.07895	-0.990137	0.542253	-1.50437	-0.808661	-1.33134	1.01281	0.498325	1.61746	0.345061	-0.863533	-0.379529	0.894449	-0.921398	-1.74558	-1.14247	-1.77892	1.17601	-1.77544	-1.15937	-0.465658	0.528702	-0.53753	0.850064	0.868478	0.569698	-0.42839	0.151798
Venters25-37C_Yng1	-0.484423	-0.662489	-0.148505	-1.1131	-1.15342	0	-0.267909	-1.01087	0.179034	-0.877896	0.45549	-0.313064	-0.602072	-0.41365	0.433663	0.617765	0.933126	-0.834254	-0.347582	0.81549	0.51198	0.917491	0.251212	1.16852	-0.253966	0.576045	-0.698931	0.139096	0.216609	0.204475	-0.486532	-0.709004	-0.206376	-0.21705
Venters25-37C_Zap1	-0.0583326	-0.98616	-0.233435	-0.641936	-1.49144	-0.58853	1.4356	-0.342205	-0.314437	-0.318646	0.50088	0.398305	0.0812344	0.863359	0.213191	1.68541	1.21016	1.16572	-0.512077	-0.572889	-0.775788	-0.608645	-0.413756	0.558789	0.723683	-1.38231	-1.23875	-0.359923	-1.27766	1.09718	0.383996	0.766245	-0.911332	0.788442
Venters25-37C_Zms1	0	-0.11529	0.286688	-0.216412	-0.388942	-0.814557	0.265772	-0.907982	0.100123	-1.2042	0.0881295	1.10207	0.114762	1.74364	-0.520284	-1.59698	1.45607	0.475468	-0.720089	0.499434	-0.236347	-0.981637	-0.370974	-0.607889	0.348105	0.843917	0.357442	-0.986379	-1.01826	0.56396	-0.310613	-0.345919	0.203627	-0.179636
Wnt_signaling_pathway_GO	0	0	0	0	0	0	0	0	0	0	0	0	0	0	-0.678953	0	0	0.574538	0	0.676049	0	-0.687801	-0.571282	0	1.65383	0.522017	0	-2.35768	0	0	-0.403825	0.981341	-0.246441	0
XMP_salvage_GO	0	0	0	0	0	0	0	0	0	0	0	0	0	0	0	0	0	0	0	-0.989963	0	0.88154	0	0.874239	0	-0.810852	-0.74339	0.817329	-0.801731	-0.733691	0.713988	0.643796	-0.543661	0.495405
YeasTractDirect_ABF1	0	-0.228982	0.444203	1.08207	-0.673607	-0.673607	0.165812	-1.37563	0.961845	0.349695	-0.843342	-0.38625	-2.11985	-0.883974	-0.755372	-1.80651	1.09225	-0.123757	-1.07671	0.898181	-0.643169	-1.40759	2.11497	0.434415	-2.09064	-0.425398	2.64748	1.21624	-0.901356	1.51294	0.217407	0.663584	-0.247544	-1.68386
YeasTractDirect_ACE2	0	0	0.785882	0.733204	0	0	0	-0.239204	0.0876297	0.268253	-0.199583	-0.674809	-0.756935	0.585454	0.311317	-0.222861	0.306212	-1.38703	-1.33308	0.805253	1.72015	1.28826	-0.712678	0.605517	-0.411602	0.838422	0.359077	0.184246	0.589002	0.3159	-0.471347	0.690858	-0.175511	-0.305532
YeasTractDirect_ADR1	0	-0.402078	-0.519355	0	-0.402078	-0.402078	0.32107	-0.888492	0.382255	-1.13835	0.132819	-0.618665	-1.13564	0.316468	1.26089	-0.594988	-0.546576	0.0818842	-0.281445	0.110541	0.189737	0.991425	-0.536328	-1.45636	-1.14195	-0.117682	-0.694331	0.0850606	-1.33939	-0.632756	0.937399	0.835492	-0.321412	0.715831
YeasTractDirect_AFT1	-0.990146	-1.41299	-0.990146	0.436461	-0.746042	-0.259712	-0.0720217	-0.615555	0.80755	-2.07868	-0.74279	-0.420282	-0.51504	-0.428275	-0.173272	0.0986632	-0.361233	0.374695	-0.132927	-0.774001	-0.35332	-0.802138	-1.41542	-0.360978	-1.07868	-0.457568	-0.4202	0.193021	-0.603281	-0.757881	-0.993894	-1.29609	-0.40154	-0.827596
YeasTractDirect_AFT2	0	0	0	0.746369	0	0	0.444484	-0.25316	0.0932718	0.283022	-0.0568974	0.13996	-0.410096	0.0265941	0.0810302	-0.063951	-0.557597	-0.86176	0.0776888	-0.191084	0.450168	-0.312651	-0.583137	1.09991	-0.470076	-0.203143	-0.215401	-0.327042	-0.272217	-0.127996	0.315942	-0.309075	0.14521	-0.480361
YeasTractDirect_ARG80	0	-0.771074	-0.906218	-0.949214	0	0	0.672827	-0.578622	0.232257	-0.646749	-1.01276	1.35502	0.601589	-1.41954	-1.18396	1.02306	-1.33747	0.731448	-0.380666	0.816292	0.533338	-1.65265	0.387249	-0.598556	-0.939737	-0.872672	0.81534	-0.434568	-1.1114	-1.04088	-0.502428	0.444009	-0.424067	-0.605156
YeasTractDirect_ARG81	0	0	0	0	0	0	-0.27607	0	0.243977	0.223963	0.189691	-0.0366481	0.0871607	-0.151309	2.15563	0.438876	-0.200155	-0.71992	-0.415	-0.177021	1.26743	-0.924917	0.254259	-0.408467	0.658136	-0.967192	-0.4764	0.7283	-0.460076	-0.447701	-0.239086	0.355445	0.689345	-2.2254
YeasTractDirect_ARO80	0	0	-0.889548	-0.932427	0	-0.754863	-1.33756	-0.553708	-0.46778	-0.287574	0.375265	0.538832	0.0739782	-0.920953	0.338865	0.629737	-0.0589882	0.132403	-1.29433	1.0931	0.278381	0.579409	-0.657216	0.220099	-0.85067	0.303218	0.506506	-1.01797	0.21817	0.41381	0.180845	-0.364702	0.511057	-1.49525
YeasTractDirect_ARR1	0	0	0	0	0	0	0	0	0	-0.438077	0.331102	-0.829618	-0.185989	0	0.313206	-1.2777	-0.642906	-1.29096	-1.26897	0.587126	0.194281	-0.20005	-0.42797	-1.63691	-0.068075	-0.243636	-0.185183	0.249708	-0.235218	0.474258	-0.897621	-0.185836	0.238374	0.330312
YeasTractDirect_ASH1	0	-0.587692	0	-0.757613	0	0	-0.143538	-0.318704	-0.252408	0.351969	-0.272628	-0.230705	-0.407041	-0.419078	0.735971	-0.110121	-0.542586	-0.855105	1.27516	0.645014	0.444044	0.212715	-0.303296	0.306731	-0.591546	-0.70669	-1.42243	-0.778294	-0.860382	-0.389946	0.597163	0.321515	-0.291554	0.536828
YeasTractDirect_AZF1	0	0	-1.23121	0	-1.09005	0	0.985853	0	0.479701	1.17343	0.556135	-1.58226	0.254722	-0.490312	-0.643204	-1.24419	-0.712366	0.788042	-1.23356	-0.190955	0.643204	0.55398	-0.183565	-0.899809	-1.14734	0.340957	0.0341847	0.211689	0.134969	0.334365	-0.166919	-1.26409	0.443218	-0.563259
YeasTractDirect_BAS1	0	0	-0.78974	-0.831815	0	0	-1.07806	-0.412563	-0.70034	0.89582	0.230919	1.6661	-0.0023319	-0.178401	0.202992	0.605364	1.43021	-0.59504	0.659284	-0.789195	3.12333	0.598482	1.12582	0.258595	0.691713	1.01115	-0.623611	0.552792	1.2642	0.523999	-0.273009	0.710971	0.468345	0.486092
YeasTractDirect_CAD1	-1.31037	-0.391736	0	0	0	0	0.860159	0.405777	-0.0766285	0.131539	-0.223953	-0.570535	-0.020275	-0.578566	0.463842	-0.385053	0.613273	1.01603	0.508547	0.160695	-0.246887	0.442458	-0.352226	0.223167	0.704433	-0.200968	-0.0730174	-0.120813	-0.432424	0.0413778	0.195643	0.590821	0.7018	1.1147
YeasTractDirect_CAT8	0	0	0	0	0	0	0	0	0	0	0	0	0	0	0.646436	0.53695	0	0	-0.526227	0.486593	0	-0.497423	0	-0.428574	-0.280956	0.347794	0.353619	0.832739	-0.265188	0	-0.246664	-0.229132	1.11794	-1.22889
YeasTractDirect_CBF1	-0.362097	-0.746042	-0.990146	1.16486	-0.746042	-0.259712	0.192527	0.473202	0.80755	0.704998	-1.04196	-0.953598	-1.91321	-0.760858	0.890324	0.581873	-0.78893	-0.428267	-0.52192	1.08213	0.587412	0.166147	1.05555	0.264107	-1.24377	0.381022	-0.722368	1.90906	0.0778176	0.764133	-1.30863	-0.729261	0.416482	-1.90908
YeasTractDirect_CHA4	0	0	0	1.05311	0	-0.824506	0	0.456369	0.269824	0.24892	0.0605916	-0.415072	-1.38896	0.852961	-0.0774038	-0.500827	0.22942	0.953868	-0.493545	0.402098	0.686183	1.1973	0.324885	0.581926	-0.448379	-0.249872	-0.866988	-0.27779	0.596579	-0.588429	0.347818	0.691329	-0.231021	-0.674716
YeasTractDirect_CIN5	-0.2023	-1.44538	0.870478	-1.34695	-0.125301	0	-0.0866493	-0.0679232	0.224144	-0.0731603	-1.98616	-0.129554	-0.465371	-0.727258	0.350823	0.115844	-0.456907	0.142435	-0.244455	0.208021	-0.169274	0.571285	-0.173368	1.80163	0.806144	-0.7572	-1.00047	-0.142836	-0.492957	-1.62648	0.302396	0.982662	-0.692904	0.428333
YeasTractDirect_CRZ1	0	0	0	0	-0.961479	0	-0.411372	0.578059	-0.283622	-0.187196	0	-0.322036	0.528779	0.878959	-0.402212	0.221001	-0.458852	0.239894	0.416265	0.397214	0.402212	-0.180241	0.394728	1.15438	0.296434	-0.607657	-0.253413	0.382571	-0.58291	-0.117985	0.372703	0.242009	0.164428	0.592358
YeasTractDirect_CST6	0	0	0	0	0	0	0	0	-0.565139	0	0	0.285654	0	-1.55753	-0.591726	0.228699	2.83557	0.432698	-0.220819	0.192401	0.591726	-1.18609	-0.42797	-0.488915	0.153753	0.358418	-0.443963	0.566861	0.806956	-0.428931	0.162506	-0.826688	-0.407671	0.609031
YeasTractDirect_CUP9	0	0	0	0	0	0	0.689341	0	0	0	0.0492011	-0.0366481	0.300737	0.0187986	1.11597	0.0862306	-0.200155	-0.0843095	0.460258	-0.81718	-0.781446	0.167335	0.254259	0.286444	0.2267	-0.312931	-0.313667	-0.200839	0.179556	-0.447701	-0.569166	0.713104	-0.354332	0.662319
YeasTractDirect_DAL80	0	0	0	0	0	0	0	0	0	0	-0.367513	-0.437858	-0.24589	-0.138067	0.471063	-1.12745	-0.084165	0.37366	-0.653102	-0.38128	0.570261	-0.269818	-0.368046	-0.441529	-0.179061	-0.057848	-0.450603	-0.464562	-0.330925	-0.70019	0.644026	0.267399	-0.263456	0.793355
YeasTractDirect_DAL81	0	0	-0.51371	0	-1.05676	0	2.48485	-0.0270639	-0.410096	0.136125	0.789633	-0.409622	-0.496035	0.611343	-1.45389	-0.76229	1.33654	0.278799	-0.967655	-0.706101	-0.653004	0.93874	1.20252	-0.201881	0.301407	0.843557	0.718101	-1.38398	0.156192	0.301997	0.157923	0.193824	-0.361427	0.770152
YeasTractDirect_DAL82	0	0	0.756511	0	-0.494944	0	0	-0.209771	-0.667665	0.519256	0.298175	-0.370149	-0.0998241	0.483059	0.65342	0.186649	-1.09534	0.291743	0.83618	-0.198688	-1.21334	-0.516145	0.125627	0.994631	-0.0488996	-0.25686	-0.74648	-0.126076	-0.445799	-0.68963	-0.592191	-0.345599	-0.26601	-1.0833
YeasTractDirect_DIG1	0	0	0	0	0	0	0	0	0	0	0.221011	-0.190706	-0.104485	0.443596	0	0.13715	1.37023	-0.135361	-0.131	0.109278	0.110692	-0.383334	0.477624	1.11289	0.0810742	0.189295	-0.422157	0.292072	0.198421	-0.701372	0.370999	0.486434	0.969923	0.105467
YeasTractDirect_ECM22	0	0	0	0	0	0	-0.422049	-0.0854025	-0.0632541	-0.276214	1.45246	-0.592563	0.0975717	-0.599027	-1.77326	-1.02645	0.441377	0.158206	-0.0893468	-0.804787	-0.758665	1.47219	1.05926	-0.362319	0.75063	0.936708	-0.0579661	-0.831282	-0.729582	0.712355	0.111998	-0.240702	-0.647437	-1.85603
YeasTractDirect_FHL1	-0.130082	-0.264757	0.21354	0.57247	0	-0.0708719	0.734918	0.749841	-0.011359	-0.386946	0.481897	0.774916	0.993829	0.945797	2.22336	1.22828	0.33753	0.632041	-0.571468	0.34399	0.36249	0.365922	0.898906	-0.336657	0.345033	0.291696	1.45757	0.788869	0.466753	1.80557	0.628448	1.19532	0.352182	0.554063
YeasTractDirect_FKH1	-0.528016	-1.08598	0	0	0	0	0.328492	0.137209	-0.227802	-0.857992	-0.788594	-0.457951	-1.20724	-3.1116	-0.2094	-0.637591	-1.8926	0.230092	-0.622856	-0.242359	0.624369	0.158281	-0.318982	-0.240523	-1.46084	-0.47971	0.189095	-1.59093	-1.68682	0.910558	-0.170494	-0.304159	0.348496	0.186998
YeasTractDirect_FKH2	-1.0398	-0.279413	0.507353	0.460098	0	0	0	-0.251488	0.59377	-1.24532	-0.847064	-0.705428	-1.23576	0.436881	-0.168527	0.311929	-1.43491	0.0263951	-1.26848	-0.174802	0.595233	0.432346	-1.11445	-0.493724	-0.779275	-0.550694	-0.218685	-0.186753	-0.247336	-1.23577	-1.94569	0.432902	-0.681257	-0.407517
YeasTractDirect_FLO8	0	-0.384236	0	0.58148	0	0	-0.0479601	0.393904	-0.0150157	-0.299607	0.109193	-0.365941	1.2537	0.734918	-0.0880146	-0.505168	-0.0722976	0.450824	-0.346227	0.832405	0.654505	0.0985161	-0.224753	-0.25283	1.80874	-0.997221	0.482747	-0.574427	-0.620738	-0.381719	0.735631	0.762957	1.18502	0.159615
YeasTractDirect_FZF1	0	0	-0.941885	0	0	0	-0.800909	0.440194	0.724979	1.27641	0.206374	0.363221	-0.593976	-0.701896	0.423617	0.786413	0.206383	1.61519	0.511377	-0.891844	2.33354	0.539233	0.731633	1.05675	-0.846948	0.660258	0.447433	0.373747	1.30262	0.41195	0.454051	0.0460056	-0.0285952	-0.797356
YeasTractDirect_GAL4	0	0	0	0	0	0	-1.17942	0.935228	-0.787847	-0.495855	0.867545	-0.43424	-0.323582	-0.0870052	-0.189493	-1.40371	-0.670842	-1.43068	-0.697442	-0.709431	0.84512	1.0456	2.1558	-0.855404	-0.254043	0.489612	-0.316955	0.985366	0.814721	0.720774	-0.766687	-0.464034	0.899065	0.440579
YeasTractDirect_GAL80	0	0	0	0	0	0	0	0	0	-1.17182	0	-0.98718	0	0	-0.838198	-0.883203	0	0	-0.879818	-0.733098	-0.723853	0	0	-0.768546	0	0	0	-0.525194	0	0.535576	0	0	0.397942	0.328179
YeasTractDirect_GAT1	0	-0.582837	-0.711201	-0.752478	-0.582837	-0.582837	2.21642	0	-0.537536	-0.12229	-0.574158	0.601586	-0.58782	-0.944614	1.03733	-0.361947	-0.0952774	0.637525	0.732455	0.144471	-2.0749	1.05321	-0.438305	0.588611	-0.411889	0.178821	-0.401629	0.384802	0.17921	-0.661032	0.307411	-1.12925	-0.480249	-0.52398
YeasTractDirect_GAT3	0	0	0	0	-0.72447	0	0.627565	0	0	0	0.60453	1.14739	1.35709	1.2059	-0.229804	0.313855	-1.10806	-0.534822	-0.00940366	0.408057	-0.34735	0.469926	1.24151	0.288129	0.275695	-0.44614	-0.169086	0.187474	0.558225	-0.252989	0.214036	2.58681	-0.357237	0.789772
YeasTractDirect_GCN4	0	0	-1.09793	0	-0.302873	-0.302873	-1.21277	0.0762132	0.682438	1.28613	0.137841	0.808088	-0.702323	-0.356061	0.184766	1.67858	0.566289	-0.412434	0.555261	-0.475636	0.616817	1.49172	-1.23247	2.09306	0.541299	0.765703	0.988387	2.0227	-0.247434	0.985631	0.1912	0.510354	-0.859168	-0.686628
YeasTractDirect_GCR1	0	0	0	1.11757	0	0	0	0.511155	0	0.293654	0.0832845	0.227399	0.855809	-0.242291	0.0742976	0.154648	0.591246	1.24641	-0.145295	0.876067	-0.314143	0.181059	0.260897	0.819407	1.02647	-0.11127	-0.140161	0.633024	0.0598123	-0.243576	0.553699	0.77916	-0.85145	-0.353076
YeasTractDirect_GCR2	0	-0.640599	-0.771428	0.860618	-0.640599	-0.640599	-0.530034	-0.789823	1.4965	-2.13365	-1.7427	-0.851839	-0.579896	-0.859505	-1.57384	-1.45932	1.31996	0.183958	1.07449	-0.706004	-1.52847	-0.254806	-1.53674	-0.862624	-1.76607	-0.626766	3.65043	-1.20074	0.675368	3.02132	0.759373	-1.16233	1.5445	-0.578294
YeasTractDirect_GLN3	0	0	0.790273	-0.691623	-0.525594	0	2.03058	-0.531697	-0.423999	0.273079	0.869422	0.252344	-0.778088	-0.698434	-2.13407	-0.230856	1.22995	0.0950093	1.06025	-0.0512595	0.422277	-0.648242	0.111059	1.03105	0.148453	0.866075	0.701474	-0.534465	0.353358	-0.170618	0.282211	-0.192831	-1.03565	-0.864657
YeasTractDirect_GSM1	0	0	0	0	0	0	0	0	0	0	-0.555139	-0.273151	0	-0.780911	0.29083	-0.203682	-0.196348	0	-0.201554	0	0.545324	0.618484	-0.114729	-0.136944	0.137625	-0.212931	0	0.218598	-0.20509	-0.151786	-0.18119	0.095555	0.420836	-0.253203
YeasTractDirect_GTS1	0	0	0	0	0	0	-0.411372	-0.328517	0.373913	0.350162	1.30019	0	-0.696616	-1.15667	-0.0431163	0.221001	-0.458852	0.239894	0.0159869	-0.245951	1.65736	0.292492	-0.772106	0.130827	0.296434	0.949806	0.370302	0.205	0.242335	0.283789	-1.94967	-0.683759	0.164428	0.249129
YeasTractDirect_GZF3	0	0	0	0	0	0	-0.615498	0	0	0	0	-0.219241	0.331587	-0.220651	0.684771	-0.493285	0.143371	-1.63473	0.265405	0.427447	0.132734	0.0496454	-0.0807378	-0.725713	0.343647	-0.0330749	0.541451	-0.273295	-0.34087	-0.506323	-0.585864	-0.101235	-0.0863832	-0.60759
YeasTractDirect_HAC1	0	0	0	0	0	0	0	-1.95701	0	-0.613615	0	0	-0.321336	0.375479	-0.331743	-1.01149	-2.89245	-0.371308	0.23189	-0.253268	-0.7346	0.592475	0.224526	-0.278995	-1.06834	-3.75862	-2.37864	0.506065	-1.01506	-1.51449	0.829724	0.692975	-0.984276	0.866493
YeasTractDirect_HAL9	0	0	0	0	0	0	-0.220965	0	-0.126318	-0.0655106	-0.136009	0.0867272	0.216276	-0.242747	1.2363	0.0481998	-0.256685	0.512283	0.00663785	0.204613	0.208712	0.855199	-0.501647	-0.419085	-0.0173769	-0.396835	-0.361675	0.162409	-0.141483	-0.671359	-1.39458	0.350172	-0.570561	-0.338304
YeasTractDirect_HAP1	-0.696389	0	0	0	0	0	0.477706	-0.0854025	0.363227	1.14649	-0.250663	0.082147	-0.21357	-0.599027	-0.579437	-0.74681	0.441377	-0.528811	-0.182295	-1.05405	0.579437	0.267237	-0.7643	-0.534336	-0.494604	0.370744	-0.158972	0.224844	0.753103	-0.311189	-0.76621	0.246338	-0.510363	0.110835
YeasTractDirect_HAP2	0	0	0	-0.723109	-0.555139	0	-0.125206	0.680336	-0.216728	0.0906922	-0.516319	0.312518	0.730683	-0.554402	0.214367	0.0338085	0.246576	0.136141	-0.161884	0.517395	0.34818	-0.226672	0.385428	-0.200254	0.325692	0.324877	0.0384451	0.119076	0.50407	-0.11517	-0.268434	-0.402983	-0.319025	-0.368499
YeasTractDirect_HAP3	0	0	0	0.779063	0	0	-0.130154	0.696124	-0.226329	0	0.26324	0.332075	0.462831	-0.197887	0.105032	0.192011	-0.463574	0.081193	-0.308518	-0.570687	0.228081	-0.134418	0.790437	0.353439	0.72721	0.905686	-0.092479	0.020422	0.720078	0.27205	0.0342096	0.158175	-0.478863	-1.06388
YeasTractDirect_HAP4	0	0	0	-0.762821	0	0	-0.457185	0.746681	-0.258007	-0.581906	-0.278447	0.634626	0.858074	-0.241724	0.0457194	0.240992	0.189641	-0.119997	-0.221721	0.282034	0.459579	-0.486398	0.533183	0.21042	0.442749	0.45991	0.0296248	0.195313	0.938159	0.0323814	-0.0711665	0.108235	-0.227397	-0.102501
YeasTractDirect_HAP5	0	0	0	-0.723109	0	0	-0.814699	0.680336	-0.844631	-0.25623	-0.516319	-0.548184	0.730683	-1.14192	0.0975522	-0.294648	-0.643733	0.22905	-0.674673	0.34078	0.527415	-0.788586	0.545382	0.214758	-0.20644	0.212793	-0.0451716	0.283308	0.657672	0.3454	-0.513568	-0.402983	0.394653	-0.788487
YeasTractDirect_HCM1	0	0	0	0	-0.394285	0	0.865501	-0.858074	0.156848	-0.784027	0.550315	-0.400527	-0.148279	0.107899	-0.538491	1.02075	-0.14845	-1.54707	0.524021	0.702124	0.388193	-0.766121	-1.74749	-1.12658	-0.871058	-0.100239	1.28537	0.310057	-0.345293	0.606957	-0.669183	0.502294	-0.269741	0.513663
YeasTractDirect_HIR1	0	0	0	1.18043	0	0	-0.400343	0	-0.767466	-0.541816	0.109368	-0.650619	-0.150212	0.473457	0.701173	0.470382	0.413165	-0.20489	0.0706976	0.158575	1.10175	0.767606	0.632769	0.259738	-1.2696	-0.340848	-0.918754	0.875359	0.89033	1.35923	1.12533	0.570161	0.627696	0.531781
YeasTractDirect_HIR2	0	0	-1.04855	0	0	0	-0.984339	0.531899	-0.705402	0.310971	0.317692	2.04215	-0.568705	0.407218	-0.320688	0.732336	0.648954	-0.171122	-1.10841	-0.374292	0.600205	0.945222	1.19073	-0.743845	-0.290398	0.756226	-0.309737	-0.518249	1.01118	1.13049	0.424761	0.435631	-0.349922	1.35149
YeasTractDirect_HMS1	0	0	0	-1.2569	0	0	0	0	0.464049	0	-0.381433	0.444427	-0.0728212	-0.147246	-0.60544	-0.697364	-0.316364	-0.33615	-0.326091	-0.174837	-0.395003	0.0218734	-0.728514	-1.31995	-0.198861	-0.379483	0.323817	-0.51029	0.26298	0.538826	-1.28663	-0.124862	0.392821	-0.294767
YeasTractDirect_HMS2	0	0	0	0	0	0	-0.50404	0	-1.77182	0.438516	1.03998	0.444427	-0.0728212	-0.147246	-0.60544	-0.0961794	0.301459	-0.0983957	0.670655	-0.410649	-0.166818	1.27291	0.643544	0.252789	-0.014437	0.969445	-0.495649	-0.282755	-0.363995	-0.474407	0.102724	0.516109	-1.47837	0.605716
YeasTractDirect_HOT1	0	-0.739344	0	0	0	0	-0.241124	1.01481	0.210893	-0.580776	-0.152135	-0.113208	-0.106665	0.168957	0.130099	0.341272	0.135119	0.395615	0.190407	-0.23855	-0.384319	-0.267186	-0.866094	0.500321	-0.0262304	-0.708913	-0.315374	-0.209364	-0.312561	-0.292797	0.250078	0.214097	-0.29715	0.537929
YeasTractDirect_HSF1	-0.489517	-0.374558	-0.489517	0	0	-1.00731	0.824109	-0.477746	-0.0661014	-0.0622359	-0.199064	0.45177	-1.12855	-1.51005	-0.208467	-0.459358	-0.288795	0.202829	-1.28525	0.302215	-0.381217	0.895086	-1.48789	-0.583438	-0.834251	-0.887928	-1.37788	-1.44863	-0.329449	-0.925901	-0.396887	-0.708505	-0.427008	-1.04103
YeasTractDirect_IFH1	0	0	0.640295	0.589944	0	0	0.860159	0.12586	0.038316	-0.772327	3.38026	3.59752	2.10051	5.96505	5.79944	3.42032	1.28793	3.81732	0.276105	0.512685	0.906333	2.32192	5.71429	0.676766	3.30526	0.79892	3.71838	2.06991	2.88754	8.94977	3.43873	5.09982	1.1415	1.27834
YeasTractDirect_IME1	0	0	0	0	0	0	0	0	0	0	-1.05092	0	0.863229	0	0	0	0	0	0	0	-0.466556	1.12011	-0.467577	0	0	-0.338556	-0.291919	0.343183	0.287057	0.304802	-0.940831	-0.292466	0.666061	-0.736963
YeasTractDirect_INO2	0	0	0	0	0	0	-0.257821	0.403462	0.226669	0.207306	0.388684	0.557886	1.00331	0.996255	0.351626	0.193505	0.563316	0.45907	0.60928	0.00894502	0.13899	0.862206	-0.266934	0.235201	0.856782	0.749478	0.337436	-1.07207	0.540089	-0.231517	-0.672974	0.783354	-0.72397	0.513377
YeasTractDirect_INO4	-0.196925	-0.841402	0.855762	-0.224258	0	0	1.06313	0.555537	0.209528	-0.510199	1.43981	0.708094	-0.413331	-1.84131	1.19715	1.09349	1.23863	1.8873	0.746698	1.48816	0.402894	1.14566	1.27062	1.32449	0.72447	0.991796	0.365522	-1.18935	0.779189	-0.84799	1.23769	1.26323	-1.17988	-0.615446
YeasTractDirect_IXR1	0	0	0	0.892237	0	0	-0.194541	0.326919	-0.352927	0.467588	-0.115371	0.606307	0.178232	0.409115	0.427565	0.945517	0.0791423	0.238615	0.973802	-0.402991	0.490351	0.0494867	0.176511	0.289535	0.509179	0.403438	0.157775	0.822917	1.37798	0.284806	-0.624688	0.796681	0.897299	0.727741
YeasTractDirect_LEU3	0	-0.360689	-0.474394	0	-0.360689	0	-0.160391	0.738483	-0.16008	-0.247301	-0.612116	-0.617126	0.56058	-0.626024	0.721502	-0.397408	-0.244445	-0.186677	0.452805	-0.251328	0.172558	1.11085	0.671325	-1.2458	0.268343	-0.896706	-1.16471	-0.392354	-0.681369	-1.87562	0.508577	0.415261	-0.678371	0.528711
YeasTractDirect_MAC1	0	-0.689791	0	0	0	0	-0.20723	0	0.539009	0.495983	-0.402529	-1.05014	-1.07593	0.257119	0.46983	-0.241682	-0.224785	-0.444476	-0.236735	0.0772963	-0.0700271	0.224743	0.0502154	0.0582178	-0.370091	-0.48813	0.489679	1.21374	-0.11238	0.344922	-0.728739	-0.298454	-0.455192	-0.917714
YeasTractDirect_MAL33	0	0	0.896775	-0.79572	0	0	1.34202	0.289725	-0.294632	-0.364382	0.187822	-0.291376	-1.74704	0.161707	-0.210269	0.497397	-0.674883	-2.21955	0.515901	0.355645	0.362612	0.634898	-1.09675	0.431465	-1.29715	0.591628	0.0963415	0.407217	0.29988	0.522057	-1.20592	-1.54405	1.59661	-0.482097
YeasTractDirect_MBP1	-0.386158	-0.281008	0	0.461997	0	0	-0.087988	0.920334	0.0642338	0.0512859	-0.0879667	0.0883907	-1.48857	0.590848	0.221013	0.146521	-0.805205	-2.20353	0.160848	0.590848	0.607384	-0.384586	-1.5537	-0.210367	-0.944335	0.19386	0.108936	0.31962	-0.195925	0.237996	-1.57202	-0.662367	0.513014	-1.57859
YeasTractDirect_MCM1	-0.311736	-0.64229	0.427304	-0.344538	-0.215883	-0.215883	-0.127648	-0.25873	0.091225	-3.94517	-1.04464	-0.936907	-0.541037	0.305648	-0.769441	-1.13357	-0.690029	-0.645304	-1.3121	-0.568448	-0.507322	-0.682062	-1.06839	-0.565722	-0.911995	-1.89058	-0.445796	-1.34532	-2.15019	-1.28125	0.137626	0.463425	-1.84914	0.73253
YeasTractDirect_MET28	0	0	0	0	0	0	0.797155	0	0.324676	0.831411	0.30398	0.919724	-0.284161	0.705494	-0.303175	-0.370989	-0.147814	-0.161219	0.81992	0.914934	0.924862	-0.129785	0.496615	-0.211454	-0.702463	-0.42151	-0.283813	-0.295825	-0.401069	0.51365	-0.798745	-0.46508	0.276009	-0.822873
YeasTractDirect_MET31	0	-0.796826	-0.932654	-0.975826	-0.796826	0	0.697901	0	0.710046	0.22989	-0.556898	0.348781	-0.568771	0.23734	0.73463	-0.732197	0.0151654	-0.0894001	-0.220563	-0.572931	-0.817209	0.179948	0.696925	-0.683711	-0.562159	-0.103787	0.248132	1.04899	-0.185372	1.3916	-0.605485	0.252083	-0.388543	-0.986931
YeasTractDirect_MET32	0	-1.83895	-0.897793	0	-0.762879	0	0.664855	0	0.65445	0.608077	-0.992269	0.557886	-1.47864	0.996255	0.645427	-0.957617	-0.171641	-0.380438	0.60928	1.53529	0.796532	0.13426	0.211127	-0.851721	-1.8936	-0.253973	-0.388484	0.153024	-0.237446	1.80637	-0.672974	-1.67181	0.393462	-0.564046
YeasTractDirect_MET4	0	-0.91018	-1.04855	0	-0.91018	-0.91018	0.808753	0	0.903372	-0.487334	-2.14579	-0.573874	-1.35311	0.407218	-0.131708	0.732336	-0.371591	-0.398692	-0.384893	1.39832	1.41154	-0.334458	-0.616896	-0.44518	-1.44263	-0.699792	0.278501	0.141102	-0.670787	0.814316	-1.55866	-0.747861	0.473994	-0.264713
YeasTractDirect_MGA1	0	0	0.733077	-0.636018	0	0	-0.0842183	-0.0488238	-0.138359	-0.151585	0.922182	-0.180307	0.481549	-1.32359	-0.404747	-0.555499	0.0538864	0.145333	-0.753987	0.565554	-0.624254	-0.0980717	-0.221905	-0.222226	1.37505	0.7109	0.427837	-1.36597	0.854036	-0.157046	0.0781367	0.580284	0.244275	0.211396
YeasTractDirect_MGA2	0	0	0	0	0	0	-0.638493	0.821962	0	0	-0.506585	0	-0.447305	1.07544	-0.942452	0.54192	-1.02187	0.323401	0.293024	2.27782	0.942452	-0.150656	0.280781	0.214955	1.32734	-0.395122	-0.301318	0.404825	-0.0368102	0.326459	-0.65041	-0.977551	0.309831	-0.184084
YeasTractDirect_MIG1	0	-0.739344	0	0	0	0	-0.688638	0	-0.445805	0.571261	-0.471939	0.263153	-0.00629093	0.58968	0.314785	0.896429	-0.14716	0.230782	1.06405	0.115034	0.712171	-1.07366	-0.60084	0.500321	0.504667	-0.500891	-0.657694	0.52132	-1.87346	-0.438029	0.984364	0.326029	1.27959	-0.832541
YeasTractDirect_MIG2	0	0	0	-1.70841	0	0	0	1.10608	0.866736	0	0	0.441748	-0.321336	-1.20426	0	0.374081	-0.357865	0	0.23189	1.74088	0.931577	0.592475	-0.247504	-0.278995	0.27994	0.211285	0.216054	0.506065	-0.145997	-0.402499	-0.449416	-0.891855	-0.518278	-0.0782121
YeasTractDirect_MIG3	0	0	0	0	0	0	0	0	0	0	0	0	0	0	-0.570211	-0.611796	0.588897	-0.616563	-0.608656	0.567425	0.570211	0	-0.467577	-1.37674	0	0.421171	0	0.343183	0.287057	0	-0.311797	-0.292466	0.666061	0
YeasTractDirect_MOT2	0	0	0	0	0	0	0	0	0	0	0	0	0	0.731797	0.338069	0.250692	-0.236838	0.148295	0.442398	0.638831	0.643573	-0.658075	-0.967792	0.346123	0.172168	-0.279292	0.410561	-0.22201	-0.608088	0.53895	-0.556543	-0.508166	0.284984	-0.349321
YeasTractDirect_MOT3	0	0	0	0	0	0	0	0.603904	-0.304279	0	0	0.100694	-0.0470502	-0.358743	0.117808	0.0682798	0.216353	0.277834	1.19043	-0.113107	-0.523452	0.596843	-0.273016	0.331048	0.338701	-0.435943	-0.158056	-0.535431	-0.225957	-0.148197	0.697496	0.742898	-0.92877	0.503047
YeasTractDirect_MSN1	0	0	1.11879	-1.01436	0	0	0	-0.678586	0	-0.384468	-0.209733	-0.189191	-0.201126	-0.435632	1.82959	0.115371	-0.816141	-0.11307	-0.84212	0.213309	0.21692	0.23986	-0.982403	0.11423	-0.478374	-0.929224	-0.287672	0.45628	-0.25371	-1.1712	-0.349049	-0.0845733	-0.759898	0.3947
YeasTractDirect_MSN2	0	-0.306435	0.540163	1.28587	-0.306435	0	0	0.275909	0.417826	0.928306	-0.113825	0.326277	0.119571	-0.370672	0.819791	-0.293356	-0.17436	0.606307	-0.283479	0.355204	0.178485	0.43442	-0.895281	-0.322874	0.327639	0.0500312	0.133755	-0.161603	0.292868	-0.282873	0.117018	0.655614	-0.49521	0.413927
YeasTractDirect_MSN4	0	-0.376944	0	0	0	0	-0.40741	0.116971	-0.181153	0.880101	0.47992	0.108042	-0.115423	-0.713611	0.154019	0.502902	-0.296828	0.70187	0.423474	-0.569612	0.319882	1.54326	0.993106	1.0493	-0.185882	-0.151525	-1.62887	-0.31599	-0.845902	-0.661378	0.431691	1.68633	-0.545791	1.15433
YeasTractDirect_MSS11	0	0	0	0	0	0	0	0.603904	0	0	0	0.100694	-0.772334	1.47065	0.386513	0.249468	0.216353	0.876233	-1.41768	0.800138	-0.1069	0.16467	-0.107657	-1.01114	-0.46772	-0.106657	-0.0191285	0.246631	0.295012	-0.494717	-0.36009	-0.796741	-0.0727488	0.32344
YeasTractDirect_NDT80	0	0	0	0	0	0	0	0	0	0	0	0.336629	0.476976	0	0.995103	-0.775467	-0.261131	-0.273077	-0.267019	0.697005	-0.5243	-1.37776	-1.06102	-0.192516	0.593934	0.136215	0.14008	-0.06751	0.246261	0.614033	-0.632624	-0.065695	0.341173	-0.0379727
YeasTractDirect_NRG1	0	0	0.60176	0	-0.35845	0	-0.369956	-0.0188948	-0.322047	-1.5583	0.0345598	-0.818439	-0.142928	0.191172	0.945506	-0.923498	0.310635	-0.559421	-0.165747	2.16629	0.167127	0.089319	-0.70252	-0.634581	-0.0865486	0.311502	0.339208	-0.162722	0.130926	-0.023122	0.60138	0.101359	0.555498	0.339369
YeasTractDirect_OAF1	0	0	0	0	0	0	-0.676204	-0.518887	0.60466	0.559644	0.141661	-0.513225	-0.64349	-0.27254	-0.24111	0.159214	-0.796573	-0.321306	0.503411	0.425663	0.432595	0.975326	0.470969	0.686057	-0.985156	0.414443	-0.439177	0.111536	0.592607	0.215357	-0.365375	-1.09852	-0.388897	-1.01194
YeasTractDirect_OPI1	0	0	0	0	0	0	0	0	0	0	0	0	-1.09072	1.16503	0	0	0	0	0	0	0	0	0.94401	0	-0.825772	0	0	-0.749951	0	0	0	0	0	-0.63966
YeasTractDirect_OTU1	0	0	0	0	0	0	-0.727924	-0.565985	-0.47927	-1.06996	-0.506175	-0.315075	-0.478326	-0.948886	0.351626	-0.6296	-0.597754	-0.380438	-0.945084	-0.471618	0.796532	-0.53479	-0.978426	-0.189316	0.190986	0.321392	0.532895	0.420136	-0.379868	0.174016	-0.311061	-0.251559	-0.388645	0.255285
YeasTractDirect_PDC2	0	0	0	0	0	0	0	0	1.2735	0	-1.17092	0.810204	-0.666063	0	0	0.730457	-0.710897	0	0	0.676049	0.678953	0	-0.571282	0	-0.444694	0.522017	1.47055	0.438104	-0.426021	0.396137	-0.403825	-0.382531	0.27551	-0.308309
YeasTractDirect_PDR1	-0.363744	-0.749431	1.27793	0.438212	0	0	-0.194263	-0.214556	-0.017869	-0.0817405	-0.750347	0.52338	-0.403385	0.339145	1.13449	0.451763	0.321359	-2.16326	-0.532098	0.906873	0.464382	0.301322	-1.23674	0.662734	0.375707	0.170365	0.0961545	0.618405	0.574542	0.460773	-0.630847	0.667091	0.932189	0.31391
YeasTractDirect_PDR3	-0.721429	-0.592619	0	0	0	0	-1.47751	0.746681	-0.557859	0.737784	0.314421	1.27653	-0.144862	0.243868	-0.676884	-0.387407	-1.10343	-0.614358	-0.586509	0.92511	0.288147	0.489873	-1.47697	-1.464	-0.131411	0.198752	0.485831	-0.629163	0.938159	1.35924	-1.17791	-0.450062	1.44176	-1.92915
YeasTractDirect_PDR8	0	0	0	0	0	-1.642	0	0	0.984029	0.953798	0	-1.44105	0	0.473189	0.577793	-1.24384	0	-0.468696	-1.23747	1.15388	0.425832	0	-0.332725	-0.367878	0.368925	-0.220589	0.297099	0.224486	-0.674708	-0.579219	1.16076	0.462801	-0.348067	0.299
YeasTractDirect_PHD1	-0.238464	-0.490685	0.966999	-0.268079	-0.490685	-0.154374	-0.0572535	-0.0534205	0.19034	-0.229752	-1.08736	-0.372322	0.708278	-0.282399	0.620879	0.360637	0.493592	-1.17933	-0.62962	0.992991	-0.0927193	-0.538108	-2.88059	0.752626	1.64693	0.525319	0.808284	-0.590622	0.55263	0.925132	-1.18306	0.322381	1.45014	0.334206
YeasTractDirect_PHO2	0	0	0	0	0	0	-0.140739	-0.312571	0.779915	-0.557161	-0.574158	-0.223109	-0.24128	0.38604	1.41204	0.58981	-0.763594	-0.109911	-0.0409056	1.87382	0.428998	0.0661909	-0.844315	-0.150908	1.09147	-0.364766	0.446924	-0.303839	-0.472365	1.52588	-0.869518	-1.37654	1.31646	-0.52398
YeasTractDirect_PHO4	-0.41862	0	0	0	0	0	0.237201	-0.548571	0.427437	-0.432758	0.381512	-0.378998	-0.59677	-0.259648	-0.275954	-0.135154	0.615091	0.501549	-0.416958	1.49097	0.384444	0.275198	-0.370518	0.25063	0.345997	-0.515586	-0.914613	-0.130525	-0.162818	-1.29936	0.670861	1.61437	-0.374735	0.85575
YeasTractDirect_PIP2	0	0	0	0	0	0	-1.80944	-0.299244	-1.35776	-0.504683	0.0979797	-0.59821	-1.40931	-0.280063	-0.140817	0.765139	-1.12425	0.192608	0.340283	0.622989	0.140817	1.83063	0.871352	1.78885	-1.13032	-0.288984	-0.540737	0.299932	-0.71741	1.20204	0.282093	-2.38374	-0.577622	-0.957495
YeasTractDirect_PPR1	0	0	0	0	0	0	-0.784421	0	0.739824	0.711029	0.384771	2.6804	-0.229014	0	0.995103	0.789714	-0.261131	0	0.493196	0.23605	-0.5243	-0.716832	0.146989	0.830614	-0.733307	0.44979	0.459848	1.25163	1.62141	1.71819	-0.281502	-1.0481	1.71277	-0.411299
YeasTractDirect_PUT3	0	0	0	0	0	0	0.495843	0	0.120216	0	-0.0774941	-0.0356032	-0.138359	-0.664069	0.0437638	0.118106	-0.0110586	-0.596259	0.150488	-0.112641	0.154884	-0.691015	-0.303296	0.306731	0.0825643	-0.172395	-0.570351	-0.143387	-0.157005	-0.52856	0.597163	0.574179	-0.512638	-0.420304
YeasTractDirect_RAP1	-0.185331	-0.231062	0.0928806	0.0716666	-0.0163471	0	-0.807957	0.632374	-0.108375	0.843193	1.42759	1.37659	1.32924	2.08296	2.55677	1.24517	0.933834	0.328642	-0.813083	0.530912	0.839046	1.04359	1.93771	0.597985	1.84818	1.16016	0.74619	0.570529	1.75959	2.85175	1.22989	0.992521	1.03248	0.351875
YeasTractDirect_RDS1	0	0	0	0	0	0	0	0	0	-0.270536	0.556135	-0.487281	-0.284175	-0.490312	-1.10502	0.362684	0.322661	0.788042	-0.102601	-0.442505	-0.775558	0.287043	0.155019	0.277829	-0.443998	0.139276	0.144883	-0.314704	-0.400416	0.157576	-0.166919	-0.866816	-1.20238	-0.332736
YeasTractDirect_RDS2	0	0	0	0	0	0	-0.434886	0	0	-0.204564	-0.318638	-0.356095	0.190597	0.251259	-0.197324	-0.532521	-0.229005	0.277834	-0.526209	-0.891523	-0.271429	-0.467382	0.229121	0.579027	-0.258266	-0.237917	-0.158056	0.246631	-0.417105	0.178613	0.697496	-0.520852	0.363692	-1.81267
YeasTractDirect_REB1	-0.867251	-1.22963	-0.867251	-0.34041	-0.634082	-0.634082	-0.123098	-0.249715	-0.451853	0.744346	-1.01849	-1.10949	-1.13046	-0.564353	-0.195096	-0.17934	-0.987184	-0.766862	-0.709816	-1.67726	0.731511	-0.105838	-0.481586	-0.95098	-1.45906	-0.422337	0.139244	-0.244578	-0.186408	0.858162	-0.721338	-0.275613	0.718937	-0.542884
YeasTractDirect_RFX1	-0.324086	-0.22653	-0.324086	0.395853	0	-0.667764	0.509571	-0.151377	-0.0928682	-0.174388	-0.827902	-0.372906	-0.640314	1.16258	1.24203	-0.236932	-0.140015	-0.460264	0.0354486	1.46048	-0.748089	0.288079	-0.403872	-0.186872	-0.702117	0.180591	-0.0954819	0.285704	0.144609	-0.104037	-0.221141	0.532784	-0.537908	-0.587299
YeasTractDirect_RGM1	0	0	0	0	-0.97544	0	0	0	0	0	0.812491	0.681914	1.06929	0.919359	-0.425907	0.521038	-0.858099	-1.39176	0.0179057	0.420771	-0.81345	1.25346	0.714787	0.539359	-0.432145	-0.972263	-0.476434	0.224881	0.711822	-0.453407	0.408568	0.969166	-0.84567	0.447722
YeasTractDirect_RGT1	0	0	0	0	-0.788039	0	-0.77049	0	-0.169561	-0.326675	0.189691	0.334948	-0.15087	0.226084	-0.337023	-0.213731	0.185668	-0.431917	0.141137	0.161197	-0.165598	-0.173832	-0.31607	-0.408467	-0.108047	0.221036	0.399878	-0.3285	0.179556	0.123599	-0.239086	-0.315489	0.689345	0.148228
YeasTractDirect_RIM101	0	0	0.790273	0	0	0	-0.360992	-0.24376	-0.0484522	-0.0829421	0.36757	-0.274547	0.0148345	-0.146106	0.779385	-1.07029	-0.52624	1.53021	0.827993	0.154976	-1.2067	0.496449	-0.257643	-0.739004	-0.0468654	-0.853652	-0.379037	-0.205737	-0.625048	-0.463487	0.823371	0.724705	-0.345835	0.435353
YeasTractDirect_RLM1	-0.742806	-0.6131	0.885252	0	0	0	-0.158544	0	-0.281817	-0.146414	-0.303145	0.118244	-0.173812	-0.484414	0.831612	-0.137408	0.223608	0.24503	-0.0559849	2.14786	0.335997	0.277425	-0.0685264	0.982887	0.337876	0.37685	0.260619	-0.300404	-0.32297	-1.09687	0.312367	0.753218	-0.877332	0.121634
YeasTractDirect_RME1	0	0	0	0	0	0	0	0	0.238024	-0.0928295	0.0467222	-0.628505	-0.298403	-0.633715	0.378707	0.0813611	-0.190161	0.305477	-0.199495	0.548281	0.321303	0.454685	0.239034	-0.0953526	0.214133	-0.29202	0.853503	0.305205	-0.274042	1.26012	-0.754354	0.889831	0.319921	0.609038
YeasTractDirect_ROX1	0	0	0	0	0	0	-0.396263	0.233927	0.339141	-0.478955	-0.88418	0.498679	-0.468047	0.483656	0.889249	-0.284634	-0.261708	-0.468607	0.404507	0.969898	0.511056	-0.117858	-0.668259	-0.464302	-0.733225	-0.497772	0.47578	-1.32854	-0.462411	0.327511	-0.644857	-0.66927	0.618205	-0.346756
YeasTractDirect_RPH1	0	0	0	2.40139	0	0	-0.785482	1.99357	-0.528943	0.662295	0.197844	-0.672938	-0.876335	-1.54145	-0.173667	0.457727	1.00119	0.835261	0.73639	0.348007	0.353512	0.749868	1.34133	1.7205	-0.802736	0.627278	0.935149	-0.218006	0.195585	0.239585	0.422296	-1.28267	0.253221	0.259986
YeasTractDirect_RPN4	0	0	0	1.80678	-0.525594	0	-0.360992	0.628795	-0.423999	0.273079	0.869422	-0.456796	-0.243865	0.403799	-0.422277	0.399207	-1.0083	0.396333	-1.05223	-0.411717	-0.254906	0.856289	0.577553	-0.5394	-0.576158	-0.670055	0.25424	1.10743	0.781058	0.59314	0.282211	0.893418	-0.705274	-0.32459
YeasTractDirect_RSF2	-1.39381	0	0	0	0	0	0	-0.566949	0.620156	0.592478	2.36503	-0.253426	-0.484467	-0.733267	-0.503562	1.14042	0.532783	0.355751	0.323944	-1.29997	-0.349983	0.995017	1.16699	-0.407589	-0.198659	1.10505	0.29638	0.452218	0.640396	-0.635123	0.592805	0.220272	-1.84615	0.437514
YeasTractDirect_RTG1	0	0	0	0	0	-0.754863	0	0.396681	0	-0.287574	-0.161034	-0.0291559	-0.257247	-1.83752	0.142018	-0.355325	0.150242	0.2583	-0.171607	-0.686008	-0.250247	-0.29338	0.198351	-0.547712	0.0246436	0.0812711	-0.231471	-0.379764	0.344056	-0.934387	-0.635366	0.734484	0.511057	-0.369129
YeasTractDirect_RTG3	0	-0.470455	0	0	0	0	-1.04268	0.176742	-0.599465	0.468225	-0.353285	0.659853	0.736814	-0.49128	0.105683	0.145589	0.866985	0.463922	0.508194	0.251261	0.765738	0.838027	-1.01637	-0.839061	0.0736385	0.524051	-0.433782	0.12891	0.403294	0.398066	-0.720908	-0.240991	0.500538	0.25985
YeasTractDirect_RTS2	0	0	0	-1.53422	0	0	-0.75001	0	-0.594917	0.677297	0.356463	-0.887442	-0.622586	-0.320963	-0.214786	0.728977	-0.236838	-0.723382	0.442398	-0.485419	0.643573	0.759893	0.888311	0.745408	-0.652272	-0.624689	-0.216263	-0.517761	-1.08184	-0.902642	0.191528	-0.929434	-0.483447	0.183174
YeasTractDirect_SFL1	0	0	0	0	0	0	0	0.696208	-1.01223	0.453907	-0.396157	0.14895	-0.615939	-0.490312	-0.299279	0.362684	-0.338047	0.186696	0.390175	-0.800741	-0.426284	0.55398	-0.0460051	0.890904	-0.443998	-0.416673	0.659066	1.11667	-1.06097	-0.833321	-0.960586	0.878972	-0.345794	-0.0703298
YeasTractDirect_SFP1	0	0	0	0.626103	0	0	0.927728	0.146032	0.0486377	-0.924895	1.58787	3.62218	1.52933	5.61	3.57516	3.07	1.93225	3.29241	-0.136754	0.690108	0.919626	1.71611	6.22026	0.780557	1.72222	0.894074	2.91313	1.826	1.90832	7.36619	3.69002	4.81388	1.9581	0.748228
YeasTractDirect_SIP4	0	0	0	0	0	0	-0.289206	-0.633084	0.256474	0.236018	1.79748	-0.0411176	-0.34606	-0.386912	-0.960887	0.786413	-0.72572	0.873038	-0.750398	-0.601416	0.63076	-0.656534	0.481337	-1.86778	0.254019	0.946085	2.16982	-1.38538	0.999288	0.259139	-0.439107	-1.35076	0.797343	-0.797356
YeasTractDirect_SKN7	-0.190257	-0.390453	0.287555	0.249134	0	0	0.589086	0.824019	-0.0566861	-0.614045	-0.226634	-0.724182	-0.353202	-0.599434	0.0941378	0.218535	0.369133	0.0471006	-0.86876	1.01402	0.528413	0.144457	-0.757012	-0.127096	0.628864	0.85792	1.69578	-0.337773	0.209173	0.11189	1.04091	0.115281	0.293205	0.36052
YeasTractDirect_SKO1	-0.605816	-0.404342	0.855762	-0.675971	0	0	0.0769022	0.152893	0.0505217	0.0834987	-0.381978	0.0912325	0.715127	-0.419336	0.418179	0.0434983	-0.0659083	0.202304	0.375316	0.701162	-0.0384142	0.0465303	-1.14587	0.520646	0.510198	-0.157534	-0.378462	-0.257172	-0.243419	-0.0906264	0.798139	0.512237	0.145854	0.557537
YeasTractDirect_SMP1	-0.611036	-0.48774	0.748532	-0.651018	-0.48774	0	0.400997	0	-0.354443	0.504071	-0.166042	0.506898	0.05193	-0.355957	0.408697	0.649903	-0.145381	-1.1439	-0.416146	-0.281998	0.643961	0.779257	1.16329	0.739669	-0.187016	-0.582731	-0.415827	0.614406	0.38694	-0.793285	0.835528	1.2266	-0.76158	0.84736
YeasTractDirect_SOK2	-0.409764	-0.988776	1.27211	-0.470354	-0.553163	-0.243737	0.364	0.130256	0.0227109	1.10664	-0.501852	-0.306953	0.230333	0.222143	1.10808	-0.450105	0.142196	-0.323756	0.783227	1.77429	-0.150987	-0.0815267	-0.761628	1.19907	0.185649	-0.772046	0.177116	-0.384232	-0.444329	-0.402151	1.27229	1.23184	-0.357676	0.616876
YeasTractDirect_SPT23	0	0	0	0	0	0	-0.434886	0.603904	0	-0.204564	0.416806	-0.106401	1.10556	0.551962	-2.41983	-1.43071	-1.38575	0.876233	0.242928	1.7856	-0.861214	-0.467382	0.229121	-0.336734	1.01556	0.700207	0.0799424	-0.164951	0.0618532	0.567915	-0.595177	-2.00205	0.567773	-0.159052
YeasTractDirect_SRD1	0	0	-1.11497	0	0	0	-0.422875	-0.916659	-0.293702	-1.12493	0.397985	-0.70862	-1.15602	-0.713189	-0.768558	-0.505261	0.822692	0.25815	-0.499096	-1.25502	-0.81345	0.556577	-0.49338	-0.593453	-0.696672	0.383579	-0.476434	0.672124	0.134521	-1.01608	-0.834219	0.447855	-0.390817	-0.437593
YeasTractDirect_STB1	0	0	0	0	0	0	0	0	0	-0.298678	0	0.17069	0.282211	0.849351	0.580097	0.126535	-0.116619	0.506003	0.458494	-0.914742	-0.2189	0.0328514	-0.0574632	0.635682	0.586134	-0.254522	-0.378601	0.262278	-0.24382	-0.362279	0.927155	0.709803	0.330251	0.872941
YeasTractDirect_STB5	0	-0.542138	0.808381	0.755416	-0.542138	0	-0.118178	0.657567	0.0972538	-0.458782	-0.489887	-0.507046	-0.166692	-1.07179	1.98146	0.076044	-0.590676	0.116879	-0.620301	0.306284	-0.111114	-0.509334	-1.35424	-0.832582	0.177511	0.183305	0.439479	0.479446	0.433982	0.133379	-0.324417	-0.611623	0.169708	-1.99861
YeasTractDirect_STE12	-0.180065	-0.158545	0.828584	-0.920117	-0.0606885	-0.158545	1.0936	-0.0213088	0.133273	0.160575	-0.223644	-0.27156	0.28562	0.0610762	1.56138	0.173793	0.0715524	-0.49495	0.546167	0.25055	-0.138106	0.232552	0.220134	1.15611	0.507877	-0.525727	-0.575272	-0.164748	-0.23789	-0.291733	-0.536214	0.458496	-0.0984392	0.351685
YeasTractDirect_STP1	0	0	0	-0.784423	0	-0.6131	-0.487906	-0.72544	0.425152	-0.635008	0.353886	1.02235	0.930639	-2.40373	-0.765769	0.465747	-0.244744	1.04759	-0.258876	-1.07453	-0.373659	1.59799	1.10698	0.555373	-0.735539	0.37685	-0.403512	-0.75995	0.37958	1.04714	-0.680548	-0.935216	1.45624	-1.93267
YeasTractDirect_STP2	0	0	0	0	-0.805824	0	-0.289206	0	0	-0.104541	0.0545826	-1.0962	-0.34606	0.249166	-0.63076	-0.459492	1.03791	0.360842	-0.231925	0.365167	1.35735	-0.388265	-0.353524	-0.714717	0.454335	0.251758	0.685768	-0.566067	0.0225462	0.608261	-0.439107	-0.226517	0.100402	-0.406103
YeasTractDirect_SUM1	0	0	0	-0.790029	-1.53491	-1.53491	0.525271	-0.108633	-0.612646	-0.150888	0.181465	-0.281839	0.595103	-0.775115	-0.201361	0.29056	-0.254589	-0.284254	-0.269042	-0.266819	0.10003	-0.215416	0.30434	-0.349028	0.21292	-0.367351	-0.300977	-0.449723	-0.0819371	-0.39399	-0.713063	0.994588	-0.45118	0.79511
YeasTractDirect_SWI4	-0.783407	-0.558976	0.381921	0.947872	-0.181657	0	-0.354972	0.283699	0.0577796	-0.893575	-0.558531	-0.93828	1.22954	-0.609616	0.323729	-0.253431	0.983815	0.496675	0.42531	1.5121	0.667521	-0.477635	-1.67588	0.248351	-1.35257	0.499436	0.552737	-0.313123	0.430796	0.852484	-0.733582	-0.575172	1.152	-0.523922
YeasTractDirect_SWI5	0	0	-0.571883	-0.611252	-0.450972	-0.450972	0	-0.691737	-0.119322	-0.735959	-0.591201	-1.15531	-0.598908	-1.16741	0.489283	-0.107513	-1.65986	-1.46531	-0.300904	1.68583	1.71175	0.291684	-1.33224	0.502925	-0.712624	-0.371596	-0.241677	0.29223	-1.10169	0.401451	-0.444567	0.950794	-0.141646	0.369468
YeasTractDirect_SWI6	-0.561967	-3.13525	0.697102	0	0	0	0.357856	0.157499	-0.112	-0.700042	-0.907883	-0.240871	-0.74406	-0.396318	0.929992	0.187573	-0.558099	0.473732	-0.0443618	1.03083	1.04972	-0.206698	-0.796959	0.162153	-0.500741	0.512562	0.201683	-0.656871	0.0327554	0.732953	-0.0982993	-0.493162	1.63162	-0.669266
YeasTractDirect_TEC1	-0.219492	-0.922469	-0.66059	0.281841	-0.138998	-0.138998	-0.375275	0.650701	-0.429582	0.116989	0.0733772	0.981175	0.203486	-0.926953	0.357338	0.245874	0.661191	-0.309212	-0.205529	-0.155681	0.633487	-0.471353	-0.437203	1.15524	0.68221	-1.00008	-0.491546	-0.282008	-0.587012	-0.162065	0.912932	-0.250965	0.120276	0.40809
YeasTractDirect_THI2	0	0	0	0	0	0	-0.342588	0	-0.65021	-0.439573	-1.28326	-0.228841	0.409827	-0.230977	0.958726	0.643028	-0.030791	0.530937	0.120185	-0.844858	-0.139342	2.44884	0.111127	0.510169	-0.395663	0.214501	-0.860568	0.377343	-0.547881	-0.572472	-0.00681384	0.330809	0.355238	0.586199
YeasTractDirect_TOS8	0	0	-0.508168	0.589944	-0.391736	-0.391736	0.860159	0.12586	-0.0766285	-0.772327	0.358575	-0.250428	-0.470783	0.179707	-0.258393	-0.258811	-0.143603	0.260114	-0.156656	-1.27826	0.258393	-0.963319	-0.352226	0.534544	-0.68842	-0.200968	0.529591	-0.515492	-0.432424	-0.543801	0.262824	0.230827	-0.993846	0.58796
YeasTractDirect_TYE7	-0.897793	-1.83895	-2.12992	0.98906	-1.83895	0	-0.257821	1.05885	0.226669	0.608077	-0.992269	-0.941752	-0.270305	-0.592308	0.351626	0.989704	1.2359	-0.380438	0.228424	1.13101	0.292018	0.610262	-0.687292	0.235201	0.190986	1.03781	0.778834	0.61686	-1.05852	0.288828	-0.915049	0.411478	0.393462	-0.99908
YeasTractDirect_UGA3	0	0	0	0	0	-0.762879	0	0.403462	0.226669	-0.0858304	0.167296	-0.130108	0.584825	-0.592308	2.59559	0.193505	0.867603	-0.189681	-0.180442	0.287053	0.796532	-0.828581	-0.687292	-0.851721	-0.442906	0.510479	0.19194	-0.810389	0.369188	-0.135324	0.467574	0.579909	-0.2668	-0.763871
YeasTractDirect_UME6	0	0	0	0	-0.491321	-0.491321	-0.0924215	-0.205894	0.568387	-1.69713	-0.0430665	-1.8133	-2.02249	-0.365463	-0.315094	-0.283639	-0.58799	-0.652822	-0.850064	0.190436	0.470158	-0.33857	-0.550113	-0.168603	-0.526509	-0.107294	0.371323	0.638431	-0.313558	-0.144504	-0.568061	0.194	1.60918	-0.444293
YeasTractDirect_UPC2	0	0	0	0	0	0	0	-0.543197	-0.489797	0	-0.506585	0	0.350755	1.07544	-2.29139	-0.52946	-0.512603	0.323401	-0.168892	-0.329023	-0.684378	-1.58732	-0.319253	-0.782271	-0.41765	-0.395122	0.59176	-1.48955	-0.381661	0.326459	-0.65041	-0.588796	-0.464217	-0.389089
YeasTractDirect_USV1	0	0	0	0	0	0	0	-0.415114	0.464049	0.438516	-1.01347	0	-0.0728212	-0.464713	0.495672	-0.0961794	-0.316364	0	0.360237	-0.410649	0.60544	0.101174	-0.041204	-0.0537222	-0.0724762	0.313017	0.612498	0.0686601	0.771094	0.301323	-0.562716	-0.79598	-0.161418	0.222685
YeasTractDirect_WAR1	0	0	0	0	-1.51861	0	0	0	0	0	-0.769423	-0.452619	-0.321336	0.375479	-0.331743	-0.367202	-0.357865	0	0.23189	0.926238	-1.43087	-0.338933	0	-0.278995	-0.158081	-0.150522	-0.118807	-0.42178	-0.485947	-0.114586	-0.449416	0	-0.211376	-0.685265
YeasTractDirect_XBP1	-0.310403	-0.214738	0.425816	-0.951904	0	-0.214738	0.153598	-0.0551626	0.0899859	0.16301	-1.03585	0.186673	-0.663016	-0.74879	2.53022	0.0943601	0.2678	-0.281654	-0.45582	0.592714	0.756627	0.211731	-1.04993	0.187858	1.17198	0.300916	-0.028585	-0.476073	-0.0611402	0.0671114	-0.548507	0.208117	-0.252933	0.158096
YeasTractDirect_YAP1	0	-0.192298	0.39624	-0.315766	0	0	1.46993	-0.0109041	0.491648	-0.101143	-0.417167	-0.300114	-0.265125	-0.888731	0.386757	-0.417081	-0.597216	0.32554	-0.516554	-0.786785	0.0508277	0.185133	-0.308986	0.972883	-0.375074	-0.441727	-0.0396615	-0.00609358	-0.652551	-0.662207	0.18872	0.50144	-0.25019	0.420035
YeasTractDirect_YAP3	0	0	0	0	0	0	-0.638493	0.821962	-0.489797	0	0.763879	0.666077	0.350755	0	-0.14563	0.175865	1.62516	-0.536893	-0.524574	0	3.1392	0.22141	0.280781	-0.110288	0.374767	1.01862	0.266796	0.752955	1.43449	1.54	-0.65041	-0.117699	1.34779	-0.184084
YeasTractDirect_YAP5	0	-0.195326	0.400278	-0.319494	0	0	0.137148	-0.554642	0.505022	-0.794999	-0.149239	0.378976	0.353748	-0.323695	0.131897	0.0567509	-0.149461	-1.28833	-0.114979	0.535546	0.437594	0.26096	-0.631603	0.647816	0.872727	-0.324417	-0.238968	0.359003	-0.222982	1.15902	-0.764593	0.837364	1.07138	0.473451
YeasTractDirect_YAP6	0	-0.121664	0.296402	0.257487	-0.121664	-0.405919	-0.0810459	-0.126086	0.0181021	-0.113102	-0.758277	-0.0471185	0.136147	-0.542378	1.01471	-0.0858357	-0.139478	-0.515797	-0.218202	1.91479	0.409789	-0.124055	-1.01827	0.450519	0.621708	-0.767489	-0.329494	-0.115308	-0.302629	-0.59129	0.815732	2.29997	-0.513969	0.801976
YeasTractDirect_YAP7	0	0	0	0	0	0	0.958323	0	0.202938	0.0451595	-0.557688	-0.381287	-0.0911554	-0.578013	0.0758826	-0.414693	-0.149921	-0.175889	-0.404301	-0.637853	0.182855	1.16557	-0.318548	-0.337234	-0.267466	-0.156843	-0.136648	0.0717419	-1.16962	-0.832544	-0.279187	0.810226	-0.641989	0.673476
YeasTractDirect_YHP1	0	0	0.879617	0	0	0	1.30908	-0.103478	-0.275645	-0.337748	-0.296748	-0.263674	-0.294922	-0.736156	-0.509285	0.450656	-0.879508	-0.671875	0.455409	1.00734	1.02228	-0.197937	-0.533479	0.152758	-0.251569	0.137899	-0.890013	-1.41972	-0.437323	-0.158829	-0.64932	-0.894752	0.243433	-0.69189
YeasTractDirect_YOX1	-1.07238	-0.292512	0.523334	0.475642	0	-0.292512	1.24807	-0.00883065	0.642898	0.326516	-0.627434	0.178243	-0.117232	0.858149	-1.07455	-0.46944	-0.211311	-1.0291	0.598701	-1.17374	-0.273165	-1.3804	-2.00352	0.0851683	-0.447514	-0.465643	0.142324	-0.864241	-0.416662	0.588763	-0.282606	0.583857	-0.280199	0.106807
YeasTractDirect_YRM1	0	0	0	0	0	-1.15141	0	0	0.532348	0	0	-0.575512	-0.104485	0.138054	0	-0.429806	-0.126796	-0.436636	-0.868013	0.76823	-0.23996	-0.115051	0.0533385	-0.288515	-0.0265816	-0.110412	0.195944	0.0251288	1.09388	-0.404886	-1.22702	-0.423626	-0.516349	-0.777034
YeasTractDirect_YRR1	0	0	0	0	0	-1.19818	-0.615498	0	1.43463	0.546116	0.251396	-1.24257	-0.125884	0.162648	-0.132734	-0.987234	-0.150391	0.640367	-1.60561	0.874789	0	0.460402	-0.0807378	-1.23708	-0.0362041	0.233057	0.24047	-0.104505	-0.648906	-0.855367	-0.301934	0.345815	-0.400091	0.314231
YeasTractDirect_ZAP1	0	0	0	0	0	0	0	0.603904	0	0	0	0	0.190597	0.551962	0.117808	0.249468	-0.0613572	0.533938	0.242928	-0.113107	0.197324	0.0583261	-0.0239156	0.331048	0.338701	-0.106657	-0.518798	0.449591	-0.225957	0.567915	0.259267	0.742898	-0.150409	-0.728516
acetate_biosynthetic_process_GO	0	0	0	0	0	0	0	0	0	0	0	0	0	0	0	-0.883203	0	0	0	0	0	0	0	-0.768546	0.769827	0	0	0	0	-0.511781	-0.544093	0.439508	-0.363202	0
acetate_ester_metabolic_process_involved_in_fermentation_GO	0	0	0	0	0	0	0	0	0	0	1.03598	0	-0.824735	-0.989378	-0.838198	0	0.858472	0.728449	0	-0.733098	0	0	0	0	0	0.672525	0	-1.55703	0.513762	0	0	-0.520445	0	0
acetate_metabolic_process_GO	0	0	0	0	0	0	0	0	0	0	0	0	0	0	0	0	0	0	0	0	0.838198	0	0	-0.768546	0	0	0	-0.525194	0.513762	0.535576	0	0	0.397942	-1.35433
acetate_transport_GO	0	0	0	0	0	0	0	0	0	0	0	0	0	0	1.01202	0	0	0	0	0	0	-0.84743	-0.724997	0.630749	0	0	0.679604	-0.525194	0	0.535576	0	0.439508	-0.363202	0.328179
acetoin_biosynthesis	0	0	0	0	0	0	0	0	0	0	0	0	0	0	0	0	0	0	0	0	0	0	0	0	0	-0.810852	0	0.817329	-0.801731	-0.733691	0	0	-0.543661	0
acetoin_biosynthesis_II	0	0	0	0	0	0	0	0	0	0	0	0	0	0	0	0	0	0	0	0	0	0.489046	0	0	0	0	-0.381928	0	0	-0.374774	0	-0.382531	-0.246441	-0.308309
acetyl-CoA_biosynthetic_process_from_pyruvate_GO	0	0	0	2.05851	0	0	0	0	0	0	0	0.696994	-0.55785	0.621395	0	0	0	0	0	0	0.570211	0.390353	0.438337	0	-1.02707	-0.338556	0.427382	0.343183	-0.332084	0.304802	0	-0.292466	0.666061	-0.226288
acetyl-CoA_metabolic_process_GO	0	0	0	0	0	0	0	0	0	0	0	0	0	0	0	0	0	0	0	0	-0.979659	0	0	-1.02921	0	0	0	0	0	0	0	0	0.59002	-0.63966
acetyl-CoA_transport_GO	0	0	0	0	0	0	0	0	0	0	0	0	0	0	0	0	0	0	-0.879818	0	0	-0.84743	0	-0.768546	0	0	0	0	0	0	-0.544093	0	0.397942	-1.35433
acid_phosphatase_activity_GO	0	0	0	0	0	0	0	0	0	0	0	0	0	0	0	0	0	0	0	-0.989963	0	0	0	0	0	0	0	0	0	0	0	0	0	0.495405
actin_binding_GO	0	0	0	0	0	0	0	0	0	0	1.53458	0	0	-0.557508	0.577793	0	0.443059	0.335478	0	0	0	0	0	0.260062	0.368925	1.66383	0	-1.24337	0.582498	0.618861	-0.198275	-0.593584	0.399095	-0.130044
actin_cable_formation_GO	0	0	0	0	0	0	0	0	0	0	0	0	0	0	0	0	0	0.574538	0.550315	0	-0.570203	0	0	-0.6125	0	0	0	-0.386794	0.376546	-0.374774	0.360407	0	-0.246441	0.217873
actin_cap_GO	0	0	0	0	0	0	-1.19987	0	-1.03143	1.12161	0.755461	0.696994	0	0.621395	0	0.619776	-0.600922	0	1.24786	0.567425	1.51376	0.390353	0.438337	1.10779	0.507847	0.421171	-0.291919	0.343183	-0.332084	0.924544	0.27253	-0.292466	1.43654	-0.226288
actin_cortical_patch_GO	0	0	0	0	0	0	0	1.10608	0	0	0	0	0	0.375479	0	0.374081	0.347592	0	0.699331	0.329391	0	0.592475	-0.247504	0	0.27994	0.211285	-0.118807	0.506065	-0.145997	0.436896	0.829724	0.692975	0.251861	0.173674
actin_cortical_patch_assembly_GO	0	0	0	0	0	0	0	-0.721429	0.777432	0	-0.682171	-0.377309	-0.74572	0	-0.768024	-0.843678	-0.823807	-0.301279	-2.49557	0.762989	1.46733	0	-0.585871	-3.0277	0.656473	0.506191	0.161158	-0.303735	1.16385	0.31679	-1.96166	-0.667404	0.409334	-0.908688
actin_cortical_patch_localization_GO	0	0	0	0	0	0	0	0	0	0	0	0	-0.2061	0.251892	0	-0.2448	0	0.148295	0.442398	0	-0.472183	-0.220822	-0.473815	0	0.172168	0	0.122153	-0.517761	0	0.53895	0.0462389	-0.508166	0.284984	0.0611432
actin_cortical_patch_organization_GO	0	0	0	0	0	0	0	0	0	0	0	0	0	0	0	1.16316	0	0.984783	0	-0.989963	0	0.88154	0.94401	0	0	0	-0.74339	0	0	-0.733691	0	0.643796	-0.543661	0.495405
actin_cytoskeleton_organization_GO	0	0	0	0	0	0	0	0	0	-0.704233	0.162974	-0.136941	-0.24589	-0.889276	-0.259962	-0.309554	-0.296261	-0.315451	1.01142	-0.160151	0.071469	-1.02039	-0.681993	-0.441529	-0.179061	-0.057848	0.118731	-1.10504	-0.330925	0.271528	0.0896302	-0.731139	0.347914	-0.260974
actin_filament-based_process_GO	0	0	0	0	0	0	0	0	0	0	0	0	-0.824735	0.893534	-0.838198	0	-0.871475	0	-0.879818	0	0	-0.84743	0	0	-0.588988	0	0	-1.55703	0	0	-0.544093	-0.520445	0	-1.35433
actin_filament_GO	0	0	0	0	0	0	0	0	0	0	1.31617	0	0	-1.26707	0	0	0	0	0	0	0	0	0	0	0	0.921949	0	-0.749951	0.736101	0	0	0	0	0
actin_filament_binding_GO	0	0	0	0	0	0	0	0	0	0	0.870265	0	0	-0.824909	0	0	0	0	0	0	0	0	0	0	0	0.522017	0	-0.386794	0.376546	0	-0.403825	-0.382531	0.27551	0
actin_filament_bundle_assembly_GO	0	0	0	0	0	0	0	0	0	0	0.384771	0	-0.229014	-0.348258	0	-0.269421	0	0.168018	0.153034	0	-0.5243	-0.716832	-0.526001	-0.192516	-0.337039	0.136215	0.14008	-1.06355	0.246261	0.0715693	-0.0749918	-0.581429	-0.103609	-0.411299
actin_filament_capping_GO	0	0	0	0	0	0	0	0	0	0	0	0	0	0	0	0	1.12729	0	-1.15029	0	0	0	0	0	0	0	0	0	0	0	-0.772661	0	0	-0.63966
actin_filament_depolymerization_GO	0	0	0	0	0	0	0	0	0	0	0	0	-0.824735	0	-0.838198	2.34862	0.858472	0.728449	0	-0.733098	-0.723853	1.80473	1.92402	0.630749	0	0.672525	-0.519772	0.581788	0	-1.52683	0	0.439508	-1.18282	0.328179
actin_filament_organization_GO	0	0	0	0	0	0	0	-0.996272	0	-0.223992	0	0.11446	-0.213208	-0.397222	-0.226297	1.59164	-0.569486	0.606899	-0.585657	-0.618244	0.895127	-0.235488	0.105436	-1.12313	-1.2476	0.242651	-0.372337	-0.63298	0.358565	-0.354076	-0.430558	-0.928416	-0.547755	-0.365889
actin_filament_reorganization_GO	0	0	0	0	0	0	0	0	0	0	0	0	0	0	0	0	0	0	0	0	0	-1.11535	0	0	-0.825772	0	0	0	0	0	-0.772661	-0.744207	0	-0.63966
actin_filament_reorganization_involved_in_cell_cycle_GO	0	0	0	0	0	0	0	-1.67704	0	0	1.31617	0	0	0	0	-1.15393	0	0	0	0	1.10534	-1.11535	0	-1.02921	0	0	0.929966	-0.749951	-0.801731	0.762454	0	0	0.59002	0
actin_filament_severing_GO	0	0	0	0	0	0	0	0	0	0	0	0	0	0	0	1.16316	0	0.984783	0	-0.989963	0	0.88154	0.94401	0	0	0	-0.74339	0	0	-0.733691	0	0.643796	-0.543661	0.495405
actin_nucleation_GO	0	0	0	0	0	0	0	1.99205	0	0	0	0	0	0	0	1.16316	0	0	0	-0.989963	0	0.88154	0.94401	0	1.03062	0	0	0	0	-0.733691	0	0.643796	-0.543661	0.495405
actin_polymerization_or_depolymerization_GO	0	0	0	0	0	0	0	0	0	0	0	0	0	0	0	0	0	0	0	0	0	-1.11535	0	0	-0.825772	0	0	0	0	0	-0.772661	-0.744207	0	-0.63966
activation_of_GTPase_activity_GO	0	0	0	0	0	-1.42324	0	-3.02845	0.777432	-1.35937	-0.682171	0	-1.43103	-0.379055	-1.46733	-1.58973	-0.823807	0.591229	-0.837932	0.262671	-0.584099	-1.4923	-0.188811	-2.07601	-0.827275	-0.369897	1.74822	-1.87451	1.16385	0.31679	-0.721505	-1.1865	0.409334	-1.47299
activation_of_MAPKKK_activity_involved_in_osmosensory_signaling_pathway_GO	0	0	0	0	0	0	0	0	0	0	0	0	-1.09072	0	0	0	0	-1.15945	0	0	0	0	-0.980938	0	-0.825772	-0.810852	0	0.817329	-0.801731	-0.733691	0.713988	0	-0.543661	0.495405
activation_of_MAPKK_activity_GO	0	0	0	0	0	0	0	0	0	0	0	0	0.980398	0.732134	0	0	0	0	0	0	0	0.489046	-1.56281	0	0	-1.26021	-0.381928	0.438104	-1.24445	-0.374774	2.25961	0.981341	-0.826158	0.75532
activation_of_MAPK_activity_GO	0	0	0	0	0	0	0	0	0	0	0	0	0	0	0	0	0	0	0	0	0	0	0	0	0	0	0	-0.525194	0	0	-0.544093	0	0.397942	-0.436264
activation_of_MAPK_activity_involved_in_osmosensory_signaling_pathway_GO	0	0	0	0	0	0	0	0	0	0	0	1.25105	0	-1.26707	1.29097	0	0	0	0	0	0	0	0	0	-0.825772	0	-0.74339	0.817329	0	0	0	0.643796	-0.543661	0
activation_of_adenylate_cyclase_activity_GO	0	0	0	0	0	0	0	0	0	-1.45785	0	0	-1.09072	0	0	-1.15393	0	0	0	0	0	0	0	-1.02921	-0.825772	0	0	0	0	0	-0.772661	-0.744207	0	-0.63966
activation_of_mitotic_cell_cycle_spindle_assembly_checkpoint_GO	0	0	0	0	0	0	0	0	0	-1.45785	0	-1.26475	0	0	0	0	-1.14131	0	-1.15029	0	0	0	0	0	0	-0.810852	0	0	0	0	0.713988	0.643796	0	0.495405
activation_of_protein_kinase_activity_GO	0	0	0	0	0	0	0	0	0	0	0	0	0	-0.320963	0.338069	0.250692	0.675541	0	0.134244	0.212819	-0.14574	0.354273	0.128594	0.346123	0	0.40098	-0.506811	0.636599	-0.270271	-0.902642	0.191528	1.14173	-0.483447	0.39872
actomyosin_contractile_ring_contraction_GO	0	0	0	0	0	0	0	0	0	0	0	0	0	0	0	0	0	0	0	0	0	0	-0.980938	0	0	0	0	0	0	0	0	0	0	0
acyltransferase_activity_GO	0	0	0	0	0	0	0	-0.762821	0	-1.4466	0	-1.10608	-0.820782	-0.414116	-0.295692	0.33635	-0.901128	0	-0.327128	-0.221079	0	1.05966	-0.215646	0.507966	-0.446263	-0.427982	-0.767733	0.128591	-1.52234	-0.339179	0.710641	1.71168	-1.36411	1.20975
adaptation_of_signaling_pathway_by_response_to_pheromone_involved_in_conjugation_with_cellular_fusion_GO	0	0	0	0	0	0	0	0	0	0	-1.7707	0.401766	0.549195	0	0.432764	0	-0.320749	-0.33368	1.23102	0.293442	-0.214882	-0.302581	-0.655219	0.156301	0.246313	0.181689	-0.767733	-0.357063	-0.886495	-0.748688	0.710641	-0.0972929	0.492734	0.3541
adaptation_to_pheromone_during_conjugation_with_cellular_fusion_GO	0	0	0	0	0	0	0	0	0	0	-2.5163	0	0	0	0.732718	0	-0.600922	-0.616563	0.447778	0.567425	0	-0.578709	-0.467577	0.384874	0	-0.338556	-0.894398	-0.296324	-0.987728	-0.879193	0.8486	-0.292466	0.197778	-0.226288
adenine_catabolic_process_GO	0	0	0	0	0	0	0	0	0	0	0	0	0	0	0	0	0	0.984783	0	0	0	0.88154	0.94401	0.874239	0	0	-0.74339	0	0	-0.733691	0.713988	0.643796	-0.543661	0
adenine_salvage_GO	0	0	0	0	0	0	0	0	0	0	0	0	0	1.16503	0	0	0	0	0	0	-0.979659	0	-0.980938	0	0	0	-0.74339	-0.749951	0	0	0	-0.744207	0	0
adenosine_5'-(hexahydrogen_pentaphosphate)_catabolic_process_GO	0	0	0	0	0	0	0	0	0	0	0	1.25105	0	0	0	0	1.12729	0	0	0	0	-1.11535	-0.980938	0	1.03062	0.921949	0	-0.749951	0.736101	0.762454	0	0	0.59002	0.495405
adenyl-nucleotide_echange_factor_activity_GO	0	0	0	0	0	0	0	0	0	0	0	0	0	0	0	0	-1.14131	0	0	0	0	0	0	0	-0.825772	-0.810852	0	-0.749951	0	0	0	0	0	0
adenylate_cyclase-activating_G-protein_coupled_receptor_signaling_pathway_GO	0	0	2.41664	0	0	0	0	0	0	0	0	0	1.14857	0	0	0	0	0	-0.879818	0	0	0	0	0.630749	0.769827	0.672525	0	0.581788	0	0	-0.544093	0.439508	0.397942	0.328179
adenylate_cyclase-modulating_G-protein_coupled_receptor_signaling_pathway_GO	0	0	0	0	0	0	0	0	0	0	0	0	0	0	0	0	0	0	-1.15029	0	0	0	0	0	0	0	0	0	0	0	0.713988	0.643796	0.59002	0.495405
adenylate_kinase_activity_GO	0	0	0	0	0	0	0	0	0	0	-1.34203	0	0	0	0	0	0	0	0.702725	0	0	0	0	0	-0.588988	-0.576281	-0.519772	-0.525194	-0.568549	0	0.495661	0	0	0.328179
aerobic_respiration_GO	0	0	0	0	0	0	-0.638493	0.821962	0.595858	-0.368589	0.763879	-0.235534	1.73714	-0.689706	0.725482	0.175865	0.990634	0.0921197	0.639594	0.143997	0.465795	0.22141	0.617344	0.214955	0.374767	1.01862	0.59176	0.752955	1.43449	0.326459	0.0208829	-0.117699	-0.0321302	0.187648
age-dependent_response_to_oxidative_stress_involved_in_chronological_cell_aging_GO	0	0	0	0	0	0	0	0	0	0	0	-0.709211	-0.55785	-0.711286	0	-0.611796	-0.600922	0.470658	0	0	-0.466556	0	-0.467577	0	-0.349252	-0.338556	0.427382	-1.83166	-0.332084	0.304802	0.8486	0.228752	0.197778	0.149138
age-dependent_response_to_reactive_oxygen_species_GO	0	0	0	0	0	0	0	0	0	0	0	0	0	0	0	0	0	0	0	0	0	0	0	0	0	0	0	0	0	0	0	-0.744207	0	0
aggresome_assembly_GO	0	0	0	2.6589	0	0	0	1.99205	0	1.7069	0	1.25105	0	0	0	0	1.12729	0.984783	0	1.10206	0	0.88154	0.94401	0.874239	-0.825772	0	0	0	0	0	0.713988	0	-0.543661	0.495405
aging_GO	0	0	0	0	0	0	0	0	0	0	0	0	0	0	0	0	0	0	0	0	0	0	0	0	0	0	0	0	0	0	0	0	-0.543661	0
aial_cellular_bud_site_selection_GO	0	0	0	0	0	0	0	0	0	0	0.599389	0	0.702539	-1.44525	-0.425832	0	0.443059	-0.468696	-0.461352	-0.965793	-0.331814	0	-0.332725	-1.03059	-2.37218	-0.687945	-0.181965	-0.601492	-0.215156	-0.176716	-0.633189	-1.23004	-0.0906638	-1.7602
alanine_biosynthesis	0	0	0	0	0	0	0	0	0	0	0	0	0	0	0	0	0	0.984783	0.956017	0	0	-1.11535	0	0.874239	-0.825772	0	0	-0.749951	0	0	0	-0.744207	0.59002	0.495405
alanine_biosynthetic_process_GO	0	0	0	0	0	0	0	0	0	0	0	0	0	0	0	0	0	0.984783	0.956017	0	0	-1.11535	0	0.874239	-0.825772	0	0	-0.749951	0	0	0	-0.744207	0.59002	0.495405
alanine_catabolic_process_GO	0	0	0	0	0	0	0	0	0	0	0	0	0	0	0	0	0	0.984783	0.956017	0	0	-1.11535	0	0.874239	-0.825772	0	0	-0.749951	0	0	0	-0.744207	0.59002	0.495405
alanine_degradation	0	0	0	0	0	0	0	0	0	0	0	0	0	0	0	0	0	0.984783	0.956017	0	0	-1.11535	0	0.874239	-0.825772	0	0	-0.749951	0	0	0	-0.744207	0.59002	0.495405
alanyl-tRNA_aminoacylation_GO	0	0	0	0	0	0	0	0	0	0	0	0	0	0	0	0	0	0	0	-0.989963	0	0.88154	0.94401	0	0	-0.810852	-0.74339	0	-0.801731	-0.733691	0.713988	0.643796	-0.543661	0.495405
alcohol_dehydrogenase_activity_GO	0	0	0	0	0	0	0	0	0	0	0	0	0	0.732134	0.846929	0	0	0	1.51756	0	0	0.489046	0	0.483159	0	0	-0.381928	-0.386794	-1.24445	0	1.09583	0.311117	0.27551	-0.308309
alcohol_metabolic_process_GO	0	0	0	0	0	0	0	0	0	-0.796043	0	-0.623565	0	0	0	0.53695	0.507212	0	-0.526227	-0.398325	-0.390514	0.319012	0	-1.1809	-0.280956	-1.64087	-0.228638	0.275374	-0.80868	-0.706803	0	-0.229132	-0.453737	0.398202
aldehyde_catabolic_process_GO	0	0	0	0	0	0	0	0	0	0	0	0	0	0	0	-1.15393	0	0	-1.15029	0	0	0	0	-1.02921	0	0	0	0	0	0	0	0	0	0
alkanesulfonate_catabolic_process_GO	0	0	0	0	0	0	0	0	0	-1.45785	-1.63307	0	0	0	0	0	-1.14131	0	0	0	0	-1.11535	-0.980938	0	0	-0.810852	0	0	-0.801731	0	0	-0.744207	0.59002	0
allantoate_transport_GO	0	0	0	0	0	0	0	0	0	0	0	0	1.43373	0	0	0	0	0	0	0	0	-1.11535	0	0	0	0	0	0	0	0	-0.772661	0	0	-0.63966
allantoin_assimilation_pathway_GO	0	0	0	0	0	0	0	0	0	0	0	0	0	0	0	0	0	0	0.956017	0	0	0	0	0.874239	0	-0.810852	-0.74339	-0.749951	-0.801731	0	0.713988	0.643796	0	0.495405
allantoin_catabolic_process_GO	0	0	0	0	0	0	0	0	0	0	-0.822559	-0.499656	0	0	1.35674	-0.411344	0	0	-0.408536	0	1.03504	0	0	-0.319111	-0.189744	-0.582522	-0.493041	0.591441	-1.1712	-0.48071	0.976126	0.830475	0.0819906	0.558962
allantoin_degradation	0	0	0	0	0	0	0	0	0	0	0	0	0	0	0	0	0	0	0.447778	0	0.570211	0	0	-0.50669	0	-0.338556	-0.291919	0.343183	-0.987728	-0.879193	0.27253	1.56563	0	0.149138
alpha-1,6-mannosyltransferase_activity_GO	0	0	0	0	0	0	0	0	0	1.7069	0	0	0	0	0	0	1.12729	0	0	0	0	0	0	0	-0.825772	0	0	0	0	0.762454	0	0	0.59002	0
alpha-1,6-mannosyltransferase_comple_GO	0	0	0	0	0	0	0	0	0	1.7069	0	0	0	0	0	0	1.12729	0	0	0	0	0	0	0	-0.825772	0	0	0	0	0.762454	0	0	0.59002	0
alpha-glucosidase_activity_GO	0	0	0	0	0	0	0	0	0	0	0	0	0	0	-0.838198	0.891794	0.858472	0	-0.879818	0	0.838198	0	0	-0.768546	0.769827	0.672525	0.679604	-0.525194	0.513762	0	-0.544093	-0.520445	1.26499	0
alpha-glucoside_transport_GO	0	0	0	0	0	0	0	0	0	0	0	0	0	0	0	0	0	0	0	0	1.10534	0	0	0	0	0	0	0	0	0	-0.772661	0	0	-0.63966
alpha-ketoglutarate_transport_GO	0	0	0	0	0	0	0	0	0	0	0	-1.26475	-1.09072	0	0	0	0	-1.15945	0	0	0	0	-0.980938	-1.02921	-0.825772	0	0	0.817329	0	0	0	-0.744207	-0.543661	-0.63966
alpha_DNA_polymerase:primase_comple_GO	0	0	0	0	0	0	0	0	0	0	0	0	0	0	0	0	0	0	0	0	0	0	-0.980938	0	0	0	0	0	0	0	0	0	0.59002	0
amide catabolism_LEE_POSITIVE	0	0	0	0	0	0	0	0	0	0	0	0.974236	0	0	0	0	0	0	0	-0.733098	0	0	0	0	0	0.672525	0.679604	0	0	0	0	0	0	-0.436264
amino_acid_biosynthetic_process_GO	0	-1.46822	-1.61245	0	-1.46822	0	-0.864788	1.05705	-0.704778	0	-0.723109	-0.412318	-0.285738	0	0	-0.921529	0.310885	-0.33368	0.619526	-0.221079	0.84376	0.517558	-0.215646	-0.726427	0.246313	0.181689	-0.767733	0.435875	0.341801	0.104639	-0.382796	0.248817	-0.166193	-0.0612352
amino_acid_catabolic_process_to_alcohol_via_Ehrlich_pathway_GO	0	0	0	0	0	0	0	0	0	0	0	0	0	0.621395	0.732718	0.619776	0.588897	0	1.24786	0.567425	0	0.390353	-0.467577	0.384874	0	0	0.427382	0.343183	-0.987728	0.304802	0.8486	0.743008	0.197778	-0.226288
amino_acid_catabolic_process_via_Ehrlich_pathway_GO	0	0	0	0	0	0	0	0	0	0	0	0	0	0	0.732718	0	0	0	0	0	0	0.390353	0	0	0	0	-0.291919	0	0	-0.285457	0	-0.292466	-0.172984	-0.226288
amino_acid_export_GO	0	0	0	0	0	0	0	0	0	0	0	1.25105	0	1.16503	-1.10534	0	0	0	0	0	0	0.88154	0	0	0	0.921949	0	0	0.736101	0	0	0	-0.543661	0.495405
amino_acid_metabolic_process_GO	0	0	0	0	0	0	0	-1.00048	0	0	0	0	-0.477416	0.53851	0	0.53695	-0.51878	-0.533849	0	0.486593	0	-1.33156	-1.09849	0.922541	-0.280956	-0.822718	-0.228638	0.275374	0	-0.222807	-0.764522	0.172343	0.145418	-0.575223
amino_acid_transmembrane_export_from_vacuole_GO	0	0	0	0	0	0	0	0	0	0	0	0.696994	0	-0.711286	0	0	0	0.470658	0	-0.474814	-0.466556	0.390353	0	0	-0.349252	0.421171	-0.291919	0.343183	-0.332084	-0.285457	0	0.228752	-0.602778	-0.736963
amino_acid_transmembrane_transport_GO	0	0	-1.29328	0	-1.15141	0	1.04652	0	0.532348	0.505756	0.221011	0.556585	0.297465	0.443596	1.18321	0.13715	-0.414346	-0.887469	0.497544	0.109278	-0.537863	0.0376676	0.207896	0.0360644	0.629541	0.442039	0.195944	0.566155	-0.2725	0.457213	0.650814	-0.423626	1.87715	-0.777034
amino_acid_transmembrane_transporter_activity_GO	0	0	0	0	0	0	0	0	0	0	0	0	0	0	0.732718	0	0	-1.61272	0	0	0.570211	0	-0.467577	0	0	0	0	-0.296324	0	0	0.27253	0	0.197778	-0.226288
amino_acid_transport_GO	0	0	-1.02479	0	-0.886883	0	0.785914	0	0.31595	0.811828	0.290937	0.505008	0.424632	-0.532601	2.10353	0.0379315	-0.334828	-1.52325	0.494129	-0.330553	-0.548809	0.0781461	0.260897	0.328123	-0.65914	0.675201	0.241449	0.91639	-0.371922	0.293933	0.212361	-0.261325	1.76267	-0.762419
aminopeptidase_activity_GO	0	0	0	0	0	0	0	0	0	0	0	-0.452619	0	0	0	-0.367202	-0.357865	0	-0.364499	0.329391	0.331743	-0.338933	-0.247504	0	0	0	0.216054	-0.121709	-0.145997	-0.402499	0.106279	0.30392	-0.518278	0.173674
aminophospholipid_transport_GO	0	0	0	0	0	0	-1.78805	0	-1.61262	0	0	1.25105	0	0	0	0	1.12729	0	0	0	0	0	0.94401	0	0	0.921949	-0.74339	0.817329	0.736101	0.762454	0	0	0.59002	0
ammonia_assimilation_cycle_GO	0	0	0	0	0	0	0	0	0	0	0	0	0	0	0	0	0	-0.727126	0	0.676049	0	0	-0.571282	0.483159	0	0.522017	0	0	0	-0.374774	-0.403825	0.311117	0.27551	-0.308309
ammonium_transmembrane_transport_GO	0	0	0	0	0	0	0	0	-0.865612	0	0	0	0	0.473189	0	0	0	0.335478	0.31511	0.423271	-0.948994	-0.433657	-0.332725	0.782566	0	-1.38777	-1.22815	-1.24337	0	-0.579219	0.552705	0.462801	-1.47167	0.299
ammonium_transmembrane_transporter_activity_GO	0	0	0	0	0	0	0	0	0	0	0	0	0	0	0	0	0	0	0	-0.578928	0	-0.687801	-0.571282	0.483159	0	-0.433073	0.528636	-0.386794	0	0.396137	-0.403825	0.311117	-0.246441	0.217873
ammonium_transport_GO	0	0	0	0	0	0	0	0	-0.865612	0	0	0	0	0.473189	0	0	0	0.335478	0.31511	0.423271	-0.948994	-0.433657	-0.332725	0.782566	0	-1.38777	-1.22815	-1.24337	0	-0.579219	0.552705	0.462801	-1.47167	0.299
anaerobic_glycerol_catabolic_process_GO	0	0	0	0	0	0	0	0	0	0	0	0	0	0	0	0	0	0	0	-0.989963	0	0.88154	0.94401	0.874239	0	-0.810852	-0.74339	0.817329	0	-0.733691	0	0.643796	-0.543661	0.495405
anaerobic_respiration_GO	0	0	0	0	0	0	0	0	0	0	0	0	0	0	0	0	0	0	0	0	0.570211	0.390353	0.438337	-0.50669	0	0.421171	0.427382	0	0.882961	0	-0.311797	0.228752	0.197778	-0.226288
anaphase-promoting_comple_GO	0	0	0	0	0	0	0	0	0	0	0	0	0	0	0	0	0	0	0	0	0	0	0	0	0	0	0	0	-0.801731	-0.733691	0.713988	0.643796	-0.543661	0.495405
anaphase-promoting_complex-dependent_catabolic_process_GO	0	0	0	0	0	0	0	0	0	0	0	0	0	0	0	0	0	0	0	0	0	-0.687801	0	0	0	0.522017	-0.381928	0.438104	0.376546	-0.374774	0.360407	0	-0.826158	0.217873
anatomical_structure_morphogenesis_GO	0	0	0	0	0	0	0	0	0	-1.17182	0	0	-0.824735	0.893534	1.01202	0	0	0	0	0.835168	0	0	-0.724997	0	-0.588988	-0.576281	0.679604	0	-0.568549	0	0	0	1.26499	0
anchored_to_membrane_GO	0	0	0	0	0	0	0	0	-0.627699	1.73729	0	0.336629	0	0.792605	0	0	0.734809	0	1.00537	0.23605	0.701892	0.400595	0.146989	0.830614	-0.0943908	-0.320932	-1.64797	-0.591601	-0.311278	-0.244026	0.968341	0.417464	-0.103609	0.852175
anion_transmembrane_transport_GO	0	0	0	0	0	0	0	0	0	0	0	0	0	0	0	0	0	0	0	0	0	-0.84743	0	0	0.769827	0	0	0	0	0	-1.59937	0	0.397942	-0.436264
anion_transport_GO	0	0	0	0	0	0	0	0	0	0	0	0	0	0	0	0	0	0	0	0	0	-0.84743	0	0	0.769827	0	0	0	0	0	-1.59937	0	0.397942	-0.436264
anthracycline transcription coupled DNA repair_LEE_POSITIVE	0	0	0	0	0	0	-1.32136	1.52138	-1.1512	-1.00322	0.870265	0.810204	-0.666063	0	0	0.730457	0	-0.727126	0.550315	-1.57927	0.678953	-0.687801	0.540291	0.483159	-1.28611	0.522017	0.528636	0.438104	-0.426021	1.17723	-0.403825	-0.382531	0.89671	0.75532
anthranilate_metabolic_process_GO	0	0	0	0	0	0	0	0	0	0	0	0	0	0	0	0	0	0	0	0	0	0	0	0	0	0	0	0	0	0	0	-0.744207	0	0
antibiotic_transport_GO	0	0	0	0	0	0	0	0	0	0	0	0	0	0	0	0	0	0	0	0	0	-1.11535	0	-1.02921	0	0	0	0	0	0	0	0	0	-0.63966
antimonite_transport_GO	0	0	0	0	0	0	0	0	0	0	0	0	0	0	0	1.16316	-1.14131	0	0	0	0	0	0	0.874239	0	-0.810852	-0.74339	0	-0.801731	-0.733691	0.713988	0.643796	-0.543661	0.495405
antisense_RNA_transcript_catabolic_process_GO	0	0	0	0	0	0	0	0	0	0	0	0	0	0	0	0	0	0	0	0	0	0	0	-1.02921	0	0	0	0	0	0	0	0	0.59002	0
apoptosis_GO	0	0	0	0	0	0	1.61222	0	0	0	0	0	0	0	0.646436	0.53695	-0.51878	-0.533849	0	0.486593	0	0.319012	-0.391478	0.313915	1.18333	0	0.353619	0	0	0	-0.246664	0.580763	0.145418	-0.170182
apoptotic_DNA_fragmentation_GO	0	0	0	0	0	0	0	0	0	0	0	0	0	0	0	0	0	0	0.702725	-0.733098	0	0	0	0.630749	-0.588988	0	0	-0.525194	-0.568549	0	0.495661	0	0	0.328179
apoptotic_process_GO	0	0	0	0	0	0	1.14517	-0.566949	0	0	0.287514	0.24465	-0.152479	-0.733267	0.769763	0.191606	-0.179347	-0.189496	0	-0.361625	0.160022	0.559699	-0.101887	-0.122791	0.409287	0.288142	0.64765	0.191653	0.131515	-0.329241	-0.156946	0.454039	0.36103	-0.215858
arabinose_catabolic_process_GO	0	0	0	0	0	0	0	0	0	0	0	-0.822775	0	-0.824909	0	0	0	0.574538	0	0.676049	0	0.489046	-0.571282	-0.6125	0	0	-0.381928	-0.386794	0	-0.374774	0	0.311117	-0.826158	-0.308309
arginine_biosynthesis	0	0	0	0	0	0	-2.82136	1.39858	-2.4763	2.66121	1.90538	1.7828	0	-0.711286	0.732718	1.61955	1.55375	0.470658	1.24786	-0.474814	1.51376	2.17798	2.34743	1.10779	0	1.18896	-0.894398	2.007	1.7962	1.86385	-0.311797	-0.292466	1.43654	0.540161
arginine_biosynthetic_process_GO	0	0	0	0	0	0	-2.82136	1.39858	-2.4763	2.66121	1.90538	1.7828	0	-0.711286	0.732718	1.61955	1.55375	0.470658	1.24786	-0.474814	1.51376	2.17798	2.34743	1.10779	0	1.18896	-0.894398	2.007	1.7962	1.86385	-0.311797	-0.292466	1.43654	0.540161
arginine_biosynthetic_process_via_ornithine_GO	0	0	0	0	0	0	-1.78805	1.99205	-1.61262	1.7069	1.31617	1.25105	0	0	0	1.16316	1.12729	0.984783	0.956017	0	1.10534	0.88154	0.94401	0.874239	0	0.921949	-0.74339	0.817329	0.736101	0.762454	0	0	0.59002	0.495405
arginine_catabolic_process_GO	0	0	0	0	0	0	0	0	0	0	0	0	0	0	0	0	0	0	0	0	0	-1.11535	0	0	0	0	0.929966	0	0	0	0	0	0	-0.63966
arginine_catabolic_process_to_ornithine_GO	0	0	0	0	0	0	0	0	0	0	0	0	0	0	0	0	0	0	0	0	0	0	0	0	0	0	0.929966	0	0	0	0	0	0	-0.63966
arginine_degradation_(aerobic)	0	0	0	0	0	0	0	0	0	0	0	0	0	0	0	0	0	0	0	0	0	-0.578709	0	0	0	0	1.20275	0	0	-0.285457	0	-0.292466	-0.172984	-0.736963
arginine_degradation_(anaerobic)	0	0	0	0	0	0	0	0	0	0	0	0	0	0	0	0	0	0	0	0	0	-0.84743	0	0	0	0	1.89712	0	0	0	0	0	0	-1.35433
arginine_metabolic_process_GO	0	0	0	0	0	0	0	0	0	0	0	0	0	0	0.732718	0	0	0	0	0	0.570211	0	0	1.10779	-1.02707	-0.338556	-0.894398	-0.296324	-0.332084	-0.285457	0.27253	0.228752	-0.172984	-0.736963
arginine_transmembrane_transport_GO	0	0	-2.56188	0	-2.41551	0	2.30612	0	1.73893	1.7069	1.31617	1.25105	0	1.16503	0	1.16316	1.12729	0.984783	0	0	-0.979659	0.88154	0.94401	0	-0.825772	0.921949	0	0.817329	0.736101	0.762454	0	-0.744207	0.59002	0
arginine_transport_GO	0	0	-1.96196	0	-1.81655	0	1.70811	0	1.15243	1.12161	0.755461	0.696994	0.863229	0.621395	0	0.619776	0.588897	-0.616563	0	0	-0.466556	0.390353	0.438337	0.384874	-0.349252	0.421171	0	1.0132	0.882961	0.304802	0	-0.89568	0.666061	-0.226288
aromatic_amino_acid_family_biosynthetic_process_GO	0	0	0	0	0	0	-0.864788	1.05705	-0.704778	-1.4466	0.452715	0.401766	-4.83956	-1.11004	0.432764	0.936532	0.310885	0.660797	0.619526	-0.668328	0.84376	0.517558	-0.215646	1.04334	-3.41349	0.571974	0.583028	1.57034	0.341801	0.80576	-0.108884	-4.09899	0.202011	-2.50027
aromatic_amino_acid_family_catabolic_process_GO	0	0	0	0	0	0	0	-1.38502	0	0	0	0	0	0	-0.838198	-0.883203	0	0	-0.879818	0	-0.723853	0.637101	0	0.630749	0	0	-0.519772	-0.525194	-0.568549	-0.511781	0.495661	0.439508	-0.363202	-0.436264
aromatic_amino_acid_family_catabolic_process_to_alcohol_via_Ehrlich_pathway_GO	0	0	0	0	0	0	0	0	0	0	0	0	0	0	0.732718	0	0	0	0	0	0	0.390353	0	0	0	0	-0.291919	0	0	-0.285457	0	-0.292466	-0.172984	-0.226288
aromatic_amino_acid_family_metabolic_process_GO	0	0	0	0	0	0	0	0	0	0	0	-0.98718	1.14857	0	0	0.891794	0	0	-0.879818	0	0	0	0	0	0.769827	0	0	0	-0.568549	0	0.495661	0.439508	0.397942	0.328179
arsenate_ion_transmembrane_transport_GO	0	0	0	0	0	0	0	0	0	0	0	0	0	0	0	0	0	-0.888334	0	0	0	0	0	0	0	0	0	-0.525194	0.513762	0	-0.544093	0	1.26499	-0.436264
arsenite_transport_GO	0	0	0	0	0	0	0	0	0	0	0	0	0	0	1.01202	0.891794	-0.871475	0	0	0	0	0	0	1.79085	0	-0.576281	-0.519772	0	-0.568549	-1.52683	0.495661	1.36183	-1.18282	1.09875
ascospore-type_prospore_assembly_GO	0	0	0	0	0	0	0	0	0	-0.885636	0	-0.709211	-0.55785	-0.711286	-0.570211	0	0	0	-0.608656	0	0	0	0	0	-0.349252	0.421171	0	-0.296324	0.287057	0	-1.89025	-1.81693	0.197778	-1.55555
ascospore-type_prospore_formation_GO	0	0	0	0	0	0	0	0	0	0	0	0	0	0	0	0	0	0	0	0	0	0	0	0	0	0	0	0	0	0	-0.544093	-0.520445	0	-0.436264
ascospore-type_prospore_membrane_assembly_GO	0	0	0	0	0	-1.251	0	0	0	-0.389763	-0.529904	-1.38363	0.998994	-0.254928	0.769763	-0.186382	-0.179347	0.355751	-0.564119	1.00157	-0.349983	0.0657193	0.311089	0.546937	-0.465726	-0.441988	-0.342465	-0.671105	-0.427777	0.149576	0.303246	0.786039	-0.290501	0.437514
ascospore_formation_GO	0	0	1.05282	0.997601	0	0	-0.263721	-0.578622	0	-1.64007	0	-0.327636	2.83299	0.682898	-0.306314	-1.39318	-0.0666565	0.482307	-0.977794	0.301218	-0.714506	-0.322108	-0.718705	-0.598556	-1.24068	-0.0793962	0.35715	0.0843053	-0.597427	-0.147829	-0.502428	0.301238	-1.00632	0.282911
ascospore_wall_assembly_GO	0	0	0	0	0	0	-0.310554	0	-0.585433	0.255715	-0.209733	0.178021	1.22967	0.54591	-0.715788	0.285992	0.0943115	0.680326	0.598567	-0.24219	-0.415258	1.25469	0.56599	2.02817	0.143399	-0.659522	-1.22333	0.0721335	-0.890671	-0.629417	0.376335	0.996742	-0.388633	1.92901
aseual_reproduction_GO	0	0	0	0	0	0	0	0	0	0	0	0	0	0	0	0	0	-0.888334	-0.879818	0	0	-0.84743	0	-0.768546	0	0	0	-0.525194	0	0	-0.544093	-0.520445	0.397942	-0.436264
asparagine_biosynthesis	0	0	0	0	0	0	0	0	-1.32206	0	0	0	0	0	0	0	0	0	0	0	0	0	0	0	0	0	-0.519772	0	0	0.535576	-0.544093	0.439508	0.397942	0.328179
asparagine_biosynthetic_process_GO	0	0	0	0	0	0	0	0	-1.61262	0	0	0	0	0	0	0	0	0	0	0	0	0	0	0	0	0	-0.74339	0	0	-0.733691	0	0.643796	-0.543661	0.495405
asparagine_catabolic_process_GO	0	0	0	0	0	0	0	0	0.920909	0	0.54233	-0.499656	-1.01067	-1.31419	-0.374417	0	0.390946	0	0.269233	-0.291935	0	0.22222	-0.833336	-0.319111	-0.603151	0.247233	0.252337	-0.501455	0.14289	1.84671	-2.86573	-1.78831	2.1251	-0.82221
asparagine_degradation	0	0	0	0	0	0	0	0	0	0	0	0	0	-0.989378	0	0	0	0	0	0	0	0	0	0	0	0	0	0	0	0.535576	-1.59937	0	0.397942	-0.436264
asparagine_metabolic_process_GO	0	0	0	0	0	0	0	0	0	0	0	0	0	-1.26707	0	0	0	0	0	0	0	0	0	0	0	0	0	0	0	0	-0.772661	0	0	-0.63966
aspartate_biosynthesis	0	0	0	0	0	0	0	0	0	0	0	0	0	0	0	0	0	1.56982	0.550315	-0.578928	0	0	0	0.483159	0	-1.26021	-1.145	-0.386794	0	0.396137	-0.403825	0.311117	0.27551	0.217873
aspartate_catabolic_process_GO	0	0	0	0	0	0	0	0	0	0	0	0	0	0	0	0	0	0	0	0	0	0	0	0	0	0	0	0	0	0.762454	-0.772661	0	0.59002	0
aspartate_metabolic_process_GO	0	0	0	0	0	0	0	0	0	0	0	0	-1.09072	0	0	0	0	0	0	0	0	0	0	0	0	0.921949	0	0	0	0	0	0	0	-0.63966
aspartic-type_endopeptidase_activity_GO	0	0	0	0	0	0	0	0	0	0	0	0	0	0	0.646436	0.53695	0	-0.533849	0	0	0.489266	0.319012	0.363908	0	0.429675	0	0	0.275374	0	0	-0.246664	-0.229132	0	-0.170182
assembly_of_large_subunit_precursor_of_preribosome_GO	0	0	0	0	0	0	0	0	0	0	1.03598	0	0	-0.989378	0	0	0	0.728449	0	0	0	0	0.692046	0.630749	0.769827	0.672525	0	0	0.513762	0.535576	0.495661	0	0.397942	0
astral_microtubule_GO	0	0	0	0	0	0	0	0	0	0	0	0.974236	-2.20739	-0.989378	0	0.891794	0	0	0	0	0	0	-0.724997	0	-0.588988	0	0	0	0.513762	0	0	-1.54635	0	-0.436264
astral_microtubule_organization_GO	0	0	0	0	0	0	0	0	0	0	0	0	0	0	0	0	0	0	0	0	1.10534	0	0	0	-0.825772	0	0	-0.749951	0	0	0	-0.744207	-0.543661	-0.63966
asymmetric_protein_localization_GO	0	0	0	0	0	0	0	0	0	0	0	0	0	0	0	0	0.858472	0	0	0	2.23584	0	0	0	0.769827	0	0	0	0.513762	0	0	-0.520445	0	0
asymmetric_protein_localization_to_new_mitotic_spindle_pole_body_GO	0	0	0	0	0	0	0	0	0	-1.45785	-1.63307	0	-1.09072	0	1.29097	0	-1.14131	0	0	0	-0.979659	-1.11535	-0.980938	0	-0.825772	-0.810852	0	-0.749951	-0.801731	0	0	-0.744207	0	0
attachment_of_mitotic_spindle_microtubules_to_kinetochore_GO	0	-1.94071	0	0	0	0	0	0	0	-1.00322	-1.17092	-0.822775	0.980398	0.732134	0.846929	0.730457	-0.710897	-0.727126	-0.718923	0	0	0.489046	0	-0.6125	0	-0.433073	0	0	0	0	1.09583	-0.382531	0	0.75532
attachment_of_spindle_microtubules_to_kinetochore_GO	0	0	0	0	0	0	0	0	0	0	0	0	0	0	0	0	0	0	0	0	0	0	0	0	-0.825772	0	0	0	0	0	0	0	0	-0.63966
attachment_of_spindle_microtubules_to_kinetochore_involved_in_homologous_chromosome_segregation_GO	0	-2.11603	0	0	0	0	0	0	0	1.41428	-1.34203	0	1.14857	0.893534	1.01202	0.891794	0.858472	-0.888334	0.702725	0	0	0.637101	0	-0.768546	0	0	0	0	0	0	0.495661	-0.520445	-0.363202	-0.436264
autophagic_vacuole_formation_GO	0	0	1.81672	0	0	0	0	-0.809593	0	0	0	0.441748	0.592811	0.375479	1.24602	0	0.347592	0.249954	0	1.74088	0.931577	-0.338933	-0.73652	0.183945	1.55794	0	2.14726	1.04951	0.115626	0.127353	0.106279	1.25158	0.595993	0.0383701
autophagosome_assembly_GO	0	0	1.57583	0	0	0	0	-1.48013	0.646378	0	-0.555139	0.75627	0.394285	0.210231	0.818136	-0.612852	0.575445	0.116422	0.104095	2.56186	0.545324	-1.10481	-1.37407	-0.136944	3.12064	-0.0537428	4.46963	-0.750479	-0.0512399	0.418161	0.138076	0.888371	2.32482	0.118324
autophagosome_maturation_GO	0	0	0	0	0	0	0	0	0	0	0	0	0	0	0	0	0	0	-1.15029	0	0	0	0	0	0	0.921949	0	0.817329	0.736101	0	0	0	0	-0.63966
autophagy_GO	0	0	0.837289	0	0	0	0	-1.59058	1.24067	-0.111794	0.271163	-0.20174	-0.756773	0.349463	-0.579437	-1.71736	0.441377	-1.38122	-1.00984	0.802141	-0.758665	-1.47418	-0.7643	-0.228243	0.538979	-0.211097	3.0131	1.02723	-0.121114	1.37057	-0.141118	-1.22896	1.1456	-0.574978
axial_cellular_bud_site_selection_GO	0	0	0	0	0	0	0	-1.85372	0	0	-0.723109	0.401766	0.549195	-1.11004	-0.84376	-0.329727	-1.69007	-0.33368	0.619526	-0.221079	-0.653373	-0.302581	-1.29022	-1.40732	-3.41349	-2.35889	-0.349794	-0.357063	-1.52234	-0.339179	-0.382796	-1.35	0.0476804	-1.05799
azole & statin_LEE_NEGATIVE	0	0	0	0	0	0	-0.912538	-1.95701	0.866736	-2.71344	-0.769423	0.441748	0.592811	-1.20426	-0.931577	-2.93849	-0.990553	0.742321	0.23189	0.329391	-2.31755	-2.79821	-0.73652	-0.278995	-1.06834	0.211285	2.14726	-2.40531	0.40533	3.50776	-1.63428	-3.41452	1.78636	-1.97093
azole & statin_LEE_POSITIVE	0	-0.864928	-2.34638	1.09492	-0.864928	-0.864928	-0.334156	-0.728777	-0.633142	0.774667	-0.229915	-0.858616	-0.771669	-1.87968	-0.256358	-2.49043	0.876979	0.502466	-0.313874	-1.16069	-0.772329	-1.72094	0.414206	-0.173414	-2.43428	0.602914	0.385892	-0.120728	0.349407	-3.18964	-0.655842	-1.1049	-1.947	-0.451608
azole_transport_GO	0	0	0	0	0	0	0	0	1.73893	0	0	1.25105	-1.09072	0	0	0	0	0	0	1.10206	0	0.88154	0	0	-0.825772	0	0.929966	0	-0.801731	0.762454	0	-0.744207	0.59002	0
barbed-end_actin_filament_capping_GO	0	0	0	0	0	0	0	0	1.05937	0	-0.958919	0	-1.28805	0	-1.31384	0.53695	1.35278	0	-0.526227	0.486593	0.489266	0.319012	-1.09849	0.313915	-0.280956	0.347794	0.353619	0.275374	-0.265188	0.240306	-0.764522	-0.229132	0.145418	-0.170182
barrier_septum_assembly_GO	0	0	0	0	0	0	0	0	0	0.953798	0.599389	-0.555545	-0.414478	-0.557508	-0.425832	0	1.19743	0.335478	0	0	0.425832	-0.433657	0.891557	0	-0.709812	0.856585	0.297099	-0.601492	1.21131	0.618861	0	-0.18241	0.399095	-0.130044
base-ecision_repair_GO	0	0	0	0	0	0	0	0	0	0	0	0	0	0	0	-0.611796	0	-0.616563	-0.608656	-0.474814	0	0	-0.467577	-0.50669	0	0	-0.291919	0	0	0	-0.311797	0.228752	0.197778	0.540161
base-excision_repair,_AP_site_formation_GO	0	0	0	0	0	0	0	0	0	0	0	0	0	0.621395	0	0.619776	0	-0.616563	-0.608656	-0.474814	0	0.390353	-0.467577	1.10779	0.507847	0	-0.894398	0	0	-0.285457	-0.311797	0.743008	-0.602778	1.22061
base-excision_repair,_AP_site_formation_via_deaminated_base_removal_GO	0	0	0	0	0	0	0	0	0	0	0	0	0	0	-1.10534	0	0	0	0	0	-0.979659	0	0	0	1.03062	0	0	0	0.736101	-0.733691	0	0.643796	-0.543661	0
base-excision_repair,_base-free_sugar-phosphate_removal_GO	0	0	0	0	0	0	0	0	0	0	0	0	0	1.16503	0	1.16316	0	-1.15945	0	0	0	0	0	0	0	0	0.929966	0.817329	0	0.762454	0	0	0.59002	0
base-excision_repair_GO	0	0	0	0	0	0	0	0	0	0	0	0.36707	0	0.305145	-0.768024	0.303849	0	-2.52804	-0.294977	-0.193929	-0.188093	-0.271419	-0.585871	-0.654426	1.28467	0.506191	-0.296999	-0.0818396	0.289605	-0.287181	-0.327652	0.492209	-0.684002	0.583436
basic_amino_acid_transmembrane_export_from_vacuole_GO	0	0	0	0	0	0	0	0	0	-1.00322	0	-0.822775	0	-0.824909	0.846929	0	0	-0.727126	0.550315	0.676049	0.678953	0	-0.571282	0.483159	-0.444694	-0.433073	-0.381928	-0.386794	-1.24445	0.396137	0.360407	0	0.89671	0.217873
basic_amino_acid_transmembrane_transport_GO	0	0	-1.78694	0	-1.642	0	1.53404	0	0.984029	0.953798	1.53458	0.544015	-0.414478	-0.557508	-1.15953	0.471684	1.19743	0.957338	0	-0.339195	0.425832	0.793746	0.891557	0.260062	-0.229613	2.70893	0.297099	0.697407	2.06984	0.192508	0.166298	-1.23004	0.108612	-0.457736
basic_amino_acid_transport_GO	0	0	-1.86558	0	-1.72041	0	1.61222	0	1.05937	1.02884	1.69713	0.611696	-0.477416	-0.625583	0.646436	0.53695	1.35278	1.105	0	-0.398325	0.489266	0.319012	1.03657	0.313915	-0.280956	3.14549	0.353619	0.832739	1.45596	0.240306	0.211188	-1.47566	0.145418	-0.575223
beta-alanine_biosynthesis	0	0	0	0	0	0	0	0	0	0	0	0.810204	0	0	0	0	0	0	0	0	-0.570203	0.489046	0	0	0	0	0.528636	0.438104	0.376546	-0.374774	0.360407	0.311117	-0.246441	0.217873
bicarbonate_transport_GO	0	0	0	0	0	0	0	0	0	0	0	0	0	0	0	1.16316	0	-1.15945	0	0	0	0.88154	0.94401	0.874239	-0.825772	0	0	0.817329	0	0.762454	-0.772661	0	0.59002	0
bile_acid_and_bile_salt_transport_GO	0	0	0	0	0	0	-1.78805	0	0	0	0	0	0	0	0	0	0	-1.15945	0	1.10206	0	0	0	0	0	0	0.929966	0	0	0.762454	-0.772661	0	0	-0.63966
bilirubin_transport_GO	0	0	0	0	0	0	0	0	-1.1512	0	0	0	0	0	0	0	-0.710897	0	0.550315	0	0	0	0	1.37115	-0.444694	-0.433073	-0.381928	0	-1.24445	-0.374774	0.360407	0.311117	0.27551	0.75532
binding_GO	0	0	0	0	0	0	0.657064	1.86835	0.221249	0.595464	0.160464	-0.56774	2.72666	0.963974	0.625043	0.957515	1.19653	-0.180582	0.372312	0.483105	1.10635	2.7033	0.347034	1.40202	1.15089	0.994382	1.03037	0.141507	0.70737	1.08474	0.180845	1.22691	1.1536	0.633596
biofilm_formation_GO	0	0	0	0	0	0	0	0	0	0	0	0.810204	0	0	0	0.730457	0.698401	0.574538	0	-1.57927	-1.56049	0.489046	0	1.37115	0	-1.26021	-1.145	0	-0.426021	-1.12871	1.09583	0.981341	-0.826158	1.68909
biological_process_GO	-0.0471059	-0.0183141	-0.0471059	-0.241278	-0.0183141	0	0.0424372	-0.00311986	-0.0314073	0.0294625	-0.469003	-0.162864	-8.69e-06	-0.0161235	-0.000626705	-0.0632908	-0.000136824	-0.0406776	-0.427317	-0.283835	-0.0277388	0.0692022	-0.0080712	-0.278179	6.51e-06	-0.347926	-0.674006	-0.00861708	-0.264614	-1.27365	-0.916695	0.972548	-0.864912	1.93703
biopolymer_biosynthetic_process_GO	0	0	1.23665	0	-2.22479	-0.948003	2.00831	-0.869036	0.363237	-0.541816	-0.287796	-0.306424	0.509352	0.20974	1.1823	-0.455329	0.178126	-0.464298	-3.83205	0.68796	-0.217277	-0.394914	-0.434251	-1.28343	1.2889	0.0562577	1.78428	-0.416048	0.107109	0.690014	-1.03727	-0.403287	0.886605	0.122405
biosynthetic_process_GO	0	0	0	0	0	0	0	0	0	-0.990902	-0.506585	-0.686264	-0.910826	-0.689706	0.252186	0.54192	0	0.323401	-1.69881	0.143997	0.465795	-0.150656	-0.0906333	-0.782271	-0.41765	0.0695956	0.0722612	-0.309845	-0.0368102	0.326459	-0.65041	-2.05403	1.34779	-0.389089
biotin_biosynthesis	0	0	0	0	0	0	0	0	0	0	-1.34203	0	0	0	1.01202	0	0	0	0.702725	-0.733098	-0.723853	0.637101	0	0	0	-0.576281	0	0	0	-0.511781	0	0.439508	-0.363202	0.328179
biotin_biosynthetic_process_GO	0	0	0	0	0	0	0	0	0	0	-1.17092	0	0	0.732134	0.846929	0	0	0	0.550315	-0.578928	-0.570203	0.489046	0	0	0	-0.433073	0	0	0	-0.374774	0.360407	0.311117	-0.246441	0.75532
bipolar_cellular_bud_site_selection_GO	0	0	0	0	0	0	0	0	0	0	0	0	-0.255307	-1.028	-0.264824	0	-0.288848	0.190985	0.55164	0.262671	0.768024	0	0	-0.216933	-2.17072	-0.796956	0.161158	-1.20265	-0.359581	0.701887	-0.0901959	-1.1865	1.30549	-0.485552
borate_transmembrane_transport_GO	0	0	0	0	0	0	0	0	0	0	0	0	0.980398	0	0	-0.722182	0	0	0	0	-0.570203	-1.81119	-0.571282	-0.6125	0.613717	0	0	0	0	0	-1.1946	0	0	-0.974731
borate_transport_GO	0	0	0	0	0	0	0	0	0	0	0	0	0	0	0	0	0	0	0	0	0	-2.25532	0	0	0	0	0	0	0	0	-0.544093	0	0	-0.436264
box_C/D_snoRNP_assembly_GO	0	0	0	0	0	0	0	0	0	0	0	0	-1.48723	0.621395	0.732718	0	0	0	1.24786	0	0	0.390353	0	0.384874	-1.02707	-0.338556	-0.894398	0	-0.332084	0	0.8486	0.743008	-0.602778	0.540161
branched-chain_amino_acid_biosynthetic_process_GO	0	0	0	0	0	0	-1.03064	0	-0.865612	0	0.599389	1.41634	0	0	0.577793	0.471684	0.443059	0.335478	0.91078	0	-0.948994	0.793746	0.306755	0.260062	0	0.291645	-1.22815	0.697407	-0.215156	0.192508	0	0.131932	0.108612	0.711302
branched-chain_amino_acid_catabolic_process_GO	0	0	0	0	0	0	0	-0.863188	0	0	0	0	0	0	0.521292	0	0	0.288424	0.794614	-0.291935	-0.83134	0.22222	0	0	0	-0.181478	-0.493041	-0.501455	0	-0.141727	0.132412	-0.14684	0.0819906	-0.368829
branched-chain_amino_acid_metabolic_process_GO	0	0	0	0	0	0	0	0	0	0	0	0	0	0	0	0	0	0	0.956017	0	-0.979659	0	0	0	0	0	-0.74339	0	0	0	0	0	0	0.495405
branched-chain_amino_acid_transport_GO	0	0	0	0	0	0	0	0	0	0	0	0.810204	0	-0.824909	0	0	0	0	0	0	0	0	0	0	-0.444694	0.522017	0	0.438104	0	0	0	0	0.27551	-0.974731
branched_chain_family_amino_acid_biosynthetic_process_GO	0	0	0	0	0	0	0	0	0	0	0	0	0	0	0	0	0	0	0.956017	0	-0.979659	0	0	0	0	0	-0.74339	0	0	0	0	0	0	0.495405
branched_chain_family_amino_acid_catabolic_process_GO	0	0	0	0	0	0	0	0	0	0	0	0	0	0	0.846929	0	0	0.574538	1.51756	-0.578928	-1.56049	0	0	0	0	-0.433073	-0.381928	-0.386794	0	0	0.360407	0	0.27551	0.75532
budding_cell_apical_bud_growth_GO	0	0	0	0	0	0	0	0	0	0	0	0	0	0	0	0	0	-0.468696	0	0.423271	0.425832	-1.17677	-0.332725	0	-0.709812	0	0	0.224486	0	0.192508	-2.19159	-1.23004	0.893632	-1.7602
budding_cell_bud_growth_GO	0	0	0	0	0	0	0	-0.650938	0	0	0.971234	0.309683	-2.86015	-1.65467	-2.01753	0.728977	0.675541	0.478747	0.913882	-0.485419	0.643573	-1.27648	-0.473815	1.28688	-1.7761	2.15156	0.410561	-2.17832	1.44955	0.233198	0.459129	-2.15228	-0.483447	-0.679061
budding_cell_isotropic_bud_growth_GO	0	0	0	0	0	0	0	0	0	0	0	0	0	0	0	0	0	0	0	0	0	-1.11535	0	0	-0.825772	0	0	0	0	0	-0.772661	-0.744207	0	-0.63966
butanediol_biosynthesis	0	0	0	0	0	0	0	0	0	0	0	0	0	0	0	0	0	0	0	0	0	0	0	0	0	-0.810852	0	0.817329	-0.801731	-0.733691	0	0	-0.543661	0
butanediol_biosynthetic_process_GO	0	0	0	0	0	0	0	0	0	0	0	0	0	0	0	0	0	0	0	0	0	0	0	0	0	-0.810852	0	0.817329	-0.801731	-0.733691	0	0	-0.543661	0
butanediol_degradation	0	0	0	0	0	0	0	0	0	0	0	0	0	0	0	0	0	0	0	0	0	0	0	0	0	-0.810852	0	0.817329	-0.801731	-0.733691	0	0	-0.543661	0
cAMP-dependent_protein_kinase_comple_GO	0	0	0	0	0	0	0	0	0	0	0	0	0	0	0	0.891794	0.858472	0	0	-0.733098	0	0.637101	0	0.630749	0.769827	-0.576281	-0.519772	0.581788	0	-0.511781	0	0.439508	0.397942	1.09875
cAMP-mediated_signaling_GO	0	0	0	0	0	0	-1.49398	0	-1.32206	1.41428	1.03598	0.974236	0	0	0	0.891794	0.858472	0	0.702725	0.835168	0.838198	0.637101	0.692046	0.630749	0	0.672525	-0.519772	1.68318	0.513762	0.535576	0.495661	-0.520445	0.397942	0.328179
cadmium_ion_transmembrane_transport_GO	0	0	0	0	0	0	0	0	0	0	0	0	0	0	0	0	-0.871475	0	0.702725	0	0	-0.84743	0	0.630749	-0.588988	-0.576281	-0.519772	0	-0.568549	0	0.495661	0	0.397942	0.328179
cadmium_ion_transport_GO	0	0	0	0	0	0	0	0	0	0	0	0	0	0	0.846929	0	-0.710897	-0.727126	1.51756	0	0	-0.687801	0	1.37115	-0.444694	-0.433073	-0.381928	0.438104	-0.426021	0	0.360407	0	0.27551	-0.308309
calcineurin_comple_GO	0	0	0	0	0	0	0	0	0	0	-2.81076	0	0	0	0	0	-0.710897	-0.727126	0	0.676049	0	-0.687801	-0.571282	0	0	-0.433073	-0.381928	0	-1.24445	-0.374774	-0.403825	-0.382531	0.27551	-0.308309
calcium & mitochondrial duress_LEE_NEGATIVE	0	0	0	0	0	0	0	-0.430246	0	0.453907	-0.396157	-0.487281	-0.284175	-0.975408	-0.643204	-0.737319	0.685051	0.186696	-0.730086	-0.048342	-1.2239	0.112994	-0.183565	-2.66068	-0.0821176	0.64108	1.06144	-0.560573	1.23059	-0.522941	0.0381036	-0.547125	0.701287	-0.332736
calcium & mitochondrial duress_LEE_POSITIVE	-0.655356	-0.52965	-1.6238	0.741928	-0.52965	-0.52965	0.440588	-1.41851	-0.431722	-1.06441	2.04624	-0.282803	-2.05606	1.1521	-0.864108	-3.06622	1.95934	0.411474	0.64848	-1.60858	-1.85253	-1.51185	1.0199	-0.76146	-2.04467	2.3614	1.45519	-1.59014	1.00738	3.38505	-0.850424	-1.06515	-0.20503	-2.06978
calcium-mediated_signaling_GO	0	0	0	0	0	0	0	0	0.920909	-0.664418	-0.822559	-1.31007	0	0	1.35674	-1.11713	-1.09565	0.288424	-0.408536	-0.291935	-0.284966	-1.0518	-0.285825	0	-0.189744	0.247233	1.47785	0.591441	0	-1.01875	-0.531078	-0.494083	-0.270201	-1.46699
calcium_ion_binding_GO	0	0	0	0	0	0	0	0	0	0	-0.723109	0	0	0.939574	-0.295692	0	-0.320749	-0.33368	-0.327128	0.293442	-0.214882	-0.302581	-0.655219	-0.245417	0.246313	0.571974	0	0.128591	-0.121502	0.80576	-0.826435	-0.350693	0.930247	-1.05799
calcium_ion_homeostasis_GO	0	0	0	0	0	0	0	0	0	0	0	0	0	0	0	0	0	0	0	0	0	0	0	0	0	0.921949	0	0	0	0	-0.772661	0	0	0
calcium_ion_import_across_plasma_membrane_GO	0	0	0	0	0	0	0	0	-1.61262	0	0	0	-1.09072	0	0	0	0	0	0.956017	0	0	0	0	0.874239	-0.825772	0	-0.74339	0.817329	0	-0.733691	0	0	-0.543661	0
calcium_ion_transmembrane_import_into_cytosol_GO	0	0	0	0	0	0	0	0	0	0	0	0	0	0	0	0	0	0	0	0	0	0	0	0	1.03062	0	0	0	0	0.762454	0	0	0.59002	-0.63966
calcium_ion_transmembrane_transport_GO	0	0	0	0	0	0	0	-0.762821	-0.704778	0	0	0	-0.285738	-0.414116	0	-0.329727	0.310885	0	-0.327128	-0.221079	0.295692	-0.302581	0.602595	0.507966	-0.446263	-0.427982	-0.349794	0.128591	-0.416978	0.371124	0.0858134	0.0624666	1.5207	-0.0612352
calcium_ion_transport_GO	0	0	0	0	0	0	-0.912538	-0.809593	-0.750865	0	0	-0.452619	-0.321336	-0.454471	0	-1.01149	0.347592	-0.371308	-0.364499	0.329391	-0.7346	0	-0.247504	-0.810442	-0.517102	0.211285	0.216054	0.506065	-0.145997	0.930254	-0.132064	0	0.595993	-0.299726
calmodulin_binding_GO	0	0	0	0	0	0	0	0	0	0	-2.30098	0	0.774042	0.53851	0.646436	0	0.507212	-0.533849	0	0.486593	0	0	-0.391478	0	0	-0.271124	-0.228638	0	-0.265188	-0.222807	-0.246664	0.580763	0.145418	0
carbohydrate_catabolic_process_GO	0	0	0	0	0	0	0	-1.38502	0	0	0	0.974236	0	0	-0.838198	-0.883203	-0.871475	0	0	0.835168	0	-0.84743	0	0	0	0.672525	0	-0.525194	1.5313	0	-1.59937	-0.520445	0	-0.436264
carbohydrate_derivative_metabolic_process_GO	0	0	0	0	0	0	0	0	0	0	0	0	0	0	0	0	0	0.984783	0.956017	0	0	0	0	0.874239	0	0	0	-0.749951	-0.801731	0	0.713988	0	0	0.495405
carbohydrate_metabolic_process_GO	0	0	0.87406	0	-0.602701	0	-0.152331	0.27327	-0.269622	-0.329332	0.163645	0.236083	-0.158725	0.0571966	-0.720023	0.13449	1.09499	-0.0160983	-0.406232	0.304827	-0.713685	-0.33113	-0.122272	0.355651	0.310769	0.69269	-0.250021	-0.1761	0.232915	-0.459549	-0.619335	-0.362889	0.225344	-0.503224
carbohydrate_phosphorylation_GO	0	0	0	0	-1.3456	0	0	0	0	-1.21232	0.356463	-0.319317	0	0	-0.643573	-0.2448	-0.236838	-0.248315	-0.242492	0.638831	-0.14574	-1.27648	-0.473815	-1.07535	0	0.118557	0.410561	0.285791	0.0520078	0.0594706	-1.00361	-0.216973	0.106117	-0.679061
carbohydrate_transmembrane_transport_GO	0	0	0	0	0	0	0	0	0	0	0	0	0	1.16503	0	0	0	0.984783	0	0	-0.979659	0	0	0	0	0	-0.74339	0	0	-0.733691	0	0.643796	-0.543661	0.495405
carbohydrate_transport_GO	0	0	0	0	0	0	0	-0.500555	0	-0.331019	0	-0.204352	0	0.474371	-0.121141	-0.1442	-0.44427	0.0733124	-0.1424	-0.600808	-0.582175	0.176461	0.229578	-0.674127	-0.135599	-1.48425	-0.0866896	-0.0900879	-0.970458	-0.452654	-0.268021	0.548017	-0.344717	0.472572
carbon_catabolite_activation_of_transcription_from_RNA_polymerase_II_promoter_GO	0	0	0	0	0	0	0	0	0	-0.724134	0	0	0	0	0	-0.464268	-0.454183	0.335478	0	-0.965793	0	0.264796	0.306755	-1.03059	-0.709812	-0.220589	0.297099	1.40344	-0.674708	0.192508	-0.198275	-0.593584	0	-0.457736
carbon_catabolite_repression_of_transcription_GO	0	0	0	0	0	0	0	0	0	0	0	-1.26475	-1.09072	0	1.29097	0	0	0	0	-0.989963	0	0.88154	0	0.874239	-0.825772	0	-0.74339	0	-0.801731	-0.733691	0.713988	0.643796	-0.543661	0.495405
carbon_utilization_GO	0	0	0	0	0	0	0	0	0	0	0	0	0	0	0	0	0	0	0	0	0	-0.433657	-0.332725	-0.367878	0.368925	0	0	0	0	0.192508	-0.198275	0.131932	0.108612	0.299
carboxylic_acid_metabolic_process_GO	0	0	0	0	0	0	0	0	0	-0.530957	0	-0.377309	0	0	-0.768024	0.303849	0.801904	0	0	0.262671	0.264824	-0.271419	-0.585871	0	-0.111628	1.03313	0.516739	0.377306	0.289605	0.0863806	-0.327652	-0.297833	0.162637	-1.47299
carboxylic_acid_transport_GO	0	0	0	0	0	0	0	0	0	0	0	0	0	0	0	0	0	0	0	-0.989963	0	0.88154	0	0.874239	0	-0.810852	-0.74339	0.817329	-0.801731	-0.733691	0.713988	0.643796	-0.543661	0.495405
carboy-lyase_activity_GO	0	0	0	0	0	0	0	0	0	-0.796043	0	-0.623565	0	0	2.94638	-0.529254	-0.51878	-0.533849	0.372795	-0.398325	0	-0.497423	0	1.80279	0	0	0.353619	0.832739	0	0.240306	-0.246664	-0.229132	0.145418	-0.575223
carboylesterase_activity_GO	0	0	0	0	0	0	0	-1.09295	0	0	0.755461	0	0	0.621395	-0.570211	0.619776	0	0	0	-0.474814	-0.466556	-0.578709	0.438337	-0.50669	0	0.421171	0	-0.296324	0.287057	-0.879193	0	0	-0.602778	0.540161
cardiolipin_acyl-chain_remodeling_GO	0	0	0	0	0	0	0	0	0	0	0	0	0	0	0	0	0	0	0	0	0	0.88154	0	0	0	0	0	0	-0.801731	-0.733691	0	0	-0.543661	0
cardiolipin_biosynthetic_process_GO	0	0	0	0	0	0	2.30612	0	0	-1.45785	1.31617	-1.26475	0	-1.26707	-1.10534	-1.15393	1.12729	0.984783	-1.15029	1.10206	1.10534	0	0.94401	-1.02921	-0.825772	0.921949	0	0	0.736101	-0.733691	0.713988	0	0	-0.63966
cardiolipin_metabolic_process_GO	0	0	0	0	0	0	0	0	0	0	0	0	0	0	0	0	0	0	0	0	0.489266	0.319012	0	0	0.429675	0	0	0.275374	-0.265188	-0.222807	-0.246664	-0.229132	0.510655	-1.22889
cargo_loading_into_COPII-coated_vesicle_GO	0	0	0	0	0	0	0	0	0	0	0	0	0	0	0	0	0	-1.15945	0	0	0	0	-0.980938	0	0	0	0	0	0.736101	0.762454	-0.772661	0	0	0
carnitine_metabolic_process_GO	0	0	0	0	0	0	0	0	0	-1.00322	0	-0.822775	0	0	0	-0.722182	0.698401	0	-0.718923	0	-0.570203	0.489046	0	-1.65124	-0.444694	-0.433073	-0.381928	0	-0.426021	-0.374774	0	0.311117	-0.246441	0.75532
carnitine_shuttle	0	0	0	0	0	0	0	0	0	-1.00322	0	-0.822775	0	0	0	-0.722182	0.698401	0	-0.718923	0	-0.570203	0.489046	0	-1.65124	-0.444694	-0.433073	-0.381928	0	-0.426021	-0.374774	0	0.311117	-0.246441	0.75532
catabolic_process_GO	0	0	0	0	0	0	0	0	0	0	1.03598	0	0	-0.989378	-0.838198	0	-0.871475	0.728449	0.702725	-0.733098	-0.723853	0	0	0	0	0.672525	-0.519772	-1.55703	-0.568549	0	1.49037	-0.520445	-0.363202	0.328179
catalytic_activity_GO	0	-1.36336	-0.664067	0	-1.36336	0	-0.77236	1.94515	-0.447631	0.612646	-0.844631	-1.38678	-0.844849	0.65265	1.52774	-1.14783	0.350202	-0.883585	0.909724	-0.459678	-1.0399	-0.70528	-1.04717	0.703394	1.06484	-0.312456	-1.63538	-0.612235	-0.125552	-0.293875	-0.141147	0.301113	0.522462	0.974903
cation_binding_GO	0	0	0	0	0	0	0	0	0	0	0	0	-0.666063	0	0	0.730457	0	0	0.550315	0	1.79249	0	0	0.483159	1.65383	0	1.47055	0	0.376546	0	-0.403825	0	0.27551	0
cation_transmembrane_transport_GO	0	0	0	0	0	0	0	0	0	0	0	0.264095	0	-0.274699	0.29083	0.209122	0	-0.206925	0.104095	-0.83054	0	0.0757771	0.0991764	0.0732826	-0.226106	-0.49509	-0.0370206	0.505864	-0.0512399	-1.16239	0.138076	0.25802	-1.00529	-0.253203
cation_transmembrane_transporter_activity_GO	0	0	0	0	0	0	0	0	0	0	0	0	0	0	0	0.53695	0.507212	0	0	-0.398325	0	0.319012	0.363908	0	-0.280956	0.347794	0.353619	0	0.224249	-0.706803	-0.246664	-0.229132	-0.453737	0.398202
cation_transport_GO	0	0	0	0	0	0	-0.66318	0	-0.512901	0	0.287514	0.24465	0	0	0	0.581949	1.05816	0	-0.18434	-0.764146	0.160022	0.559699	0.674197	0.0634305	-0.0495042	0.6327	-0.136371	0.191653	0.3325	-1.04772	0.117437	0.220272	0.647063	0.226727
cell wall signaling_LEE_NEGATIVE	0	0	0	0	0	0	0	0	0	0	0	1.25105	0	0	0	0	0	0	0	-0.989963	0	0	0	0	0	0.921949	0.929966	0	0	0	0	0	0	0
cell wall signaling_LEE_POSITIVE	-1.23121	0	0	0	0	-1.09005	0	-1.1217	1.22952	0	0.183629	0	-0.615939	0.364827	-1.67292	-0.737319	1.16713	-0.10643	-0.348077	0.0837219	-0.426284	-1.13317	-0.778659	-0.899809	-0.220861	2.09057	1.55393	-0.560573	0.840941	0.59043	0.479175	-0.305897	0.443218	-0.170488
cell wall_LEE_NEGATIVE	0	-0.72447	-0.85824	0.948929	-0.72447	-0.72447	-0.664079	-2.31097	1.80546	-1.44374	1.90665	-1.65425	-0.385144	-0.817962	-2.72993	-3.72828	2.36303	0.560265	-0.797986	-1.13924	-3.81502	-2.80776	0.930524	-1.33292	-1.91149	3.21669	3.29747	-1.69052	1.27589	6.36411	0.480532	-1.64713	1.13957	-0.735588
cell wall_LEE_POSITIVE	-1.1336	0	-1.1336	0.504925	-1.62751	-1.62751	-0.0276689	-1.24381	1.1011	-1.23628	-2.3477	1.73874	-6.54886	0.86984	-2.20304	-0.625389	-5.61112	0.324443	-0.225455	1.58871	-0.529831	-3.01014	-2.81025	-0.807541	-6.33209	1.30281	1.84492	-1.25816	1.46721	0.752471	-0.698	-4.58505	0.81914	-1.19659
cell-cell_adhesion_GO	0	0	0	0	0	0	0	0	0	0	0	0	0	0	0	0	0	0	0	0	-0.979659	0	0	0	0	-0.810852	-0.74339	0	0	-0.733691	0.713988	0.643796	-0.543661	0.495405
cell_adhesion_GO	0	0	0	0	0	0	0	0	0	0	0	0.611696	0	0	0.646436	0	0.507212	0	-0.526227	-0.398325	-0.390514	0	0	0.313915	0	0.347794	0	-0.232621	-0.265188	0.240306	0.211188	0.580763	0.145418	0.919507
cell_adhesion_involved_in_single-species_biofilm_formation_GO	0	0	0	0	0	0	0	0	0	0	0	0	0	0	0	0	0	0	0	0	-0.979659	0	0	0	0	-0.810852	-0.74339	0	0	-0.733691	0.713988	0.643796	-0.543661	0.495405
cell_budding_GO	0	0	0	0	0	0	0	0	0	1.02884	0.668601	-0.623565	0	0	0.646436	0	0	0.394392	0	0.486593	1.31384	0.934282	0.363908	0.313915	0	0	-0.228638	0.275374	0	0.749239	0	0.172343	-0.453737	0.398202
cell_communication_GO	0	-1.51861	0	0	0	0	0	0	0.866736	0.837086	-0.769423	0	-0.907911	-0.454471	-1.74943	-2.93849	-0.990553	-0.371308	-0.364499	0	-2.31755	-0.338933	-0.247504	-0.810442	-0.517102	2.12012	2.14726	-0.903869	0.875004	2.45643	-1.63428	-1.54649	0.595993	-1.97093
cell_corte_GO	0	0	0	0	0	0	0	0	0	1.12161	0.755461	-0.709211	-1.48723	-0.711286	0	0	0.588897	-0.616563	0	0	-0.466556	0.390353	0.438337	0	-1.02707	1.18896	0	0	0.287057	0	0	-0.89568	-0.172984	-0.226288
cell_cycle_GO	-1.29283	-0.384236	0	0	0	0	0.304626	0.393904	-0.190997	-0.738233	-0.694567	-0.989268	-2.7975	0.38807	0.0871426	0.0468383	-2.25745	-1.74986	-0.492194	0.228789	-0.568667	-0.90534	-0.435785	0.0547555	-2.31247	-0.541865	0.185149	-0.203827	-0.764302	0.240972	0.166945	-1.77061	0.197669	-1.19151
cell_death_GO	0	0	0	0	0	0	-0.967119	1.16195	-0.803771	0	0.54233	0.488459	0.643221	0.419938	1.35674	0.418487	0.390946	0	0.269233	-0.291935	1.03504	0.682737	0.261386	0.672102	0	0.247233	-0.493041	0.185044	-0.176514	0.155944	0	0	0.0819906	-0.368829
cell_differentiation_GO	0	0	0	0	0	0	0	0	0	-0.664418	0.54233	0	-0.363545	0.419938	0.521292	0	0	0.288424	0.794614	0.371963	0.374417	0.22222	-0.833336	0	-0.189744	-0.582522	0.252337	0.185044	-0.570056	0.517674	0.132412	-0.14684	1.32334	0.053149
cell_division_GO	-0.659683	-0.533757	0	0	0	0	0.444484	-0.25316	0.0932718	-1.08262	-0.831903	-1.01753	-2.94597	0.148765	0.338306	0.0260814	-2.53299	-1.84721	-1.10294	0.168157	-0.100061	-0.933238	-1.28282	-0.160399	-2.4378	-0.557356	0.0574002	-0.156058	-0.863692	-0.277815	-0.132409	-2.83501	-0.108753	-2.14221
cell_growth_GO	0	0	0	0	0	0	0	0	0	0	1.31617	1.25105	-1.09072	0	0	0	0	0	0	0	1.10534	-1.11535	0	0.874239	-0.825772	0.921949	0.929966	-0.749951	0.736101	0.762454	0	-0.744207	0.59002	0
cell_migration_GO	0	0	0	0	0	0	0	0	0	0	0	0	0	0	0	0	0	0	0	0	0	0	0	0	0	0	0	0	0	-0.733691	0	0.643796	-0.543661	0.495405
cell_morphogenesis_GO	0	-1.31161	0	0	0	0	0	0	0.674811	0.646578	0.331102	0	-0.571383	-0.296593	-0.591726	0	0.622763	-1.29096	-0.65593	0.192401	0.194281	-0.605799	-0.42797	-0.488915	0.992935	0.763805	0.106805	-0.840797	0.432642	-0.177512	-1.42605	-1.32799	0.238374	-0.589523
cell_morphogenesis_involved_in_conjugation_GO	0	0	0	0	0	0	0	0	0	0	0	0	0	0	0	0	0	0	0	0	0	0	-0.980938	0	0	0	0	0	0	0	0	0	-0.543661	0
cell_morphogenesis_involved_in_conjugation_with_cellular_fusion_GO	0	-1.57583	0	0	0	0	0	0	0.920909	0.890972	0	0	-0.363545	0	-1.03504	0	0.390946	-0.415608	0	0	-0.284966	0	-0.285825	0	-1.22688	0.247233	0.252337	-0.149674	-0.570056	1.08222	-0.531078	-0.494083	0.725988	-0.100462
cell_redo_homeostasis_GO	0	0	0	0	0	0	0	0	0	-0.613615	0	-2.17488	0	0	0	-1.01149	-0.990553	0	0.23189	-1.4563	-1.43087	0.592475	0.681653	-0.278995	-0.517102	-0.497668	0.216054	-0.42178	-1.01506	0.436896	0.379711	0.30392	-0.211376	0.443537
cell_redox_homeostasis_GO	0	0	0	0	0	0	0	0	0	-0.677272	0	-2.81363	-0.0610537	0	-0.0656182	-1.07433	-1.0395	-0.296198	-0.0809198	-0.659058	-0.339627	-0.554994	-0.638763	-0.412373	0.17748	-0.00937038	0.273968	0.153599	0.0915799	0.0352695	-0.11697	0.11536	0.764936	0.292314
cell_separation_after_cytokinesis_GO	0	0	0	0	0	0	0	0	0	-0.46586	0.356463	-0.319317	-0.2061	-0.320963	-0.214786	-0.2448	0	-0.723382	-0.242492	0.212819	1.25256	0.354273	-0.473815	0	-0.0800605	0.118557	0	0.285791	-0.0717973	-0.490824	-0.242551	0.355013	0.977621	-0.349321
cell_surface_receptor_linked_signal_transduction_GO	0	0	2.24091	0	-1.94071	-1.94071	0	-1.21343	0	-1.00322	0	0	0.980398	-0.824909	-0.678953	-0.722182	-0.710897	0	-0.718923	-0.578928	-0.570203	-0.687801	-0.571282	-1.65124	-1.28611	0.522017	0.528636	0.438104	0	-0.374774	-2.42008	-1.14638	-0.826158	-0.308309
cell_surface_receptor_signaling_pathway_GO	0	0	-2.56188	0	-2.41551	-2.41551	0	-1.67704	0	-1.45785	0	0	-1.09072	0	-1.10534	-1.15393	-1.14131	0	0	-0.989963	-0.979659	-1.11535	-0.980938	-1.02921	-0.825772	0	0.929966	-0.749951	0	-0.733691	-0.772661	-0.744207	-0.543661	0
cell_wall-bounded_periplasmic_space_GO	0	0	0	0	0	0	0	0	0	0	0	0	0	0	0	0	0	0	0	-0.733098	0	0	0	0	0	0	0	0	0	0	0	0	0	0.328179
cell_wall_GO	0	0	0	0	0	0	0	0	0	-0.496627	0	-0.346563	0.476976	0	0	0.27555	-0.261131	0	1.00537	0.23605	-0.165297	0.117608	0	0.830614	-0.337039	-0.704374	-1.04591	-0.259316	-0.686933	0.0715693	0.226169	0.0388828	0.341173	0.481805
cell_wall_biogenesis_GO	0	0	0	0	0	0	0	0	0	-1.45785	0	0	0	0	0	0	0	0	0	0	0	0	0	-1.02921	-0.825772	0	0.929966	0.817329	0	0	-0.772661	-0.744207	0	0
cell_wall_chitin_biosynthetic_process_GO	0	0	0	1.81672	0	0	0	1.16195	0	0.890972	-0.822559	0.488459	0	0	0	0	-0.401637	0.288424	0	0.371963	0.374417	-0.381921	0.776175	0.217829	-0.603151	0	-0.14644	0.185044	0.483761	0.517674	-0.161162	-0.14684	0.315754	0.227072
cell_wall_chitin_metabolic_process_GO	0	0	0	0	0	0	0	0	0	0	0	0	0	0	-0.838198	0	0.858472	0.728449	0	0	0	0	0	0	0	0.672525	0	-0.525194	0.513762	0	0	-0.520445	0	0
cell_wall_mannoprotein_biosynthetic_process_GO	0	0	0	0	0	0	0	0	0	0.711029	0	0	-0.680253	0.276797	-0.238109	0.27555	0.252046	-0.273077	0	0.697005	-0.165297	0.400595	-1.06102	0	-0.337039	0	0.459848	0.0911291	-0.0852798	1.09753	-0.0749918	0.793946	-0.987673	0.227874
cell_wall_organization_GO	0	-0.568691	0.837289	0	-0.568691	0	-0.422049	-1.06119	0.363227	1.14649	-0.544365	0.342287	0.775907	-0.204619	-0.237214	0.199467	1.20684	-0.337898	0.473994	1.39426	0.579437	-0.857026	-0.388806	-0.228243	-0.355532	0.370744	1.85891	-0.361879	0.318403	0.404107	-0.968664	-1.22896	0.475417	-0.162068
cellular_alcohol_metabolic_process_GO	0	0	0	0	0	0	0	0	0	0	0	0	-0.477416	0	0	1.41696	0	0	1.0566	-0.398325	0	0.934282	-0.391478	1.80279	-0.845865	-1.64087	-0.721006	0	-0.80868	-1.45012	0.211188	0.580763	-1.01844	0.919507
cellular_aldehyde_metabolic_process_GO	0	0	0	0	0	0	0	0	0	0	-0.682171	-0.377309	0	0	0	-0.843678	0	0	-0.837932	0.262671	0.264824	0.136934	0	-0.216933	0	-0.105342	0.161158	0.108046	0.289605	-0.287181	-0.721505	0.492209	-0.684002	0.283759
cellular_amino_acid_biosynthetic_process_GO	0	-0.72447	1.0038	0	-0.72447	0	-5.77798	1.7781	-5.40063	1.69923	3.10381	2.09325	-2.1161	-0.500976	0.888247	2.0893	1.87333	0.560265	1.67294	-1.13924	2.72993	2.36477	1.24151	1.89216	-1.22509	1.84005	-1.99447	3.13055	1.93298	1.14958	-0.503167	-0.58837	0.695492	-0.548352
cellular_amino_acid_catabolic_process_GO	0	0	0	0	0	0	0	0	0	0	0	0	0	0	0	0	0	0.984783	0	0	0	0.88154	0	0	0	0	0	0	0	-0.733691	0	0	-0.543661	0.495405
cellular_amino_acid_metabolic_process_GO	0	0	0	0	0	0	0	-1.60799	0	-0.46586	0.356463	0	-1.96844	-1.65467	-0.643573	-0.2448	-0.696262	-0.248315	0.134244	-0.485419	-0.14574	-0.658075	-0.967792	-0.537237	-0.652272	0.842063	0.122153	-0.944209	-0.270271	0.53895	-1.57967	-0.508166	0.284984	-1.12869
cellular_aromatic_compound_metabolic_process_GO	0	-1.17413	-1.31623	0	-1.17413	0	-0.594	0.775006	0.552131	0.525271	-0.464797	-1.18003	-0.114619	0.149758	0.220023	-0.929253	0.426865	-0.146949	-0.45557	0.396323	-0.263267	-0.412287	-0.584469	0.407126	0.67683	0.209948	0.889794	-0.483453	0.457152	-0.222968	0.721308	0.548017	0.432213	0.753661
cellular_biosynthetic_process_GO	0	0	0	-2.132	0	0	0	-1.21343	0	0	-1.17092	0	0	-0.824909	-0.678953	0	0	0.574538	0	-1.57927	0	-0.687801	-1.56281	0	0	0.522017	-0.381928	-0.386794	-0.426021	-0.374774	0	-0.382531	-0.826158	-0.308309
cellular_bud_GO	0	0	0	0	0	0	0	-0.721429	0	-1.35937	-0.682171	0	-0.74572	-0.379055	0.39718	-0.297477	-1.55768	-0.301279	1.11001	-0.193929	0.264824	-1.4923	-0.585871	0.133461	-0.827275	-0.369897	-0.0795172	-0.678174	-0.778651	0.0863806	-1.26736	-1.8527	0.788578	-0.908688
cellular_bud_neck_GO	0	-1.02057	0	0	0	0	0	-0.374299	0.421696	-1.24094	0	-0.120573	-0.482209	-0.812863	0.132751	-0.272719	-0.569486	-2.92225	-1.01441	-0.0314507	0.506755	-0.235488	-0.598531	-0.707392	-2.23015	0.242651	0.0973989	0.528267	0.188469	0.668221	-2.45127	-1.75169	0.692902	-0.869274
cellular_bud_neck_contractile_ring_GO	0	0	0	0	0	0	0	0	0	0	0.870265	0	-0.666063	-0.824909	-0.678953	0	0.698401	-0.727126	0	-0.578928	0	0	0.540291	-0.6125	-1.28611	1.45616	0	-0.386794	0.376546	0.396137	-0.403825	-1.14638	0.27551	-2.06021
cellular_bud_neck_septin_ring_organization_GO	0	0	0	0	0	0	0	0	1.15243	-0.885636	0	0	0.863229	0	0	0	-0.600922	0	-0.608656	0.567425	0	-0.578709	0	0.384874	0.507847	0.421171	0.427382	0.343183	0.882961	0.924544	-0.311797	-0.89568	0.666061	0
cellular_bud_site_selection_GO	0	0	0	0	0	0	0	0	0	-0.349072	0	0	0.331587	-0.220651	0	0	-0.150391	-0.159721	0.587548	0.131176	-1.09617	-0.903121	-0.290431	-0.342076	-1.66879	-0.353605	-0.265318	-1.91593	-0.136971	-0.253764	0.231194	-0.527213	-0.0863832	-0.964702
cellular_bud_tip_GO	0	-1.3456	0	0	0	0	0	-0.650938	0.705809	0.677297	0	-0.319317	-0.622586	-0.891181	0.338069	-0.715098	-0.236838	0.976217	-1.3611	0.212819	-0.14574	-0.220822	0.128594	0	-0.652272	0.118557	-0.216263	-0.22201	0.209973	0.233198	-0.556543	-0.216973	0.284984	-0.349321
cellular_cadmium_ion_homeostasis_GO	0	0	0	0	0	0	0	0	0	0	0	0	0	0	1.29097	0	0	-1.15945	0.956017	0	0	0	0	0.874239	0	0	0	0.817329	0	0	0	0	0	-0.63966
cellular_calcium_ion_homeostasis_GO	0	0	0	0	0	0	0	-0.684389	0	-0.496627	0	0	-0.229014	-0.955641	0	-0.775467	0.252046	0	-0.267019	0.23605	0.238109	-0.716832	0.477701	-0.192516	-0.733307	0.136215	0.14008	-0.259316	-0.311278	0.271413	0	-0.581429	2.43434	-0.78417
cellular_carbohydrate_metabolic_process_GO	0	0	0	0	0	0	0	1.22676	0	0	0	0.544015	0	0	0.577793	0	0.443059	-0.468696	0.31511	0.423271	1.15953	-0.433657	-0.332725	0.260062	-0.229613	-0.687945	0.869242	0.697407	-0.215156	-0.176716	-0.198275	-0.593584	-0.0906638	-0.997078
cellular_cation_homeostasis_GO	0	0	0	0	0	0	0	1.05705	0.819392	0	0	0.401766	0.549195	0.337696	0.432764	0.33635	0.878621	-0.33368	-0.327128	-0.221079	0	0.517558	1.20281	0.507966	0.728549	0.571974	-0.349794	0.435875	0.7534	0.80576	0.710641	0.582507	0.930247	0.3541
cellular_component_GO	0	0	0	0	0	0	0.785914	0	0.31595	-0.144827	-0.244761	-0.528559	0.133063	0.368707	-0.115267	-1.50041	-0.033209	-0.151915	-0.642098	-0.330553	-0.853283	-0.565623	0.467479	-0.397226	0.67636	-0.225072	-0.428158	-0.0677348	0.410328	-1.96538	0.553699	1.75248	-2.21447	1.14917
cellular_copper_ion_homeostasis_GO	0	0	0	0	0	0	0	-0.650938	-0.594917	-0.46586	0.356463	-0.887442	0	0.251892	0.338069	-0.715098	0.228126	-0.723382	-0.709647	-0.987593	0.214786	-0.220822	-0.473815	-1.07535	0	-0.074868	-0.506811	-0.517761	-1.08184	-0.207917	-0.556543	0.0308008	0.573546	-0.679061
cellular_detoxification_of_nitrogen_compound_GO	0	0	0	0	0	0	0	0	0	0	-1.63307	0	0	0	0	0	0	0	0	0	0	0	0	0	0	0	0	0	0	0	0	0	0	-0.63966
cellular_glucan_metabolic_process_GO	0	0	0	0	0	0	0	0	0	0	0	0	0	0	0	0	0	0	0	0	0.678953	0	-0.571282	0.483159	0.613717	0	0.528636	0	0.376546	0	0	-0.382531	0	-0.308309
cellular_glucose_homeostasis_GO	0	0	0	0	-1.81655	0	0	0	0	-0.885636	0	-0.709211	0	0	-0.570211	0	0	0	-0.608656	0.567425	-0.466556	-1.53196	-0.467577	-1.37674	0	0	0.427382	0.343183	0	0	-1.89025	0.228752	0	-0.226288
cellular_heat_acclimation_GO	0	0	0	0	0	0	0	0	0	0	0	0	0	0	0	0	0	0	0	0	0	0	0	0	0	0	0	0	0	0	-0.772661	0	0	0
cellular_hyperosmotic_response_GO	0	0	0	0	0	0	0	0	0	0	0	0	2.8815	0	0	0	0.858472	0	0	0	0	0.637101	-1.99496	-0.768546	0.769827	0	0	0.581788	0	0	-0.544093	1.36183	0.397942	0
cellular_hyperosmotic_salinity_response_GO	0	0	0	0	0	0	0	0	0	0	0	0	0	0	0	1.16316	0	0.984783	0	0	0	0.88154	0.94401	0	0	0	0	0.817329	0	-0.733691	0.713988	0.643796	-0.543661	0.495405
cellular_hypotonic_response_GO	0	0	0	0	0	0	0	0	0	0	0	0	0	0	0	0	0	0	0	0	0	0	0	0	0	0.921949	0	0	0	0	-0.772661	0	0	0
cellular_ion_homeostasis_GO	0	0	0	0	0	0	1.36098	-1.85372	0.819392	-1.4466	-1.7707	-0.412318	0.549195	-0.414116	-0.84376	-3.86333	1.65395	-0.33368	-0.915631	0.838575	-1.28716	-0.859596	1.20281	-3.29603	2.27152	1.15155	1.17009	-1.36686	0.7534	1.40384	-0.382796	0.582507	0.930247	-0.245019
cellular_iron_ion_homeostasis_GO	0	0	0	0	0	0	0	-0.400789	-0.352375	-0.245833	0.503929	-0.437858	0.230654	-0.138067	-0.570261	0.67769	-0.084165	-0.315451	-0.305691	-0.702877	0	-0.588274	0.127773	-0.796921	0.0490036	-0.164861	-0.450603	-0.748325	-0.582673	-1.04194	-0.514649	0.132659	0.347914	-1.03681
cellular_ketone_metabolic_process_GO	0	0	0	0	0	0	0	0	0	0	0	0	0	0	0	0	0	0	0.956017	0	0	0	0	0	0	-0.810852	-0.74339	-0.749951	-0.801731	0	0.713988	0	0	0.495405
cellular_lipid_metabolic_process_GO	0	0	0	0	0	0	0	0	0	0	0	0	-0.285738	-0.414116	0.432764	0.33635	0	-0.930487	0	-0.668328	-0.653373	0.517558	-0.655219	0.156301	0.246313	-0.12562	0.18614	0.128591	0.0941291	0.104639	0.0858134	-0.350693	-0.421624	-1.69665
cellular_magnesium_ion_homeostasis_GO	0	0	0	0	0	0	0	0	0	0	0	0	0	0	0	0	0	0	0.956017	0	0	0	0	0	0	0	0	-0.749951	0	0	0	0	0	0.495405
cellular_manganese_ion_homeostasis_GO	0	0	0	0	0	0	0	0	0	0	0	0	0	0.621395	0.732718	0	0	-0.616563	0.447778	0	-0.466556	-1.53196	0	-0.50669	0	0.421171	0	0.343183	0.882961	0	0	-0.89568	0.197778	-1.55555
cellular_metabolic_compound_salvage_GO	0	0	0	0	-1.19818	-1.19818	-1.52454	0.797732	1.43463	-0.946027	3.0689	0.626573	-2.10797	1.0119	-0.881765	2.40612	-0.476902	0.640367	1.03123	-1.12494	1.4651	1.32214	1.54338	0.819083	-1.66879	0.940414	0.541451	0.683988	0.862257	0.939238	0.231194	-1.33991	1.20656	0.155112
cellular_metabolic_process_GO	0	0	0	2.05851	0	0	0	0	0	0	0	-0.709211	0	-0.711286	0	0	0.588897	-1.61272	0.447778	-2.47378	0.570211	0	0	0.384874	-0.349252	0.421171	-0.894398	0.343183	-0.332084	0.304802	0.8486	0.743008	0.666061	1.22061
cellular_metal_ion_homeostasis_GO	0	0	0	0	0	0	0	0	0	0	0	0.696994	0	0	-0.570211	0	0	0	0	0	-0.466556	-0.578709	0	0.384874	0	0.421171	-0.291919	-0.296324	0.882961	0	0	-0.292466	0.666061	-0.736963
cellular_monovalent_inorganic_cation_homeostasis_GO	0	0	0	0	0	0	0	0	0	0	0	0	0	0	0	0	0	0.984783	0	-0.989963	0	0.88154	0.94401	0	1.03062	0	-0.74339	0	0	-0.733691	0.713988	0.643796	-0.543661	0
cellular_morphogenesis_during_conjugation_with_cellular_fusion_GO	0	-1.94071	0	0	0	0	0	0	1.2735	1.24239	0	0	-0.666063	0	-0.678953	0	0.698401	-0.727126	0	0	0	0	0.540291	0	-1.28611	0.522017	0.528636	0	-0.426021	0.396137	-0.403825	-0.382531	0.27551	-0.308309
cellular_oxidant_detoxification_GO	0	0	1.38238	0	0	0	0	0	0.479701	0.453907	0	-2.30655	-0.0796048	0	0.521933	-0.737319	-0.712366	-0.748328	0.0399371	-0.442505	-0.426284	-0.662142	-1.22819	-0.506952	-0.443998	0.340957	0.659066	0.428424	0.528433	0.157576	0.117672	0.174949	0.443218	-1.2373
cellular_phosphate_ion_homeostasis_GO	0	0	0	0	0	0	0	0	0	0	0	0	0	0	0	0	0	0	0	0	0	0.88154	0	0	0	0	0	0.817329	0	-0.733691	0.713988	0.643796	-0.543661	0
cellular_potassium_ion_homeostasis_GO	0	0	0	0	0	0	0	0	0	0	0	0	0	0	0	0	0.858472	0	0	0	0	0.637101	0	0	0	0	0	-0.525194	0.513762	-0.511781	0	0	-0.363202	0.328179
cellular_protein_catabolic_process_GO	0	0	0	0	0	0	0	0	0	0	0	0	-0.414478	0.473189	-0.425832	-0.464268	0	-0.468696	-0.461352	0.423271	-0.331814	0.264796	-0.951069	-0.367878	-0.229613	0.291645	0.297099	0.224486	0.178013	-0.579219	-0.633189	1.00592	-0.348067	0.299
cellular_protein_complex_assembly_GO	0	0	0	0	0	0	0	0	0.674811	0	0	0.808124	-0.185989	0.229852	-1.1627	-0.661237	-0.642906	0.131245	0.397905	0.587126	-0.882656	-0.605799	-0.42797	-0.488915	-1.61628	0.358418	0.779908	0.249708	-0.235218	0.871882	-0.490884	-1.32799	0.238374	-0.993466
cellular_protein_complex_localization_GO	0	0	0	0	0	0	0	-0.863188	0.920909	-1.66124	-1.99179	-0.499656	-1.01067	1.1361	-3.0367	-2.05896	-2.02501	-0.415608	-1.11092	-1.62858	-2.58344	-3.07342	-0.833336	-0.910031	-1.22688	-1.19222	0.754798	-2.76961	-1.1712	0.517674	-0.531078	-1.78831	-0.64134	-0.82221
cellular_protein_localization_GO	0	0	0	0	0	0	0	0.875747	-0.53792	-0.41283	-0.555139	0.264095	-0.168233	0.628686	1.52969	0.626011	-0.595023	-0.206925	-0.201554	-0.118721	0.545324	-0.558976	-1.37407	0.605161	-0.520074	-0.49509	-0.389645	2.08795	-0.20509	-0.712678	-0.433848	-0.737022	-1.48726	-0.253203
cellular_protein_metabolic_process_GO	0	0	0	0	0	0	0	0	0	0	0	0	0	0	0	0	0	0	0	0	0	0	0	-1.02921	0	0	0	0	0	0	0	0	0	-0.63966
cellular_protein_modification_process_GO	0	0	0	0	0	0	-2.60405	1.30381	-2.2613	0	0.668601	1.57673	0	0	0.646436	1.41696	0.507212	0.394392	1.0566	-2.10844	-1.09634	1.82172	1.98567	1.80279	-0.280956	1.00008	-2.51042	1.65721	-0.80868	1.52034	1.40267	0.580763	1.11794	0.919507
cellular_respiration_GO	0	0	0	0	0	0	-0.718617	0	-0.565139	-0.438077	0.331102	-0.294997	1.10792	0.229852	0.313206	0.228699	0	0.131245	0.118078	-0.133694	0.194281	0	0	-0.153032	0.490748	1.30826	0.779908	0.0653859	0.179401	0.0495319	-0.209457	-0.0448753	0.490951	-0.993466
cellular_response_to_DNA_damage_stimulus_GO	0	0	0.693695	-1.50675	0	-0.438677	-1.42	0.952943	-0.514652	0.0451595	0.189615	0.746803	0.213898	-0.578013	-0.425017	0.624481	-0.379313	-17.9936	0.252369	-1.54234	0.0549433	0.463906	-0.139714	-0.227557	0.145976	0.495604	-0.0347644	0.243424	0.177943	-0.323991	-0.487582	-0.138225	0.705942	0.363044
cellular_response_to_UV_GO	0	0	0	0	0	0	0	0	0	0	0	0	0	0	0	0	1.12729	0	0	0	0	0	0	0	0	0	0	0	0	0	-0.772661	0	0	0
cellular_response_to_acidic_pH_GO	0	0	0	0	0	0	0	0	-1.1512	0	0.870265	-0.822775	0	0.732134	0	0	0	-0.727126	-0.718923	0.676049	0	-0.687801	-0.571282	-0.6125	0	0	-1.145	-1.15606	1.13275	-0.374774	-1.1946	0	0	-0.308309
cellular_response_to_alkaline_pH_GO	0	0	0	0	0	0	0	0	0	0	0	0	0	-0.711286	0	-1.60258	0	0	0	0	-0.466556	-1.53196	0	0.384874	-1.02707	-0.338556	-0.894398	0	-0.332084	-1.79005	0	0.228752	-1.32883	0.149138
cellular_response_to_amino_acid_stimulus_GO	0	0	0	0	0	0	0	0	0.984029	0	0	-1.44105	-2.10772	-0.557508	-0.425832	-0.464268	-1.2218	0.335478	-0.461352	0.423271	0	0.264796	-0.332725	-0.367878	-1.42395	0.291645	0.297099	-0.185559	1.21131	0.192508	-0.633189	-0.18241	0.108612	-0.997078
cellular_response_to_anoxia_GO	0	0	0	0	0	0	0	0	0	-1.17182	-1.34203	0	0	0	0	-0.883203	-0.871475	0	0.702725	0	-0.723853	-0.84743	0	1.79085	-0.588988	-0.576281	-0.519772	0	0	-0.511781	0	0	0.397942	0.328179
cellular_response_to_arsenic-containing_substance_GO	0	0	0	0	0	0	0	0	0	0	0	0	0	0	0	0	0	0.728449	0	-0.733098	0	0	0	-0.768546	0	-0.576281	-0.519772	0.581788	0.513762	-0.511781	0	0	-0.363202	0.328179
cellular_response_to_biotin_starvation_GO	0	0	0	0	0	0	0	0	0	0	0	0	0	0	-1.10534	0	0	0.984783	0	-0.989963	0	0	0.94401	0	0	0	-0.74339	-0.749951	0	-0.733691	0	0	-0.543661	0
cellular_response_to_blue_light_GO	0	0	0	0	0	0	0	0	0	0	-1.34203	-0.98718	0	-0.989378	0	-0.883203	-0.871475	0.728449	0	0	0	-0.84743	-1.99496	0	0	0	0.679604	-0.525194	0	-0.511781	-0.544093	-0.520445	-0.363202	-0.436264
cellular_response_to_cadmium_ion_GO	0	0	0	0	0	0	0	0	0	0	0	0	0	0	0	0	0	0.984783	0	0	0	0	0	0	0	-0.810852	0	0	0	0	0	0	0	0
cellular_response_to_carbohydrate_stimulus_GO	0	0	0	0	0	0	0	0	0	0	0	0	0	0	0	0	0	0	0	0	0	0	0	0	0	0	0	0	0.736101	0	0	0.643796	-0.543661	0
cellular_response_to_cold_GO	0	0	0	0	-1.94071	0	0	0	0	1.24239	0.870265	0.810204	-0.666063	0	-0.678953	0	-0.710897	1.56982	0.550315	-0.578928	-0.570203	-0.687801	1.49585	0	-0.444694	0.522017	0.528636	-1.15606	-0.426021	0	1.09583	-0.382531	0	-0.308309
cellular_response_to_copper_ion_GO	0	0	0	0	0	0	0	0	-1.32206	0	1.03598	-0.98718	0	0.893534	0	0	0	-0.888334	-0.879818	0.835168	0	-0.84743	-0.724997	-0.768546	0	0	-1.54483	-0.525194	-0.568549	-0.511781	-0.544093	0	0	-0.436264
cellular_response_to_desiccation_GO	0	0	0	0	0	0	0	1.52138	0	0	0	0	0	0	-0.678953	0.730457	0	0.574538	0	0.676049	0	1.38408	2.90065	0.483159	0	0	0.528636	1.27144	0	0.396137	-0.403825	-0.382531	0.27551	-0.974731
cellular_response_to_drug_GO	0	0	0	0	0	0	-1.78805	0	-1.61262	0	1.31617	1.25105	0	0	0	1.16316	1.12729	0	0.956017	0	0	0.88154	0.94401	0.874239	0	0.921949	-0.74339	0.817329	0.736101	0.762454	0	0	0.59002	0
cellular_response_to_ethanol_GO	0	0	0	0	0	0	0	0	0	0	0	0	0	0	0	0	0	0	0	0	0	0	0	0	0	0	0	0	0	0	-0.544093	0	0	0
cellular_response_to_freezing_GO	-2.56188	0	0	0	0	0	0	0	0	0	0	0	0	0	0	1.16316	0	0	0	0	0	0.88154	0	0	0	0	-0.74339	0	0	-0.733691	0	0.643796	-0.543661	0.495405
cellular_response_to_glucose_starvation_GO	0	0	0	0	0	0	0	0	0	0	-0.723109	0.401766	0.549195	-1.11004	0.432764	0	0.878621	0.217955	-0.327128	-0.668328	0.295692	0.517558	0.602595	-0.245417	0.246313	0.571974	0.18614	-0.78073	0.341801	0.371124	1.26263	0.582507	0.492734	0.709022
cellular_response_to_glucose_stimulus_GO	0	0	0	0	0	0	0	0	0	0	0	0	0	0	0	0	0	0	0	0	0	0	0	0	0	0	0	0	0.736101	0	0	0	0.59002	-0.63966
cellular_response_to_heat_GO	0	-1.75847	0	0	0	0	0.627565	-0.507908	0.201135	-0.550748	-0.450709	0.469222	-1.26059	-0.262214	0.888247	0.543626	-0.769638	0.358037	-0.513421	0.408057	-0.199004	0.933622	-0.549118	-0.458335	-1.54905	-0.293165	-0.794863	0.187474	-0.419902	-1.26051	-0.342379	0.978935	-1.08074	0.454754
cellular_response_to_hydrogen_peroxide_GO	0	0	0	0	0	0	0	0	0	-1.00322	0	0	0	-0.824909	0	0.730457	-0.710897	0.574538	0	0	0.678953	-0.687801	0	0	-0.444694	-0.433073	0.528636	-0.386794	-0.426021	0.396137	-0.403825	0	0.27551	0.217873
cellular_response_to_hypoxia_GO	0	0	0	0	0	0	0	0	0	0	0	0	0	0.893534	1.01202	0.891794	0	0	0	0	0.838198	0	0.692046	0	0	0.672525	0.679604	0.581788	0.513762	0.535576	-0.544093	-1.54635	0	-0.436264
[truncated: 2,369 more rows]
