# Supplementary material for: Comparative chemical genomic profiling across plant-based hydrolysate toxins reveals widespread antagonism in fitness contributions
Source: FEMS Yeast Res. 2022 Jul 26;22(1):foac036. doi: 10.1093/femsyr/foac036 (PMC9508847; doi:10.1093/femsyr/foac036)
Supplement: foac036_Supplemental_Files [file foac036_supplemental_files.zip › Dataset2_mclust_cdt.xlsx]

## Sheet: Dataset2_mclust_cdt
Gene	NAME	GWEIGHT	Benomyl	22Dipyridyl	BMIMCl	EMIMCl	Methylglyoxal	5HMF	Furfural	Acetamide	DMSO	MMS	BenzoicAcid	4OHBenzoicAcid	CinnamicAcid	Syringaldehyde	SyringicAcid	SinapicAcid	CoumaricAcid	FerulicAcid	CoumaroylAmide	FeruloylAmide	4OHBenzaldehyde	Vanillin	4OHAcetophenone	Acetovanillone	AcetoSyringone	VanillicAcid	AzelaicAcid	Isobutanol	MBO	GVL	26Dimethylpyrazine	EtOH	NAO	CV
AID			ARRY0X	ARRY6X	ARRY8X	ARRY26X	ARRY19X	ARRY3X	ARRY13X	ARRY1X	ARRY10X	ARRY17X	ARRY4X	ARRY2X	ARRY14X	ARRY18X	ARRY23X	ARRY5X	ARRY7X	ARRY27X	ARRY21X	ARRY22X	ARRY9X	ARRY11X	ARRY16X	ARRY25X	ARRY28X	ARRY15X	ARRY20X	ARRY12X	ARRY24X	ARRY31X	ARRY30X	ARRY33X	ARRY29X	ARRY32X
EWEIGHT			1	1	1	1	1	1	1	1	1	1	1	1	1	1	1	1	1	1	1	1	1	1	1	1	1	1	1	1	1	1	1	1	1	1
Cluster_0	Cluster_0	1	0	0	0	0	0	0	0	0	0	0	0	0	0	0	0	0	0	0	0	0	0	0	0	0	0	0	0	0	0	0	0	0	0	0
SGF73 - YGL066W	SGF73 - YGL066W	1	-0.291985	-0.041194	-0.347133	0.666652	-0.314724	0.364323	0.704522	-0.680961	0.148777	-0.50139	0.635281	0.749329	-0.007043	-1.93938	-1.03002	-1.2827	0.220411	-2.20986	-1.51424	-0.025295	-0.244953	-1.18061	-0.050485	0.733302	-1.85618	-2.58091	-0.412359	-2.18885	-1.66405	-0.822215	-0.356785	-2.54368	0.237521	0
TRP3 - YKL211C	TRP3 - YKL211C	1	-1.05146	-1.07531	-1.68058	-0.471956	-1.61746	-0.106906	-1.15269	-0.754495	-0.52936	-0.472302	0.352267	1.13934	1.75422	0.915828	1.93547	0.071536	0.255321	2.63204	0.529374	0.264809	0.030771	0.176228	0.770325	1.01326	-1.59054	0.346209	0.466357	-6.05182	-1.93389	-3.33039	0.869989	-3.25663	-0.253549	-1.77704
RUB1 - YDR139C	RUB1 - YDR139C	1	-2.43299	-2.74902	-2.17598	-1.53346	-0.638158	-0.696704	-2.5484	-1.66528	-1.544	0	-0.099765	0.183572	1.74939	1.30253	0.199628	1.09106	1.11406	1.80429	-0.759175	1.08299	0.641754	1.09656	0.938753	1.46599	1.11864	0.185708	0.718325	-2.12742	-1.61244	0.272592	-1.8816	0	0.678355	0.504716
THP2 - YHR167W	THP2 - YHR167W	1	-0.17035	-0.422243	-1.46411	-0.429617	-1.82383	0.796493	0.227043	-1.52739	-1.26645	-0.854386	-0.31734	0.130319	1.42238	0.230281	-0.774001	-0.033175	-0.996196	-0.814743	-1.95926	-0.552025	0.219494	-1.4704	1.45964	0.427398	-1.42204	-1.23402	-1.74003	-0.005671	-0.911377	-2.16923	-1.9387	-1.68573	-1.75074	0
MET22 - YOL064C	MET22 - YOL064C	1	0.013969	-0.721693	-0.824173	-0.150057	0.795203	-1.4319	0.47272	0.076336	0.262729	0.039924	0.034258	0.795388	0.666218	0.12104	-0.952182	0.200337	0.583513	0.784697	0.329494	0.308263	2.0726	0.937178	1.58559	2.09693	1.5081	-0.878295	0.406221	0.535991	0.256586	-1.97291	-1.81179	-3.27336	0.544564	0.224287
GSH2 - YOL049W	GSH2 - YOL049W	1	-1.07366	-0.746481	0.032354	0.192385	0	0.577638	-0.855732	0.401245	0.542226	-0.545039	-0.189763	-0.164597	0.921053	0.488116	-0.769275	-1.45393	-0.108889	0.461177	-1.09483	1.90022	0.615097	-0.939313	1.63901	0.122143	0.202716	-0.581969	0.765501	-1.02639	-1.43773	-1.72721	-0.807501	0.664483	0.522399	-0.065619
VPS71 - YML041C	VPS71 - YML041C	1	-0.308428	-0.681093	-0.971195	-0.144693	-0.808507	0.161994	-0.263395	-1.44955	0	0	0.877765	1.40523	1.25619	0.753334	-0.007719	0.045524	1.04064	1.2908	-1.18683	0	0.574458	-1.21024	-1.36851	-1.20993	0	-1.47245	-1.36245	-0.308243	-0.94952	-1.37295	-1.01093	-1.37111	0.391942	-0.370743
YLR413W - YLR413W	YLR413W - YLR413W	1	-0.373504	-1.23864	-1.61809	-0.388598	-1.33089	-0.074361	-1.37587	-0.125527	-0.154473	-1.45032	0.415238	0.777251	-0.268112	-0.317683	1.11068	-0.106084	-0.86003	0.986972	-0.539972	0.726711	-0.547324	-0.992201	0.835971	0.956779	-0.337996	-2.44408	-2.90168	-1.88384	-2.3297	-2.33161	0.83395	-1.93382	-0.595802	-2.06698
RAD51 - YER095W	RAD51 - YER095W	1	-0.1772	-0.316339	-0.101271	-0.529807	-3.1657	0.075832	-0.096229	-0.258792	-0.362216	0	0.555195	0.645658	0.213617	0.312223	1.38036	0.323402	0.312277	1.31522	0.626916	0.673415	0.987819	-0.211236	0.641893	0.728403	-1.16703	-0.037423	0.249566	-0.724722	-2.05466	-1.21348	0.540088	-2.04169	-0.255179	-0.753915
REC104 - YHR157W	REC104 - YHR157W	1	-1.04333	-1.57886	-1.56311	-0.062484	-0.376523	0.482222	-1.38758	-0.871447	-0.111893	-2.36433	0.693977	0.738775	2.25094	1.19455	0.892578	-0.210814	1.10883	2.78146	0.499154	0.38646	1.73044	0.35675	1.8191	1.99513	0.267762	-0.668248	0.578184	-0.628386	-1.37701	0.516688	0.381173	-1.70858	1.45036	-0.499364
HEH2 - YDR458C	HEH2 - YDR458C	1	-0.52598	-0.746751	-0.343575	-0.239703	-0.564124	0.213483	-0.361696	-0.368386	-0.280298	-3.09683	0.756734	1.16316	2.36275	1.14923	1.56053	0.158458	-0.211074	1.99984	0.718156	0.688691	1.41926	0.677243	0.562483	1.65441	-0.665392	-0.43662	0.37802	-1.15619	-0.645812	-0.919138	-0.119565	-1.2675	0.649584	0.76559
THI3 - YDL080C	THI3 - YDL080C	1	-0.513582	-0.48888	-1.44749	0.922939	-0.711877	-0.013709	-0.441176	-0.300306	-0.354312	-1.29054	0.842529	1.11609	2.15938	0.006238	0.677808	0.050463	1.31334	1.68487	0.389671	1.12625	1.07986	0.506977	1.59063	1.43988	-1.43101	-0.338821	0.591358	0.090062	0.393559	0.359733	0.182559	-2.21326	0.338681	0.756069
SVF1 - YDR346C	SVF1 - YDR346C	1	-1.78124	-0.745404	-1.65726	-0.885057	-0.865456	-0.910694	-1.82252	-0.607059	-0.812959	-2.30628	0.893845	1.15875	1.24249	0.533439	0.865372	0.089405	0.50158	2.09019	0.074712	-0.071978	1.17336	-0.464958	0.796536	1.45036	-0.237161	-1.33306	-1.80588	-1.46684	-0.980159	-1.11903	-0.012631	-2.37236	-0.800088	-0.051606
HAP4 - YKL109W	HAP4 - YKL109W	1	-0.33677	-1.17709	-0.782499	-0.043235	-0.44435	-0.417336	-0.981506	-1.22656	-0.802807	-2.05867	0.40623	0.611116	1.16259	0.312501	0.759015	0.37897	0.723718	1.87724	-0.56305	-0.828455	0.999706	-0.219199	0.125755	0.677385	-0.95416	-0.405602	0.191962	-0.888825	-0.655139	-0.302889	-0.813227	-2.27683	-0.217848	-0.814482
YHL005C - YHL005C	YHL005C - YHL005C	1	-0.108491	-0.509059	-0.281899	-1.1805	-1.24194	-0.175208	0.151711	-1.4018	-1.52574	-2.24929	-0.579468	0.822667	1.53852	-0.437026	0.231161	-0.922815	-0.155285	0.625578	-0.475713	-0.757933	-0.048996	-0.392599	-0.2182	-0.075552	-1.97412	-0.688108	-0.641883	-0.520292	-1.90693	-0.748179	-0.342889	-2.72965	-0.321188	-1.08696
RPS11A - YDR025W	RPS11A - YDR025W	1	0.016153	-0.801877	-1.6141	-0.618606	-0.781142	-0.781791	-0.259413	-0.840305	-0.179668	-3.09478	0.959598	1.30098	1.29092	0.438694	1.80423	0.891814	0.562927	1.84204	1.73948	2.50047	0.193654	-0.027263	-0.1348	0.48819	0.587421	-0.089446	0.715512	0.162541	-0.503691	-0.871534	-0.454173	-1.20569	1.03957	1.04591
ARO1 - YDR127W	ARO1 - YDR127W	1	0.397954	-0.309416	0.441828	0.674034	-0.291217	0.160285	0.483739	-0.7958	-0.542196	0.405501	0.704981	1.28776	0.415253	0.071825	-1.14622	-1.01775	0.785492	1.34237	0.826466	0.00619	0.681035	1.38347	1.35729	1.18167	0.475491	-0.722024	0.259734	0	0	-0.809302	0.566869	-0.752784	2.81548	0.581295
MNN10 - YDR245W	MNN10 - YDR245W	1	-0.876133	-0.779859	-0.275219	0.106276	-0.499955	0.731521	-0.651314	-0.416809	-0.038318	0.076311	0.267387	1.10032	1.47324	1.20514	0.314519	0.107601	-1.32556	-0.304583	-0.360987	0.086824	1.69062	0.738424	1.58729	0.960997	-1.17083	-1.31345	-0.78933	-1.54096	-1.93626	-0.462892	0.185668	-0.883538	2.08655	1.78761
URA1 - YKL216W	URA1 - YKL216W	1	-0.539369	-0.6465	-0.855552	-0.140112	-1.31063	-0.064125	-0.796537	-0.50477	-0.849445	-1.02729	0.163469	0.84272	1.44434	0.821786	1.6657	-0.026029	-0.075151	1.82337	0.65245	0.763414	0.62004	0.5744	0.570599	0.481805	-0.337507	-0.290308	-0.209497	-1.12322	-1.15619	0.151144	0.799989	-0.863421	3.35562	3.22846
YFL032W - YFL032W	YFL032W - YFL032W	1	-0.274074	-0.355536	-0.1559	-0.755486	-0.15827	0.03731	-0.070551	-0.671744	-1.71972	-0.826965	-0.321178	0.154756	-0.539306	0.67918	0.028233	-1.03264	-0.605296	1.33195	-0.286227	0.006629	-0.12972	-0.018007	-2.19996	-0.178591	-1.28191	-1.49659	-2.16286	-2.03148	-0.564414	-3.03198	-1.58277	-2.21683	-0.10647	-1.22896
LAS21 - YJL062W	LAS21 - YJL062W	1	-0.184644	0.059379	-0.473034	0.433691	-0.175267	0.399984	0.107245	-0.208974	0.417285	-0.345999	0.38646	0.744078	0.8358	0.318723	0.00739	-0.164651	-0.551428	-0.714258	-0.595779	0.61252	1.05316	-0.155127	0.883161	0.765066	0.415271	-1.30217	-0.429005	-1.41081	-0.798803	-3.81112	-0.443548	-1.0166	0.823915	1.71238
PGM1 - YKL127W	PGM1 - YKL127W	1	-0.061555	-0.419421	-1.24954	0.139988	-0.946456	0.423398	-0.492832	0.510327	1.11541	-0.405912	0.372332	0.959211	1.06009	0.417893	0.287544	0.359778	0.682347	-0.046916	-0.227746	1.08275	1.10274	0.854264	1.93817	2.12875	1.10228	-0.475336	0.417813	-1.35412	-0.171799	-0.603479	1.5772	-1.61518	0.220933	-0.541544
VIP1 - YLR410W	VIP1 - YLR410W	1	-0.281985	-0.192843	-0.891111	-0.517551	0.217581	-0.174696	1.19243	-1.26025	-1.82477	-1.29665	0.352815	-0.729436	0.983802	0.507465	0.312593	-0.052588	-0.36521	1.02493	0.001122	-0.985478	-0.054201	-0.248131	-0.137806	-0.974576	-1.50207	-0.502216	-0.038129	-1.08231	-1.97572	0.368097	-0.351685	0.304295	0.803481	0.072358
YDR336W - YDR336W	YDR336W - YDR336W	1	-0.400628	-0.497592	-0.189452	-0.864176	-1.27501	-0.140684	-0.418821	-0.369322	0.265126	0.516485	0.623272	0.911472	1.76102	1.58572	1.94856	0.215269	0.328417	0.766004	0.26999	0.698265	0.019618	0.827946	0.428527	0.628423	-1.18543	-0.530844	0.224119	-0.973966	-1.38743	0.412698	1.26166	0.051848	-0.57851	-0.730577
ISY1 - YJR050W	ISY1 - YJR050W	1	-0.045155	0.195462	-0.05168	0.226474	0.476907	-0.421802	0.197652	-0.010357	-0.13676	0.51879	0.548962	0.445967	1.54536	-1.19232	-1.12451	-1.60078	-0.161914	1.69996	0.016834	0.621961	0.167893	-1.27422	0.695317	-0.042357	-1.70602	-0.111524	0.156112	0.541559	-0.391524	0.966047	0.917257	0.344358	0.743062	0.625167
WSC4 - YHL028W	WSC4 - YHL028W	1	-0.344004	-0.615112	-0.923238	-0.730055	-1.23537	0.005081	-0.366051	-0.505808	-0.662058	-0.375177	0.305509	1.06288	1.32543	0.36216	1.44366	0.049609	-0.47644	1.01796	0.27707	0.530756	0.471006	-0.037559	0.085745	-0.088779	-1.18641	-0.10752	-0.665839	-0.652296	-0.769504	0.474818	0.570787	-0.499639	-1.09415	-4.78302
ECM7 - YLR443W	ECM7 - YLR443W	1	-0.646832	-0.750311	-1.3173	-0.881569	-0.635644	0.478531	-0.406583	-0.323549	-0.271924	-1.05792	0.15586	0.699464	1.60157	0.995845	1.191	-0.249989	-0.148688	1.66722	0.238657	0.462891	0.647324	-0.160676	0.389716	0.342679	-1.3431	-0.529462	0.232502	-0.89623	-0.440424	0.551288	0.902591	-0.705929	0.333811	-1.25534
SNO2 - YNL334C	SNO2 - YNL334C	1	-0.765911	-0.845473	-1.33836	-0.298218	-0.666038	-0.150445	-0.5408	-0.732199	-0.635309	-1.21586	-0.012433	1.0641	1.73166	0.685152	1.19425	-0.299582	-0.632177	1.43388	-0.101237	0.040028	0.392406	0.148668	0.575915	0.465622	-1.20407	-1.00324	-0.132651	-1.51092	-0.697106	-0.005489	0.315765	-0.917802	0.4278	-1.58278
SSH1 - YBR283C	SSH1 - YBR283C	1	-0.5886	-0.985866	-0.901618	0.031512	-0.177108	-0.021048	0.179998	-0.232595	-0.50343	-0.303741	-0.055486	1.06301	0.996575	0.289674	0.783251	0.054035	-0.216975	1.71457	-0.084598	1.12615	0.231941	0.374673	0.087686	0.704567	-0.950631	-0.722308	-0.075593	-1.49905	-1.03696	-0.749318	-0.279285	-1.42546	0.652768	-2.04624
YDL162C - YDL162C	YDL162C - YDL162C	1	-0.525655	-0.686459	-0.962244	-0.087869	-1.24199	-0.043509	-0.670833	-0.397341	-0.95741	-1.55607	0.118564	0.721065	1.75871	0.796997	1.59095	0.129321	-0.169344	2.28245	0.861369	0.638608	0.003645	-0.308096	0.549957	0.430542	-1.4501	-0.559566	-0.796147	-1.70661	-1.35152	-1.23435	0.792652	-1.81096	-0.064918	-2.52988
RRD1 - YIL153W	RRD1 - YIL153W	1	-0.481294	-0.001391	-1.26013	-0.137664	-0.728339	0.313529	0.22749	-0.187085	0.27212	0.605402	0.334495	0.926819	1.09365	1.00857	0.632752	-0.017148	-0.147071	1.54826	0.321119	0.786354	0.699436	0.766632	0.58801	0.446153	-1.24374	-0.934807	-0.817879	0.004818	-0.77016	1.07178	1.45607	0.101816	0.725215	-0.127682
HUT1 - YPL244C	HUT1 - YPL244C	1	-0.12936	-0.238775	-0.449716	-0.436988	-1.25025	-0.323236	0.291965	-0.568905	-0.355772	0.115565	-0.006509	1.21421	1.01296	0.982831	1.45411	-0.142682	-0.37727	1.19788	0.454648	0.862999	0.082805	-0.24924	0.06358	0.290298	-1.23547	-1.35926	-0.633282	-1.28163	-1.37862	0.897575	0.675439	-1.25661	-0.3365	-0.557701
OAF3 - YKR064W	OAF3 - YKR064W	1	-0.643874	-0.89738	-1.45217	-1.20196	-1.20888	-0.048402	-0.545409	-0.361657	-0.384499	-0.199299	0.126967	0.807319	1.61314	0.544288	1.43709	-0.276222	-0.641891	1.6867	0.198807	0.349894	0.440453	-0.074096	0.287698	0.327421	-1.2391	-0.346463	-0.211333	-2.08974	-0.892188	0.925888	0.957098	-1.00475	-0.409963	-1.31678
RAD16 - YBR114W	RAD16 - YBR114W	1	-0.936398	-0.947082	-2.00652	-0.781359	-1.71688	0.110997	-0.864167	-0.49648	-0.189132	-0.119701	0.580835	1.02457	1.84741	0.623983	1.44771	0.085758	0.189615	2.03394	0.560322	1.36465	0.5443	0.371825	0.934932	0.66519	-0.503463	-0.655143	0.017331	-1.16081	-0.654412	1.16244	0.775122	-0.970949	0.006659	0
RAD7 - YJR052W	RAD7 - YJR052W	1	-0.638279	-0.385438	-2.02053	-0.708386	-1.13093	-0.134454	-0.451386	-0.696554	-0.283103	0.340004	0.189724	1.04393	1.43474	0.832152	1.01327	-0.227324	-0.480002	1.47889	-0.459097	0.947562	0.769271	0.265583	0.932374	0.74601	-0.135959	-0.577596	-0.280589	-0.692038	-0.901771	1.08776	0.797537	-0.629682	-0.756211	-0.320333
MUP3 - YHL036W	MUP3 - YHL036W	1	-0.808726	-0.658787	-1.33859	-0.546547	-1.01407	-0.002092	-0.111326	-0.704665	-0.767117	0.550704	0.370834	0.982299	1.52808	0.502047	1.14251	0.079093	0.809432	1.66331	0.193894	0.831524	0.672324	0.626499	0.519349	0.30108	-0.848592	-0.485981	-0.326006	-0.676844	-0.643459	0.889339	0.867076	-0.283766	-0.614049	-1.47389
YOX1 - YML027W	YOX1 - YML027W	1	-1.04236	-0.592048	-1.78129	-0.824292	-1.31723	0.249432	-0.899853	-0.4364	-0.710105	-0.100921	0.752121	1.25196	1.54633	0.979304	1.07067	0.019678	0.992995	1.99315	0.580844	0.998235	0.818631	0.695631	0.672489	0.626565	-1.05642	-0.710197	-0.760246	-1.00228	-1.19706	0.252579	0.481744	-0.591635	-0.682542	-1.00957
GIC1 - YHR061C	GIC1 - YHR061C	1	-0.50518	-0.549616	-0.911443	-1.05371	-1.19487	0.416467	-0.42125	-0.281089	-0.347387	0.108511	0.589109	0.818176	1.55905	0.963973	1.54604	0.341187	-0.536231	1.41988	0.396916	0.60429	0.870229	0.427135	0.672903	0.399509	-0.445123	-0.293751	0.01095	-1.00571	-0.547931	0.690152	0.721563	-0.753159	-1.60163	-2.1297
EMC2 - YJR088C	EMC2 - YJR088C	1	-0.669965	-0.782885	-1.04768	-0.829526	-1.425	0.029302	-0.00507	-0.510578	-0.703573	0.493266	0.804075	1.08419	1.21794	1.18564	1.24147	-0.17697	0.374547	1.52131	0.749817	0.530725	1.03986	1.13779	0.431405	0.730321	-0.144378	-0.72219	-0.242053	-0.740818	-0.504984	1.04317	0.757596	-0.669172	-1.20083	-1.04801
YOL160W - YOL160W	YOL160W - YOL160W	1	-0.325596	-0.562131	-1.07115	-1.57287	-1.12463	0.17018	-0.571641	-0.560298	-0.639726	-0.412646	0.50458	1.17401	1.38899	0.967415	1.69499	0.036974	-0.252805	1.76242	0.189778	0.57	0.71987	0.535594	0.042512	0.887609	-1.02656	-0.671615	-0.386614	-0.832003	-0.577778	0.59269	0.750997	-1.37241	-0.484907	-0.928636
OAZ1 - YPL052W	OAZ1 - YPL052W	1	-0.570375	-0.823043	-0.312815	0.423659	-0.92006	0.31207	-1.10016	0.063037	0.010866	-0.832154	0.10457	0.946346	1.29453	0.23263	0.802117	-0.572193	-0.791125	1.12597	0.050479	0.926736	0.36481	0.315152	1.00215	1.45883	-0.482332	-0.466808	-0.45973	-0.653183	-0.760129	0.203346	0.551876	-1.9825	1.04915	-0.144343
TEF2 - YBR118W	TEF2 - YBR118W	1	-0.337749	-0.303949	-0.546916	0.486878	-1.04998	0.028662	-0.361445	-0.420233	0.497059	-0.324097	0.34202	0.900943	1.54622	0.507694	1.26308	0.359723	-0.074897	2.06731	0.038121	0.350774	0.370656	-0.845173	0.668177	1.93698	0.571095	0.132933	0.47095	-1.3809	-1.03165	0.433987	0.230025	-0.567987	1.48022	0.270568
RPP1B - YDL130W	RPP1B - YDL130W	1	-0.656749	-0.496797	-0.700544	0.209608	-0.468489	-0.609511	-0.531167	-0.686886	-0.560241	-0.705711	0.207717	0.684126	1.80639	0.847401	1.21982	0.590758	-0.288046	1.89605	0.399646	0.77681	0.816873	0.718155	1.0802	1.23422	-0.255615	-0.130331	0.797554	-0.287217	0.207733	0.69296	0.412016	-0.762639	1.13127	-0.297616
ALD3 - YMR169C	ALD3 - YMR169C	1	-0.626565	-0.820905	-2.343	0.209581	-0.479733	0.126857	-1.06987	-1.08405	-0.742769	-0.81519	0.298059	0.853689	1.3917	0.852562	0.700943	0.370422	-0.258986	1.80996	0.054625	0.4965	0.022503	0.433513	1.10791	0.966977	0.133133	-1.05527	0.433291	-0.488178	-0.487972	-0.066149	-0.233858	-1.34165	0.309627	0.320063
RSF1 - YMR030W	RSF1 - YMR030W	1	-0.739854	-0.905256	-1.16255	-0.107704	-0.432282	0.569054	-0.673276	0.028654	-0.273035	-0.889176	0.603447	0.937558	1.72396	0.632336	0.939996	0.254097	-0.758369	1.19019	-0.117115	-0.086576	1.10789	0.389377	1.27744	1.25802	-0.307181	-0.502302	0.188308	-0.571637	-0.356432	0.291043	0.726751	-1.11349	0.476045	-1.18456
GLC3 - YEL011W	GLC3 - YEL011W	1	-0.048831	-0.044292	-0.628628	-1.39586	-0.698016	-0.085787	0.245217	-0.330838	-0.438977	0.179309	0.540821	0.276306	0.883994	1.16324	1.41522	-0.359475	-0.983054	-0.60133	0.332419	0.086053	-0.836092	0.309402	-0.29223	-0.799971	-1.26212	-0.19866	-0.140232	-1.48161	-1.76127	-0.700916	1.05995	0.104259	-0.027635	-1.12204
FMP16 - YDR070C	FMP16 - YDR070C	1	-0.659812	-0.079816	-1.21862	-1.24098	-1.06222	0.406126	-0.53372	-0.30967	-0.876925	0.28155	0.152886	0.30337	0.334404	0.716432	0.680108	-0.679613	-1.45583	-0.186421	-0.649208	0.044844	-0.282771	-0.189941	-0.86971	-0.783659	-1.98998	-0.569972	-1.1008	-0.955539	-1.39867	-0.134839	0.798517	0.048752	-0.010493	-0.570645
CPR6 - YLR216C	CPR6 - YLR216C	1	-0.175305	-0.320427	-1.23051	-0.456388	-0.626966	0.307988	-0.224893	0.23141	-0.169012	-1.21059	0.500659	0.12591	0.083853	0.052921	0.204351	-0.511994	-1.21141	-0.606754	-0.308647	0.381644	-0.48727	-0.316104	-0.472443	0.1348	-0.618257	-1.3986	-0.226005	-1.59746	-1.2938	-1.83905	0.853569	-0.382267	0.442386	0.554819
RPS22B - YLR367W	RPS22B - YLR367W	1	-0.242582	-0.897113	-1.04326	0.327783	0.327173	0.328662	-0.454167	0.30984	-0.087955	-2.3836	-0.29127	0.857869	1.05076	0.379129	0.156397	0.145899	-0.850641	0.145382	0.066098	0.144805	0.849762	-0.490597	-0.025677	0.601445	-0.186597	-0.019973	0.285184	0.101582	0.186373	-0.908841	0.670397	-2.18506	0.42103	-0.013169
YGL036W - YGL036W	YGL036W - YGL036W	1	0.007151	-1.22572	-2.83147	-1.04862	0.382086	0.071606	-0.112639	0.170173	0.578971	0.047936	0.543126	0.527231	0.174932	0.685717	0.605019	0.63563	-1.11622	0.344123	0.269265	0.783131	0.427696	1.16129	0.658383	0.458894	0.044774	0.383185	0.225557	-0.401996	-0.06467	-0.622858	0.176046	-0.381295	-0.158235	1.93214
YBL083C - YBL083C	YBL083C - YBL083C	1	-0.104366	-0.37668	-0.782886	0.640364	0.505363	0.500525	0.157436	0.2003	0.032519	0.246692	0.289716	0.013713	0.91343	-0.030784	-0.122698	-0.000688	-0.829889	0.838273	0.167947	0.574658	0.83616	0.562114	1.16765	1.25198	0.537382	-0.093433	-0.26625	-0.434844	-0.40264	0.380514	0.130814	-0.917158	1.04698	0.220679
YAL043C-A - YAL043C-A	YAL043C-A - YAL043C-A	1	-0.067123	0.047221	-1.04951	-0.830814	-0.094404	-0.565637	0.508102	0.229784	0.392477	-0.143209	0.385386	0.234464	0.093448	0.176767	-0.007764	-0.022698	-1.16901	0.217423	0.289455	0.515128	0.563308	-0.440717	0.134856	0.160654	-0.573137	-0.433527	-0.286009	-0.578314	-1.55286	-0.695883	-0.134711	-0.545409	0.273534	0.122355
CWP2 - YKL096W-A	CWP2 - YKL096W-A	1	0.179046	-0.493779	-0.97583	-0.169167	0.070694	-0.199279	-0.333574	-0.103077	0.139151	-0.422496	0.626292	0.602803	0.570847	-0.112268	-0.07512	0.352796	-0.522507	0.199447	0.604086	0.629336	0.158847	-0.748783	0.198667	0.376494	-0.313517	-0.28124	0.228576	-0.645534	-0.198493	0.197183	0.706096	-0.11114	-0.308345	-0.01601
YHR140W - YHR140W	YHR140W - YHR140W	1	0.335927	-0.025322	-1.86763	-0.101726	0.488304	0.012807	0.069973	-0.068759	0.333684	-0.013764	0.904517	0.63155	0.870374	0.509958	0.344232	0.743938	-0.183519	0.722448	0.405649	0.356289	0.906754	0.358711	0.502066	0.711236	0.245896	0.629739	0.636466	-0.536932	-0.480203	-0.365228	0.026176	-1.0216	0.135028	0.883743
GIP1 - YBR045C	GIP1 - YBR045C	1	-0.06307	-0.092696	-1.35671	-0.167971	-0.053502	-0.705524	-0.169456	-0.376549	-0.01934	-0.865742	0.199896	0.228338	0.209974	-0.03945	-0.204453	0.47038	-0.819194	-0.039532	0.146682	0.159477	0.137977	-0.201267	0.06525	0.266396	0.268141	-0.018702	0.124972	-0.037828	0.056886	-1.09899	-0.695494	-0.904708	-0.211464	0.726077
NKP1 - YDR383C	NKP1 - YDR383C	1	-0.314592	-0.313786	-1.61973	0.391491	0.135237	-0.22884	-0.051736	0.076475	0.384755	-0.55112	0.48189	0.314952	0.273562	0.257584	-0.652349	0.592637	-1.25976	-0.131902	0.184133	-0.027707	0.711208	0.025161	0.429444	0.446256	-0.205643	-0.350642	0.125641	-0.374127	-0.220778	-0.893936	-0.426719	-1.03629	-0.393447	-0.814614
YOR105W - YOR105W	YOR105W - YOR105W	1	0.045964	-0.024316	-0.405181	-0.605938	-0.004593	-0.456905	0.00937	-0.300543	-0.766675	-0.508735	0.158451	0.341459	-0.002588	-0.047651	0.434154	-0.613246	-0.390634	-0.105219	-0.520359	-0.165627	-0.763482	-0.360384	-1.57162	0.321711	-0.051254	-0.127769	-0.234199	-0.387432	0.29293	-1.29878	-0.853036	-1.50852	0.081828	-0.149236
RMD5 - YDR255C	RMD5 - YDR255C	1	0.222377	0.146036	0.334508	0.222367	-0.285654	-0.615611	0.239547	-0.661782	-0.139544	0.492956	-0.054695	0.08647	0.26285	0.240684	0.644445	0.034822	-0.447162	-0.636419	-0.089578	0.043652	-0.580707	-0.212271	-0.285332	0.069611	0.30766	-0.204241	0.24684	-0.619151	-1.2546	-1.34865	-0.572629	-0.999796	0.010134	0.059863
CWC15 - YDR163W	CWC15 - YDR163W	1	-0.089464	-0.118074	0.317584	-0.238131	-0.288947	-0.500825	-0.257122	-0.627463	-0.424976	0.330673	-0.143935	0.371427	-0.241255	0.325841	0.355821	-0.055233	-0.136715	-0.326286	-0.323238	0.709761	-0.988915	-0.052909	-0.417816	0.319451	0.338451	-1.11615	0.105348	-0.238178	-0.343658	-1.83699	-0.617528	-0.440086	0.538564	1.05154
STR2 - YJR130C	STR2 - YJR130C	1	-0.140827	-0.102157	-1.7172	-0.28752	-0.245465	0.41104	0.013791	-0.140835	0.220202	-0.627637	0.534731	0.772637	0.898378	0.445814	0.307401	0.085803	-0.697261	0.969889	0.737743	0.158765	0.870143	1.06721	0.103059	0.611161	-0.57299	0.062632	0.259652	-0.586553	-0.25401	0.408478	0.8574	-0.106437	-1.23114	-1.65847
RPL6B - YLR448W	RPL6B - YLR448W	1	-0.51271	-0.369281	-1.00401	0.102134	-0.23104	-0.129161	-0.142365	-0.49011	-0.059238	-0.772819	0.567456	0.445602	1.66746	0.754271	1.01955	0.403313	-0.382245	2.03455	0.441795	0.643399	0.165094	0.828594	0.042544	0.542554	-0.158393	0.033099	-0.445819	-0.92202	-0.982002	0.794484	1.2022	-0.1155	0.627108	-2.07199
SNX4 - YJL036W	SNX4 - YJL036W	1	-0.29395	-0.358644	-0.7837	0.034203	-0.023017	0.347992	0.206778	-0.172707	-0.123006	-0.508687	0.097095	-0.026021	-0.024239	-0.089515	-0.87222	-0.123258	-0.57329	1.05943	-0.220828	0.86422	0.795689	0.383426	0.799696	1.15076	0.788189	-0.386393	-2.04392	-0.472827	0.452025	-1.30304	-0.095785	-1.47292	0.285516	-0.626077
RVS167 - YDR388W	RVS167 - YDR388W	1	-0.10701	-0.096279	-0.402497	0.148856	-1.22362	0.582535	0.626114	0.434239	0.338922	-0.10335	0.396993	0.459046	0.193167	0.42825	0.262002	0.209343	-0.145739	0.127208	-0.252186	0.55437	0.545852	-0.403099	0.898433	0.485318	-0.220828	-1.2575	-0.627613	0.153055	-0.081595	1.08535	0.637721	-0.335068	0.157802	-0.549098
UGA3 - YDL170W	UGA3 - YDL170W	1	-0.092901	-0.22072	-0.325408	-0.484183	-0.200114	0.034132	-0.236859	-0.02905	-0.260546	-0.949026	0.103076	0.25091	1.0066	0.122113	0.513118	0.127627	-0.224634	0.867192	-0.224011	-0.787575	-0.572198	-0.168655	-0.584827	0.726852	0.464689	0.153735	0.108648	-0.775266	-0.390584	-0.15078	-0.278421	-2.01586	0.053507	0.784083
PCK1 - YKR097W	PCK1 - YKR097W	1	-0.085847	-0.223213	-0.458214	-0.348301	-1.91846	-0.551838	-0.196591	-0.35103	-0.65399	-1.68039	0.42681	0.617618	0.758698	0.418759	0.987162	0.167073	-0.180683	0.868228	0.229447	-0.323668	0.354817	0.012734	0.153359	0.345874	-0.560561	0.151446	0.391961	-0.467975	-0.360101	-0.221084	0.117767	-0.926781	0.096928	1.42511
LRG1 - YDL240W	LRG1 - YDL240W	1	-0.218599	-0.561906	-1.06485	0.0137	-0.086267	-0.655442	0.030574	-0.387017	-0.023767	-0.784481	0.259228	0.603404	1.27545	0.122067	0.091178	0.145399	-0.238186	1.42898	-0.18197	-0.097	0.497132	-0.188676	0.383626	1.22377	-0.425372	-0.317741	0.488059	-0.488746	-0.984083	0.263891	-0.511822	-1.98623	0.336433	1.11456
FLX1 - YIL134W	FLX1 - YIL134W	1	-0.363159	-0.13829	-0.297975	-0.205384	-0.149393	0.050901	-0.059364	-0.609429	-0.282799	-0.240851	-0.150591	0.833762	0.400267	0.39534	0.801195	0.243826	-0.159181	1.14584	0.11429	0.781623	-0.540764	-0.921107	0.317516	0.312698	-0.920481	-0.417911	0.314852	-1.53174	-1.95894	-1.02928	0.244447	-1.83675	0.019372	-1.71962
RGI2 - YIL057C	RGI2 - YIL057C	1	-0.699768	-1.02148	-0.849852	-0.3919	-0.65817	-0.359073	-0.437467	-0.210833	-0.462374	-0.642539	0.167063	0.878941	1.46039	0.548149	1.45465	0.326197	-0.509918	1.48837	-0.105873	-0.959614	-0.595651	0.053509	0.351028	0.588683	-0.407219	0.262968	0.21323	-0.614714	-0.384764	-1.18631	0.527292	-1.23089	0.955927	0.553781
ARG81 - YML099C	ARG81 - YML099C	1	-0.695419	-0.653085	-1.13884	-1.35294	-0.806546	-0.114487	-0.675874	-0.539348	-0.766481	-1.18307	0.191985	0.616839	1.64227	0.898868	1.3696	-0.006759	-0.44027	0.994457	-0.033627	-1.19224	0.167341	-0.192714	-0.404279	-0.001497	-1.36973	-0.294349	-0.310898	-0.731319	-0.995428	0.121029	0.495014	-1.19253	0.185083	-0.003909
YEL010W - YEL010W	YEL010W - YEL010W	1	-0.83379	-1.14361	-0.931011	-0.439007	-0.755969	-0.734111	-0.65607	-0.763234	-0.476661	-0.881206	0.180203	0.655395	1.19206	0.313754	0.666799	0.037228	-0.271362	1.35744	-0.292208	0.495702	0.591228	0.199925	0.684924	0.791389	-0.378321	-1.23417	0.466418	-0.911441	-0.907465	0.42675	0.058239	-1.35558	-0.625167	-0.786138
PER33 - YLR064W	PER33 - YLR064W	1	-0.996764	-0.999246	-1.02875	-0.2381	-0.697964	0.28197	-0.365963	-0.495851	-0.707074	-1.25496	0.265351	0.890743	1.76367	0.023697	0.789332	0.266545	-0.062618	1.32395	-0.423544	0.363092	0.455558	0.375321	-0.174834	1.22069	0.007149	-1.04356	0.342007	-1.29493	-0.924264	-0.97595	0.206678	-2.27828	0.388305	-0.680536
MET31 - YPL038W	MET31 - YPL038W	1	-0.378453	-0.900133	-0.332431	0.417648	-0.823455	-0.112414	-0.36757	-0.116571	-0.217776	-0.950389	0.215466	1.00738	1.48468	0.259663	0.781801	-0.064524	0.803404	1.39601	-0.011993	0.701138	0.572485	0.213939	0.854156	1.05732	-0.534429	-0.526112	0.372879	-0.655903	-0.11275	-0.188467	-0.254119	-1.73	0.438009	-0.371852
YMR031W-A - YMR031W-A	YMR031W-A - YMR031W-A	1	-0.610061	-0.903595	-1.59136	-0.11521	-0.4763	-0.19745	-0.398501	-0.331119	-0.93397	-0.936835	0.367003	1.20578	1.27791	0.597839	0.843869	-0.465905	0.617311	1.49519	-0.064558	-0.125337	0.806502	-0.137162	0.499905	0.891634	-0.557802	-0.574902	0.373419	-1.36484	-0.52885	-0.323945	-0.062772	-2.08321	-0.397213	-1.0101
YMR326C - YMR326C	YMR326C - YMR326C	1	-0.575692	-0.780454	-1.13151	-0.445418	-0.698989	0.008483	-0.631595	-0.660828	-0.934243	-1.55317	0.394874	0.832867	1.44287	0.760089	1.25557	-0.153195	-0.0705	1.7195	-0.162587	0.237209	0.492848	0.379094	0.796023	1.09787	-0.435149	-0.329359	0.538904	-1.41414	-0.326852	0.124154	-0.266551	-1.84393	0.160183	-0.509372
FUS1 - YCL027W	FUS1 - YCL027W	1	-0.39745	-0.593165	-1.30946	-0.11643	-0.506825	-0.070629	-0.410542	-0.466533	-0.642139	-1.62425	0.567988	0.974044	1.53517	0.487896	0.764757	0.066309	0.131429	1.71834	0.137649	-0.29403	0.60178	0.472114	1.23525	1.02261	-0.386049	-0.512957	0.105488	-1.11647	-0.282908	-0.521392	-0.154609	-1.56109	0.243281	-0.23624
CCP1 - YKR066C	CCP1 - YKR066C	1	-0.6296	-0.547823	-1.20603	-1.12619	-0.672523	0.313065	-0.009107	-0.765386	-0.428009	-1.63	-0.11373	0.783097	0.871657	0.636981	1.20509	-0.301294	-1.39661	1.2658	0.320419	0.084769	0.436508	0.152141	0.705685	1.00529	-0.392765	-0.517146	-0.068551	-0.599084	-0.84842	0.068162	-0.044514	-0.539228	-0.803079	-1.20998
GSY2 - YLR258W	GSY2 - YLR258W	1	-0.25932	-0.304278	-1.0336	-0.32495	-1.11109	0.162974	-0.151419	-0.226432	-0.059484	-0.416974	0.057639	0.327173	0.228937	0.117465	0.747973	0.162431	-0.898673	0.796829	0.440818	0.371845	0.233674	0.272832	-0.19545	0.088657	-0.595139	-0.286924	-0.13766	-1.05207	-0.345634	0.532731	0.50094	-0.966254	-0.425942	-1.86644
YOR121C - YOR121C	YOR121C - YOR121C	1	-0.772528	-0.541334	-0.9537	-1.01623	-0.909863	0.079187	-0.083354	-0.484782	0.04714	-0.775513	0.560661	0.703877	0.956768	0.925833	1.38941	0.44579	0.145767	1.13342	0.852779	0.912089	0.844366	0.710071	0.936874	1.07829	0.189099	-0.009584	0.242549	-0.976967	-0.172189	0.332608	0.290678	-0.337442	-0.680503	-2.08597
RRT6 - YGL146C	RRT6 - YGL146C	1	-0.479632	-0.866394	-0.807211	-0.466599	-0.963754	0.30483	-0.263137	-0.532958	-0.586604	-0.846453	0.110751	0.351064	0.744361	0.645433	0.94066	0.233996	-0.209533	1.31413	0.464855	0.50886	0.471836	0.538348	0.579661	0.889146	-0.103038	-0.591013	0.044666	-1.01115	-0.353601	0.077697	0.168574	-0.308216	-0.408814	-2.33612
YLR257W - YLR257W	YLR257W - YLR257W	1	-0.747608	-0.517715	-0.48109	-0.650899	-0.942	0.30082	-0.304124	-0.9694	-0.135487	-1.03583	0.221553	0.725178	0.735685	0.765296	1.15781	0.357982	0.062354	1.4973	0.712958	0.078348	0.516534	0.579638	0.741311	0.970068	0.147744	-1.25426	-0.398342	-1.80198	-0.808191	-0.517812	-0.075782	-0.690485	-0.332754	-0.750573
DNF2 - YDR093W	DNF2 - YDR093W	1	-0.25463	-0.623569	-1.14638	-0.807635	-1.11433	-0.110712	-0.360021	-0.383136	-0.509274	-0.612646	0.350689	0.532554	0.92265	0.841248	0.830026	-0.310917	-0.460438	-0.382077	0.08292	0.547154	0.310849	0.030048	0.111259	0.197754	-1.05854	-0.607815	0.418307	-1.60643	-1.26249	-0.377287	0.861159	-0.760093	-0.186826	-0.822062
YLR281C - YLR281C	YLR281C - YLR281C	1	-0.580089	-0.595664	-0.767034	-0.985362	-0.870797	-0.331804	-0.366282	-0.4644	-0.6052	-1.09755	0.263702	0.709549	1.01785	0.661557	1.23706	-0.118425	-0.68982	0.843535	0.009904	0.603461	0.346554	-0.003871	-0.120842	0.148551	-1.04635	-0.948352	-0.263413	-0.92558	-0.627241	-0.165082	0.513207	-0.673495	0.225164	-0.04129
YOR338W - YOR338W	YOR338W - YOR338W	1	-0.227781	-0.909008	-0.809134	-1.48313	-1.02966	-0.126662	-0.65859	-0.588928	-0.861648	-0.068443	0.31728	0.665666	1.52126	1.34937	1.61649	-0.159652	-0.365149	1.16444	0.029449	0.598679	0.369423	-0.128781	-0.396962	-0.109534	-0.956203	-0.135305	0.04239	-1.4185	-1.31924	-0.130113	0.80013	-0.92199	-0.265952	-1.18118
YPR172W - YPR172W	YPR172W - YPR172W	1	-0.62251	-0.564071	-1.20981	-1.3419	-1.30991	-0.425654	-0.566524	-0.600892	-0.953173	-0.758658	0.339643	1.01443	1.37583	0.935094	1.507	-0.099097	-0.234691	1.55134	0.535281	0.592745	0.161603	0.318608	0.232707	0.149075	-1.11796	-0.15609	-0.148776	-1.27022	-1.51438	0.291558	0.487198	-0.953531	-1.02491	-1.52562
OSH2 - YDL019C	OSH2 - YDL019C	1	-0.283704	-0.340997	-1.02084	-0.486535	-0.582147	0.027836	-0.502147	-0.403905	-0.825402	-1.27605	0.359335	0.797451	1.22336	1.09913	1.41175	0.253452	-0.605431	0.914678	0.326294	0.458731	0.728944	0.628373	0.585514	0.549908	-0.041024	0.060018	0.327207	-0.663275	-0.543144	0.251713	0.306022	-0.23614	0.09586	-1.24742
PST1 - YDR055W	PST1 - YDR055W	1	-0.426692	-0.615263	-0.775339	-1.30825	-1.20282	0.067593	-0.548798	-0.449365	-0.667016	-0.144782	0.405453	0.700001	0.910205	1.00113	1.08929	-0.173499	-0.45056	0.665403	0.204799	0.508437	0.30331	0.150255	0.243092	0.661757	-0.49696	-0.589828	-0.280012	-1.07556	-0.487854	-0.148465	1.02087	-0.712627	0.387106	-1.28941
YNL058C - YNL058C	YNL058C - YNL058C	1	-0.492637	-0.589916	-0.754155	-0.393201	-0.793946	0.326588	-0.019729	-0.312221	0.202821	-0.375213	0.54286	0.54911	0.694822	0.700534	1.07822	0.324953	-0.136447	1.47645	0.511245	0.649529	0.320246	0.433539	0.76209	1.14918	0.568688	-0.289559	-0.40031	-0.989342	-0.39289	-0.164156	0.28653	-0.549166	-0.258023	-1.72242
YGR149W - YGR149W	YGR149W - YGR149W	1	-0.695	-0.88078	-0.756275	-0.904	-0.82333	0.013987	-0.326071	-0.186056	-0.089284	-0.903382	0.372941	0.824976	0.952686	0.964511	1.33953	0.352154	-0.562002	1.18843	0.639441	0.479603	0.638759	0.405219	0.323321	0.900081	-0.136785	-0.22002	-0.162179	-1.19304	-0.433641	0.420059	0.433041	-0.745031	-0.651449	-2.04285
DTD1 - YDL219W	DTD1 - YDL219W	1	-0.394279	-0.461198	-0.736936	-0.963378	-0.635063	-0.102796	-0.112295	-0.46908	-0.591465	-1.33496	-0.099911	0.389698	0.746333	0.636069	0.83215	-0.273148	-0.298662	1.13727	0.185204	0.155879	0.311013	0.041991	0.402834	0.648583	-0.143166	-0.5466	-0.350488	-0.92709	-0.607149	-0.301799	-0.133071	-0.578178	-0.442921	-0.82504
ZIP1 - YDR285W	ZIP1 - YDR285W	1	-0.424421	-0.54391	-0.77887	-0.677571	-1.06696	0.15031	-0.379716	-0.456327	-0.427657	-0.399057	0.332244	0.844743	0.793083	0.707891	1.043	0.077221	-0.206808	1.04588	0.313834	0.856171	0.070587	0.105684	-0.036984	0.22269	-0.440589	-0.482137	0.028847	-0.999303	-0.475974	0.322671	0.342751	-0.699608	-0.505204	-0.960601
YMR181C - YMR181C	YMR181C - YMR181C	1	-0.357943	-0.458102	-0.429554	-0.487759	-0.534915	-0.053611	-0.313414	-0.342926	-0.392477	-0.012836	0.075619	0.627204	0.660048	0.597206	0.748032	0.229792	-0.474474	1.13355	0.310185	0.454684	0.414511	0.361697	0.244203	0.57081	-0.076377	-0.386903	-0.178999	-0.890807	-0.223588	0.188703	0.150869	-0.553994	-0.395689	-1.83154
YLR036C - YLR036C	YLR036C - YLR036C	1	-0.558247	-0.671764	-0.759034	-0.765448	-1.13711	0.187619	-0.283354	-0.591123	-0.460929	-0.935778	0.169478	0.639906	1.01342	0.849961	1.21561	0.124513	-0.107433	1.28769	0.307058	0.699827	0.204394	0.306004	0.370353	0.577832	-0.387653	-0.614845	-0.068709	-0.996499	-0.634422	-0.004296	0.300643	-0.584189	-0.399942	-1.24444
PAU23 - YLR037C	PAU23 - YLR037C	1	-0.462923	-0.41452	-0.77574	-0.584294	-1.20361	0.023552	-0.244507	-0.374342	-0.406065	-0.574183	0.281445	0.511781	0.797927	0.570393	1.19846	-0.04944	-0.99909	1.28229	0.493798	0.759819	0.534964	0.447311	0.447035	0.628283	-0.354328	-0.462167	0.037137	-0.957898	-0.480192	0.494019	0.535468	-0.632644	-0.333516	-1.64871
OMA1 - YKR087C	OMA1 - YKR087C	1	-0.195879	-0.631288	-1.03344	-0.560757	-0.154789	-0.166752	-0.375585	-0.518047	-0.732949	-0.629517	0.269062	0.495246	1.00934	-0.024542	0.717407	0.286843	-0.303353	0.930614	-0.190558	0.009689	-0.086072	0.431951	0.337991	0.45087	0.258275	0.117094	0.302094	-0.892026	-0.886458	-0.454416	-0.357432	-1.72701	-0.856022	-0.634536
LSB1 - YGR136W	LSB1 - YGR136W	1	-0.202846	-0.697768	-0.605188	-0.460213	-0.273599	-0.326282	-0.53549	-0.353137	-0.227626	-0.153639	0.209189	0.623352	0.860839	0.373859	0.37874	0.245552	-0.104674	0.730369	-0.231285	0.357348	0.300578	0.117933	0.098581	0.487836	0.155965	0.028967	0.455214	-1.10311	-0.13926	-0.60988	-0.476097	-1.83914	-0.293179	-0.990679
YBL029W - YBL029W	YBL029W - YBL029W	1	-0.321855	-0.606998	-0.911071	-0.08712	-0.430663	0.100225	-0.634037	-0.135686	-0.507963	-0.787294	0.216679	0.563825	0.661872	-0.583495	0.33094	0.09211	-0.492065	1.07899	0.224792	0.516245	-0.340029	-0.697675	0.524401	0.480683	-0.23777	-0.894865	-0.13898	-0.908145	-0.750884	-0.088267	0.717954	-0.793181	0.08698	-0.836708
SMY2 - YBR172C	SMY2 - YBR172C	1	-0.383217	-0.563846	-1.13907	-0.186576	-0.694562	-0.177545	-0.632815	-0.344869	-0.202443	-0.876224	0.337333	0.379102	0.81488	0.525826	0.455739	0.071238	-1.10382	0.472262	-0.635675	-0.029704	0.800911	-0.207035	0.441421	1.01644	0.097624	-0.385006	0.17899	-0.645739	-0.06976	0.016135	0.180495	-1.37219	-0.471699	-0.794472
SKG3 - YLR187W	SKG3 - YLR187W	1	-0.757633	-0.721487	-0.866428	0.246031	-0.392234	-0.141111	-0.457208	-0.197413	-0.729104	-1.47149	0.340216	0.734323	0.42492	-9.5e-05	0.559772	0.449066	-0.558167	0.460198	-0.125841	0.390056	0.40606	0.589769	0.276927	0.968117	0.379194	-0.13231	0.755917	-1.03702	0.058936	-1.27564	-0.563531	-1.64776	-0.312895	-0.258798
SHE3 - YBR130C	SHE3 - YBR130C	1	-0.52439	-1.05514	-0.846589	-0.358586	-0.427052	0.054857	-0.628712	-0.125878	-0.494105	-1.22914	0.555007	0.679861	1.16814	0.312789	0.76317	0.267591	-0.733468	1.19619	-0.005425	0.444377	0.538035	-0.034825	0.737132	0.979111	0.076325	-0.070859	0.731001	-1.3678	-0.613898	-0.522603	-0.249513	-1.89187	-0.093711	-0.479498
HST2 - YPL015C	HST2 - YPL015C	1	-0.334145	-0.765819	-0.846594	-0.316061	-0.196879	-0.235236	-0.453933	-0.430718	-0.532523	-0.934469	-0.036964	0.587017	0.706873	0.059726	0.805434	-0.117221	-0.69567	0.732826	-0.335809	-0.075931	0.066426	-0.078755	0.067242	0.365568	-0.242025	-0.770168	-0.021564	-1.05024	0.029938	0.068529	0.021899	-1.52605	0.303944	-1.32915
YCR062W - YCR062W	YCR062W - YCR062W	1	-0.014705	-0.716219	-0.48393	-0.502361	-0.400476	-0.695591	-0.201309	-0.375296	-0.606801	-0.79113	-0.313223	1.0685	1.2617	0.397946	0.749356	0.15664	-0.943131	1.14301	0.122501	0.453759	0.772682	0.332789	0.487225	0.833226	-0.17785	-0.793975	0.398572	-1.59545	-0.062937	-0.685148	-0.31034	-2.44756	0.003298	0.146589
EPO1 - YMR124W	EPO1 - YMR124W	1	-0.121625	-0.519634	-0.463323	0.358346	-0.546663	-0.141793	-0.061017	-0.385482	-0.439489	-1.42334	0.246795	0.864263	1.01233	0.609787	0.972749	-0.288757	0.109758	1.11491	0.251613	0.143137	0.665169	0.145055	0.77311	0.620477	-0.642728	-0.288445	0.542004	-1.22519	-0.072395	0.112483	0.120329	-2.10666	0.747397	-0.089592
TVP15 - YDR100W	TVP15 - YDR100W	1	-0.237918	-0.625398	-0.31075	0.06635	-0.680926	-0.219197	-0.616024	-0.490381	-0.714923	-2.15279	-0.002758	0.571974	0.489198	-0.256697	0.584144	-0.06958	-0.745935	0.344182	0.042503	0.455491	0.330839	0.241058	0.147696	0.660905	0.086746	-1.28799	-0.147391	-1.1764	-0.292605	-0.838124	-0.620063	-1.91443	0.600849	-0.090233
AHA1 - YDR214W	AHA1 - YDR214W	1	-0.563765	-0.463045	-0.445974	-0.017937	-0.13607	-0.073867	-0.685184	-0.288725	-0.378953	-1.37862	0.173636	0.405133	0.737045	0.272938	0.349206	0.200273	-0.68074	0.572491	-0.032764	-0.320503	0.66549	0.322459	0.143965	0.841128	0.683165	-0.817503	0.482202	-1.20996	-0.266344	-1.55144	-0.013069	-1.04975	-0.068168	-0.304921
YML048W-A - YML048W-A	YML048W-A - YML048W-A	1	-0.468722	-0.341296	-0.234263	-0.696371	-0.467026	-0.459794	-0.308757	-0.314073	-0.565047	-0.760352	-0.333554	0.402746	0.989581	0.046203	0.889921	-0.167833	-0.502823	0.702963	-0.271115	-0.518507	-0.123446	0.153076	-0.032921	0.011007	-0.614012	-0.764416	-0.48267	-0.624191	-0.424154	-0.029116	-0.116627	-1.34693	0.130792	-0.709052
RRT13 - YER066W	RRT13 - YER066W	1	-0.238206	-0.650497	-0.958571	-0.743357	-0.804973	-0.045504	-0.498493	-0.530246	-0.776989	-1.6105	0.058872	0.854345	1.50157	0.432757	1.0809	0.47619	-0.612839	1.20792	0.362904	0.693189	0.69613	0.31741	0.657713	0.761026	-0.300742	-0.130434	0.108794	-0.64226	-0.317215	0.037937	-0.001185	-1.23942	-0.113344	-1.74296
NMA111 - YNL123W	NMA111 - YNL123W	1	-0.360841	-0.511445	-0.719737	-0.459486	-0.368216	-0.104476	-0.634368	-0.349511	-0.485272	-1.24351	0.424841	0.809398	1.63274	0.59254	1.30221	0.184421	-0.293235	1.12588	-0.050752	-0.011727	0.774347	0.371962	0.521791	0.979531	-0.026491	-0.049104	0.511193	-0.796766	-0.08802	0.143538	0.068494	-1.27811	0.697622	-1.17383
YPR117W - YPR117W	YPR117W - YPR117W	1	-0.223682	-0.517218	-0.566048	-0.281501	-0.474819	-0.367794	-0.886728	-0.567082	-0.366176	-0.932264	0.037197	0.746917	1.02799	0.505123	0.861219	0.030641	-0.289184	0.971498	-0.386884	0.334211	0.407357	-0.415397	0.414618	0.894112	-0.821383	-0.785636	-0.23419	-2.04169	-0.512829	-0.572036	0.012736	-1.78763	0.28098	-1.65297
YGR201C - YGR201C	YGR201C - YGR201C	1	-0.264603	-0.620947	-0.508458	-0.402929	-0.609527	-0.105113	-0.579623	-0.580679	-0.678209	-1.12679	-0.073705	0.7156	1.17054	0.519954	1.10297	-0.011563	-0.002744	1.04716	-0.356564	-0.307067	0.219825	0.193225	0.337366	0.698707	-0.188681	-1.03576	-0.40566	-1.01235	-0.071818	-0.517881	-0.205736	-1.68016	0.205999	-1.07252
YIP4 - YGL198W	YIP4 - YGL198W	1	-0.673344	-0.886677	-0.347093	-0.370994	-0.529874	-0.143372	-0.509788	-0.517497	-0.955113	-0.879172	0.299856	0.612655	1.23703	0.688773	1.18161	-0.269904	-0.391215	0.961711	0.048817	0.144654	0.12314	-0.093739	0.217542	0.848437	-0.746072	-0.781353	0.200792	-0.811653	-0.431292	-0.615766	0.574994	-1.45613	-0.048902	-0.924055
YKL107W - YKL107W	YKL107W - YKL107W	1	-0.531333	-0.739383	-0.450066	-0.539535	-0.540044	-0.274316	-0.878134	-0.751456	-0.678714	-1.00551	-0.093155	0.575862	1.15723	0.256087	1.02719	-0.101151	-0.223088	1.31927	-0.282467	0.202264	1.02752	0.297517	0.925493	0.977325	-0.106698	-0.783288	-0.070146	-0.925208	-0.424723	-0.289433	0.075848	-2.157	0.180416	-0.727865
AVO2 - YMR068W	AVO2 - YMR068W	1	-0.281125	-0.686913	-1.00313	-0.390579	-0.961258	-0.275643	-0.861417	-0.475468	-0.687827	-1.0929	0.434938	0.916004	1.04468	0.378667	0.790277	-0.177613	-0.325928	1.02297	0.117526	0.03539	0.611206	-0.068682	0.483944	0.758969	-0.291338	-0.695244	0.212749	-1.05921	-0.424305	-0.498632	-0.028297	-1.77012	-0.058237	-1.0039
YKL131W - YKL131W	YKL131W - YKL131W	1	-0.456157	-0.597916	-0.862996	-0.235631	-0.401715	-0.175657	-0.851285	-0.941671	-0.927636	-0.50138	-0.011673	0.660575	0.860704	0.223971	1.08024	-0.104601	-0.863947	1.25327	-0.248505	-0.254204	0.348889	0.085791	0.175233	0.589344	-0.33967	-0.56036	0.054289	-0.977833	-0.187147	0.282974	-0.043684	-1.4928	0.118155	-0.997696
YML018C - YML018C	YML018C - YML018C	1	-0.324465	-0.495785	-0.29679	0.096839	-0.225858	-0.035803	-0.703328	-0.475514	-0.773048	-0.487393	0.023412	0.478008	0.92056	0.148867	0.643321	-0.511228	-0.728389	0.636154	-0.765069	-0.472771	0.399764	0.210945	0.263703	0.585764	-0.503048	-0.646874	-0.302924	-0.438477	-0.375684	-0.202741	-0.238213	-0.985828	0.397929	-0.310754
YEL008W - YEL008W	YEL008W - YEL008W	1	-0.29914	-0.31182	-0.382166	-0.503014	-0.168985	-0.090125	0.253542	-0.251696	-0.519797	-0.531591	-0.029682	0.710882	0.86174	0.45231	0.908083	-0.057665	-0.457388	0.675053	0.039412	0.41638	0.006659	-0.274252	0.147273	0.347499	-0.380354	-0.255959	0.164762	-0.807062	-0.437805	0.011849	0.005325	-1.2803	-0.416316	-0.556922
YOS9 - YDR057W	YOS9 - YDR057W	1	-0.424803	-0.651987	-0.586746	-0.239777	-0.467508	-0.487959	-0.468488	-0.156213	-0.554913	-0.47685	0.10551	0.421194	1.08729	0.092641	0.577424	0.545497	-0.266588	1.30712	0.172389	0.213641	0.30953	0.324157	0.554802	0.788264	0.281856	-0.253366	0.484695	-0.826218	-0.331941	-0.255097	-0.315363	-1.38906	-0.01088	0.044608
IRC23 - YOR044W	IRC23 - YOR044W	1	-0.073831	-0.350591	-0.171048	0.059459	-0.395895	-0.34772	-0.380091	-0.468662	-0.21623	-0.660967	0.101766	0.482683	0.911789	0.142824	0.789577	-0.073986	-0.130756	0.976979	-0.202035	0.004104	0.219616	0.016706	0.135089	0.809365	0.228494	-0.146192	0.033585	-0.430724	-0.349177	-0.342971	-0.322025	-1.04359	0.362201	-0.131059
XDJ1 - YLR090W	XDJ1 - YLR090W	1	-0.24012	-0.409189	-0.437921	-0.012527	-0.379032	-0.037159	-0.658456	-0.315075	-0.494832	-0.761463	0.056101	0.461418	0.616881	-0.21285	0.502137	0.19514	-0.571856	0.432509	-0.123442	-0.18709	0.137256	-0.046463	0.094832	0.379567	-0.425183	-0.829848	-0.099021	-0.702983	-0.208492	-0.815965	-0.404368	-1.48799	0.061028	0.13605
PGM2 - YMR105C	PGM2 - YMR105C	1	-0.461381	-0.41239	-0.348829	0.030374	-0.337076	-0.260927	-0.555686	-0.372235	-0.319729	-0.861939	-0.135078	0.507152	0.675706	0.21728	0.736278	0.110446	-0.44919	0.575302	-0.080997	0.295796	-0.139898	0.320037	0.37353	0.58727	-0.386877	-0.76875	-0.144129	-0.517639	-0.161863	-0.647983	-0.242236	-1.52843	0.39886	-0.117994
YCR001W - YCR001W	YCR001W - YCR001W	1	-0.029303	-0.382153	-0.226522	0.035889	-0.324101	-0.357428	-0.312344	-0.291483	-0.363169	-1.08725	0.035282	0.5556	1.10214	0.389111	0.961425	-0.010326	0.031079	1.34628	0.110444	0.151709	0.266549	0.027029	0.63596	0.568071	-0.421728	-0.362504	0.154002	-0.514791	-0.215342	-0.057576	-0.199939	-1.29481	0.671724	0.186534
YMR316C-B - YMR316C-B	YMR316C-B - YMR316C-B	1	-0.359848	-0.543029	-0.569691	-0.129793	-0.228785	0.070901	-0.114047	-0.52571	-0.423799	-1.31043	0.026181	0.489764	0.78798	0.316325	0.64488	-0.152975	-0.237748	0.970203	-0.16554	0.308992	0.312426	0.275672	0.227942	0.325075	-0.397815	-0.677482	-0.224252	-0.642089	-0.190134	-0.325772	-0.418275	-1.39894	0.400805	-0.356894
YMR310C - YMR310C	YMR310C - YMR310C	1	-0.548125	-0.651955	-0.51096	-0.459274	-0.286691	-0.33505	-0.158987	-0.538141	-0.819485	-1.17868	-0.002551	0.794885	0.933737	0.299341	1.09732	0.268055	-0.173488	1.32273	-0.066998	-0.238111	-0.039074	0.153146	0.067251	0.443075	-0.299486	-0.426702	0.234374	-0.681711	-0.288514	-0.451115	-0.540691	-1.33035	0.375908	-0.320251
MAL33 - YBR297W	MAL33 - YBR297W	1	-0.50731	-0.525624	-0.519555	-0.352857	-0.189672	-0.2467	-0.309111	-0.383757	-0.63705	-0.877932	-0.054805	0.80228	1.0257	0.505391	0.960474	0.043145	-0.454439	1.1868	0.101855	0.363893	0.055405	0.225564	0.341852	0.707353	-0.352855	-0.555905	-0.120939	-0.651462	-0.336087	-0.105528	-0.122679	-1.50526	0.251426	-0.462018
VBA2 - YBR293W	VBA2 - YBR293W	1	-0.285635	-0.516002	-0.393151	-0.155895	-0.231353	-0.093536	-0.137399	-0.646997	-0.540298	-1.47471	0.022935	0.740012	1.09233	0.556181	1.15337	-0.038542	-0.548554	1.05485	0.193033	-0.082038	0.448375	0.327298	0.452988	0.950723	-0.021357	-0.300043	0.337503	-0.581135	-0.115425	-0.069943	-0.007805	-1.1812	0.227215	-0.354539
HOM6 - YJR139C	HOM6 - YJR139C	1	-0.325018	-0.529003	-0.569664	-0.267141	-0.318418	0.044028	-0.276342	-0.381373	-0.429296	-1.17358	0.084752	0.56144	1.34548	0.311175	0.643883	-0.330846	0.000206	1.56105	0.142638	-0.027709	0.510208	0.309186	0.469207	0.811017	-0.283683	-0.366157	0.13533	-0.380222	0.127784	0.321986	0.179747	-0.853228	0.100604	-1.40583
VMR1 - YHL035C	VMR1 - YHL035C	1	-0.245965	-0.653615	-0.952358	-0.296456	-0.281316	-0.299911	-0.48551	-0.496468	-1.00896	-1.55354	0.000266	0.444094	1.00006	0.321711	0.656533	0.010668	-0.197892	0.921644	0.046204	0.140659	0.449332	0.135188	0.027687	0.489581	-0.434445	-0.505567	0.428585	-0.678199	-0.431013	-0.337999	-0.390053	-1.1906	-0.071979	-1.52199
CNN1 - YFR046C	CNN1 - YFR046C	1	-0.233149	-0.430265	-0.776943	-0.483699	-0.210998	-0.260141	-0.162067	-0.34909	-0.33968	-0.964991	0.224664	0.461383	0.848973	0.361456	0.811795	-0.346186	-0.264578	0.763632	-0.162005	0.063282	0.376268	-0.079129	0.088771	0.336908	-0.904484	-0.590827	0.328295	-1.10426	-0.831469	-0.49766	-0.123442	-1.35592	-0.248608	-1.61228
GID7 - YCL039W	GID7 - YCL039W	1	-0.159711	-0.27253	-0.349116	-0.069563	-0.011326	-0.278687	-0.033621	-0.065509	-0.197141	-1.29854	0.159019	0.218798	0.461812	0.059436	0.32859	-0.24576	-0.360776	0.480287	-0.171784	-0.129348	-0.168295	0.168011	0.220921	0.827563	-0.092314	-0.872847	0.018124	-0.896983	-0.165536	-0.636736	0.099189	-0.87506	0.386665	0.107665
RNH201 - YNL072W	RNH201 - YNL072W	1	-0.181458	-0.286754	-0.492326	0.14465	-0.157845	-0.157122	-0.101109	-0.037681	-0.356352	-0.989125	0.039431	0.707267	0.580555	0.120849	0.57504	0.222148	-0.376936	1.09152	-0.049681	0.325765	0.621164	-0.052345	0.578463	0.865496	-0.302029	-0.053049	0.323179	-0.800024	-0.125779	0.125633	-0.116108	-1.1735	0.240967	0.050987
YDL114W - YDL114W	YDL114W - YDL114W	1	-0.331382	-0.623111	-0.673335	-0.068986	-0.255955	-0.324005	-0.430127	-0.185215	-0.351281	-1.22096	0.51829	0.697274	1.13016	0.388154	0.682823	0.021698	-0.068136	0.827155	0.11526	0.514814	0.666277	0.409142	0.186992	0.901956	0.270185	-0.248986	0.133072	-1.09881	-0.368625	-0.247076	-0.041051	-1.33698	-0.417471	-0.354246
URA5 - YML106W	URA5 - YML106W	1	-0.483011	-0.64829	-0.328578	-0.724191	-0.395937	-0.382198	-0.190513	-0.876615	-0.460565	-1.39981	0.086494	0.600882	1.05455	0.367334	0.680482	0.168074	0.381309	1.85237	-0.012804	0.891113	0.606506	0.218409	0.664893	1.01686	0.132267	-1.00928	-0.0594	-0.879955	-0.031367	-0.747941	-0.397129	-1.53532	0.75201	0.12747
YGR069W - YGR069W	YGR069W - YGR069W	1	-1.0467	-0.887309	-0.815761	-0.56181	-0.718308	-0.184062	-0.945175	-0.460258	-0.461637	-0.679708	0.383631	0.757524	1.24561	0.703782	0.704561	0.364513	0.034685	1.40992	-0.160922	0.64211	0.629834	0.616584	0.662417	0.870962	0.254928	-0.552598	0.347601	-0.689183	-0.071943	-0.97154	-0.321215	-2.25481	0.512186	-0.734522
BFA1 - YJR053W	BFA1 - YJR053W	1	-0.193608	-0.72769	-0.628079	-0.115202	-0.546694	-0.218023	-0.481639	-0.494445	-0.523415	-0.99674	0.271559	0.871507	1.46023	0.459589	0.848814	-0.181832	-0.070127	0.949076	-0.343129	0.35184	0.038668	-0.015779	0.198839	1.02626	0.089201	-1.45746	-0.222929	-0.814658	-0.306036	0.354077	-0.416276	-1.41654	-0.176073	-0.195997
SCS7 - YMR272C	SCS7 - YMR272C	1	-0.153311	-0.493644	-0.416462	-0.311824	-0.574164	-0.398181	-0.638388	-0.602771	-0.510907	-1.30768	0.009368	0.439071	1.01323	0.692326	0.791259	-0.464718	-0.727895	0.856041	-0.125297	0.180382	0.600552	0.518774	0.240165	1.00747	0.277204	-0.752117	-0.560279	-0.890986	-0.997517	-0.766908	0.060908	-1.90874	0.336436	0.131955
TRM7 - YBR061C	TRM7 - YBR061C	1	0.142749	0.138533	-0.01105	0.371796	-0.283343	-0.731355	-1.94491	0.027508	0.59474	0.487245	0.25898	0.31883	0.093465	-0.919926	-0.100058	0.306314	-0.547123	0.172151	-0.00282	0.392995	0.114979	-0.639856	0.216478	0.703783	-0.635822	-0.02907	0.424059	-0.085066	0.530805	0.007169	-1.34339	-0.674445	-0.101321	-1.80555
SKI7 - YOR076C	SKI7 - YOR076C	1	-0.303827	-0.59471	-0.420134	-0.188245	-2.20924	-0.44229	-0.442359	-0.163118	0.074069	-0.189847	0.021929	0.516384	0.677841	-0.415114	0.306095	0.355471	0.270742	0.605503	0.146151	0.498622	0.739627	0.083027	0.941314	0.856742	0.929308	-0.209867	0.869272	-0.730152	-0.092437	-0.909851	-0.239464	-2.11536	0.666366	0.573391
HOM2 - YDR158W	HOM2 - YDR158W	1	-0.376503	0.050613	-0.228944	-0.310005	-1.37663	-0.268055	-0.807821	-0.182844	0.753729	0.948082	0.192082	0.441046	0.066367	0.682294	0.464173	0.1963	-0.315841	-0.470949	-0.18791	0.633742	0.551268	0.617708	0.469905	1.52575	1.12935	-0.536768	-0.113355	-1.60848	-0.737927	-1.25623	0.260678	-1.53978	0.184293	-0.583166
MAG2 - YLR427W	MAG2 - YLR427W	1	0.084011	0.027946	-0.431502	-0.252918	-0.902298	-0.350074	-1.06011	0.31862	0.663103	0.299618	0.009753	0.205342	0.056306	0.416355	0.49377	-0.161891	-0.536724	-0.436854	-0.060401	0.334064	0.204911	0.151204	0.433934	1.13012	0.895199	-0.144388	-0.156139	-1.02356	-0.462947	-1.02755	0.618318	-0.897279	0.426015	-0.826245
COS111 - YBR203W	COS111 - YBR203W	1	-0.358405	-0.123531	-0.450076	-0.631024	-0.665304	0.486075	0.149408	-0.110461	0.088408	0.936818	0.317189	0.397587	1.07155	1.27183	1.36833	-0.078784	-1.10409	0.48748	0.079538	0.526498	0.188658	0.113223	0.122231	-0.22891	-0.604557	-0.208538	-0.304344	-0.879637	-0.86915	0.590237	1.27107	0.624084	0.327601	0.291274
ADH2 - YMR303C	ADH2 - YMR303C	1	-0.171125	0.033485	-0.250307	-0.851505	-0.616008	0.061782	0.393936	-0.413227	-0.134854	-0.538576	0.310733	0.240572	0.829531	1.27936	1.20914	-0.197464	-0.829465	-0.177955	0.456413	0.263043	0.065162	0.499505	-0.009552	-0.131752	-0.836449	-0.109538	-0.173809	-0.678713	-0.453675	-0.325473	1.01284	0.299995	-0.069716	0.635095
MNL2 - YLR057W	MNL2 - YLR057W	1	-0.347157	-0.109483	0.224729	-0.254138	-0.574118	-0.015984	-0.418753	-0.419777	-0.13186	-0.422564	0.362279	0.626189	0.89633	0.761961	1.29381	-0.300099	-0.499514	0.03224	-0.263914	0.682928	-0.047896	0.054626	-0.554309	0.064797	-0.583482	-0.450854	-0.788247	-0.915146	-0.603906	-0.267034	0.204477	-0.27809	0.309836	-0.302472
DOM34 - YNL001W	DOM34 - YNL001W	1	-0.143287	-0.131761	-0.228304	-0.625038	-1.88308	-0.215737	-0.171985	-0.458571	-0.803196	-0.667547	0.320144	0.547625	0.875954	0.602818	0.950588	-0.516213	-0.461567	-0.824337	-0.206051	0.144737	-0.082252	-0.024653	-0.380696	-0.412816	-0.116412	-0.224949	-0.126543	-0.716536	-0.5763	0.26349	0.790535	-0.556033	0.808784	-0.136466
YPL062W - YPL062W	YPL062W - YPL062W	1	-0.510979	-0.309711	-0.242856	0.629949	-0.229685	0.006558	-0.390919	0.179213	-0.338157	-0.493665	0.163805	0.463639	0.417059	0.267748	0.458061	-0.084596	-0.18407	0.219655	-0.139697	0.577659	0.961278	-0.473786	0.82103	0.864604	-0.073764	-0.274848	0.258163	-0.486422	-0.085983	-0.371369	0.152164	-1.10765	0.955979	-1.18407
DPH5 - YLR172C	DPH5 - YLR172C	1	-0.120852	-0.367573	-0.207681	0.26093	-0.555028	-0.719979	-1.09278	-0.439705	-0.39785	-0.886285	-0.166412	0.446293	-0.133603	-0.162324	-0.11976	0.307781	-0.189523	0.573348	0.031562	0.21271	0.031853	0.023705	-0.472261	0.020912	0.325467	-0.592507	0.233825	-0.969829	-0.319909	-1.56411	-0.987891	-1.78376	0.070063	-1.47638
BRE2 - YLR015W	BRE2 - YLR015W	1	-0.066526	0.029836	-0.002689	-0.000376	-0.881958	0.141707	0.445189	-0.475759	-0.276272	-0.042345	-0.322931	0.099173	-0.224513	-0.156838	0.197511	0.027805	-0.280109	0.433233	0.100884	-0.668656	-0.008084	0.097788	-0.668948	-0.337074	-1.25257	-0.704204	-0.982424	-0.852049	-0.985008	-1.7912	-0.446385	-0.705514	0.344758	0.342289
CTF19 - YPL018W	CTF19 - YPL018W	1	-0.089823	-0.201804	-0.54698	0.123603	-0.066314	-0.24499	-0.004255	-0.150569	-0.281891	-0.148471	-0.100752	0.482752	0.264675	-0.027724	0.128669	0.058801	-0.48634	-0.000159	-0.422546	-0.338865	-0.186398	-0.037545	-0.932058	-0.665754	-0.8982	-0.484093	0.076096	-0.867424	-1.3438	-1.4438	-0.189726	-1.02692	-0.065485	-0.389646
SKN1 - YGR143W	SKN1 - YGR143W	1	0.047135	-0.055364	-0.092414	-0.656409	-0.455285	0.014055	-0.172265	-0.16098	-0.432062	0.154502	0.137176	0.240067	0.204087	0.184261	0.353828	0.120489	-0.372649	0.01114	0.009425	0.258964	-0.212561	-0.062039	-0.011093	-0.103955	-0.63932	0.039534	-0.38995	-0.215347	-0.19302	0.038979	-0.011846	-0.177826	-0.944719	-0.748905
RPL35A - YDL191W	RPL35A - YDL191W	1	0.006577	-0.277064	-0.549591	-0.18563	0.445276	-0.412764	-0.290218	-0.655006	-0.553089	-0.193343	0.264108	0.560432	0.824969	0.200605	0.545402	-0.065691	-0.437884	0.087196	-0.34042	-0.571087	-0.43187	-0.091069	-0.506001	-0.454222	-1.39596	0.127009	-0.243013	-0.045442	0.064523	-0.098486	-0.172408	-1.13736	-0.997447	-1.90346
AHC2 - YCR082W	AHC2 - YCR082W	1	-0.376705	-0.167019	-0.558109	-0.445156	-0.284314	-0.426113	-0.28511	-0.740221	-1.21847	-0.656101	-0.03572	0.408453	0.58689	0.138447	0.77067	-0.067423	-0.523292	0.943457	-0.149468	-0.497553	0.057449	0.061504	-0.23898	-0.38296	-1.42134	-0.379383	0.037847	-1.07049	-0.04247	-0.467852	-0.378165	-1.05011	0.463032	0.367723
ATG22 - YCL038C	ATG22 - YCL038C	1	-0.207839	-0.204432	-0.301127	-0.510722	-0.59901	-0.585287	0.030052	-0.201185	-0.767841	-0.813859	-0.103152	0.38295	0.362287	-0.045095	0.19348	-0.44877	0.034512	1.57675	0.172714	0.258503	0.142487	0.522977	-0.195381	0.158078	-0.202224	-0.240369	-1.23597	-0.801722	0.002322	-0.437578	-0.459199	-1.34516	0.140843	1.0298
CAF16 - YFL028C	CAF16 - YFL028C	1	-0.124136	-0.127436	-0.85216	-0.259948	-0.51636	-0.098282	0.291217	-0.444052	-0.428213	-0.520342	0.176251	0.444217	0.456546	0.21023	0.461498	0.366513	-0.108601	0.697964	0.060006	0.369527	0.490128	0.666937	0.493886	0.589108	0.337383	0.123791	0.295193	-0.418356	-0.277211	-0.801705	-0.374099	-2.45166	0.479835	0.080924
LCL2 - YLR104W	LCL2 - YLR104W	1	-0.121386	-0.089392	0.296034	0.159123	0.124671	-0.069709	-0.120706	-0.56763	-0.414051	0.135939	0.00466	0.410238	0.648938	0.106347	0.869301	0.250976	-0.591458	-0.524705	-0.35191	-0.279739	0.197941	0.30865	-0.463825	-0.068966	-0.072486	-0.013778	0.472795	-0.541755	-0.297591	-0.463942	0.210903	-1.41709	0.37354	0.112014
ZRG17 - YNR039C	ZRG17 - YNR039C	1	-0.040028	-0.121218	0.118018	-0.092535	-0.102616	-0.138686	0.101141	-0.353305	-0.438251	-0.115884	-0.228902	0.208485	0.562643	0.128498	0.985452	-0.118073	-0.009626	0.40909	-0.146724	0.218693	-0.284807	-0.031216	-0.322382	-0.057998	-0.286514	-0.0329	-0.158962	-0.62878	-0.708592	-0.362976	0.125286	-0.929207	0.603537	1.08722
RPL24A - YGL031C	RPL24A - YGL031C	1	-0.384688	-0.162489	-0.516455	-0.180345	-0.10343	-0.099841	-0.358518	-0.081795	-0.031589	0.092395	0.254895	0.598894	0.818892	0.773123	1.49322	0.441267	-0.436544	0.788219	0.092014	0.209873	0.253084	0.291606	-0.11154	-0.085323	-0.084358	-0.180928	0.219276	-0.567757	-0.623749	-0.007448	0.965606	-0.547112	0.698183	0.48421
MNE1 - YOR350C	MNE1 - YOR350C	1	-0.096055	-0.399916	-0.281307	-0.196032	-0.388971	-0.234157	-0.253293	-0.465197	-0.530642	-0.651223	-0.082081	0.533865	0.722442	0.357418	0.682799	-0.009938	-0.129377	1.00228	0.120121	0.329812	0.204469	0.313996	0.266561	0.479188	-0.273539	-0.340528	0.014265	-0.320667	-0.12992	-0.774961	-0.386456	-1.34282	0.134578	-1.02537
RME1 - YGR044C	RME1 - YGR044C	1	-0.140174	0.031869	-0.311456	-0.010685	0.029069	-0.2718	0.07613	0.033087	-0.144441	-0.487648	0.110986	0.609231	0.599344	-0.005751	0.445492	0.550433	-0.388512	0.35222	-0.085921	0.059017	0.044895	0.399637	0.253994	0.40226	0.452876	-0.150454	0.495233	-0.718357	-0.019385	-1.47244	-0.230764	-2.00027	-0.028582	-0.653687
PPT1 - YGR123C	PPT1 - YGR123C	1	0.028898	-0.319243	-0.240409	0.065925	-0.208207	-0.227588	-0.232254	-0.516154	-0.158133	-0.320927	0.302961	0.522015	0.548814	0.391133	0.635836	0.259205	-0.259552	0.341674	0.04918	-0.568898	0.446475	0.3815	0.441126	0.621819	0.554477	-0.003411	0.250954	-0.403092	-0.117357	-0.329111	-0.100287	-1.58889	-0.09296	-0.973818
YLR046C - YLR046C	YLR046C - YLR046C	1	-0.207892	-0.381027	-0.652833	-0.112364	0.242424	-0.371912	0.005607	-0.468171	0.134197	-0.432309	0.126998	0.446821	0.114369	-0.058416	0.177448	0.479768	-0.540958	0.714628	-0.276159	-0.167914	0.196187	0.388847	0.251965	0.56358	0.374428	-0.811353	-0.33209	-0.493018	-0.36393	-1.03963	-0.495314	-1.38104	-0.273223	-1.58204
SWM2 - YNR004W	SWM2 - YNR004W	1	-0.074129	-0.200252	-0.57216	-0.235644	0.328038	0.083268	-0.174587	-0.084605	0.091087	-0.332465	0.240094	0.241081	0.486434	-0.153507	0.364137	-0.198889	-0.472251	0.38887	-0.268797	0.423423	0.364895	-0.047526	0.291612	0.518812	0.245046	-0.335343	-0.069715	-0.567935	-1.09118	-0.433315	0.22229	-0.974569	-0.025146	-0.633536
BCS1 - YDR375C	BCS1 - YDR375C	1	0.34588	-0.138393	-0.121942	0.251831	-0.226338	-0.038943	0.126872	0.230563	0.115573	-0.266291	-0.060328	0.23895	0.342788	-0.219907	0.003759	-0.051073	-0.826526	0.404395	-0.312174	0.279403	-0.188854	-0.053984	-0.125046	0.047557	0.001983	-0.381855	-0.46559	-0.375846	0.601904	-0.619017	-0.043393	-1.11479	0.553679	0.252774
ATG26 - YLR189C	ATG26 - YLR189C	1	-0.281466	-0.327971	-0.065364	-0.036818	-0.19941	-0.16668	-0.505605	-0.349742	-0.325487	-0.81811	-0.016247	0.308908	0.138539	-0.008555	0.385541	0.458952	-0.165381	0.475951	0.117466	0.061285	-0.173004	0.190839	-0.472118	0.130701	0.168886	-0.434641	0.33244	-0.714263	-0.156789	-1.38949	-0.228777	-1.46641	-0.121165	-0.193567
PEX4 - YGR133W	PEX4 - YGR133W	1	0.153746	-0.271437	-0.021361	0.691849	0.233808	-0.149932	0.149543	-0.041385	0.242514	0.179967	0.203799	0.661716	0.615606	0.409789	0.572236	0.697047	-0.416591	0.588245	0.363413	0.293953	0.092122	0.163636	0.348696	0.424743	-0.308409	0.3062	0.617497	-0.564098	-0.604279	-0.055631	0.07531	-1.95421	-0.310607	0.403148
YLR294C - YLR294C	YLR294C - YLR294C	1	-0.360437	-0.456495	-0.140865	-0.344957	-0.235382	0.1799	-0.112593	-0.421195	0.366988	-0.72833	0.331546	0.559637	0.528436	0.24678	0.538258	0.210437	-0.689321	0.568019	0.029881	0.308189	-0.717251	-0.333563	0.118573	0.56927	0.21707	-0.897297	0.11901	-0.86879	-0.297534	-0.252065	0.31644	-0.467486	-0.355472	-0.296019
UBX3 - YDL091C	UBX3 - YDL091C	1	-0.108085	-0.208476	0.017633	-0.29961	-0.535351	-0.406203	-0.798112	-0.040668	0.381094	-0.330219	0.039634	0.40932	0.02072	0.420329	0.656054	0.362067	-0.482458	0.651122	-0.304896	0.398095	0.13601	-0.296975	0.305901	0.639355	0.172594	-0.387973	-0.133978	-0.733684	-0.547226	-1.0177	0.185529	-1.42974	-0.096478	0.316372
THI6 - YPL214C	THI6 - YPL214C	1	-0.215708	-0.383244	-0.72405	-0.038609	0.003656	0.032852	-0.033769	-0.220002	-0.157021	-1.01357	0.061511	0.192605	0.203441	-0.001375	0.240638	0.124055	-0.594196	0.473926	-0.120919	-0.395846	0.249861	0.103391	0.308498	0.727993	0.858289	0.067315	0.316001	-0.48674	0.090493	-0.58902	-0.423079	-0.623749	0.355064	0.738424
LYP1 - YNL268W	LYP1 - YNL268W	1	-0.099142	-0.323464	-0.637286	-0.253756	-0.198677	-0.192533	-0.06506	-0.109192	0.111435	-0.597048	-0.109898	0.161677	-0.00923	-0.089976	-0.190184	-0.105595	-0.868031	0.210298	-0.308021	-0.064986	-0.370929	-0.315285	0.192288	0.596333	0.00778	-0.345221	0.067645	-0.516337	-0.18867	-1.00912	-0.268005	-1.37931	0.074624	0.31437
SLM2 - YNL047C	SLM2 - YNL047C	1	0.083698	0.108426	0.027344	-0.06329	-0.381144	-0.046374	0.139225	0.020403	0.106649	-0.102332	0.257941	0.591565	0.267553	0.117985	0.683708	0.155475	0.003266	0.4371	0.38535	0.408684	0.233262	0.085951	0.121296	0.302605	-0.099732	0.126987	-0.120282	0.058966	0.126743	0.468281	0.18832	-0.159574	-0.255748	-0.099937
BMT6 - YLR063W	BMT6 - YLR063W	1	-0.088553	0.111744	-0.055436	-0.324258	-0.442611	0.147905	0.094392	-0.116419	0.043314	0.357744	0.170547	0.510304	0.328866	0.443134	0.790563	0.056806	-0.389661	0.388198	0.355395	-0.269018	0.138734	0.12795	-0.028629	0.303169	-0.038193	-0.2754	-0.0468	-0.376702	-0.198236	0.056231	0.184448	-0.364613	-0.386379	-1.16166
VEL1 - YGL258W	VEL1 - YGL258W	1	-0.015311	-0.000516	-0.07819	-0.120163	-0.174974	-0.026714	-0.117215	-0.156828	-0.227745	-0.200155	0.211384	0.594594	0.680425	0.482269	1.1125	0.091286	-0.163503	0.734455	0.242722	0.212061	0.102122	0.386264	0.181981	0.147088	-0.293377	-0.080668	-0.07582	-0.001435	0.169023	0.331885	0.201664	-0.243683	-0.030724	-0.206642
YBR090C-A - YBR090C-A	YBR090C-A - YBR090C-A	1	-0.022656	-0.16387	-0.148276	-0.22205	-0.159245	-0.33921	-0.0707	-0.035556	-0.31404	-0.061043	0.131877	0.453062	0.392472	-0.103472	0.234527	0.215275	-0.047807	0.018132	-0.257042	-0.076104	0.151807	-0.004854	0.270912	0.110721	-0.325899	-0.198081	-0.121245	-0.195814	-0.295683	-0.169316	0.046997	-0.805003	-0.139987	-0.101093
SDP1 - YIL113W	SDP1 - YIL113W	1	-0.002293	-0.114648	0.207575	-0.502025	-0.142908	-0.218813	0.147961	-0.426924	-0.695348	-0.432467	0.214442	0.215493	0.804057	0.652952	0.553025	-0.135326	-0.347959	0.290829	0.10942	-0.197789	0.235578	-0.281824	0.150719	-0.060472	-0.624686	-0.297711	-0.415269	-0.181451	-0.603611	0.234118	0.26706	-0.157769	-0.183095	0.124058
YFL035C-B - YFL035C-B	YFL035C-B - YFL035C-B	1	0.152142	0.050856	-0.479262	-0.129056	-0.274947	-0.485124	-0.269013	-0.05127	0.283651	-0.0638	0.111067	0.121123	0.129509	0.147676	0.524995	-0.309625	-0.472758	0.241552	-0.095033	0.315877	-0.062169	0.117077	0.072759	0.543794	0.245222	-0.114084	-0.202257	-0.499504	0.114944	-0.40262	0.06366	-0.63544	-0.00539	-0.515262
BUD3 - YCL014W	BUD3 - YCL014W	1	0.07839	0.015107	-0.066703	-0.402149	0.204628	-0.354149	0.356034	-0.194537	-0.412792	-0.4469	0.135826	0.256085	0.53804	0.335637	0.253767	-0.066545	-0.97634	0.495399	-0.054975	-0.324395	-0.202021	-0.07218	-0.216452	0.091575	-0.374275	-0.443598	-0.230307	-0.103753	-0.079792	-0.727245	-0.869802	-0.899922	-0.125415	-0.480911
DGK1 - YOR311C	DGK1 - YOR311C	1	0.044247	-0.182829	-0.647418	-0.308579	0.048711	-0.082028	0.040577	-0.446221	-0.523605	-0.473932	0.041919	0.246558	0.14202	0.111559	0.456595	0.237305	-0.513809	0.280055	-0.078347	0.017936	0.363766	-0.016424	0.355259	0.224909	-0.209987	-0.17674	0.012823	-0.320529	-0.493152	-0.737142	-0.532316	-1.14614	0.043385	-0.621162
EMC4 - YGL231C	EMC4 - YGL231C	1	-0.032588	-0.214038	-0.13249	-0.397691	-0.09804	-0.217617	0.023291	-0.342056	-0.476213	-0.815081	-0.044387	0.183705	0.055563	-0.068708	0.246284	-0.474193	-0.97344	-0.03625	-0.295079	-0.473154	0.037182	-0.14038	-0.067608	0.279876	0.069004	-0.378712	-0.23066	-0.064235	0.046136	-0.243712	-0.347244	-0.436273	0.196516	-1.03497
YCL006C - YCL006C	YCL006C - YCL006C	1	0.016385	0.042526	-0.510433	-0.308729	-0.369915	-0.119479	-0.132039	-0.165486	-0.390305	-0.56861	0.126359	0.246063	0.162841	0.109177	0.156002	-0.321249	-0.813106	0.484897	-0.059578	-0.265891	0.047511	-0.317102	0.142322	-0.052499	-0.389238	-0.181191	0.150947	-0.492923	0.169967	-0.144066	0.007331	-0.504912	-0.543048	-0.903319
SMF1 - YOL122C	SMF1 - YOL122C	1	-0.08604	-0.2555	-0.606895	-0.493333	0.015979	-0.127639	-0.10206	-0.205881	-0.619582	-0.635484	0.217473	0.288365	0.604241	0.550088	0.701578	0.031669	-0.59989	0.42386	-0.025091	-0.437949	0.16933	-0.140113	0.131702	0.072628	-0.449308	0.07635	0.073809	-0.444945	-0.191209	-0.368091	0.071949	-0.440544	-0.41425	-0.775134
FIN1 - YDR130C	FIN1 - YDR130C	1	-0.076871	-0.442	-0.357807	0.106793	-0.146945	-0.088651	-0.509414	-0.11739	-0.231169	0.432074	0.183163	0.123667	0.207289	0.124802	0.096695	0.147287	-0.397824	0.194104	0.09485	0.300808	0.461664	-0.028286	-0.152225	0.170092	-0.179521	-0.399485	0.431229	-0.967859	-0.616195	-0.807745	-0.27962	-0.836783	0.246989	0.000599
TIS11 - YLR136C	TIS11 - YLR136C	1	-0.355838	-0.358604	-0.276095	-0.248853	-0.156245	-0.154399	-0.309436	-0.120239	-0.227468	-0.395491	-0.012665	0.429163	0.260344	0.036001	0.334019	0.273724	-0.482302	0.392811	0.001535	0.010452	0.077296	-0.134448	-0.611072	0.089636	-0.222909	-0.437205	0.069536	-0.517127	0.066012	-0.829647	-0.152058	-1.2328	-0.375727	-0.484234
RKM2 - YDR198C	RKM2 - YDR198C	1	-0.092671	-0.067353	-0.25921	-0.073882	-0.102698	-0.265296	-0.256225	-0.156009	-0.102815	-0.458764	0.195702	0.263514	0.232883	0.068077	0.093281	0.200968	-0.324922	-0.045385	-0.073421	-0.172882	0.216962	-0.029712	-0.394417	0.06192	0.096309	-0.562545	0.274483	-0.474884	-0.034923	-0.726199	-0.301095	-0.887475	0.018672	-0.019808
APE1 - YKL103C	APE1 - YKL103C	1	0.014017	0.276169	-0.302246	-0.065712	-0.156234	-0.200998	-0.203077	0.052871	0.114949	0.188454	0.199438	0.519941	0.462686	0.158252	0.571618	0.179808	-0.342716	0.266329	0.065316	-0.157557	0.238209	0.278645	0.694369	0.513548	0.425359	0.290555	0.203377	-0.283906	0.119765	-0.427973	-0.238348	-0.840858	0.08842	-0.180146
GDH1 - YOR375C	GDH1 - YOR375C	1	0.126757	0.226149	0.077834	-0.345302	-0.321174	-0.46638	-0.301986	-0.14478	0.426711	0.406556	0.048616	0.122769	-0.224267	0.074108	0.691543	0.04833	-0.442849	-0.077985	-0.194125	0.228283	-0.000128	0.084522	0.146735	0.612854	0.322508	0.098381	-0.166583	-0.10758	-0.467998	-0.519205	0.072845	-0.806821	0.025462	-0.070169
RDR1 - YOR380W	RDR1 - YOR380W	1	-0.06242	-0.143678	-0.596776	-0.389982	0.228859	-0.136737	-0.048007	-0.415063	-0.529456	-0.374896	0.107723	0.316436	0.498633	0.128373	0.690495	0.131208	-0.385736	0.860782	0.037528	-0.101818	0.197073	0.168053	-0.110188	0.213064	-0.169953	0.065071	0.046541	-0.29776	-0.25817	-0.459378	-0.223541	-0.954062	0.173759	1.09639
YDR535C - YDR535C	YDR535C - YDR535C	1	0.019719	0.100561	-0.495108	-0.206494	0.273599	-0.322361	0.214503	-0.329031	-0.52564	-0.953811	0.100637	0.1405	0.222831	0.225562	0.116908	-0.05611	-0.41803	0.613696	0.007793	-0.288048	0.030242	-0.054546	0.011823	0.296632	-0.395915	0.021031	-0.549162	-0.049224	0.062009	-0.492562	-0.641586	-0.906132	-0.000202	0.64677
ICL1 - YER065C	ICL1 - YER065C	1	0.005443	-0.134908	-0.181075	0.155727	0.02693	-0.007081	-0.119117	-0.182373	-0.177783	-0.410419	0.129255	0.182601	0.16771	-0.082646	0.069154	0.235068	-0.480477	0.253693	0.127606	0.030487	0.180618	0.16084	0.307176	0.546283	0.073665	-0.124062	0.282384	-0.108123	0.285573	-0.080952	-0.347851	-0.986679	0.154987	0.703668
AVT1 - YJR001W	AVT1 - YJR001W	1	0.020554	0.101435	-0.247333	0.238473	0.183309	-0.143447	-0.071776	0.044688	0.22158	-0.008886	-0.205977	0.058416	0.44134	-0.346455	0.02252	-0.024489	-0.542359	0.772705	-0.237147	0.010941	-0.007062	0.059265	0.220484	0.384511	-0.260108	-0.120422	-0.451414	-0.578688	0.115942	-0.108453	0.18047	-0.63727	0.073765	0.665778
SEG1 - YMR086W	SEG1 - YMR086W	1	-0.128049	-0.035815	-0.300008	-0.323511	-0.139044	-0.152811	-0.108189	-0.078013	0.015332	-0.085161	0.033284	0.435481	0.339429	0.28947	0.183911	-0.098477	-0.602902	0.256924	0.058744	0.232971	0.081095	0.08014	-0.009515	0.144408	-0.316875	-0.022063	-0.009954	-0.464474	0.078452	-0.468287	-0.217565	-0.493336	0.389814	0.798339
SNO1 - YMR095C	SNO1 - YMR095C	1	-0.110843	-0.049383	-0.231859	-0.076342	-0.144055	-0.473974	0.041442	-0.134814	-0.068634	0.123112	-0.038117	0.309898	0.296074	-0.009725	0.263131	-0.052508	-0.47009	0.36059	-0.277359	0.022452	-0.158249	-0.009497	-0.030024	0.077894	0.110761	0.121244	0.042277	-0.033766	0.183384	-0.655997	-0.629775	-0.86735	0.000122	0.079492
YGL109W - YGL109W	YGL109W - YGL109W	1	-0.026757	-0.079108	-0.635271	-0.131419	-0.06429	-0.001083	-0.396474	-0.35957	-0.010793	-0.439807	0.149548	0.425144	0.557764	-0.041444	0.178133	-0.07134	-0.328437	0.25087	-0.137049	-0.215904	0.174571	0.07688	0.087936	0.487911	-0.111179	-0.138909	0.236692	-0.200626	-0.023901	-0.121872	-0.355856	-0.930088	-0.150184	-0.392689
LAP2 - YNL045W	LAP2 - YNL045W	1	0.064661	0.01576	-0.03801	0.026632	0.198344	-0.107121	-0.137647	-0.196695	-0.042703	0.179255	0.141001	0.3394	0.204003	-0.056816	0.261077	0.175164	-0.192865	0.525258	-0.087212	-0.467818	0.066921	0.161045	-0.154805	0.049918	-0.180554	0.037879	0.050076	0.069506	0.188273	-0.463975	-0.41892	-1.03655	-0.051243	-0.335312
YCR101C - YCR101C	YCR101C - YCR101C	1	0.08751	0.056645	-0.467295	-0.251199	0.086497	-0.396884	0.11664	-0.305624	-0.460743	-0.478034	0.139587	0.397013	0.41297	-0.141423	0.418708	0.148429	-0.493625	0.566861	-0.035416	-0.074515	-0.111873	-0.046417	-0.031291	0.252963	-0.141002	-0.107011	0.178548	-0.087376	0.109713	-0.297741	-0.236742	-0.760471	-0.086068	-0.022639
YKR011C - YKR011C	YKR011C - YKR011C	1	0.104515	-0.185129	-0.309003	0.050007	0.138323	-0.344342	-0.473826	-0.127502	-0.339874	-0.375534	0.189707	0.491281	0.318879	0.129176	0.343699	-0.04483	-0.482729	0.109081	-0.067711	-0.136714	0.063325	-0.362468	-0.008021	-0.123774	-0.553463	-0.005414	0.092288	-0.23893	0.050272	-0.149391	-0.353359	-1.19164	-0.001396	0.061181
EXO1 - YOR033C	EXO1 - YOR033C	1	-0.254443	-0.531631	-0.568089	-0.407433	-0.21944	-0.560722	-0.273336	-0.346919	-0.185445	-2.24019	0.277194	0.493148	0.579366	0.009511	0.558149	0.147297	-0.164347	0.736665	-0.050793	-0.253041	0.45504	0.066421	0.153303	0.709556	0.22839	-0.35081	0.185856	-0.501888	-0.240428	-0.786051	-0.540084	-1.47104	0.235577	0.441425
YPR153W - YPR153W	YPR153W - YPR153W	1	-0.124925	-0.296044	0.037678	-0.46722	-0.322731	-0.282128	-0.145212	-0.350306	-0.446398	-0.869238	0.040764	0.451759	0.607278	0.281478	0.378023	-0.017571	-0.186738	0.713889	-0.288652	0.011939	0.034747	-0.28571	0.067474	0.216251	-0.210293	-0.429726	0.043816	-0.145924	-0.252955	-0.336388	-0.595083	-0.946801	0.377881	0.142708
VOA1 - YGR106C	VOA1 - YGR106C	1	-0.213798	-0.620853	-0.632797	-0.045557	-0.189485	-0.185751	-0.557555	-0.079666	-0.417779	-0.509573	0.315939	0.467126	1.03437	0.207309	0.446701	0.138661	-1.0032	0.394402	-0.2128	-0.532712	0.62658	-0.015505	-0.050472	0.766355	0.285614	-0.214241	0.19057	-0.488904	-0.302362	-0.694025	-0.233506	-1.36041	0.33914	-0.202977
DAS1 - YJL149W	DAS1 - YJL149W	1	0.049309	-0.585152	-0.256919	0.178089	-0.052962	0.162088	0.233004	-0.075311	-0.307873	-0.888677	0.184628	0.440741	0.797808	0.776996	0.507406	0.420719	-0.499131	1.3479	0.054622	-0.242367	0.373328	0.312586	0.33067	0.439762	-0.144818	-0.050053	-0.189329	-0.493354	-0.179651	-0.081854	0.116162	-0.889859	0.063349	-0.070524
YBR056W - YBR056W	YBR056W - YBR056W	1	-0.251087	-0.539607	-0.514783	-0.27329	-0.285864	-0.371816	-0.23309	-0.478574	-0.44344	-0.503299	0.286734	0.545028	0.743639	0.247353	0.908649	0.402844	-0.359884	0.498746	-0.086248	-0.223438	0.263573	0.19429	0.239283	0.594294	0.030621	-0.344848	0.384764	-0.52539	-0.185356	-0.94651	-0.396343	-1.83953	0.272592	-0.290008
GTT1 - YIR038C	GTT1 - YIR038C	1	-0.25438	-0.331977	-0.465644	-0.354203	0.027892	-0.264767	-0.190401	-0.682134	-0.865527	-0.846753	0.22404	0.723131	0.792769	0.330998	0.6959	0.109159	-0.395842	1.03916	-0.150386	-0.508974	0.33602	0.353755	-0.045096	0.466008	-0.628893	0.11872	0.041963	-0.564417	-0.204763	-0.257254	0.047542	-1.03737	-0.083777	-0.964604
EGD2 - YHR193C	EGD2 - YHR193C	1	-0.116952	-0.354881	-0.777397	-0.443181	-0.393276	-0.407831	-0.342874	-0.358644	-0.49768	-0.755667	0.14278	0.487802	0.746131	0.074962	0.535142	-0.060949	-0.342104	1.08959	-0.166881	0.045362	0.283044	0.411432	0.065591	0.450211	-0.040616	0.013064	-0.042232	-0.459204	-0.021139	-0.087964	-0.298556	-1.24923	0.006526	-0.100253
YPS6 - YIR039C	YPS6 - YIR039C	1	-0.104586	-0.34724	-0.918991	-0.254219	-0.013689	-0.077332	-0.292462	-0.340835	-0.227861	-1.00931	0.104797	0.484951	0.758217	0.302135	0.640989	0.197551	-0.172107	0.779376	-0.100708	0.114914	0.398912	0.425566	0.200142	0.66207	-0.03388	0.037542	0.167811	-0.513552	-0.146943	-0.55822	-0.347982	-1.22572	0.043667	-0.924566
YOL037C - YOL037C	YOL037C - YOL037C	1	0.026704	-0.217856	-0.483484	0.065828	0.314741	0.075841	-0.203392	-0.146005	-0.350767	-0.453557	0.425949	0.546591	0.540605	0.406723	0.494568	0.108893	-0.464372	0.851105	-0.162014	-0.481471	0.219412	-0.106888	0.179577	0.539952	-0.411736	-0.4252	0.029548	-0.495859	-0.20032	-0.036608	-0.276293	-1.08019	0.229469	-0.639002
YIL028W - YIL028W	YIL028W - YIL028W	1	-0.018138	-0.20925	-0.518051	-0.406379	0.070217	-0.093645	0.019717	-0.074481	-0.167883	-0.308117	0.343007	0.451613	0.877379	0.289563	0.819996	0.192218	-0.145044	0.999383	0.13197	-0.205109	0.381896	0.00922	0.181667	0.281053	-0.032725	-0.04165	0.159599	-0.348015	-0.115684	-0.593822	0.209355	-1.0382	-0.2005	-0.300542
YBR220C - YBR220C	YBR220C - YBR220C	1	-0.014457	-0.025868	-0.118574	0.391839	0.053808	0.021036	-0.092417	-0.106138	0.112116	-0.318238	0.003006	0.41485	0.485987	0.122073	0.35837	-0.024397	-0.740069	0.44441	-0.073576	0.034672	0.369029	-0.054553	0.187785	0.578737	-0.11665	-0.367617	-0.032094	0.082025	0.071138	-0.253042	-0.073673	-0.950638	0.402701	0.557012
YPL071C - YPL071C	YPL071C - YPL071C	1	-0.279232	-0.428553	-0.37267	0.271842	0.203174	-0.103535	-0.006928	-0.036384	-0.319686	-0.299447	0.274706	0.484844	0.362644	0.185074	-0.231327	0.172294	-0.38512	0.887787	-0.263522	0.030743	0.320925	0.224606	0.160056	0.528273	0.276981	-0.189495	0.021995	-0.397749	0.569426	-0.724121	-0.151894	-1.12479	0.32625	0.008406
TAT1 - YBR069C	TAT1 - YBR069C	1	-0.149401	-0.267607	-0.590186	-0.013789	-0.028102	-0.306516	-0.380872	-0.509856	-0.115488	-0.010504	0.396021	0.418561	0.733303	0.283572	0.119605	0.413655	-0.571824	0.741104	0.009652	0.008826	0.258336	0.093652	0.363403	0.729943	-0.439055	-0.164258	0.722062	-0.580278	0.1608	0.109976	-0.418683	-1.05338	0.097861	-0.377497
KSP1 - YHR082C	KSP1 - YHR082C	1	-0.373252	-0.326905	-0.405688	-0.021515	0.162658	-0.326151	-0.248498	-0.371605	-0.708325	-0.783683	0.14793	0.670272	1.32007	0.38852	0.955122	0.379397	-0.388625	1.64035	0.105522	-0.998512	0.722366	0.27858	0.779867	1.08323	0.341279	0.220128	0.600107	-0.430498	0.386386	0.77092	0.332202	-0.552927	0.685565	-2.01209
PTC6 - YCR079W	PTC6 - YCR079W	1	-0.414391	-0.373539	-1.32955	-1.5742	-0.739635	0.019218	-0.48784	-0.378134	-0.121822	0.03386	0.309075	0.651907	0.581154	0.639032	0.935324	-0.545616	-0.722855	0.385707	0.221687	0.415473	0.547256	0.37256	0.287574	0.360953	0.069974	-0.626696	-0.468473	-1.1226	-0.498637	-0.142966	-0.043655	-0.118493	-1.82577	-3.1573
YLR225C - YLR225C	YLR225C - YLR225C	1	-0.29013	-0.022886	-0.935487	-0.095155	-0.105573	0.613944	0.003015	0.052006	0.304117	0.683585	0.386662	-0.078346	0.161886	0.393476	-0.155927	0.006185	-1.0096	0.087103	0.442618	0.671836	-0.028233	0.125685	0.010427	0.116925	-0.371818	-0.806068	-0.269404	-0.641553	0.065439	0.447695	0.882012	-0.074191	-0.574194	-1.88718
YCT1 - YLL055W	YCT1 - YLL055W	1	0.118526	-0.104748	-0.963966	-0.06028	0.017614	0.403547	0.150842	-0.137169	-0.051273	0.001455	0.193764	0.551016	1.03861	0.877326	0.804909	0.071562	-0.505242	0.549461	0.178074	-0.046584	0.322159	0.512476	0.164766	0.272751	-0.643752	0.096888	0.223996	-0.369341	-0.143022	0.219112	0.63798	-0.07147	0.225768	-0.135986
ERV15 - YBR210W	ERV15 - YBR210W	1	-0.263226	-0.246648	-0.684297	-0.260391	0.223644	0.366689	-0.05445	-0.208964	-0.294328	-0.362362	0.49929	0.637196	1.10187	0.520017	0.55792	0.271391	-0.470767	0.508546	0.076714	-0.113292	0.747561	0.271377	0.614122	0.67201	0.202342	0.135175	0.397925	-0.845222	-0.253971	-0.017813	0.410845	-0.344087	0.174328	-0.372459
AIM25 - YJR100C	AIM25 - YJR100C	1	-0.198092	-0.676837	-1.16629	-0.635195	-0.911835	-0.059301	-0.231988	0.134358	-0.60814	-0.930478	0.398101	0.439381	0.709152	0.594822	0.837805	0.022846	-0.851191	0.923126	0.215181	0.313846	0.267158	-0.067284	0.199815	0.433074	-0.895667	-0.105949	-0.058833	-1.24563	-0.799756	0.344364	0.617442	-0.492577	-1.09306	-1.99662
DUS4 - YLR405W	DUS4 - YLR405W	1	-0.262969	-0.473296	-1.19647	-0.511678	-0.585967	-0.121097	-0.154485	-0.298588	-0.500384	-0.466226	0.337507	0.492921	0.728016	0.204767	0.947124	0.138092	-0.54907	0.82465	0.267415	0.024219	0.389898	0.135895	0.295292	0.058773	-0.618187	-0.225051	-0.275973	-1.13276	-0.253089	-0.213393	0.299046	-1.05299	-0.32165	-1.83424
YLR053C - YLR053C	YLR053C - YLR053C	1	-0.302797	-0.213214	-1.10776	-0.481782	-0.419379	0.233525	-0.123378	-0.183875	-0.021317	-0.502751	0.2079	0.25161	0.464047	0.202808	0.598016	0.143065	-0.912635	0.516635	0.584479	0.53709	0.187749	0.344616	0.14035	0.342998	0.357566	-0.230265	-0.06503	-0.890354	-0.32473	0.167096	0.31541	-0.336314	-0.788408	-2.14561
ERP6 - YGL002W	ERP6 - YGL002W	1	-0.383581	-0.630617	-1.13106	-0.285422	-0.645575	0.15426	-0.223269	0.019901	-0.165154	0.219723	0.429991	0.205717	0.883835	0.423578	0.623932	0.299804	-0.376396	0.571672	0.672511	0.519948	0.657321	0.029852	0.272575	0.50435	0.065912	-0.054896	0.338352	-0.946919	-0.213366	0.137349	0.40014	-0.875149	-0.733752	-1.32491
YCR025C - YCR025C	YCR025C - YCR025C	1	-0.227302	-0.315135	-0.385052	-0.364795	-0.688666	-0.322742	-0.420369	0.050752	0.198061	-0.207046	0.37819	0.350638	0.721561	0.802223	0.853458	-0.33405	-0.841573	-0.206091	-0.174969	0.323077	0.369473	0.025106	0.362925	0.683272	0.009383	-0.545726	-0.214985	-0.964521	-0.437442	-0.038603	0.372069	-0.281727	-0.117996	-1.8811
YGR137W - YGR137W	YGR137W - YGR137W	1	-0.512183	-0.391408	-0.667486	-0.964925	-0.740857	-0.001495	-0.099783	-0.204518	-0.379891	-0.149815	0.425803	0.756162	0.918182	0.607271	1.03862	0.455704	-0.184899	0.879557	0.473495	0.598452	0.305374	0.4272	-0.03015	-0.078321	-0.616544	0.014998	-0.104565	-0.830973	-0.256862	0.472655	0.408792	-0.557321	-1.3654	-3.12313
ATG4 - YNL223W	ATG4 - YNL223W	1	-0.088546	-0.341642	-0.506187	-0.287735	-0.785476	0.121278	-0.092102	0.043627	-0.079872	0.17841	0.327219	1.00007	1.03676	0.403695	1.2973	0.111607	-0.036605	1.11918	0.523728	0.745924	0.612104	0.275687	0.83316	0.44122	-0.38114	-0.093303	0.240711	-0.44483	-0.015666	0.774449	0.718602	-0.000209	-0.221027	-1.20308
CAF120 - YNL278W	CAF120 - YNL278W	1	-0.070691	-0.238013	-0.657917	-0.520402	-0.706581	0.096215	0.01443	-0.017638	0.058274	-0.224407	0.409224	0.547764	0.649588	0.655547	1.0756	0.214639	-0.353498	0.761059	0.363544	0.436005	0.448126	0.10136	0.436734	0.524111	-0.250494	0.025305	0.137257	-0.654733	-0.011851	0.484463	0.411579	-0.201767	-0.754458	-2.11565
YNL194C - YNL194C	YNL194C - YNL194C	1	-0.373118	-0.200854	-0.699018	-0.754634	-0.740487	0.136886	-0.352017	-0.107254	-0.106706	0.0658	0.520681	0.747428	0.781487	0.597227	0.980896	0.253159	-0.121737	1.05243	0.557554	0.758822	0.476777	0.218101	0.342414	0.244821	-0.44071	-0.16507	-0.349018	-0.391906	-0.223995	0.753594	0.53156	-0.02368	-1.08842	-2.09453
YER097W - YER097W	YER097W - YER097W	1	-0.439411	-0.505104	-1.07819	-0.708989	-0.876395	0.125337	-0.539755	-0.417413	-0.304573	-0.504079	0.295638	0.927155	1.01531	0.60404	1.06852	0.10057	-0.276248	1.25389	0.438386	0.62022	0.594138	0.45515	0.687549	0.3494	-0.443244	-0.245833	0.118077	-0.803767	-0.502804	0.709366	0.598406	-0.588878	-0.568704	-2.05723
SLZ1 - YNL196C	SLZ1 - YNL196C	1	-0.327627	-0.531708	-0.499478	-0.747831	-0.849737	0.19058	-0.157567	-0.20679	-0.187067	-0.425238	0.333894	0.67842	0.82886	0.610395	1.18297	0.147345	-0.165243	1.12738	0.69464	0.716374	0.579063	0.314969	0.660652	0.417867	-0.430484	-0.076256	-0.269131	-0.636065	-0.105728	0.823323	0.721529	-0.271484	-0.666747	-2.16463
SHE10 - YGL228W	SHE10 - YGL228W	1	-0.308481	-0.183544	-0.542727	-0.464835	-0.133946	0.078691	0.067925	-0.369335	-0.248825	-0.311191	0.300439	0.23021	0.822673	0.775753	0.866155	-0.201137	-0.548196	0.091629	0.146888	0.350758	0.25109	0.146953	0.181544	0.199032	-0.550702	-0.06258	0.023021	-0.358476	-0.107646	0.280286	0.784804	0.286341	-0.07816	-0.316468
EPS1 - YIL005W	EPS1 - YIL005W	1	-0.159537	-0.174517	-0.266287	-0.709329	-0.423357	-0.03501	-0.112853	-0.021521	-0.254586	-0.385865	0.240066	0.368896	0.401965	0.625659	0.938157	0.191582	-0.220924	0.550456	0.273772	0.583637	0.090532	0.325753	-0.1477	-0.029961	-0.370215	0.113635	-0.214437	-0.535516	-0.206729	0.497713	0.519392	-0.04628	-0.52091	-1.15432
HEF3 - YNL014W	HEF3 - YNL014W	1	-0.075713	-0.10297	-0.965932	-0.852439	-1.11893	0.064076	0.028836	-0.013154	-0.098856	0.357427	-0.031611	0.288369	0.361883	0.366006	0.765054	0.216363	-0.572075	0.383642	0.396964	0.500922	0.157315	0.020723	0.32524	-0.139373	-0.341119	0.237183	-0.020208	-0.486111	0.003626	0.808781	0.446486	-0.364217	-0.700368	-1.49446
CUR1 - YPR158W	CUR1 - YPR158W	1	-0.285552	0.084499	-0.480597	-0.948356	-0.338241	0.059658	0.149913	-0.255766	-0.089841	-0.269581	0.01551	0.158143	0.144651	0.47034	0.619784	0.171872	-0.558057	0.422006	0.517916	-0.0963	0.145422	0.115475	0.125083	0.398134	-0.076316	0.020672	-0.325025	-0.751086	-0.369956	-0.046786	0.111197	0.005276	-0.786196	-1.96123
ASK10 - YGR097W	ASK10 - YGR097W	1	-0.013692	-0.048723	-0.306891	-0.535295	-0.379107	0.260835	0.235422	0.07247	0.156254	0.105864	0.452345	0.334072	0.302681	0.360639	0.965021	0.250589	-0.454328	0.425435	0.484156	0.245234	0.445784	0.264612	0.124691	0.532309	0.258787	0.061343	0.01205	-0.30011	0.149515	0.402623	0.023927	0.137605	-0.92043	-1.18753
MID1 - YNL291C	MID1 - YNL291C	1	-0.395462	-0.140208	-0.775962	-1.02487	-0.604917	-0.223426	-0.052922	-0.656627	-0.379645	-0.328294	0.133055	0.313344	0.399491	0.687917	1.0227	-0.069932	-0.517791	0.725877	0.453587	-0.279744	0.39962	-0.043605	0.014525	0.221235	0.304762	0.224047	-0.215254	-0.765551	-0.684189	-0.168159	-0.133613	-0.128352	-1.21918	-1.77095
ARN1 - YHL040C	ARN1 - YHL040C	1	0.129685	-0.023139	-0.370274	-0.956668	-0.618559	-0.276648	0.097033	-0.368475	-0.291651	-0.210151	0.081799	0.416968	0.487907	0.391944	1.31298	0.057823	-0.15714	0.75756	0.496328	0.17901	-0.067442	0.183053	-0.369179	-0.289166	-0.765128	0.239558	-0.120564	-0.358491	-0.166798	0.382719	0.180351	-0.176549	-0.770129	-1.92908
IOC4 - YMR044W	IOC4 - YMR044W	1	-0.940246	-0.93954	-0.271046	0.036558	-0.938413	-0.816729	-0.648489	-0.819689	-0.34926	-1.10656	-0.180137	0.605884	0.411099	-0.406481	0.38362	-0.28043	0.007406	1.70173	-0.219527	0.585258	0.217254	-0.151044	0.276334	0.552572	-0.751629	-0.907031	-0.533654	-1.01131	-0.66278	-1.31683	-1.07236	-2.67475	-0.297807	-0.807223
GIC2 - YDR309C	GIC2 - YDR309C	1	0.059446	-0.135773	-0.084983	-0.006207	0.268742	0.315738	-0.458801	-0.634512	-0.582913	-0.399485	0.014901	0.877592	0.689417	-0.077652	0.48011	0.269731	-0.323131	0.898264	0.190715	0.699888	-0.032148	-0.14988	0.172332	0.565306	-0.452967	-0.415196	0.720279	-1.96639	-0.717112	-1.40339	-1.14039	-1.64758	1.35189	0.914493
YHR180W - YHR180W	YHR180W - YHR180W	1	-0.177142	0.133153	0.264377	0.273078	0.480594	-0.017012	-0.50375	-0.777724	-0.876405	-0.18977	0.07988	0.499028	0.262879	0.385873	0.500826	0.076741	-0.117109	0.629776	0.489362	-0.6512	0.784509	0.51468	-0.268366	-0.276562	-0.740925	-0.006719	0.212637	-1.08683	-0.975257	-1.82662	-1.05511	-0.922854	1.21714	1.34244
BRE1 - YDL074C	BRE1 - YDL074C	1	-0.5543	-0.471837	-0.784834	-0.199529	-1.30937	0.319174	0.581279	-0.830356	-0.625685	-0.764997	0.072616	0.56922	0.598801	0.415333	0.7667	0.386966	0.083607	1.78219	0.084589	-0.120772	0.599781	0.373497	-0.280769	0.313503	-1.81257	-0.526218	-0.912671	-2.62794	-2.40153	-2.34565	0.149945	-1.84769	0.504791	0.745315
SWD1 - YAR003W	SWD1 - YAR003W	1	-0.779964	-0.632797	-0.697915	-0.220211	-1.45471	-0.228667	0.139072	-1.05928	-0.620155	-1.27762	0.070354	1.03947	1.04069	0.476971	1.04102	0.354392	-0.143695	1.92095	0.060239	-0.041555	0.810292	0.519932	0.50564	0.890544	-1.84565	-0.797844	-0.398592	-1.48602	-1.6202	-1.37714	-0.049152	-1.30092	1.51402	-0.149933
POM34 - YLR018C	POM34 - YLR018C	1	-0.569443	-0.426962	-0.382451	-0.290135	-0.527505	-0.502658	-0.757166	-0.455042	-0.640251	-2.10981	0.272162	0.618331	0.713416	0.036762	0.780365	0.169497	-0.633366	1.22794	0.130828	-0.280165	0.306329	0.219479	0.564951	0.909476	-0.431013	-0.190134	0.021116	-1.4543	-2.2159	-1.23944	-0.330036	-1.26703	0.777682	-0.131381
Cluster_10	Cluster_10	1	0	0	0	0	0	0	0	0	0	0	0	0	0	0	0	0	0	0	0	0	0	0	0	0	0	0	0	0	0	0	0	0	0	0
PPZ1 - YML016C	PPZ1 - YML016C	1	0.095424	0.002751	-1.30125	-0.890322	-0.444399	0.690665	0.259178	-0.965226	-1.49852	-0.375327	0.82292	0.764233	1.77685	1.97466	1.1838	-1.87526	0.143635	-0.020966	0.336431	-2.03533	-0.027136	1.68075	-0.90292	-2.42476	-4.53544	1.2259	-0.168629	-1.40026	-1.7253	-1.75496	0.833948	0.611724	-1.42164	-0.786099
LEA1 - YPL213W	LEA1 - YPL213W	1	-0.225275	-0.435629	0.214628	1.02229	-0.672442	0.657626	2.34775	-0.811608	-1.06586	1.0126	0.586033	0.265691	1.06929	0.392585	-0.035074	-0.989333	0.820567	0.541802	-1.27808	-1.02299	1.10997	1.00546	0.533777	-1.57289	-3.27966	0.365327	1.26306	0.679755	1.33389	1.22013	0.554401	2.36461	0.871375	-0.370386
ERV41 - YML067C	ERV41 - YML067C	1	-0.066363	0.082204	-0.302617	-1.58833	-0.311688	-0.010114	-0.1549	-0.169896	-0.348425	-0.989783	0.025723	-0.165474	0.082736	-0.15796	0.096961	-1.08515	-0.375102	-0.848604	-0.823682	-0.556519	-2.47021	-0.943881	-1.63205	-0.273387	-0.512134	-0.207497	-0.979356	-0.331733	-1.43067	-1.00825	0.118015	-0.638733	0.590025	0.172245
TPS2 - YDR074W	TPS2 - YDR074W	1	-0.281778	-0.494843	-0.473801	-0.653004	0.301602	0.653277	0.384743	-1.25664	-0.558815	-0.116995	-0.277501	-0.253898	-0.286985	0.4822	-0.835581	-0.692362	-0.256795	-1.97234	-0.063267	-2.66363	0.982038	0.744151	0.402143	0.044439	0.353096	-0.608858	-2.0931	-0.866567	-0.573466	0.537603	-0.358862	0.495838	-1.34498	-1.26103
RPA14 - YDR156W	RPA14 - YDR156W	1	0.009102	0.103351	0.490359	0.670895	-0.049984	0.31814	0.256767	-0.174874	-0.244101	0.878238	0.636878	-0.330503	-0.070332	0.157084	-0.142036	-0.831907	-0.285468	-0.814445	0.734936	-1.04448	-0.277568	0.039873	-0.555229	-0.565138	-0.484161	-0.250016	-0.01925	-0.900613	-3.99598	-0.046557	1.27014	0.102867	0.607195	-1.40434
RFM1 - YOR279C	RFM1 - YOR279C	1	0.258032	0.085958	-2.73306	-3.16545	-0.064108	0.330988	0.294339	0.109921	0.675211	1.52303	0.142798	-0.065228	0.169963	0.924574	0.616493	-2.71762	-0.754845	-2.98539	0.158352	0.203599	-0.134811	0.275716	-0.590132	-0.642682	-1.06811	-0.230758	-1.02818	-0.105706	-0.218687	0.107549	1.64557	1.37334	-0.570793	-0.801252
DLS1 - YJL065C	DLS1 - YJL065C	1	-0.055636	0.13032	-0.629043	-1.53221	-0.661054	0.535441	-0.4836	0.117795	0.443985	2.15714	0.029127	0.022364	-0.200468	0.590725	0.574326	-0.420181	-0.499288	-1.92773	-0.213296	0.335828	0.041909	0.777188	0.221827	-0.811038	-1.45771	0.416921	-0.101593	-0.703857	-0.887426	0.837866	1.99482	1.05489	-0.526981	-1.04344
CSM1 - YCR086W	CSM1 - YCR086W	1	-0.205696	0.317303	0.267248	-0.156349	-0.122568	0.430209	0.876285	-2.78807	-1.54742	-2.19791	0.397897	-0.113816	1.12009	0.569416	-1.04527	-0.23472	0.244139	0.195766	0.538155	-0.072648	-0.647709	-0.763117	0.433895	-0.542725	-0.756053	0.643078	0.404327	0.466238	-0.173369	-1.20333	1.38642	1.45201	0.011644	-0.437873
AIM3 - YBR108W	AIM3 - YBR108W	1	-0.426034	0.006421	-0.518072	0.255557	-0.411346	0	0	0	0	0	0.271809	0	0.32321	0.26947	0.431145	0.193029	-0.146524	0	0	0	0	-0.809703	0	0	0.520842	-1.55973	1.07781	0	0	0.14447	1.61896	0.458715	0	0
HIR3 - YJR140C	HIR3 - YJR140C	1	-0.139426	-0.048388	-0.433622	-1.28887	-0.078284	0.409919	0.703515	-1.15113	-2.16643	-0.46438	0.265644	-0.254865	0.918452	0.731681	0.512327	-0.332796	0.193284	-0.081606	0.549525	-2.03331	0.483428	0.54862	-1.37712	-3.35665	-3.16098	0.418281	0.082699	0.124709	-0.513751	0.156538	0.907958	1.17384	-0.245203	-0.616209
RAD23 - YEL037C	RAD23 - YEL037C	1	-0.060669	-0.161712	-0.10002	-0.625085	0.171124	-0.13928	-0.415606	-0.227354	-0.59659	-0.712885	0.284702	0.173772	0.39001	0.210769	0.300993	-0.02971	-0.346071	-0.321202	-0.248049	-0.713239	0.025153	-0.156693	-1.18152	-1.45933	-3.15008	0.267088	0.247845	-0.19583	-0.625605	0.317271	0.612065	-0.052829	-0.444693	-1.45497
SPT8 - YLR055C	SPT8 - YLR055C	1	-0.314176	-0.511158	0.051827	-0.030907	0.034874	-0.218575	0.171684	-0.306556	-0.236653	-1.78455	0.104525	0.039181	-0.15329	-0.247596	-0.196882	0.123895	0.001165	-0.150439	-0.124899	-0.19202	-1.13454	-1.61741	-2.42674	-1.48594	-1.94187	-0.672329	-1.39567	-0.253338	-0.197869	-1.66715	0.114457	-0.883629	0.619315	-0.815258
IRE1 - YHR079C	IRE1 - YHR079C	1	-0.063516	0.245708	0.375797	-0.274901	0.245684	0.28237	0.202125	0.003009	-0.492371	0.327596	0.030089	-0.222846	-0.724257	0.363703	-0.200532	-0.645464	-0.429651	-0.401243	-0.192438	-0.786833	-0.031305	-0.024688	-1.51975	-0.587351	-1.15454	-0.661962	-1.42318	-0.418989	-0.002552	-3.02082	-0.445518	-0.257266	0.108382	-1.07116
TIM13 - YGR181W	TIM13 - YGR181W	1	0.022872	0.557304	-0.261825	-0.916568	-0.137676	-0.199313	0.359205	-0.200317	-0.585113	0.120508	0.035806	0.103162	0.748866	1.12205	0.622392	0.23436	0.27147	0.362923	-0.566606	0.191565	-0.107316	0.884348	-0.033537	0.343901	0.61637	0.614812	-0.519766	0.032559	-1.19261	-0.426798	0.485867	-0.065871	0.064187	0.514034
PFK2 - YMR205C	PFK2 - YMR205C	1	-0.13968	0.034143	-0.142312	-0.07603	0.18072	0.479279	0.367588	0.10038	0.786688	0.276329	-0.44026	-0.468137	-1.06322	0.954918	-0.074426	-0.797002	-0.667317	-0.042029	0.307189	0.462481	-0.286812	-0.661412	-1.03716	-0.658854	-0.779541	-0.511992	-1.7877	-0.64536	-0.309907	-0.225691	0.963035	0.741933	0.410124	2.42887
RPL42A - YNL162W	RPL42A - YNL162W	1	0.110918	0.235987	0.281167	0.033838	-0.667719	0.570753	0.697479	0.693367	0.674775	0.628836	0.31173	-0.140769	-0.070918	0.951736	0.634307	-0.578916	-0.141873	-0.527269	0.47686	0.435706	-1.08041	0.486363	-1.04084	-1.11089	-0.714717	-0.990944	-1.53863	-0.886734	-2.20246	-0.80288	0.977097	1.55559	1.24655	1.67294
RPL14A - YKL006W	RPL14A - YKL006W	1	-0.189053	0.034746	0.344615	-0.306736	-1.0812	0.276232	0.445384	0.150446	0.677999	0.44129	0.203176	0.060233	-0.199976	0.81338	0.64688	-0.114369	-0.28991	-0.855199	0.685948	0.351413	-0.569943	0.088494	-0.768303	-1.34565	-0.903669	-0.363588	-0.818389	-1.23263	-1.92953	-1.28641	0.750645	1.15343	1.23275	0.39818
REI1 - YBR267W	REI1 - YBR267W	1	-0.183218	0.022502	0.268244	-0.289393	-0.142478	0.38711	0.737989	0.182486	0.34475	0.281107	0.021495	-0.042957	0.132838	0.983235	0.687843	-0.022825	0.10495	-0.382337	0.534934	1.01828	-0.555393	0.344667	-0.582436	-1.01761	-0.639997	-0.431549	-0.060159	-0.769176	-1.78997	-1.03748	1.27832	0.546967	1.11204	0.516469
SLM4 - YBR077C	SLM4 - YBR077C	1	0.405358	0.547274	0.064582	-0.335539	0.618789	0.277518	0.065882	0.54623	0.495694	0.605776	0.168947	-0.297202	-0.960825	0.456894	0.756943	0.497534	0.273314	-0.305589	0.231264	0.287548	0.250254	-0.694367	-1.06709	-0.660974	-1.30251	-0.054721	-0.181761	-0.946207	-1.25595	-0.619334	0.62197	-0.854186	0.734654	0.346039
GCN3 - YKR026C	GCN3 - YKR026C	1	0.058985	-0.375377	-0.680984	-0.981689	-0.10542	1.21511	1.32412	-0.59501	-0.976467	0.21082	0.44158	0.153949	0.72063	-0.342313	-0.060666	-0.326415	-0.5203	0.311257	0.056413	-0.176605	-0.966092	-0.958075	0.094394	-0.98693	-0.78488	-0.367109	-0.623728	-0.010588	-0.322328	1.1696	1.12769	1.48373	-0.795835	-0.118689
RCE1 - YMR274C	RCE1 - YMR274C	1	0.023915	0.044629	0.062644	-0.264996	-0.312657	-0.071629	-0.092095	0.082344	-0.097534	-0.158355	0.130165	-0.171602	-0.536249	0.26682	0.147296	-0.790548	-0.990742	-2.4252	-1.25067	-1.95543	-0.569137	-0.173941	-0.98607	-0.483828	-1.54235	-0.305663	-0.387773	-0.171588	-0.502057	-1.25208	0.034222	0.58888	0.347737	0.969206
ORM2 - YLR350W	ORM2 - YLR350W	1	0.249872	0.312068	0.42882	-0.652143	-0.391789	0.117439	0.141981	-0.047825	0.148724	0.807914	-0.078696	-0.555122	-0.136157	0.504707	-0.159222	-1.01164	-1.24585	-2.38181	-0.444856	-0.382982	-0.379546	-0.285312	-0.810764	-0.728261	-1.15619	-0.820325	-1.06298	0.009193	-0.340081	-0.207327	0.520343	0.678466	0.754176	2.49874
RRD2 - YPL152W	RRD2 - YPL152W	1	-0.396883	-0.041959	-0.096646	-0.417974	-1.19091	0.513977	0.22727	-0.298344	-0.152954	0.318334	0.213589	0.308027	0.16269	0.191204	0.219918	-0.066202	-0.902477	-1.26443	-0.199773	-0.109225	-0.53061	0.196873	-1.02735	-0.804842	-0.993246	0.209803	-0.42199	-1.21318	-1.48713	-0.600377	0.398617	0.788449	-0.064183	-1.69124
IRA2 - YOL081W	IRA2 - YOL081W	1	-0.001663	0.17503	0.024013	-1.79192	-0.627244	0.276262	0.246394	0.117196	0.620094	1.26952	-0.247343	-0.156761	0.311344	0.507413	0.442841	-0.868638	-0.807632	-1.78049	-0.723497	-0.540574	-1.49571	-0.277191	-1.96155	-1.6114	-1.64731	0.070754	-0.745215	-0.48001	-1.28507	-0.352532	1.25021	1.42826	-0.433234	-0.898333
MSB3 - YNL293W	MSB3 - YNL293W	1	-0.038059	0.083399	-0.459055	-1.3439	-1.05922	0.100171	0.184484	0.036187	-0.004911	0.983919	-0.031138	-0.297451	0.140228	0.454743	0.352129	-0.974578	-0.907525	-1.26566	-0.721418	-0.519353	-0.788122	-0.170302	-1.10545	-1.51546	-2.2658	-0.57566	-0.633312	-0.954751	-2.37546	-0.827349	1.09074	0.943433	0.235016	0.188907
USV1 - YPL230W	USV1 - YPL230W	1	-0.195224	0.067663	0.364254	-1.95381	-1.2849	0.091873	-0.189159	0.109224	0.239666	1.19723	-0.086458	-0.495668	-0.485194	0.481123	0.225219	-0.99272	-0.517832	-0.934831	-0.438984	-0.116933	-1.11089	0.08638	-1.3671	-1.6021	-2.00852	0.173238	-0.908411	-0.56097	-1.70182	-0.741941	1.21805	1.49173	0.02736	-0.22787
UBR2 - YLR024C	UBR2 - YLR024C	1	-0.188905	0.180428	0.216039	0.068668	0.149574	0.512983	0.108644	0.200803	0.236195	0.947343	0.0011	-0.30758	-0.801331	0.43046	0.50638	-0.697349	-0.419621	-1.46641	0.062107	-0.349713	-0.644383	-0.194321	-1.16606	-0.963321	-0.781828	-0.700886	-0.765471	-0.651283	-1.34957	-1.37934	0.508591	0.667483	-0.466106	-0.476432
APC9 - YLR102C	APC9 - YLR102C	1	-0.128303	-0.12972	0.018626	-0.991955	-0.676979	0.486982	0.658199	0.054309	-0.351863	0.751843	0.16196	-0.196988	-0.169026	0.487147	0.179033	-0.313456	-0.503434	-1.31508	-0.355088	-1.20012	-0.633485	-0.474423	-0.955112	-1.12511	-1.26013	-0.294618	-0.627318	-1.16077	-2.23721	-1.91483	0.750337	0.698776	-0.162495	-0.964317
ERJ5 - YFR041C	ERJ5 - YFR041C	1	0.057124	0.403503	0.053976	-1.07001	-0.568994	-0.185397	0.464336	-0.273173	-0.355152	-0.008296	-0.010975	-0.123833	-0.008901	0.451973	0.330779	-0.779856	-1.3175	-1.19029	-0.387804	-0.268061	-0.778523	-0.369575	-1.40291	-1.0097	-1.16915	-0.10846	-1.18258	-0.401719	-1.64948	-0.45368	0.835457	1.14775	-0.013789	-0.086837
ARK1 - YNL020C	ARK1 - YNL020C	1	-0.262421	0.296791	0.104281	-1.04644	-1.05212	-0.113112	0.268798	-0.403417	-0.28261	0.105027	0.081787	-0.235255	-0.112922	0.278184	0.054313	-0.646363	-1.12059	-1.51864	-0.172979	-0.344935	-0.772779	-0.316262	-0.616795	-0.809071	-0.681194	-0.253816	-1.01479	-0.929235	-1.44318	-0.982396	0.346719	0.575228	0.117333	-0.059043
COS1 - YNL336W	COS1 - YNL336W	1	-0.170126	0.054771	-0.767296	-0.822804	-0.018708	0.576469	0.064182	-0.056248	-0.352596	0.743845	0.579027	0.733687	0.59918	1.49952	0.994968	0.146836	0.030402	0.357421	0.074347	0.147114	-0.592397	0.042163	-0.447367	-0.760865	-1.40802	-0.016433	-1.14717	-0.026477	-0.674242	-0.077789	0.71004	1.09437	0.04847	0.868667
IDP1 - YDL066W	IDP1 - YDL066W	1	-0.039015	0.041748	-0.108083	-1.00482	-0.699514	0.065339	-0.11926	-0.041681	-0.023171	0.183438	0.294233	0.409412	0.578609	1.03587	0.975596	-0.364423	-0.671115	-0.317066	0.105948	0.201152	0.082151	-0.313276	-0.640761	-0.584318	-0.999806	0.048388	-0.290421	-0.443075	-0.426447	0.125584	0.847546	0.732919	-0.031483	0.237576
YER188W - YER188W	YER188W - YER188W	1	-0.319817	0.140691	-1.11389	-1.23005	-0.709373	0.302444	0.34357	-0.545257	-0.020418	0.087702	0.33397	0.006993	0.497292	0.960308	0.766019	-0.151245	-0.851165	-0.599175	0.242366	0.149175	0.094083	0.107847	-0.600545	-0.407166	-1.25436	0.229741	-0.894913	-0.659887	-0.584379	-0.203735	0.596066	0.39565	-0.204566	-0.282863
TOM7 - YNL070W	TOM7 - YNL070W	1	-0.161738	0.377279	0.349787	-0.947028	-0.36253	-0.060072	-1.29534	0.210401	-0.052486	0.867868	0.181226	-0.157641	0.271276	1.09059	0.663485	0.135329	-0.096814	-0.234375	-0.002275	0.766808	0.201059	0.851261	0.799755	-0.129584	0.825516	-0.018724	-0.837549	-0.407839	-1.62439	-0.683301	1.18587	1.07175	0.433656	0.061537
YNL120C - YNL120C	YNL120C - YNL120C	1	0.051486	0.335161	-0.069207	-0.298119	0.204326	0.1966	0.133117	0.803239	1.5935	1.16156	0.35943	-0.05909	0.525883	0.396381	1.04066	0.227168	0.120011	-0.301681	0.107443	0.636707	-0.695834	-0.76745	-0.722585	-0.348385	0.066953	0.5673	0.047886	-0.520429	-0.659255	-0.671743	-0.459397	1.23075	0.82462	0.80604
TCO89 - YPL180W	TCO89 - YPL180W	1	0.046432	-0.073417	-0.232277	0.115828	-0.104316	0.192118	0.632586	0.410948	0.176749	0.091532	-0.06279	-0.327497	0.320179	-0.209778	-0.053865	-0.660542	-0.421172	-0.652595	0.307649	-0.289567	-0.351121	-0.125575	0.065349	-0.337352	0.043275	-0.637452	-0.265046	-1.71031	-1.8397	0.704108	0.233701	0.286042	-0.925257	0.258828
ECM1 - YAL059W	ECM1 - YAL059W	1	-0.057398	0.266123	-0.196254	0.167631	-0.013957	-0.085368	0.031656	-0.05827	-0.178115	-0.052334	0.180668	0.107776	0.413776	0.466155	0.345187	-0.281782	0.015994	0.179831	0.103122	0.002227	-0.123241	-0.035602	0.143169	-0.401308	-0.495813	0.261806	0.227918	-1.12121	-3.25675	0.333548	0.590025	0.928416	-0.232572	0.376869
TAH1 - YCR060W	TAH1 - YCR060W	1	-0.065832	0.187882	-0.074185	-0.899016	-0.678453	-0.1681	0.446733	-0.099595	-0.243232	-0.015776	0.196086	-0.028487	0.277668	0.829003	0.871797	-0.583532	-0.850454	-0.583581	0.082352	-0.036875	-0.759061	0.01654	-0.297024	-0.571053	-1.15287	-0.054467	-0.509866	-1.93764	-2.05855	-0.258664	0.808549	0.379198	0.104191	1.05153
SKI8 - YGL213C	SKI8 - YGL213C	1	-0.113956	0.299675	-0.055212	-0.334683	-2.55976	-0.043339	0.133494	-0.074673	0.264598	0.252476	-0.058717	0.141957	0.097235	0.63654	0.383075	-0.459979	0.009141	-0.580822	0.376523	0.467667	0.004667	0.298275	0.136725	-0.369323	-0.085731	0.389732	-0.342075	-0.327127	-1.21439	0.107961	0.849478	0.117294	0.662834	1.53724
RPL34A - YER056C-A	RPL34A - YER056C-A	1	-0.038739	0.182553	0.037508	-0.800081	-1.36678	0.048361	0.18398	-0.107319	-0.042651	0.844078	0.159482	-0.170551	0.384444	0.61573	0.946586	-0.392308	0.235662	-0.733451	0.409733	0.839467	-0.585424	-0.367866	-1.60785	-1.29646	-0.750072	0.108779	0.105442	-0.450995	-0.307217	0.117593	0.638539	0.715728	-0.187203	1.19897
RPS4A - YJR145C	RPS4A - YJR145C	1	-0.149292	-0.152852	-0.04885	-0.757227	-0.734818	-0.049601	0.553763	-0.056126	-0.121198	-0.251054	0.022934	0.219925	0.117584	0.438358	0.966673	0.173626	0.53272	0.337354	0.604175	0.941752	-0.557697	0.142872	-0.502934	-0.618418	-0.609415	-0.518967	0.080592	-1.12863	-1.32425	-0.813419	0.084981	0.097642	0.222903	0.411759
CTI6 - YPL181W	CTI6 - YPL181W	1	0.139699	-0.220224	0.538497	0.413345	-0.109827	0.445258	1.29718	0.242668	0.840514	1.10994	-0.097166	-0.008622	0.082916	0.504125	0.82621	-0.136615	-0.27941	-0.019134	0.073527	-0.135922	-0.47779	-0.239462	-0.123581	-0.734086	-0.630111	-0.356183	-0.998142	0.44506	-0.046045	0.77798	0.757605	1.75155	0.468431	-0.444245
IES4 - YOR189W	IES4 - YOR189W	1	0.049251	0.288589	0.193303	-0.372974	-0.824575	0.619368	0.527668	0.440132	0.465997	1.31046	0.611734	0.171729	-0.080891	1.11477	0.889543	-0.077212	0.174922	0.21484	0.477365	0.408759	0.403744	0.157317	-0.527979	-0.055137	0.176698	0.749159	-0.828053	0.049377	-0.285468	0.625863	0.969882	1.28031	0.91259	0.640629
SLG1 - YOR008C	SLG1 - YOR008C	1	0.010476	-0.021708	0.530657	0.462476	0.149038	0.403353	0.681376	-0.147752	0.397175	0.474885	0.25794	0.052661	0.521614	0.949198	0.608528	-0.405991	0.084466	-0.119937	-0.189162	0.441854	0.353052	0.249734	-1.19566	-0.467435	-1.22426	0.360563	0.431798	-0.432337	-0.455173	-0.085725	0.834951	1.02189	0.569948	0.92461
RPS11B - YBR048W	RPS11B - YBR048W	1	0.111873	0.282756	0.529789	0.032268	0.067513	0.620348	1.36058	0.193613	0.656781	1.48342	0.438297	-0.107268	0.748685	0.179223	0.560212	-0.032422	-0.490738	-0.528878	0.37083	0.495569	-0.798038	-0.226534	-0.658967	-0.485416	-0.312522	0.132006	0.069794	0.375978	-0.075573	0.321654	1.22224	1.03659	1.01456	1.03524
BSD2 - YBR290W	BSD2 - YBR290W	1	0.105344	0.274612	0.130251	-0.216705	-1.04781	0.280817	0.227954	-0.022752	-0.006818	0.392109	-0.109021	-0.258522	0.285863	0.491865	-0.10241	-0.779845	-0.475354	-1.75494	-0.095423	0.161985	0.147084	0.537351	-0.030511	-0.443279	-0.331211	-1.24665	-0.926458	-0.047911	-0.460376	0.064996	0.824384	-0.183406	1.57842	-1.65436
HRK1 - YOR267C	HRK1 - YOR267C	1	-0.101058	0.132785	0.152436	-0.01617	-0.284717	0.048167	0.093361	-0.04601	0.448592	0.213947	-0.132565	-0.332554	-0.519942	-0.130964	-0.692137	-0.649432	-0.460367	-0.516374	-0.150403	0.551952	-0.736689	0.270883	-0.473476	-0.35249	-0.134015	-0.953105	-1.55669	0.233262	0.473729	0.519479	0.229789	0.11614	-0.304732	-1.08505
TMA22 - YJR014W	TMA22 - YJR014W	1	0.249894	0.253444	-0.44011	-0.225419	-0.24342	0.735723	0.724368	0.319867	0.357632	0.940644	0.627913	-0.02633	0.068494	0.623112	0.796876	-0.55477	-0.695853	-1.0643	-0.079172	0.376887	-0.775593	-0.498059	-0.842965	-0.970932	-1.38325	0.176186	-0.425538	-0.427983	-0.485609	-0.118211	1.1179	1.05574	0.020072	0.028857
CPT1 - YNL130C	CPT1 - YNL130C	1	-0.075432	0.094339	-0.222189	-0.543672	-0.539322	0.294396	0.260189	0.097041	0.201393	1.11872	0.312049	-0.050855	0.12442	1.00764	0.665679	-0.458575	-0.213835	-1.69457	-0.01539	-0.136438	-0.449975	0.281347	-0.642257	-0.885771	-1.14458	0.300541	-0.273721	-0.109059	-0.481721	0.281233	0.779365	1.03023	0.330264	-0.568845
LSC1 - YOR142W	LSC1 - YOR142W	1	0.07654	0.043285	-0.0463	-1.19809	-0.675789	0.206346	0.64955	-0.25037	0.340053	0.90087	0.043358	-0.133886	0.133996	0.698345	0.439465	-0.433697	-1.02548	-1.56383	-0.140191	0.164989	-1.03481	-0.256298	-0.676079	-1.16273	-1.09283	0.055227	-0.853297	-0.318546	-0.793598	0.035911	0.940833	1.12414	0.229733	-0.588519
THI20 - YOL055C	THI20 - YOL055C	1	0.02392	0.391905	0.135233	-1.08493	-0.391865	0.27897	0.293668	0.189596	0.242089	1.22196	-0.072981	-0.251178	0.091578	0.703323	0.337387	-0.471568	-0.580246	-1.07179	-0.201476	0.085328	-0.687065	-0.212099	-0.728436	-1.14769	-1.0305	-0.152055	-0.520962	-0.115693	-0.844965	0.055992	0.95227	1.09285	-0.540342	-0.365495
YOL019W - YOL019W	YOL019W - YOL019W	1	0.010712	0.163304	0.225231	-0.347046	-0.754483	0.35785	0.411497	0.174792	0.059381	0.48313	0.026235	-0.347461	-0.171092	0.677076	-0.507101	-0.219469	-0.796205	-1.62362	0.162167	-0.245024	-0.498093	-0.07996	-0.296705	-0.942143	-1.41233	-0.295583	-0.444338	-0.514625	-1.35061	-0.388896	0.910585	1.12534	0.450726	-0.54012
YPL150W - YPL150W	YPL150W - YPL150W	1	-0.090146	-0.178467	-0.057641	-0.364085	-0.649512	0.590127	0.125535	0.433046	0.818794	0.441187	0.393377	0.418628	-0.209741	1.06451	0.39008	0.063194	-0.670369	-1.02187	0.110931	0.183651	0.154005	0.255523	-0.37846	0.066623	-0.274998	0.441927	-0.123846	-0.955858	-0.776554	-0.448743	1.10705	1.10048	0.620731	0.807461
FYV10 - YIL097W	FYV10 - YIL097W	1	-0.269466	-0.08217	0.115683	0.209921	0.44423	0.035936	0.11028	0.254447	-0.115076	0.040049	0.243496	-0.197406	0.542787	-0.398455	-0.296441	-0.108818	-0.46647	-0.885997	-0.668222	-0.687655	-0.924762	-0.681522	-0.471524	-0.571854	-0.658858	0.089742	-0.117578	-0.828502	-1.9526	-0.874257	0.584058	-0.327917	-0.10928	-0.944317
JIP4 - YDR475C	JIP4 - YDR475C	1	-0.038046	0.540207	0.442259	-0.292593	0.66641	0.426618	-0.222966	-0.052142	0.276016	-0.321132	-0.155183	-0.211111	-0.273767	0.107249	-0.094454	-0.291857	-0.312495	-1.06339	-0.558572	-0.909575	0.349106	-0.008072	-0.362456	-0.464507	-0.445844	-0.07645	-0.067799	-0.482539	-1.46325	-0.413957	0.499477	0.280905	0.9027	-0.637096
GBP2 - YCL011C	GBP2 - YCL011C	1	-0.065318	0.104231	0.239092	-0.029635	0.082913	-0.193842	0.148049	-0.389445	-0.536571	-0.539982	0.152625	-0.14747	0.244964	0.252131	0.028031	-0.644469	-0.786685	-1.00583	-1.38642	-2.39098	-0.20226	0.039491	0.364092	-0.206585	-0.027764	-0.673363	-0.350974	-0.484297	-0.971834	-0.610073	0.155799	0.721045	0.269179	-0.322304
BIT2 - YBR270C	BIT2 - YBR270C	1	-0.012461	0.189194	0.338336	-0.498022	0.042422	0.270921	0.144365	-0.282046	-0.460883	0.324897	-0.074354	-0.085819	0.287926	0.483961	-0.108356	-0.49927	-1.05034	-2.12518	-1.4505	-1.73842	-0.239511	-0.136057	-0.180266	-0.480268	-0.535937	-0.39941	-0.527187	-0.289342	-0.764406	0.071677	0.504934	1.21415	0.283553	0.287113
YLR349W - YLR349W	YLR349W - YLR349W	1	-0.081698	-0.037777	-0.302326	-0.287584	0.24842	0.35353	0.049513	-0.069062	-0.056274	-0.166856	-0.080493	-0.212933	-0.334106	-0.047253	-0.404628	-0.172005	-1.26973	-2.23087	-1.29045	-1.64876	-0.178376	-0.306364	-0.36121	-0.486517	0.082837	-0.192557	-0.175561	-0.688826	-1.26172	-0.821932	0.251952	0.827561	-0.093271	-0.200536
YLR252W - YLR252W	YLR252W - YLR252W	1	0.020864	0.161177	0.058066	0.055999	0.026428	0.107836	0.208644	-0.351087	-0.228811	-0.554452	-0.02009	-0.233895	-0.161943	0.11868	-0.360672	0.017456	-0.829307	-1.76754	-1.04047	-1.15529	-0.107302	-0.116692	-0.343685	-0.390556	-0.370779	-0.33541	-0.297977	-0.568907	-0.67628	-0.932345	-0.044996	0.574317	0.466808	-0.119328
GDH2 - YDL215C	GDH2 - YDL215C	1	0.03543	0.095934	0.190231	-0.089812	0.282277	-0.041071	0.340763	-0.466014	-0.204399	-0.199002	-0.155342	-0.19411	0.068649	0.014637	-0.158659	-0.577444	-0.61669	-1.37398	-1.08549	-1.07182	0.073699	-0.015483	-0.585636	-0.411537	-0.387626	0.050946	0.033411	-0.374219	-0.894138	-0.095847	0.069457	1.14189	-0.033381	-0.318392
GPP2 - YER062C	GPP2 - YER062C	1	-0.122492	0.104302	0.03623	-0.338493	0.143084	0.023307	-0.127637	-0.184037	-0.271119	0.163901	0.24504	0.015651	0.45992	0.091234	-0.200792	-0.510732	-0.667623	-1.65535	-1.42623	-1.25475	-0.013096	-0.249989	-0.458548	-0.563509	-0.439443	-0.211192	-0.169827	-0.295687	-1.12895	-0.695095	0.048519	0.63905	0.065978	-0.284344
CRF1 - YDR223W	CRF1 - YDR223W	1	-0.19742	-0.028172	0.293119	-0.036559	-0.032989	0.168004	-0.061321	-0.153052	-0.26333	0.235597	-0.036295	-0.151799	-0.46295	-0.056561	-0.509324	-0.289757	-0.610604	-1.29663	-1.22272	-0.740204	-0.375001	-0.292132	-0.506143	-0.358594	-0.149318	-0.354329	0.007611	-0.463626	-0.948359	-1.20114	0.183992	0.393416	-0.084097	-0.400238
ENV9 - YOR246C	ENV9 - YOR246C	1	-0.090376	0.158288	-0.29357	-0.169028	-0.87829	0.374064	0.745401	0.03444	0.325969	0.749698	0.095664	-0.43079	-0.47139	0.326876	0.127724	-0.496763	-0.843559	-0.432474	0.144078	0.505714	0.044667	0.375364	-0.178349	-0.833887	-0.494487	-0.015681	-1.87789	-0.429711	-1.20595	-0.737355	0.887085	0.77842	0.277632	1.17342
CEX1 - YOR112W	CEX1 - YOR112W	1	0.062388	0.167585	0.066358	-0.280233	-0.627829	0.745373	-0.080555	0.492078	0.489117	0.869896	-0.067469	-0.139627	-0.287255	0.676053	0.265451	-0.502973	-0.480675	-0.705056	-0.252149	0.281382	-0.402878	0.078264	-0.502911	-0.701596	-0.660673	-0.37259	-1.32056	-0.463799	-0.478126	0.294111	1.32713	1.1092	0.460366	0.991019
HUB1 - YNR032C-A	HUB1 - YNR032C-A	1	0.085514	-0.063281	0.248696	-0.37256	0.068045	0.503387	0.308424	-0.016746	0.072049	1.08523	-0.195461	-0.333855	-0.882922	-0.037245	-0.443662	-0.601333	-0.315762	-0.926094	0.228243	0.307126	-0.012431	-0.030395	0.242394	-0.2037	-0.700431	-0.244688	-0.981369	-0.000338	-0.595344	0.102361	0.759133	0.465337	0.674352	1.02204
PMC1 - YGL006W	PMC1 - YGL006W	1	-0.116431	-0.233804	-0.412889	-0.011485	0.057345	0.057397	-0.490278	0.377135	0.268122	0.282344	0.021845	-0.105136	-0.352649	-0.357023	-0.499127	-0.59317	-1.06634	-1.65071	-0.137685	-0.14597	-0.365574	-0.32588	-0.393305	-0.914009	-0.517095	-0.625042	-0.494435	-0.324075	-0.531152	0.09522	0.47693	-0.465904	0.293403	0.95637
CAC2 - YML102W	CAC2 - YML102W	1	-0.152865	-0.060893	-0.377434	-0.027443	-0.463009	0.416681	0.671542	0.240549	0.182043	-1.45457	0.063646	-0.183419	0.265522	0.716476	0.094097	-0.163213	-0.216455	-0.068833	0.155897	-0.320433	0.179951	-0.034124	0.178261	-0.287552	-0.558297	-0.038115	0.0054	-0.239456	-0.58368	-0.618886	0.48714	0.741041	-0.003355	-0.149411
YPL108W - YPL108W	YPL108W - YPL108W	1	-0.151513	-0.212404	-0.627271	-0.413135	-0.363049	0.437153	-0.006703	0.006424	0.072252	0.138629	0.114721	0.046206	-0.056427	0.214073	0.188939	-0.471156	-0.495799	-0.780493	-0.222777	-0.063711	-0.02209	-0.003999	0.159183	-0.261829	-0.651173	-0.24372	-0.103134	-0.185537	-0.493637	-0.004456	1.22017	0.559979	0.139648	-0.730508
YPR150W - YPR150W	YPR150W - YPR150W	1	-0.220999	-0.210867	-0.671376	-0.590563	-0.403004	0.723658	-0.01612	0.170176	-0.310432	-0.245906	0.202523	0.040265	0.478955	0.751621	0.243467	-0.359664	-0.489627	-0.57818	0.00763	0.158645	0.05393	0.115975	-0.121055	-0.247159	-0.901022	0.358306	-0.119902	-0.533649	-0.467434	0.214301	0.955806	1.00609	-0.161593	-0.510309
YDR491C - YDR491C	YDR491C - YDR491C	1	-0.197029	-0.298243	-0.697438	-0.231698	-0.131965	0.624695	0.078817	0.08618	-0.31129	-0.329881	0.151716	-0.074385	0.272305	0.257629	0.219098	-0.168895	-0.666332	-0.390287	-0.10918	-0.172955	0.219603	0.163475	-0.411933	-0.371915	-0.924363	-0.074275	-0.35491	-0.266047	-0.272204	0.232196	0.597631	0.644164	-0.571943	-0.151931
APT1 - YML022W	APT1 - YML022W	1	-0.210136	-0.264401	-0.092937	-1.11364	0.136026	0.264895	0.597808	-0.066884	-0.265868	0.100724	0.057988	-0.1191	-0.547066	0.35763	0.067062	-0.440092	-0.411913	-0.8271	0.006326	-1.20539	-0.225078	-0.278644	-0.105352	-0.19811	-0.34139	-0.327825	-1.27174	-0.046021	-0.496989	-0.986325	0.35748	-0.194381	-0.41514	-0.381603
RPI1 - YIL119C	RPI1 - YIL119C	1	0.014992	0.225266	0.41982	-0.489391	0.125446	-0.468436	-0.052802	-0.512703	-0.51396	0.42479	0.215177	-0.084281	0.469464	0.583968	0.940503	-0.212529	0.047552	-0.149444	-0.145399	-0.311129	0.081091	0.005313	0.151766	-0.135292	-0.08686	0.006305	-0.528288	0.168953	0.190518	-0.025249	0.181468	0.593801	0.107901	0.498675
XBP1 - YIL101C	XBP1 - YIL101C	1	0.016226	0.087572	0.034567	-0.555724	-0.295876	-0.147893	0.017067	-0.341699	-0.287195	0.360124	0.313535	0.04008	0.450715	0.498215	0.505425	-0.463229	-0.35209	-0.224444	-0.405511	-0.81654	-0.639115	-0.24677	-0.198823	-0.478443	-0.260074	-0.02772	-0.279847	-0.105069	-0.270969	-0.898245	0.257097	-0.024739	0.114943	-0.274058
ECM22 - YLR228C	ECM22 - YLR228C	1	-0.120461	-0.098858	-0.069741	-0.975144	-0.5285	-0.164423	-0.358249	-0.319915	-0.604099	0.274234	0.125766	-0.086133	0.024665	0.740811	0.381536	-0.082883	-0.438769	-0.955801	0.083079	-0.168176	-0.230386	-0.416816	-0.986999	-0.697749	-0.89254	0.057691	-0.424118	-0.036361	-0.060975	-0.250039	0.247816	0.60696	-0.55898	-1.67386
MSN2 - YMR037C	MSN2 - YMR037C	1	0.05822	0.172682	0.322765	0.479819	-0.084149	0.126631	-0.354027	0.002336	0.036376	0.730734	0.240341	-0.154782	-0.020006	-0.111454	0.157994	-0.215373	-0.406415	-1.15404	-0.26909	-0.645661	-0.118618	-0.514838	0.121804	-0.03428	-0.327811	-0.520537	-0.247733	0.033122	-0.074567	0.340625	0.422691	0.451663	-0.059275	-1.7485
SPS19 - YNL202W	SPS19 - YNL202W	1	0.180127	0.081052	0.283715	-0.061144	0.682749	0.137382	0.879406	-0.192934	-0.372468	0.357445	0.032123	-0.129489	0.007674	0.12466	0.222134	0.114044	-0.233449	0.078243	-0.269777	-0.115231	0.215961	-0.191222	0.311805	0.001537	-0.281572	-0.172809	-0.241402	-0.093118	-0.654522	-0.121117	0.612769	0.664544	0.010621	-1.50151
ULA1 - YPL003W	ULA1 - YPL003W	1	-0.075398	-0.090686	-0.16082	-0.51849	-0.158642	-0.111435	-0.358567	0.076344	-0.074295	-0.061447	0.041459	-0.004707	0.039638	0.185307	0.198145	-0.086605	-0.091089	-0.209081	-0.018052	-0.30892	-0.030896	0.08846	-0.160155	-0.226852	0.076921	0.020451	0.268413	-0.04272	0.154627	0.410138	0.077166	0.60021	-0.17984	-1.09994
YML033W - YML033W	YML033W - YML033W	1	0.211052	0.05447	0.024654	0.018055	-0.160928	0.448182	0.36479	0.364766	-0.437193	0.230496	-0.013385	-0.134126	0.231419	0.150872	-0.203701	-0.135282	-0.170806	-0.322615	0.105542	-1.56398	-0.10559	0.2477	-0.141319	-0.470411	-0.480561	-0.153647	-0.176772	0.117613	-0.163553	0.138994	0.564944	0.495749	0.027523	-1.60264
YAT1 - YAR035W	YAT1 - YAR035W	1	-0.061364	0.051637	0.034694	-0.612961	-0.245036	-0.38756	-0.183385	-0.233323	-0.541534	-0.43469	-0.136361	-0.269294	-0.330735	-0.779849	-0.468601	-0.470186	-0.266306	-0.367982	0.134516	-0.356865	-0.591662	-0.891501	-0.169779	-0.546762	-0.37845	-0.963163	-0.39259	-0.148978	-0.399727	-0.227536	0.019904	0.589769	-0.400907	-0.776031
YER158C - YER158C	YER158C - YER158C	1	0.031428	0.420859	-0.035419	-0.67593	-0.756285	-0.164251	0.314984	-0.043998	-0.240281	0.090444	0.182183	-0.064014	0.039152	0.260074	0.014774	-0.524673	-0.520458	-0.747594	-0.164788	-0.378731	-0.19449	-0.063926	-0.484265	-0.533529	-1.02761	-0.653617	-0.484129	-0.245891	-0.746368	-0.308181	0.884979	1.03222	-0.697232	-1.5906
PIL1 - YGR086C	PIL1 - YGR086C	1	0.072663	-0.097613	-0.080151	-0.392204	-0.18385	0.066787	0.056419	0.227429	0.269693	0.092307	0.053178	-0.160815	-0.550587	-0.0871	-0.166169	0.093716	-0.274492	-1.80454	-1.06893	0.126319	-1.06431	-0.772165	-0.04865	-0.146962	-0.319402	-0.0299	0.06056	-0.155004	-0.01695	0.218819	0.242448	0.218383	-0.297829	-0.136777
MVB12 - YGR206W	MVB12 - YGR206W	1	-0.183578	0.007311	-0.020695	-1.9478	-1.08805	-0.181808	-0.089889	-0.143065	-0.427713	0.17952	0.147103	-0.231159	0.334747	0.544224	0.225509	-0.096586	-0.435672	-0.619688	-0.04886	-0.396643	-0.750691	-0.170543	-0.683971	-0.738408	-0.864119	-0.539676	-0.574085	-0.783518	-0.713722	-0.213208	0.710882	0.701093	0.41566	-0.490511
RLM1 - YPL089C	RLM1 - YPL089C	1	-0.182795	-0.15949	0.262859	-0.608803	-0.647483	0.41197	0.342103	-0.107205	0.016801	0.052453	0.121349	-0.31523	-0.107209	0.497032	0.415747	-0.346766	-0.190557	-0.993083	-0.324869	-0.080511	-1.14998	-0.227663	-0.756992	-0.26254	-0.459485	0.04935	-0.642054	-0.382197	-0.243985	-0.048427	0.664434	0.302828	0.168644	-1.07225
RPL38 - YLR325C	RPL38 - YLR325C	1	-0.24113	-0.192956	-0.347591	-0.752769	-0.095378	0.18379	0.3571	-0.219909	-0.252617	-0.159019	-0.056429	-0.395766	0.033461	0.320361	0.285654	-0.086038	-0.13485	-0.705522	-0.354368	-0.006722	-0.986492	-0.522219	-0.793921	-0.842408	-0.755474	-0.065648	-0.570266	-0.376544	-0.744191	-0.079138	0.152445	0.468661	-0.341733	-1.11676
RPL31B - YLR406C	RPL31B - YLR406C	1	0.237097	-0.02477	-0.31549	-0.541011	0.103488	0.067276	0.317482	-0.219368	-0.221176	0.394021	0.053668	-0.385004	0.429339	0.426409	0.461062	-0.165111	-1.08111	-0.621757	-0.167459	-0.201512	-0.273333	-0.276005	-0.550455	-0.58748	-0.609511	-0.195408	-0.30919	-0.249436	-0.518206	-0.103073	0.957543	0.625631	-0.23798	-1.34545
NUR1 - YDL089W	NUR1 - YDL089W	1	-0.054858	-0.10921	-0.594314	-0.991802	-0.540891	0.210471	-0.077169	0.160533	-0.148678	0.598446	0.198103	-0.130099	0.224819	0.677424	0.392153	-0.123419	-0.563162	-0.850573	-0.025401	-0.014109	-0.292338	0.029952	-0.668815	-0.83703	-0.84358	0.209102	-0.435769	-0.271407	-0.444985	0.171204	1.00042	1.39521	0.083362	-2.01837
PTP2 - YOR208W	PTP2 - YOR208W	1	-0.039787	0.289958	0.281639	-0.104015	-0.400866	0.296209	0.576942	-0.257425	0.035442	-0.070256	0.142001	0.121681	-0.313645	0.204263	-0.263975	-0.223203	-0.073594	-0.737684	0.138418	0.345723	0.029173	0.275767	-0.07812	0.12933	0.170098	0.075011	-0.491947	0.150917	-0.21258	-0.15434	-0.119938	0.936101	0.158799	0.945084
ADE4 - YMR300C	ADE4 - YMR300C	1	0.122514	0.391494	0.393457	0.234495	-0.117924	0.107363	-0.024816	-0.244962	0.061624	0.036432	-0.085562	-0.229356	-0.130845	-0.344563	-0.070727	-0.585881	-0.492057	-0.498447	-0.114872	-0.033332	-0.561656	-0.230438	0.048935	-0.243207	-0.260163	-0.205415	-0.11631	0.410103	0.48833	0.916488	0.618843	1.27897	0.519545	1.44711
VTS1 - YOR359W	VTS1 - YOR359W	1	0.061985	0.184804	0.009167	0.248535	-0.501221	0.076869	-0.295504	0.066238	0.182547	-0.031688	-0.095284	-0.258038	0.065016	0.431221	-0.183644	-0.071805	-0.201987	-0.236334	-0.955589	-0.068538	-0.250699	-0.39511	-0.80467	-0.046804	0.098659	-0.289029	-0.871449	0.507712	0.491022	0.684672	-0.099094	1.446	0.021114	0.818127
UCC1 - YLR224W	UCC1 - YLR224W	1	-0.056068	-0.034932	0.072425	-0.064488	-0.293557	-0.05373	-0.228415	0.012762	0.046335	0.814207	-0.020595	-0.178995	-0.776828	-0.306233	-0.391578	-0.044195	-0.505929	-0.990868	-0.101177	-0.309643	-0.510645	-1.03667	-0.814223	-0.412127	-0.354599	-0.930704	-0.252647	-0.107668	0.10343	-0.722738	0.515005	0.546892	0.057924	0.050895
GRX3 - YDR098C	GRX3 - YDR098C	1	-0.204525	0.179899	0.121195	-0.216642	-0.549181	0.035755	-0.311681	0.09104	-0.082192	0.243155	-0.078842	-0.116286	-1.05472	-1.43233	-0.824005	-0.296752	-0.352409	-0.710352	0.357281	0.170558	-0.828204	-1.28673	-0.576457	-0.342869	-0.087406	-1.91712	-0.309826	-0.535503	-0.337079	-0.598657	0.307684	0.418687	0.042136	0.091966
WHI5 - YOR083W	WHI5 - YOR083W	1	-0.033755	-0.157009	0.025863	0.145536	-0.179341	0.199715	0.235491	0.323622	0.093693	1.11726	-0.009666	-0.070962	-0.215142	-0.959785	-0.165948	-0.622086	-0.42922	-0.405592	0.287051	0.48298	-0.685143	-1.24646	-0.354148	-0.762746	-0.972629	-1.14352	-0.283088	0.032269	-0.126272	0.700847	0.987933	0.840689	-0.412782	0.328953
NUP170 - YBL079W	NUP170 - YBL079W	1	0.073498	0.335758	0.467496	0.387031	-0.005088	-0.162287	0.350252	-0.047792	-0.207489	0.393486	-0.108126	-0.242272	-0.133608	-1.0049	-0.168007	-0.129749	0.178577	0.412476	-0.105987	-0.104937	-0.578402	-0.654464	-0.171079	-0.468064	-0.282638	-0.790891	-0.609072	0.558454	-0.467818	0.711272	0.4993	1.04206	0.668359	0.921561
MAD1 - YGL086W	MAD1 - YGL086W	1	-0.041747	-0.388795	-0.127008	0.139544	0.002822	0.319511	-0.217115	0.017013	-0.049128	0.2136	0.198834	-0.007294	-0.021436	-0.893721	-0.093562	0.243076	0.124901	-0.04092	0.288511	-0.339816	-1.00295	-0.802531	-1.4943	-0.982888	-0.164269	-0.489712	0.264935	0.047605	-0.083237	0.336741	0.56133	0.693753	-0.437013	-0.089017
YTP1 - YNL237W	YTP1 - YNL237W	1	0.002902	0.103126	0.248558	0.363498	-0.817905	-0.236621	-0.356049	0.05304	-0.15347	-1.1027	0.093726	-0.026675	-0.286676	-0.855319	-0.726131	-0.126245	-0.501669	-0.300838	-0.620002	-0.371983	-0.717999	-0.828291	0.077276	-0.34989	-0.274177	-0.78462	-0.429854	-0.392724	-0.421909	0.117988	0.556483	0.683216	0.266642	0.697061
IST1 - YNL265C	IST1 - YNL265C	1	0.410786	0.105746	0.202246	-0.453598	0.155424	0.082964	-0.142837	0.051673	-0.139511	0.764807	-0.103063	-0.159158	-0.560437	-1.0163	-0.544152	-0.497505	-0.453298	-0.332361	0.021649	-0.343723	-0.555007	-1.20775	-0.104803	-0.385782	-0.544922	-0.492772	-0.761741	0.241491	-0.189306	0.357249	0.6672	0.843154	0.112753	-0.002712
DCS2 - YOR173W	DCS2 - YOR173W	1	-0.301947	0.131883	0.094112	-0.060097	-0.116635	0.05246	-0.171903	0.216247	-0.178498	0.304318	0.235425	0.072184	-0.073588	-0.688096	-0.775227	-0.053228	-0.051726	0.222634	0.108878	-0.314787	-0.212371	-0.603551	-0.248499	-0.491817	-0.909025	-0.477765	-0.188725	-0.034229	0.146997	0.453072	0.773574	0.892677	0.356951	0.291491
PDR11 - YIL013C	PDR11 - YIL013C	1	0.180064	-0.018349	-0.189402	-0.149285	-0.093804	0.132345	-0.226103	-0.071918	-0.393348	-0.100164	0.160722	-0.121159	-0.269433	-0.966239	-0.48129	-0.567288	-0.199014	-0.181685	0.0269	-0.339868	-0.374437	-1.01842	-0.061636	0.157373	-0.009586	-1.01124	-0.511367	0.019082	-0.172374	0.263048	0.567373	0.7845	0.078628	-0.037607
ARO8 - YGL202W	ARO8 - YGL202W	1	-0.084357	-0.109025	0.016685	0.208494	0.027598	0.391379	0.181501	0.033464	-0.160338	-0.067508	0.180118	-0.062557	-0.108497	-0.836616	-0.443522	-0.050841	-0.037525	-0.288173	0.318355	0.12455	0.030652	-0.579479	-0.0492	0.073359	-0.617413	-0.5013	-0.097955	0.40135	-0.033189	0.406583	0.786709	0.933688	-0.02937	-0.506009
YFL019C - YFL019C	YFL019C - YFL019C	1	-0.214119	-0.051229	-0.582574	-0.261136	-0.144343	-0.074832	-0.207997	-0.016347	-0.391667	-0.338593	-0.045217	-0.247165	-0.279024	-0.985024	-0.205307	-0.360129	-0.289232	-0.33659	-0.210332	0.045455	-0.600074	-0.965747	-0.05996	-0.527964	-0.444222	-0.569413	-0.148372	-0.304617	-0.151818	0.271228	0.432565	0.882813	-0.65828	-0.674072
ZNF1 - YFL052W	ZNF1 - YFL052W	1	-0.136812	0.118656	-0.004058	-0.191595	0.003957	-0.369407	-0.044829	-0.282512	-0.142794	-0.237716	-0.045566	-0.441817	-0.507863	-0.97359	-0.440981	-0.353803	-0.020402	-0.146913	0.121943	0.035025	-0.698729	-1.04663	-0.16557	-0.443627	-0.558747	-0.885796	-0.35944	-0.247119	-0.352283	0.109509	0.652294	0.752036	-0.413565	-0.805156
DAL7 - YIR031C	DAL7 - YIR031C	1	-0.074111	0.070086	-0.068252	-0.167388	-0.072582	-0.048411	0.001032	-0.113308	-0.423369	-0.05957	0.146536	0.149547	-0.14235	-0.88606	-0.290595	-0.195922	-0.227863	0.054902	0.261709	-0.091571	-0.583562	-0.77111	-0.167398	-0.338285	-0.280423	-0.647687	-0.525306	-0.165302	-0.281779	0.117372	0.356266	1.04097	-0.296813	-0.684539
YDR476C - YDR476C	YDR476C - YDR476C	1	0.103016	-0.317348	-0.249773	0.184816	-0.144122	0.106198	-0.267951	-0.036429	-0.152289	-0.559572	-0.112913	-0.228645	-0.315375	-0.994437	-0.657826	-0.191536	-0.322177	-0.25792	0.013369	0.123404	-0.355183	-0.651917	-0.113552	-0.118865	-0.18423	-0.782684	-0.174939	0.01577	-0.211178	0.214354	0.752983	1.10632	-0.1658	-0.175126
YKL071W - YKL071W	YKL071W - YKL071W	1	0.044726	0.028092	-0.166424	-0.127952	-0.025359	0.278962	-0.343467	0.161486	0.199221	0.040017	0.014236	-0.107931	-0.194299	-1.16843	-0.46199	-0.168031	-0.343354	-0.268788	0.225639	-0.128718	-0.218194	-0.878114	0.116689	-0.21141	-0.163215	-1.02873	-0.045922	0.093045	0.146265	0.739902	0.645496	0.924893	-0.305636	-0.220585
YML058C-A - YML058C-A	YML058C-A - YML058C-A	1	-0.143625	-0.20012	-0.132078	-0.502975	0.081152	-0.046382	-0.152939	0.06046	-0.137654	-0.542962	0.080406	-0.184803	-0.257087	-1.01872	-0.418074	-0.12521	-0.369494	-0.300113	0.026797	-0.247802	-0.67163	-0.938931	-0.223076	-0.727954	-0.356948	-0.670409	0.013221	0.117097	-0.332538	0.330072	0.552015	0.820164	-0.581669	-0.399697
GPT2 - YKR067W	GPT2 - YKR067W	1	-0.027895	-0.013849	-0.157085	-0.020837	0.078723	0.102322	-0.061219	0.173771	-0.1553	0.120734	0.002889	-0.219262	-0.335946	-0.987201	-0.510823	-0.067181	-0.224084	-0.278585	-0.022936	-0.292928	-0.55875	-0.904986	-0.032438	-0.328169	-0.603319	-0.652067	0.077865	0.03733	-0.205344	0.54034	0.585593	1.02968	-0.429517	-0.410282
DIG2 - YDR480W	DIG2 - YDR480W	1	0.048673	0.015772	-0.059922	-0.381048	-0.521052	-0.130732	-0.28883	-0.279412	-0.288918	-0.224012	-0.006808	-0.293804	-0.103975	-0.835819	-0.227402	-0.376744	-0.25972	-0.414014	-0.063477	0.120202	-0.548717	-0.682691	-0.225376	-0.356787	-0.377326	-0.982164	-0.311514	0.173647	0.119873	0.386995	0.588886	1.07857	-0.41241	-0.292725
YCL026C - YCL026C	YCL026C - YCL026C	1	0.029731	0.272172	-0.158963	-0.027789	-0.206231	0.041164	0.028785	0.165124	0.021304	-0.10476	0.030191	-0.404618	-0.404948	-0.919216	-0.696963	-0.211252	-0.295365	-0.13438	0.107691	0.024532	-0.297302	-0.943861	0.142049	-0.1252	0.017338	-1.05768	-0.134695	-0.03406	-0.187279	0.123914	0.753962	0.902114	-0.108443	0.237168
YFR024C - YFR024C	YFR024C - YFR024C	1	-0.025178	0.028514	-0.279603	-0.534061	-0.232115	0.068394	-0.075078	-0.114521	-0.120403	-0.228523	-0.119708	-0.137514	-0.027156	-0.731409	-0.194622	-0.248542	-0.287142	-0.151314	0.137819	-0.015401	-0.436901	-0.724768	-0.117161	-0.278474	-0.187772	-1.08491	-0.284738	-0.186138	-0.308279	0.158047	0.602781	1.072	-0.246799	0.333668
FRM2 - YCL026C-A	FRM2 - YCL026C-A	1	0.238153	0.186476	0.130861	-0.009685	-0.046228	0.054681	0.117738	0.007682	-0.391511	-0.225406	-0.037612	-0.087301	-0.35686	-0.906177	-0.572672	-0.40395	-0.057466	-0.080618	0.064048	-0.275056	-0.641021	-0.951262	-0.519601	-0.409718	-0.494485	-1.20683	-0.175246	0.021243	-0.202371	0.061719	0.479305	0.877694	-0.462945	0.371918
PEX11 - YOL147C	PEX11 - YOL147C	1	0.05105	0.100812	0.254784	-0.201852	-0.059282	0.11012	0.050908	0.012583	-0.161856	-0.131081	-0.280996	-0.153404	-0.423033	-0.998342	-0.281418	-0.401818	-0.282718	-0.333466	-0.058213	-0.248759	-0.632414	-0.965019	-0.521292	-0.466392	-0.411768	-0.710661	-0.26617	0.070714	-0.245399	0.152782	0.616237	0.672574	-0.374431	-0.326071
YLL053C - YLL053C	YLL053C - YLL053C	1	-0.05976	0.149924	-0.016947	-0.17772	-0.124254	0.147544	-0.034776	-0.108786	-0.259716	-0.306438	-0.103438	-0.210906	-0.055191	-0.896091	-0.436628	-0.367824	-0.259352	-0.423468	0.029753	-0.346164	-0.566736	-0.870756	-0.040688	-0.389762	-0.513432	-0.57776	-0.246248	0.023379	-0.173891	0.164716	0.519545	0.538294	-0.254756	-0.335535
REE1 - YJL217W	REE1 - YJL217W	1	-0.068867	-0.161889	-0.191205	0.042208	-0.093438	0.126394	-0.004419	-0.086483	-0.419808	-0.605302	0.063597	-0.06797	-0.358797	-0.716039	-0.249211	-0.292807	-0.095636	0.001314	-0.006879	-0.073113	-0.431076	-0.839736	-0.085733	-0.18269	-0.362769	-0.882235	-0.095994	0.188013	-0.122443	0.338511	0.487596	0.812547	-0.025901	0.031956
SDT1 - YGL224C	SDT1 - YGL224C	1	0.013725	-0.0322	0.092027	-0.150594	-0.199853	0.013446	-0.114916	-0.004936	-0.309857	-0.031718	0.034626	-0.083762	-0.289322	-0.900104	-0.527506	-0.214137	-0.036787	-0.222099	0.250759	-0.179409	-0.375215	-0.814043	-0.115114	-0.296981	-0.379597	-0.57473	0.056762	-0.108663	-0.346749	0.305126	0.487911	0.806257	-0.389506	0.053638
GPB2 - YAL056W	GPB2 - YAL056W	1	-0.074477	0.127921	-0.133684	-0.142132	-0.199661	-0.296093	0.097762	-0.078776	-0.337074	-0.166476	-0.011405	-0.015697	-0.191162	-0.959988	-0.5374	-0.423068	-0.193092	-0.25579	-0.013881	-0.218846	-0.606055	-0.996257	-0.327329	-0.449341	-0.547053	-0.816027	-0.050724	-0.098386	-0.204711	0.056161	0.168763	0.982521	-0.307919	0.061693
YJL218W - YJL218W	YJL218W - YJL218W	1	-0.111803	0.045315	-0.121858	-0.168506	-0.084463	-0.123222	0.038419	-0.035782	-0.235235	-0.062839	-0.025359	-0.139041	-0.350832	-0.988979	-0.336442	-0.076997	-0.171894	-0.087939	-0.024544	-0.079999	-0.317488	-0.59756	-0.406411	-0.566361	-0.414543	-0.910256	-0.270514	0.173704	-0.152644	0.497045	0.680661	0.792194	0.009971	0.209429
YIR014W - YIR014W	YIR014W - YIR014W	1	0.11969	0.000525	0.122174	-0.120089	-0.229045	-0.031317	0.078745	0.082868	-0.122617	-0.090539	-0.069971	-0.15815	-0.113149	-0.940302	-0.258005	-0.424672	-0.1635	-0.231521	0.219634	-0.128372	-0.473936	-0.764604	-0.060334	-0.207823	-0.356301	-0.859866	-0.394664	0.230615	-0.096345	0.415749	0.567295	0.936736	-0.184607	0.466
SUR7 - YML052W	SUR7 - YML052W	1	0.120735	0.222608	0.08719	0.067734	-0.133076	-0.024707	0.092773	0.128656	0.033033	0.249181	-0.087723	-0.185508	-0.560226	-1.15558	-0.750141	-0.489498	-0.506105	-0.926621	-0.185301	-0.11032	-0.64283	-1.13882	-0.186104	-0.087977	-0.664341	-1.12247	-0.521919	-0.024576	0.055416	-0.094439	0.325238	0.922072	-0.004757	0.753888
BOP2 - YLR267W	BOP2 - YLR267W	1	0.242581	0.092734	0.058469	0.118029	-0.122247	0.052778	-0.012857	0.2065	-0.021286	0.593427	0.084906	0.11009	-0.61503	-1.18889	-0.318026	-0.349506	-0.300404	-0.969799	0.20304	-0.196535	-0.483353	-0.938143	-0.354384	-0.256213	-0.293698	-1.20136	-0.320376	0.15779	-0.085559	-0.293381	0.317602	0.733748	0.063441	0.25855
YMR010W - YMR010W	YMR010W - YMR010W	1	-0.095538	0.22198	0.268641	-0.183107	-0.027512	-0.019659	-0.210955	0.23637	0.191695	0.190562	-0.121444	-0.177537	-0.791476	-1.17449	-0.537403	-0.253806	-0.342321	-0.771675	0.167539	0.378274	-0.49714	-0.654565	0.058836	-0.347772	-0.053059	-0.921032	-0.570438	0.118082	0.153044	0.047993	0.178302	0.632927	-0.297991	0.739396
YPL035C - YPL035C	YPL035C - YPL035C	1	0.019422	-0.004677	0.166861	-0.112817	-0.297568	0.034288	-0.162524	0.046739	0.161607	0.244481	4.6e-05	-0.02247	-0.511329	-0.909719	-0.541708	-0.237716	-0.08894	-0.574356	0.193296	0.49905	-0.363718	-0.896944	0.068352	-0.262497	0.147926	-0.642465	-0.199321	-0.129331	-0.210728	0.233251	0.505594	0.742745	0.242611	0.868795
ICY1 - YMR195W	ICY1 - YMR195W	1	-0.020171	0.070746	-0.068168	-0.305874	-0.094665	0.104564	-0.032347	-0.007564	0.04432	0.141374	-0.206144	-0.41291	-0.146113	-1.08928	-0.411746	-0.312927	-0.156825	-0.534315	-0.197402	-0.301442	-0.348152	-0.704744	0.014493	-0.401686	-0.172098	-0.586352	-0.187936	0.15232	0.332223	0.132589	0.371534	0.646789	0.158842	0.549409
FMP41 - YNL168C	FMP41 - YNL168C	1	0.163729	0.179673	0.144665	0.06344	-0.447152	0.045008	-0.190761	-0.00102	-0.191609	-0.180879	-0.169986	-0.086243	-0.650016	-1.11024	-0.63637	-0.204938	-0.281705	-0.604119	0.168146	0.00322	-0.437466	-1.06607	-0.110116	-0.083832	0.072105	-0.7886	-0.268796	-0.050143	0.295667	0.68642	0.519791	0.784404	-0.001484	0.389525
HXT1 - YHR094C	HXT1 - YHR094C	1	0.209879	0.076899	0.280236	0.242761	0.065654	0.220024	0.333475	-0.037984	-0.342161	0.686169	-0.116893	-0.134086	-0.864928	-1.42481	-0.642149	0.110591	-0.297795	-0.393802	-0.284216	-0.335692	-0.799334	-1.32849	-0.628809	-0.780742	-0.464374	-0.69547	-0.68368	-0.035777	-0.345475	-0.330514	0.520457	0.334686	-0.040519	0.526331
FAU1 - YER183C	FAU1 - YER183C	1	0.254237	-0.347293	0.142728	-0.435123	0.048228	0.088251	0.208505	-0.031477	-0.34343	0.072392	-0.419243	-0.198775	-0.769067	-0.972327	-0.436218	-0.230455	0.03449	-0.360687	0.376076	-0.038624	-0.502668	-1.089	-0.202459	-0.472511	-0.329083	-0.631712	-0.923164	0.0844	-0.283767	-0.187513	0.190909	0.554839	0.007075	1.08468
DSE4 - YNR067C	DSE4 - YNR067C	1	-0.155312	0.148535	-0.166918	-0.1828	-0.10996	0.169165	0.15772	-0.181154	-0.187884	-0.417397	-0.319116	-0.447552	-0.31534	-1.11937	-0.368931	-0.382986	-0.303048	-0.262906	0.004883	-0.004228	-0.841363	-0.554778	-0.158638	-0.508542	-0.286827	-1.13666	-0.402985	0.037885	-0.32086	-0.099356	0.38389	0.606665	0.094132	0.928073
APA1 - YCL050C	APA1 - YCL050C	1	0.034586	0.080196	-0.136144	-0.237806	-0.263998	-0.078671	0.018945	-0.218097	-0.286448	0.0615	-0.1091	-0.248719	-0.299977	-1.00614	-0.491841	-0.623052	-0.432839	-0.679909	-0.114871	-0.420197	-0.668203	-1.18887	-0.164805	-0.635593	-0.289067	-0.711745	-0.183841	-0.042765	-0.247729	0.194958	0.22256	0.660159	-0.306855	0.637283
NUP53 - YMR153W	NUP53 - YMR153W	1	-0.10789	0.178169	-0.263163	-0.123389	0.027539	0.131466	-0.08607	0.060652	0.182172	0.128286	-0.05246	0.003829	0.038518	-1.01756	-0.488697	-0.079096	-0.409703	-0.024855	0.282045	0.200184	-0.625569	-0.969171	0.284781	-0.018145	-0.017764	-0.877904	-0.539186	0.04428	0.090855	0.514839	0.545191	0.92389	0.042155	0.724616
SNA2 - YDR525W-A	SNA2 - YDR525W-A	1	-0.301968	-0.089226	0.046011	0.100109	-0.385117	0.164157	0.009361	-0.018934	-0.136359	-0.030305	-0.011387	-0.213651	-0.4261	-0.801388	-0.271677	-0.436407	-0.197286	-0.240628	0.197693	0.19439	-0.398122	-0.376231	0.314211	-0.000289	0.092073	-1.38486	-1.01435	0.0979	-0.236965	0.58806	0.814204	1.19737	0.133614	0.02636
SFL1 - YOR140W	SFL1 - YOR140W	1	-0.185982	-0.017223	0.018451	0.390299	-0.187672	0.416491	-0.569909	0.330696	0.13093	0.185317	-0.084111	-0.16094	-0.303715	-1.31147	-0.93678	-0.171828	-0.278718	-0.761493	0.272003	-0.123368	-0.667549	-1.38711	0.049986	-0.124032	0.39957	-1.08553	0.016775	-0.149567	-0.059771	0.500963	0.687804	1.11488	0.278998	-0.309962
NMA1 - YLR328W	NMA1 - YLR328W	1	-0.309141	-0.360136	-0.834007	-0.828328	-0.161883	-0.072809	-0.598525	0.027461	-0.170902	-0.2583	-0.015854	-0.189747	-0.496373	-1.11723	-0.675451	-0.113934	-0.387333	-0.361989	0.060475	-0.031467	-0.71871	-0.94093	-0.197867	-0.194076	-0.431497	-0.861255	-0.22388	-0.2094	-0.308346	-0.281042	0.44409	0.475866	-0.223441	-0.742305
ARP1 - YHR129C	ARP1 - YHR129C	1	0.098316	0.530195	-0.06451	-0.457223	0.135329	0.536017	0.152025	0.094007	0.301401	0.869886	0.075276	-0.389743	-0.094873	0.965555	-0.050182	-0.412597	-0.43554	-0.30976	0.280555	0.059066	-0.329481	0.52897	-0.585624	-0.423155	-0.500864	-0.137993	-0.438188	-0.71846	-0.524263	-0.496766	0.605644	1.36189	-0.340506	0.146012
YFL051C - YFL051C	YFL051C - YFL051C	1	0.187979	0.164005	0.03814	-0.731154	-0.361282	0.19104	0.119022	0.126165	0.051143	0.724248	0.031656	0.07043	0.148544	0.857166	0.100989	-0.702004	-0.492252	-0.609871	0.165428	0.136054	-0.064113	0.302939	-0.527815	-0.940314	-1.36899	0.222424	-1.18876	-0.37542	-0.422039	-0.323624	1.10054	1.54967	-0.527803	0.312101
GID8 - YMR135C	GID8 - YMR135C	1	0.07659	-0.005519	0.151119	0.500516	-0.007157	-0.191448	0.254816	0.369627	0.046934	0.496353	0.068642	-0.074676	0.116464	0.141223	0.214226	0.30275	-0.282114	-0.597937	-0.249534	0.162914	-0.017351	-0.307487	0.180763	-0.081824	0.21953	0.145876	0.305744	-0.577603	-1.57161	-0.487417	0.264816	0.270471	-0.067097	-0.209811
RDL1 - YOR285W	RDL1 - YOR285W	1	0.004273	0.03925	0.297691	0.179764	-0.177328	0.182871	-0.244586	-0.039053	0.017181	0.122022	0.045324	0.009554	-0.333652	0.012066	0.1362	0.152001	-0.401199	-1.1899	-0.930431	-0.228528	-0.038515	0.020739	-0.027057	-0.047143	-0.260079	0.107459	-0.227506	-0.613406	-0.529922	-0.82637	0.154624	0.101644	0.323765	0.806007
REH1 - YLR387C	REH1 - YLR387C	1	0.057479	0.025209	0.160494	0.384563	0.349337	0.298021	-0.203638	0.082175	-0.157794	-0.121129	0.167323	-0.136628	0.123263	0.016824	-0.051977	-0.351101	-0.449436	-1.07642	-0.579092	-0.570578	-0.024641	-0.078676	-0.367959	-0.414809	-0.285886	0.233722	0.584561	-0.158372	-0.894039	-0.053411	0.195616	0.186763	0.670765	0.800459
ALT1 - YLR089C	ALT1 - YLR089C	1	0.132862	0.158208	0.415739	0.023602	-0.541485	0.155283	0.035937	0.19457	0.021746	0.636602	0.038923	-0.108305	-0.291036	0.663673	0.508619	0.041882	-0.536854	-0.628876	-0.487799	-0.510498	-0.60622	0.149896	-0.448315	-0.204741	0.228418	-0.429423	-0.151079	-0.258969	-1.28026	-1.4432	0.082783	1.17237	0.124442	0.353607
PFA4 - YOL003C	PFA4 - YOL003C	1	0.204477	0.383926	0.412683	0.146912	-0.850296	0.052336	-0.197471	0.29334	0.480831	0.698198	-0.325253	-0.331697	-0.39893	0.648188	0.283548	-0.143027	-0.434879	-0.631725	-0.60998	-0.009318	-0.402311	0.169981	-0.114515	-0.053817	0.457727	0.289049	-0.443621	-0.089829	-0.127206	-0.282542	0.6982	0.741581	0.294385	0.679067
FSH2 - YMR222C	FSH2 - YMR222C	1	-0.056901	-0.163165	0.401462	-0.353401	-0.492677	0.331197	0.263546	-0.038241	0.472726	0.510511	-0.03328	-0.144588	-0.616149	0.855302	0.256928	-0.038757	-0.465164	-0.998777	-0.152136	-0.433693	-0.250701	0.338303	-0.054668	0.181338	0.318358	0.156211	-0.255703	-0.216353	-0.592738	-0.122554	0.29795	1.40921	0.460595	0.373603
YBR071W - YBR071W	YBR071W - YBR071W	1	-0.2641	-0.245107	-0.252125	-0.491616	-0.16221	-0.010947	-0.769064	-0.219808	-0.548844	-0.777093	0.296766	0.021963	0.174786	0.384818	0.250811	-0.616738	-0.576421	-1.25027	-0.072092	-0.475612	-0.250839	-0.257376	-0.573211	-0.971608	-1.15015	0.337316	0.040315	-0.338019	-0.756586	-0.957291	0.011882	0.097477	-0.292888	-0.869496
MCM22 - YJR135C	MCM22 - YJR135C	1	-0.175494	0.009897	-0.129374	-0.821545	-0.184635	0.010688	0.057548	-0.190202	-0.100486	-0.100049	0.20366	0.088206	0.259518	0.28733	0.39883	-0.365425	-0.700466	-0.745472	0.082247	0.018233	-0.221263	-0.142436	-0.692019	-1.11976	-1.28337	0.043848	-0.530583	-0.354229	-1.30078	-1.34235	0.395574	-0.098574	-0.666782	-0.661869
JEM1 - YJL073W	JEM1 - YJL073W	1	-0.068895	0.069187	-0.035622	-0.479599	-0.024245	0.064694	0.076132	-0.022859	-0.347383	0.203062	0.162235	0.052031	0.090353	0.291124	0.258059	-0.332113	-0.542202	-0.98431	-0.091558	-0.278549	-0.469733	-0.302182	-0.912531	-0.933897	-1.22808	-0.183747	-0.205069	-0.306556	-0.7214	-0.171295	0.548189	0.492029	-0.425466	-0.615084
YKL075C - YKL075C	YKL075C - YKL075C	1	-0.100297	-0.207753	-0.098453	0.210788	0.385005	0.244105	0.161101	-0.245619	-0.52418	-0.097302	0.155162	-0.229807	-0.047324	-0.135243	0.074873	-0.03508	-0.036353	-0.203843	-0.209626	-0.150369	0.034648	-0.313138	0.009578	-0.599495	-0.877679	-0.086366	-0.02266	-0.470901	-1.09261	-0.293476	0.382987	0.093117	0.226671	-1.07807
CLB4 - YLR210W	CLB4 - YLR210W	1	-0.118736	-0.079149	-0.200194	-0.043207	-0.066501	0.064402	-0.28141	0.31258	0.081345	-0.589713	0.106623	0.030698	0.086264	0.083206	-0.30516	-0.121912	-0.307069	-0.956702	0.029163	0.011322	-0.6931	-0.317586	-0.793722	-0.76856	-0.551724	-0.230994	-0.62566	-0.777559	-0.659426	-0.499755	0.177571	-0.541387	0.188323	-1.26769
PCL6 - YER059W	PCL6 - YER059W	1	0.148887	0.468789	0.488599	0.181068	-0.269551	0.527837	0.202059	0.227285	0.400054	0.85901	0.326296	-0.325821	-0.517233	0.451355	-0.038812	-0.521334	-0.447772	-1.13823	0.188042	0.141732	-0.271978	-0.080319	0.071363	-0.227103	-0.220445	-0.65075	-0.720465	0.263748	-0.730218	0.119958	0.978698	0.864322	0.329521	0.155567
YKR041W - YKR041W	YKR041W - YKR041W	1	0.058757	0.281176	-0.242106	-1.27199	-0.57387	0.157554	0.533044	0.08091	0.080456	0.71517	0.294941	-0.028181	0.317509	0.970796	0.399993	-0.31087	-0.548093	-0.53283	0.550666	0.391464	-0.007668	0.454865	0.278661	-0.634674	-0.395228	0.238028	-0.555095	-0.177625	-1.15463	0.143469	1.2161	1.357	0.154243	-0.250336
IRC10 - YOL015W	IRC10 - YOL015W	1	0.360227	0.170594	-0.29374	-0.736419	0.051822	0.213276	0.317029	-0.165765	-0.204469	0.904152	0.293283	-0.074474	0.5599	0.427796	0.509807	-0.257625	-0.843753	-0.61934	0.163463	0.163644	-0.120194	0.205021	-0.307007	-0.14687	-0.32468	0.217369	-0.282727	0.265503	0.156658	0.339299	0.703983	0.705898	0.366879	0.423727
HST3 - YOR025W	HST3 - YOR025W	1	0.238138	0.259862	0.361824	-0.371405	-0.518424	0.236282	0.263585	0.176345	0.218806	1.1898	-0.057015	-0.184865	-0.256755	0.775638	0.554559	-0.053144	0.08339	-0.899027	0.04622	-0.069173	0.031391	0.177471	-0.476961	-0.759189	-0.973947	0.070006	-0.735678	-0.05944	-0.120217	0.29082	0.807387	1.3861	0.402883	0.557116
TY5A - YCL074W	TY5A - YCL074W	1	-0.150315	0.168996	0.016334	-0.863599	-0.597879	0.095344	0.222099	-0.410068	-0.345218	0.834741	0.11704	0.004066	0.255535	0.942778	0.655374	-0.395498	-0.286963	-0.535109	0.087937	0.022917	-0.161024	0.386495	-0.703036	-0.814841	-1.157	0.234194	-0.78734	-0.301964	-0.379771	-0.174934	0.821611	1.16792	0.118054	1.0357
YBR225W - YBR225W	YBR225W - YBR225W	1	0.129412	0.27283	0.170368	-0.485314	-0.134935	0.163014	0.410538	-0.121614	-0.165475	0.395228	-0.04411	-0.012206	-0.18372	0.899074	0.67205	-0.415653	-0.042003	-0.115451	0.208883	0.13434	-0.363029	-0.310837	-0.732356	-0.731699	-0.899801	0.259832	-0.938611	0.021939	-0.118082	0.154391	0.706965	1.06364	0.170716	0.244434
ARF3 - YOR094W	ARF3 - YOR094W	1	-0.064345	-0.06871	0.023585	-0.294678	-0.464894	-0.058475	0.120875	-0.127605	-0.133206	1.18104	0.309094	-0.077956	0.055518	0.796917	0.275665	-0.420408	-0.30838	-0.686719	0.219837	0.253262	-0.274631	-0.0944	-0.587814	-0.409521	-0.355108	-0.299517	-0.994411	-0.251463	-0.372907	0.047966	0.622883	1.04699	0.050528	0.399649
DSK2 - YMR276W	DSK2 - YMR276W	1	0.094543	0.02166	-0.037072	-0.506044	-0.404824	0.284481	0.138835	0.146179	0.01833	0.820046	0.195132	0.084394	-0.042305	0.952218	0.62771	-0.299285	0.058265	0.081941	0.05451	0.010608	-0.249961	0.19591	-1.15346	-0.844707	-0.853866	0.411895	-0.586979	0.33083	0.251461	0.902395	0.86803	1.686	0.438299	0.247839
RHO5 - YNL180C	RHO5 - YNL180C	1	-0.038848	0.100477	-0.180228	-0.279571	-0.312489	0.256904	-0.407649	0.271774	0.287577	0.717699	0.199419	-0.15893	-0.479295	0.649158	0.401576	-0.343378	-0.14649	-0.188938	-0.117366	0.40313	-0.166117	-0.073498	-1.51143	-0.738514	-0.21751	0.089071	-1.25241	0.054011	0.144248	0.60024	0.199269	1.08102	0.191866	1.20686
SSA1 - YAL005C	SSA1 - YAL005C	1	0.01361	0.20108	-0.330268	-0.851072	-0.355576	-0.024741	-0.114543	0.170567	0.072308	0.282091	0.26831	0.236545	0.319071	0.89406	1.00066	-0.279466	-0.275218	-0.355175	0.301492	0.324748	-0.254113	-0.068577	-0.458991	-0.633228	-0.987137	0.451218	-0.270349	-0.595845	-0.876986	0.172947	0.714463	1.33992	-0.527922	-0.750689
TDA3 - YHR009C	TDA3 - YHR009C	1	0.042091	-0.042863	-0.064646	-0.697376	-0.050001	0.245648	0.33806	-0.063235	-0.235738	0.155692	-0.072459	-0.142827	0.296096	0.461117	0.29709	-0.398576	-0.482988	-0.614437	0.018204	-0.193127	-0.121206	-0.078529	-0.252666	-0.439366	-0.645397	0.035479	-0.204769	-0.247596	-0.514659	0.339536	0.812445	1.29011	-0.196754	-1.41088
LOS1 - YKL205W	LOS1 - YKL205W	1	0.029651	0.142485	-0.15941	-0.588054	-0.396586	-0.170492	-0.896279	-0.122589	-0.403121	0.50384	0.19711	-0.098361	0.468554	0.625282	0.080692	-0.242632	-0.193628	-0.349498	0.00175	-0.372482	0.263301	0.431137	0.103622	-0.626488	-1.08403	0.083744	-0.221883	0.137873	0.04556	0.49291	0.962928	1.10457	-0.266677	-0.263474
YDL172C - YDL172C	YDL172C - YDL172C	1	0.171053	0.533056	0.051059	-0.157478	-0.135397	0.079164	0.325406	0.066937	0.004732	0.190438	-0.186063	-0.545596	-0.319062	-0.152356	-0.070242	-0.069762	-0.362026	-0.082691	0.199729	-0.029188	-0.338087	0.310654	-0.276328	-0.315552	-0.069617	0.013926	-0.442442	-0.413367	-0.283469	0.720986	0.337074	0.789384	-0.104769	-0.610445
TIF2 - YJL138C	TIF2 - YJL138C	1	-0.126109	-0.200317	-0.353646	-0.341415	-0.612238	-0.041223	-0.23811	0.004385	-0.007003	0.376175	0.07931	-0.000348	-0.632104	-0.10886	0.185834	-0.272701	-0.077214	-0.445591	0.373363	0.123502	-0.121183	0.05387	-0.155632	-0.461516	-0.517231	0.156578	-0.188069	-0.251623	-0.290368	0.040878	0.206739	0.381166	-0.466697	-0.693403
BMT2 - YBR141C	BMT2 - YBR141C	1	-0.125756	0.116557	-0.019442	-0.645124	-0.575466	-0.029008	-0.192059	0.112706	0.088033	0.412512	0.155674	-0.06607	-0.012706	0.038118	0.447281	0.101904	-0.080618	-0.113653	0.204602	0.403068	-0.273387	-0.091649	-0.275033	-0.787887	-0.577669	0.320714	-0.271485	0.169644	0.217743	0.988579	0.382148	0.706643	0.008805	0.036514
YER084W - YER084W	YER084W - YER084W	1	-0.011625	0.065832	-0.333588	-0.497056	-0.31207	0.126657	0.060424	0.205764	0.218786	1.13015	0.353079	0.182305	0.032873	0.30058	0.636294	0.075784	0.145205	0.014949	0.379998	0.313823	0.07244	-0.039922	-0.134941	-0.546011	-0.815551	0.407689	-0.219599	-0.179899	-0.384955	0.670174	0.86688	0.596492	-0.482298	-0.576371
FRD1 - YEL047C	FRD1 - YEL047C	1	0.068375	-0.186474	0.143312	-0.145406	-0.300428	0.1087	0.131251	-0.396648	-0.610365	0.386021	-0.348059	-0.148756	-0.042673	0.550522	0.386026	-0.198372	-0.28944	-0.103634	-0.096286	0.007639	-0.511486	0.132604	-0.679615	-0.766609	-0.351404	0.347986	-0.30442	0.133571	0.076913	-0.402015	0.31217	0.437878	-0.213937	0.922677
YKL030W - YKL030W	YKL030W - YKL030W	1	-0.026799	0.040908	-0.186099	-0.966645	-0.081039	0.108363	-0.022083	0.115463	0.041404	-0.017449	0.16846	-0.250548	0.05296	0.399443	0.30845	-0.013123	0.01188	-0.031242	0.187252	0.002664	0.140677	-0.148371	0.067041	-0.820486	-0.451526	0.301175	-0.015892	-0.081492	-0.225498	-0.079505	0.495026	0.583689	0.095944	1.2489
BCK1 - YJL095W	BCK1 - YJL095W	1	0.0106	-0.063969	0.060274	-0.31534	-0.059398	-0.198194	-0.174242	-0.133322	-0.63318	-0.026535	0.042291	-0.140317	0.075949	0.128024	-0.072645	-0.385043	-0.547259	-1.03511	-0.377808	-0.625338	-0.323132	-0.027756	-0.466524	-0.446759	-0.66992	-0.112882	-0.40918	-0.259075	-0.067461	-0.156869	0.418983	0.435757	-0.468513	0.249166
RIM15 - YFL033C	RIM15 - YFL033C	1	0.212468	0.215286	0.235678	-0.160066	-0.075582	-0.130751	0.030019	0.04787	0.049347	-0.125814	-0.008936	0.042108	0.149604	0.101777	0.028781	-0.779594	-0.568543	-0.56811	0.031471	0.07953	-0.419756	-0.337134	-0.508601	-0.699568	-0.683703	-0.14234	-0.521668	-0.564436	-0.68407	0.05479	0.4074	0.029111	0.508806	0.897768
YER087C-A - YER087C-A	YER087C-A - YER087C-A	1	-0.032689	0.114916	0.126489	-0.117398	-0.051662	-0.172299	-0.06858	0.026993	0.162549	-0.232044	-0.099435	-0.172769	-0.06019	0.420307	0.113225	-0.405357	-0.524218	-0.978397	0.047676	-0.373598	-0.544985	-0.041296	-0.36111	-0.428674	0.023012	-0.233198	-0.40938	-0.621047	-0.767182	-0.38333	0.155935	-0.14433	0.538704	1.30984
YLR287C - YLR287C	YLR287C - YLR287C	1	0.030242	-0.178445	0.125713	0.12363	0.066888	0.16305	-0.068452	0.016181	-0.053037	0.020379	0.017145	-0.007396	-0.144371	-0.021365	-0.230716	0.126776	-0.392772	-0.581073	-0.045292	0.060902	0.121904	0.099243	-0.593947	-0.452839	-0.246502	-0.07978	-0.037837	0.110075	0.090573	-0.207953	0.385244	0.253449	0.335126	0.498928
ATC1 - YDR184C	ATC1 - YDR184C	1	0.131246	0.181629	0.277765	0.107574	0.21447	0.142602	0.062001	0.180035	-0.089704	0.329609	0.035192	-0.086004	0.086374	0.209986	0.048173	0.023539	-0.444578	-1.30506	-0.050315	-0.144159	-0.193961	-0.133189	-0.409288	-0.618212	-0.083336	-0.036981	0.168608	0.048772	0.186464	-0.019655	0.320325	0.284104	0.218771	0.666086
WTM1 - YOR230W	WTM1 - YOR230W	1	-0.095676	0.099502	0.136973	-0.33964	-0.159873	0.437461	0.008998	0.087147	0.064115	0.33449	-0.225167	-0.335473	-0.143688	-0.149071	-0.432356	-0.360933	-0.78652	-0.638344	-0.021064	0.03936	-0.489399	-0.502526	-0.178515	-0.528819	-0.455884	0.012756	-0.076469	-0.120281	-0.043413	0.376362	0.436834	0.097381	0.285566	0.073568
YOR238W - YOR238W	YOR238W - YOR238W	1	-0.083347	-0.044643	0.165405	-0.335286	-0.222219	0.131033	0.039035	-0.010844	0.294184	0.050081	-0.015072	-0.372592	-0.13374	-0.105824	-0.372209	-0.190896	-0.617219	-0.721366	-0.283658	-0.058028	-0.103715	-0.307018	-0.388649	-0.465824	-0.338586	-0.446325	-0.361326	-0.171851	-0.235259	0.088938	0.528643	0.683797	0.18261	0.994555
GEF1 - YJR040W	GEF1 - YJR040W	1	0.020465	0.253518	0.330181	0.398772	-0.204959	0.026556	0.117901	0.251854	-0.041092	-0.030455	0.19472	-0.011367	0.05176	0.189523	0.13576	-0.603616	-0.634746	-1.28329	-0.259983	-0.126278	-0.180102	0.001716	-0.182335	-0.327936	-1.09111	-0.433417	-0.097941	0.058709	-0.241683	0.100397	0.366519	0.361232	0.375953	0.136776
YJL150W - YJL150W	YJL150W - YJL150W	1	0.12174	-0.018657	0.070107	0.004358	-0.057056	0.028178	0.276611	0.195946	-0.015324	-0.281733	0.090827	0.126798	0.200502	0.027972	0.271185	-0.08417	-0.462472	-0.171511	0.117911	-0.128108	-0.226379	-0.122926	-0.728181	-0.904132	-0.680989	0.128476	-0.411462	-0.442122	-0.439784	0.046281	0.446869	0.099792	-0.048891	0.537224
SIL1 - YOL031C	SIL1 - YOL031C	1	-0.087435	-0.16384	0.100927	-0.024166	-0.015372	-0.019586	-0.25501	0.040254	-0.040535	-0.213551	0.208468	0.092088	0.274511	-0.047979	0.196631	-0.33929	-0.172996	-0.709891	0.004008	0.186343	-0.129177	-0.093711	-0.52224	-0.705799	-0.331986	-0.328147	-0.198755	-0.323474	-0.488678	-0.107704	0.32846	-0.342372	0.214132	0.114234
YDR344C - YDR344C	YDR344C - YDR344C	1	0.011363	0.041857	-0.028335	-0.096432	-0.033186	-0.212916	-0.248723	0.056955	0.027207	0.102577	-0.072253	-0.078216	0.063566	-0.087674	0.103601	-0.339356	-0.585903	-1.10201	-0.05002	0.098409	-0.278698	-0.1269	-0.619709	-1.03886	-0.860827	0.011694	-0.054	-0.458276	-0.446368	-0.192731	0.274213	-0.437657	0.069346	0.32098
HHT2 - YNL031C	HHT2 - YNL031C	1	0.172764	0.007801	-0.067982	-0.092777	0.237385	0.258408	0.315574	0.165561	0.173781	-0.31015	0.224313	-0.011502	-0.022363	0.043627	0.127686	-0.299567	-0.478798	-1.0183	0.054312	0.225578	-0.009437	-0.427788	-0.231464	-0.634647	-0.39258	0.000772	-0.003422	0.147195	-0.697454	0.056294	0.295258	-0.246473	-0.472775	0.289535
RKM1 - YPL208W	RKM1 - YPL208W	1	0.094358	0.128497	-0.271148	-0.116335	0.122128	0.05654	-0.029825	0.259144	0.131195	0.03674	0.093582	-0.029737	0.203603	-0.109984	0.195148	-0.419938	-0.598841	-0.834339	-0.190316	0.099777	-0.273156	-0.460578	-0.57434	-0.779481	-0.629964	-0.127956	-0.092736	-0.208546	-0.553592	0.131679	0.540111	-0.371865	0.364763	0.262795
YNL115C - YNL115C	YNL115C - YNL115C	1	0.116105	0.048565	-0.003103	0.170508	-0.01804	0.062876	-0.203371	0.213546	0.202821	0.267641	0.268406	0.051108	0.102643	-0.087651	0.249305	-0.119921	-0.246116	-0.867221	0.021922	0.166975	0.032918	-0.030649	-0.061998	-0.427757	-0.297216	0.134782	0.184981	-0.201061	-0.366717	0.412103	0.421168	0.011995	0.182293	0.489887
PUT4 - YOR348C	PUT4 - YOR348C	1	0.107842	0.103277	0.01679	-0.123784	0.293341	0.015852	-0.138645	0.089421	0.106348	-0.131931	0.069285	0.073071	0.283468	0.096175	0.271739	-0.248518	-0.246173	-0.554539	-0.184451	0.077484	-0.170024	-0.340104	-0.389421	-0.572014	-0.42917	0.071655	0.030134	-0.125758	-0.190547	0.410473	0.342291	0.017225	-0.048509	0.085995
COS12 - YGL263W	COS12 - YGL263W	1	0.038296	-0.041587	-0.058376	0.119689	0.277904	0.099048	0.029849	0.051456	-0.120558	-0.273957	-0.104128	0.120486	0.224882	0.176229	0.237758	-0.343093	-0.47217	-0.616006	0.074438	0.134526	-0.390341	-0.137073	-0.733547	-0.933433	-0.973055	0.177643	-0.063101	-0.410651	-0.73333	0.106259	0.491789	-0.071532	0.00404	-0.068866
SSF2 - YDR312W	SSF2 - YDR312W	1	0.000788	0.004807	0.191049	-0.381704	0.105693	-0.021029	-0.011911	-0.084728	0.121367	0.278149	0.064119	-0.00371	-0.042478	0.0245	-0.170264	-0.254161	-0.38702	-0.568315	-0.354392	-0.183464	-0.127804	-0.218356	-0.679174	-0.250326	-0.594269	-0.437343	-0.390951	0.024298	0.069168	-0.505535	0.124827	0.190413	-0.275451	0.209974
CCW22 - YDR134C	CCW22 - YDR134C	1	0.124665	0.093892	0.27849	-0.441597	-0.544785	0.090625	0.154587	0.049586	-0.115663	0.887374	-0.017395	-0.090765	-0.473388	-0.40936	0.108701	-0.105366	-0.058689	-0.178306	0.094963	0.001553	-0.314327	-0.316017	-0.537205	-0.405783	-0.43404	-0.135784	-0.065215	0.010851	0.1982	0.464915	0.084734	0.122124	-0.761655	-0.062647
PUS5 - YLR165C	PUS5 - YLR165C	1	-0.191003	0.043824	-0.200299	-0.51057	-0.704381	-0.101322	-0.329058	-0.162479	-0.000484	0.326255	0.208129	-0.142616	0.031808	0.574699	0.049572	-0.429967	-0.013738	-0.26577	0.02196	0.503505	-0.308468	0.193787	-0.468339	-0.199497	-0.291209	-0.110923	0.227417	-0.102747	-0.29066	-0.551522	0.224942	0.528386	-0.376355	0.405442
YOR024W - YOR024W	YOR024W - YOR024W	1	0.071041	0.177488	-0.297845	-0.333508	-0.064371	-0.054934	0.067304	-0.191505	-0.157577	0.118479	-0.000857	0.142599	0.394615	0.346419	-0.017979	0.019031	-0.571987	-0.099237	0.131232	-0.318379	0.043121	0.220763	0.024115	-0.367953	-0.739229	-0.073615	0.070916	0.054182	0.094372	-0.181759	0.119865	0.140929	-0.16578	0.606791
PDX1 - YGR193C	PDX1 - YGR193C	1	-0.066042	0.07389	-0.180842	0.028642	0.057312	-0.285496	-0.091782	-0.208464	-0.259789	0.237477	0.069383	0.057751	-0.122668	0.259495	0.242498	-0.13896	-0.558526	-0.278849	-0.290548	-0.213527	-0.251199	-0.086852	-0.220532	-0.713595	-0.681969	-0.109217	-0.439059	-0.275079	-0.498375	-0.427861	0.064757	0.120606	-0.212503	0.733587
SGT2 - YOR007C	SGT2 - YOR007C	1	-0.11652	-0.081414	-0.269089	-0.268871	-0.134772	0.04708	0.003779	-0.128411	-0.101465	0.580313	0.20224	-0.145523	0.2021	0.481345	0.393959	-0.1692	-0.220105	-0.449017	0.277465	0.157435	-0.14379	-0.239673	-0.303749	-0.529438	-0.343432	-0.07996	-0.132471	-0.367614	-0.410551	0.036889	0.466214	0.277302	0.127498	0.436412
GCV2 - YMR189W	GCV2 - YMR189W	1	0.080923	0.057546	-0.023218	-0.167068	-0.200475	-0.123576	0.03044	-0.168938	-0.101048	0.515095	0.251075	-0.101299	0.25757	0.232592	0.40619	-0.084383	-0.242097	-0.593542	0.154695	0.221081	-0.107131	-0.136618	-0.093312	-0.203895	-0.26894	0.12169	-0.19933	-0.008657	-0.151588	-0.034544	0.309383	-0.142551	0.116845	0.52187
YDL086W - YDL086W	YDL086W - YDL086W	1	-0.10502	-0.013141	0.081873	-0.238917	-0.033164	0.15803	0.242421	-0.017436	-0.055429	0.472801	0.094801	-0.068433	0.219456	0.632225	0.137198	-0.130699	-0.308354	-0.650429	0.168023	0.349363	-0.070923	-0.134426	-0.075769	-0.008789	-0.283821	0.062938	-0.151551	-0.04609	-0.197427	-0.222408	0.638351	0.273686	-0.395851	0.341001
RTT10 - YPL183C	RTT10 - YPL183C	1	0.224433	0.516853	0.19311	-0.197631	-0.466498	-0.060727	-0.418862	-0.000702	0.293866	0.891901	0.18275	-0.134658	0.278169	0.117539	0.279504	-0.217393	-0.007939	-0.297457	-0.040334	0.070565	-0.070768	-0.087893	-0.390548	-0.008471	0.17559	0.268377	-0.009908	0.173568	0.095091	0.184932	0.563324	0.761426	0.055978	0.197057
SRP40 - YKR092C	SRP40 - YKR092C	1	0.015271	0.349093	0.171329	-0.051068	0.14076	0.066122	0.243342	0.014357	0.151558	0.892052	0.167689	-0.1277	0.150254	0.350366	0.443946	-0.120232	0.145042	-0.114779	0.122928	0.360383	0.031596	0.203374	-0.139741	-0.333015	-0.159994	0.208945	0.270495	0.397792	0.1761	0.668562	1.00696	1.0964	0.331652	0.732834
SSF1 - YHR066W	SSF1 - YHR066W	1	-0.065432	-0.035668	0.345247	0.161518	0.38405	-0.08055	0.123837	0.011077	0.203085	0.563185	0.135131	-0.144747	0.339664	0.21326	-0.063165	0.019694	-0.092544	0.240387	-0.164293	0.140448	0.093251	0.19976	0.003859	-0.517505	-0.249875	0.239066	0.180689	0.18337	0.111295	0.458793	0.532099	0.652163	-0.101601	-0.673882
ALR2 - YFL050C	ALR2 - YFL050C	1	0.200218	0.2114	-0.145824	0.07818	-0.004357	-0.002319	0.326759	0.008466	-0.055572	-0.25774	0.08123	0.00276	0.319124	0.22475	0.077172	-0.504145	-0.19095	0.098692	0.083541	-0.070057	-0.045701	0.220623	-0.020525	-0.04663	-0.317343	-0.099725	0.180554	0.093358	-0.440298	-0.091628	0.294957	0.598738	-0.073215	0.019384
DCK1 - YLR422W	DCK1 - YLR422W	1	-0.127023	0.014107	-0.447092	-0.333744	0.135098	0.048493	-0.165475	0.042305	-0.186847	-0.169992	0.191154	0.058195	-0.177134	0.489216	-0.237397	-0.150078	-0.395795	-0.148432	-0.395867	0.039816	-0.111709	-0.168576	-0.573436	-0.133239	-0.213932	0.114679	-0.42752	0.116738	-0.077782	0.500498	-0.064658	0.869849	0.148948	0.486848
CMK1 - YFR014C	CMK1 - YFR014C	1	0.07184	0.309938	-0.198251	-0.061417	0.015474	-0.143564	0.247785	0.103524	0.129532	-0.148286	0.025127	-0.235899	0.029207	0.36768	-0.072463	-0.305212	-0.204497	0.001699	-0.073799	-0.049292	-0.200596	-0.019197	-0.086783	-0.179262	-0.261038	0.106404	-0.204635	0.176236	0.234393	-0.043529	0.335722	0.728307	0.078785	0.169125
SQS1 - YNL224C	SQS1 - YNL224C	1	0.090825	0.098893	-0.206479	-0.195599	-0.183464	0.278478	-0.037723	0.033654	-0.122607	0.352458	0.075973	0.087577	0.296072	0.010983	0.288712	-0.862101	-0.545376	-0.629825	0.276629	-0.687399	-0.023887	-0.085851	-0.413774	-0.586192	-0.483659	-0.07204	-0.227952	0.045647	-0.201013	0.32724	0.582531	0.752427	-0.102936	0.097498
WTM2 - YOR229W	WTM2 - YOR229W	1	-0.094988	-0.018326	-0.088117	-0.271169	-0.162134	0.225602	-0.03069	0.014499	-0.143468	-0.161673	-0.054026	-0.100576	0.266318	0.154225	0.04868	-0.640231	-0.43058	-0.656297	-0.126685	-0.285178	-0.000946	-0.144251	-0.118097	-0.326131	-0.265972	-0.046703	-0.307004	-0.285637	-0.293999	0.049387	0.654776	0.675381	-0.148791	-0.202556
BEM3 - YPL115C	BEM3 - YPL115C	1	-0.04723	0.102602	0.033719	-0.320714	0.106649	0.23427	0.22373	0.079319	-0.10524	0.478404	-0.032436	0.007479	0.245094	0.375085	0.224888	-0.317327	-0.34377	-0.997971	-0.100945	-0.346964	-0.163352	0.069678	-0.114025	-0.270143	-0.384767	-0.290959	-0.089402	0.206899	-0.184286	0.340593	0.768076	0.900929	-0.133718	-0.373894
PEX30 - YLR324W	PEX30 - YLR324W	1	0.109725	0.044576	-0.305855	-0.461429	-0.286975	0.004014	0.093696	0.269992	-0.184406	-0.05492	0.257851	-0.057351	0.364069	0.209516	-0.069276	-0.292309	-0.423598	-0.869235	0.224675	0.305126	-0.283656	-0.080983	-0.060837	-0.21974	-0.019571	0.011272	0.116781	0.030089	0.167948	-0.094354	0.568356	0.738723	-0.527104	-0.267973
BAP3 - YDR046C	BAP3 - YDR046C	1	0.082698	-0.015563	0.001352	-0.153822	-0.342415	0.105407	-0.032543	-0.016116	-0.045143	0.288311	0.194105	-0.308562	0.032171	0.215473	-0.160052	-0.281079	-0.32981	-0.610737	0.128745	0.370524	-0.035291	-0.364664	-0.173455	-0.268943	-0.267106	-0.336919	0.020886	-0.178874	-0.136881	-0.199271	0.348112	0.350296	0.088161	0.392934
TYW3 - YGL050W	TYW3 - YGL050W	1	0.08671	0.050961	-0.184683	-0.562435	-0.39298	0.138264	-0.083657	0.103027	0.119768	0.506948	0.125157	-0.212373	-0.155719	0.015153	-0.202788	-0.142697	-0.287929	-0.817984	0.009977	0.298713	-0.170557	0.080511	-0.194631	-0.203129	-0.124266	-0.284715	-0.162823	-0.040091	-0.101835	-0.210905	0.446152	0.452835	-0.139996	-0.154075
YBR062C - YBR062C	YBR062C - YBR062C	1	-0.130536	0.031094	-0.172201	-0.163945	-0.10061	0.021041	-0.160544	0.068433	0.164957	0.406196	0.117224	0.10246	0.243784	0.171257	0.15339	0.133992	-0.167372	-0.586804	-0.029966	0.421372	0.258723	-0.145099	0.260968	0.118566	0.232291	0.231477	0.276993	0.007763	-0.485309	0.007762	0.376444	0.594944	-0.060437	0.549905
NOP13 - YNL175C	NOP13 - YNL175C	1	0.050287	-0.080402	-0.25141	-0.183836	-0.269843	0.316802	-0.154688	0.160537	0.081757	0.337706	0.165353	-0.000846	0.228445	0.111175	0.147821	-0.127128	-0.486251	-0.878114	0.165693	0.081412	0.004068	0.048665	0.080695	-0.133167	-0.046956	0.119328	-0.176796	-0.151989	-0.069002	0.464439	0.812058	0.882243	-0.071263	0.224397
SHH4 - YLR164W	SHH4 - YLR164W	1	-0.123229	0.028905	-0.004699	-0.34143	-0.169281	0.248134	-0.005723	0.14887	-0.075974	0.538234	0.124685	-0.129521	0.128131	0.32242	0.007181	-0.076395	0.053013	-0.752284	0.163866	0.092096	-0.151902	-0.146968	-0.834931	-0.48645	-0.798547	-0.053077	0.282663	-0.228394	-0.139212	-0.383769	0.590983	0.80665	-0.085313	-0.350871
SNT2 - YGL131C	SNT2 - YGL131C	1	-0.029173	0.02681	-0.125821	-0.341466	-0.207205	0.152475	0.072235	0.230387	0.345956	0.271224	0.028714	-0.146694	-0.272105	0.36369	0.344043	-0.121656	-0.233514	-0.802578	-0.273816	-0.0104	-0.114303	-0.194628	0.166619	0.156002	-0.052527	-0.018445	-0.247297	-0.122561	-0.064964	0.03642	0.608053	1.02288	-0.284873	-0.335757
LAG2 - YOL025W	LAG2 - YOL025W	1	-0.032775	0.071675	-0.039667	-0.458001	-0.239773	0.147057	0.154798	0.028422	-0.093103	0.343506	-0.094455	0.103255	-0.23064	0.039322	0.091387	-0.181439	-0.190605	-0.581802	0.077453	0.168143	0.014628	-0.013679	-0.171266	-0.179551	-0.165289	0.010554	-0.270456	0.091179	-0.060343	0.166548	0.53999	0.363341	-0.01905	-0.868309
YOR062C - YOR062C	YOR062C - YOR062C	1	-0.01053	0.250483	0.017462	-0.294726	-0.050003	0.136783	-0.345109	0.321272	0.16458	0.486986	-0.056721	-0.068524	-0.006362	0.335198	0.292785	-0.281456	-0.195078	-0.546282	-0.145296	0.091366	-0.08439	0.083381	-0.582933	-0.531632	-0.150838	-0.083182	-0.19177	0.344185	-0.113247	0.131142	0.417122	0.756276	-0.03305	-0.054221
YOL036W - YOL036W	YOL036W - YOL036W	1	0.079532	-0.020133	-0.06018	-0.421487	-0.049398	0.163122	-0.005688	0.283595	0.104428	0.222591	0.093733	-0.145564	0.286222	0.357261	0.162459	-0.192642	-0.216106	-0.729948	-0.22953	-0.034474	-0.257047	-0.065431	-0.135477	-0.105469	-0.398932	-0.218186	-0.164277	0.239529	-0.197576	0.111202	0.389476	0.509029	0.042475	-0.033721
MAE1 - YKL029C	MAE1 - YKL029C	1	0.062475	0.188565	0.045955	-0.341913	-0.036544	0.27697	-0.060644	0.053463	0.301647	0.786879	0.020865	-0.359183	-0.135378	0.146156	0.179719	0.016788	-0.293882	-0.638489	-0.03087	-0.036914	-0.220961	-0.087259	-0.216959	-0.316534	-0.358449	-0.17257	-0.129846	0.055003	0.025563	0.16919	0.36986	0.57688	0.231093	-0.275304
SNL1 - YIL016W	SNL1 - YIL016W	1	0.18287	0.079993	-0.210583	-0.13093	-0.253583	0.324594	0.329763	0.212662	-0.138489	-0.094804	-0.039622	-0.334665	-0.014377	0.372197	0.121561	-0.33724	-0.392543	-0.509156	0.018485	0.1332	0.024186	-0.081442	-0.058859	-0.340768	-0.456311	-0.084974	-0.155827	0.082268	0.098757	-0.151581	0.949867	0.153568	-0.26298	-0.311328
PIG1 - YLR273C	PIG1 - YLR273C	1	0.037196	-0.031199	-0.080983	0.125883	-0.104545	0.146401	0.003302	-0.171017	0.038757	0.328694	0.220022	0.04473	0.240499	0.33433	-0.177597	0.134373	-0.329148	-0.973916	0.087822	-0.091906	0.040883	-0.310873	-0.396936	-0.212525	-0.306009	-0.058447	0.331944	0.029622	-0.131297	-0.274054	0.282639	0.218826	-0.016676	-0.426512
BBC1 - YJL020C	BBC1 - YJL020C	1	0.06026	0.006353	0.043584	-0.120016	-0.268913	-0.045773	-0.123844	-0.011663	-0.066037	-0.011487	0.092953	-0.044047	-0.047801	0.31498	0.090473	-0.235823	-0.232306	-1.00133	0.073645	-0.064482	0.061659	-0.213732	0.302553	-0.166365	-0.498569	-0.184799	-0.09415	0.252147	0.065601	-0.13758	0.434149	0.143348	-0.118362	-0.270891
YLH47 - YPR125W	YLH47 - YPR125W	1	-0.045045	-0.01158	-0.393638	-1.02499	-0.423875	0.019987	0.290043	-0.168599	-0.385501	-0.024654	0.13827	-0.002343	0.237647	0.264258	0.303117	-0.231553	-0.19822	-0.645625	0.073675	-0.351156	-0.007808	-0.212223	-0.262818	-0.50646	-0.680282	-0.250085	-0.150135	0.168989	-0.23171	0.150046	0.33912	0.532264	-0.348753	-0.83472
FUN14 - YAL008W	FUN14 - YAL008W	1	-0.06084	0.093518	0.249888	-0.188537	0.20843	-0.153307	0.068792	-0.088011	-0.244584	-0.316294	0.102746	-0.067372	0.390883	0.046118	0.277438	-0.157307	-0.201229	-0.241227	0.111633	-0.08398	0.051153	-0.177539	-0.100842	-0.282884	-0.550716	0.029792	0.037032	-0.17484	-0.215423	-0.274424	0.156244	0.348981	-0.482846	-1.04659
RFU1 - YLR073C	RFU1 - YLR073C	1	0.093154	-0.222205	-0.048675	-0.381086	-0.117541	0.024318	-0.028879	-0.127845	-0.390761	0.370027	0.165129	-0.056931	0.049351	0.31903	0.269134	-0.161395	-0.517644	-0.61224	0.142081	-0.254304	-0.037042	-0.131182	-0.426822	-0.432934	-0.673615	-0.113645	-0.185249	-0.149229	-0.372748	-0.166253	0.307344	0.327774	-0.469785	-0.680463
YGR210C - YGR210C	YGR210C - YGR210C	1	-0.031769	-0.013024	-0.141935	-0.294125	-0.062191	-0.165923	-0.091352	-0.299709	-0.333186	-0.048537	0.20125	0.065853	0.130531	0.343031	0.308652	-0.050483	-0.322875	-0.366107	0.153312	-0.208062	0.185425	-0.196817	-0.214827	-0.543324	-0.637256	0.278196	-0.079497	-0.028809	-0.130082	-0.029664	-0.160336	0.222783	-0.134994	-0.588735
IRC20 - YLR247C	IRC20 - YLR247C	1	-0.196936	-0.256292	-0.468168	-0.439821	-0.309973	-0.111537	-0.114136	0.019748	-0.41608	-0.032125	0.212521	-0.09045	0.142544	0.177245	-0.103378	-0.162486	-0.293392	-0.906403	0.173444	0.22394	-0.177922	-0.248817	-0.413286	-0.468536	-0.703101	-0.112968	-0.27787	-0.227546	-0.335807	-0.41321	0.312029	0.414989	-0.254883	-0.521905
ITT1 - YML068W	ITT1 - YML068W	1	-0.16121	-0.334265	-0.332517	-0.528546	-0.046959	0.076378	0.041352	-0.230297	-0.626655	-0.226536	0.342516	0.167609	0.407384	0.437443	0.296496	-0.131653	0.022623	-0.217614	0.030908	-0.018036	-0.346712	-0.007976	-0.264622	-0.17892	-0.192322	0.179973	-0.480994	-0.131019	-0.224016	-0.529785	0.064923	0.212985	-0.329335	-0.438564
OAF1 - YAL051W	OAF1 - YAL051W	1	-0.06546	0.040305	-0.129548	-0.67017	-0.046463	-0.280336	-0.001589	-0.208436	-0.466629	-0.269735	0.014119	0.035148	0.394924	0.115678	0.105253	-0.437099	-0.30072	-0.312117	-0.259856	-0.283639	-0.126472	-0.107864	-0.321382	-0.608975	-0.842544	-0.077576	-0.646676	-0.30395	-0.224875	-0.037781	0.166468	0.819282	-0.559907	-0.048795
LDS1 - YAL018C	LDS1 - YAL018C	1	-0.06602	0.082358	0.007052	-0.489149	-0.033481	-0.183586	0.093242	-0.088529	-0.230135	-0.45038	0.080644	0.005891	0.306946	0.217336	0.359863	-0.445091	-0.12948	-0.239482	0.009767	-0.159195	-0.290521	0.057634	-0.107064	-0.388516	-0.63027	0.182858	-0.062426	-0.348504	-0.360605	-0.272391	0.033706	0.433193	-0.306517	-0.175868
YAR043C - YAR043C	YAR043C - YAR043C	1	0.054369	-0.074547	-0.07284	-0.26843	-0.233586	-0.143332	0.34797	-0.272382	-0.302454	-0.021072	0.025903	-0.210268	0.652904	0.618205	0.170981	-0.373238	-0.261228	-0.50344	0.18781	0.181549	0.027461	0.099897	0.076991	-0.368058	-0.639049	-0.145126	-0.358488	-0.114518	-0.600374	-0.200696	0.537025	0.756075	0.488453	0.346325
YFR016C - YFR016C	YFR016C - YFR016C	1	0.19975	0.149084	-0.11242	-0.406586	-0.332436	-0.292232	0.165084	-0.044246	0.084776	-0.111086	-0.031997	0.094219	0.114453	0.252445	-0.050448	-0.306787	-0.09392	-0.314403	0.113412	0.190837	-0.439148	0.013925	-0.060038	-0.129047	-0.288472	-0.082552	-0.043963	-0.006291	-0.290341	-0.421319	0.177071	0.53097	-0.281108	-0.195009
UGA4 - YDL210W	UGA4 - YDL210W	1	0.100101	0.091921	0.066899	-0.305523	-0.087951	0.189682	-0.047335	0.115488	-0.058259	0.11949	0.072967	-0.013149	0.300306	0.352243	0.144604	-0.141413	-0.361391	-0.420552	0.029941	0.098569	-0.329035	-0.088386	-0.042254	-0.238006	-0.506429	-0.204857	-0.12285	0.139034	-0.318269	0.110776	0.470276	0.657272	-0.144747	-0.734314
ATS1 - YAL020C	ATS1 - YAL020C	1	0.243939	0.250452	0.172348	-0.539464	0.076075	-0.081806	0.456104	0.132964	-0.161292	0.079653	0.204294	-0.011195	0.337021	0.473273	0.511287	-0.510985	-0.092024	-0.49301	0.077884	-0.175252	-0.039599	-0.075703	-0.044448	-0.669157	-0.727682	0.080773	0.150997	-0.129882	-0.10376	-0.016425	0.372804	0.960328	-0.215974	-0.701421
YCR022C - YCR022C	YCR022C - YCR022C	1	0.112377	0.371331	-0.026548	-0.582665	-0.053478	-0.020707	0.14334	0.241083	-0.310124	0.101572	0.237581	-0.066407	0.166057	0.446827	0.168618	-0.408072	-0.360014	-0.372198	0.202557	0.012976	-0.114025	-0.249463	-0.008205	-0.464672	-0.414659	-0.248252	-0.54263	0.181507	-0.257438	0.18143	0.387822	1.10406	-0.03917	0.136721
YDR010C - YDR010C	YDR010C - YDR010C	1	-0.065103	0.025785	0.132095	-0.301058	-0.224072	0.220658	0.019329	-0.141299	-0.172302	0.775878	0.087034	-0.228799	0.020455	0.260389	0.048229	-0.376304	-0.190363	-0.587346	0.159423	0.052936	-0.323214	-0.136026	-0.739093	-0.48438	-0.716388	-0.093627	-0.250711	-0.038305	-0.306947	0.29383	0.534479	0.920476	-0.116703	-0.053993
DUG1 - YFR044C	DUG1 - YFR044C	1	0.051799	0.172968	-0.031553	-0.490393	-0.566526	0.005497	0.52457	-0.317411	-0.686015	-0.069015	-0.089196	-0.253711	-0.086875	0.400494	0.081967	-0.371858	-0.477994	-0.381115	-0.204993	-0.14047	-0.235925	-0.051462	-0.525698	-0.794214	-0.7961	-0.190181	-0.719976	-0.205691	-0.143327	-0.369234	0.30485	1.16521	-0.2675	-0.134693
SHO1 - YER118C	SHO1 - YER118C	1	0.126593	0.154236	-0.066611	-0.49893	-0.166968	-0.017018	0.075481	-0.151803	-0.286032	0.623336	0.133467	0.123926	-0.078511	0.301821	0.123364	-0.41617	-0.466291	-0.42201	-0.213837	-0.081935	-0.224835	-0.132535	-0.275036	-0.467939	-0.60977	-0.110978	-0.407439	-0.151306	-0.036562	0.190146	0.342055	0.784173	-0.274799	0.619864
BNA7 - YDR428C	BNA7 - YDR428C	1	-0.12543	-0.144835	0.029922	-0.633678	-0.410447	0.077528	0.104469	0.01541	-0.084067	0.421955	-0.125367	-0.243562	-0.170688	0.355969	0.261723	-0.405324	-0.437686	-0.668489	-0.33539	-0.070609	0.03561	-0.147044	-0.646792	-0.592595	-0.775904	-0.313507	-0.714317	-0.035442	-0.277844	-0.019492	0.551419	0.8844	-0.340269	0.24531
MAL13 - YGR288W	MAL13 - YGR288W	1	-0.055511	-0.009032	-0.180911	-0.609311	-0.307105	0.086891	0.21885	-0.27358	-0.401423	0.470419	-0.196384	-0.020345	0.057036	0.599423	0.358776	-0.496264	-0.109	-0.409025	0.075327	-0.101693	-0.242326	0.379718	-0.384641	-0.558286	-0.93546	-0.081768	-0.431013	-0.073848	-0.143678	0.234224	0.72359	1.1002	-0.270761	-0.06003
YLR391W - YLR391W	YLR391W - YLR391W	1	-0.091709	-0.055481	0.018237	-0.551569	-0.351566	0.078153	-0.054339	-0.126554	-0.455593	-0.017534	0.137121	-0.094138	0.151414	0.292854	0.387693	-0.082975	-0.328163	-0.590785	0.080833	0.183207	-0.261519	-0.081236	-0.514092	-0.790094	-0.576197	0.083531	-0.464334	-0.244217	-0.471294	-0.1087	0.197774	0.768265	-0.386764	0.221172
MMP1 - YLL061W	MMP1 - YLL061W	1	0.071698	0.03067	0.031357	-0.430027	0.058678	0.132997	0.253125	-0.21177	-0.253987	-0.133789	0.012209	-0.039236	0.309526	0.307665	0.297769	-0.435954	-0.288666	-0.734155	0.212231	-0.061036	-0.236736	-0.064418	-0.417701	-0.807442	-1.17013	-0.039332	-0.326944	-0.14712	-0.356862	0.293383	0.477151	0.60822	-0.283508	0.073556
BUD4 - YJR092W	BUD4 - YJR092W	1	-0.014048	-0.103598	-0.101065	-0.53767	0.131658	0.040028	0.176722	-0.204547	-0.537878	-0.34278	0.110138	-0.103781	0.235516	0.541	0.109057	-0.407273	-0.482967	-0.183829	0.165452	-0.500559	-0.216443	-0.088662	-0.431959	-0.452855	-0.67539	-0.338124	-0.449464	0.188599	-0.326741	-0.122836	0.269772	0.72683	-0.718767	-0.239631
PUN1 - YLR414C	PUN1 - YLR414C	1	-0.123922	-0.088521	-0.20551	-0.35507	-0.195782	0.146536	0.01987	-0.027681	0.082604	0.362735	0.151864	0.068453	0.071225	0.598199	0.622583	-0.100068	-0.243488	-0.330078	0.110502	0.134728	-0.022294	-0.168679	-0.462619	-0.246393	-0.689241	0.190177	-0.279484	-0.100345	-0.161525	0.103709	0.735695	0.83042	-0.163623	0.236885
RHO4 - YKR055W	RHO4 - YKR055W	1	0.035991	-0.003159	-0.375392	-0.602347	-0.182842	0.242217	0.005064	0.237706	0.017427	0.252835	0.244849	-0.113514	0.183496	0.611634	0.329697	-0.098482	-0.157031	-0.138097	0.185261	0.368937	0.113714	0.131291	-0.087272	-0.355054	-0.289989	-0.133832	0.07215	-0.052291	-0.043486	0.232449	0.563111	0.995073	-0.012532	-0.35452
ADH4 - YGL256W	ADH4 - YGL256W	1	0.147825	-0.000854	0.001267	-0.078093	-0.175833	0.237481	0.342475	-0.094295	0.053415	0.057137	0.037624	-0.212595	0.046876	0.351548	0.150714	-0.328624	-0.202299	-0.458337	0.034526	0.004322	0.119114	0.050815	-0.218305	-0.337821	-0.60934	-0.205766	-0.032561	0.053055	-0.223402	0.359033	0.584616	0.9843	-0.383337	-0.409728
GRH1 - YDR517W	GRH1 - YDR517W	1	-0.017694	-0.051896	-0.123005	-0.46528	-0.08301	0.127333	0.106129	-0.152958	0.002744	0.1854	-0.075714	-0.009787	0.157261	0.215564	0.268461	-0.110907	0.10502	-0.384013	0.234767	-0.256789	0.056772	0.074235	-0.29196	-0.641258	-0.767598	0.045448	-0.414067	-0.058113	-0.145626	0.063969	0.419051	0.566868	-0.40759	-0.657778
SDD3 - YOL098C	SDD3 - YOL098C	1	0.014804	0.011481	-0.058444	-0.239535	0.055389	0.231171	0.240598	0.171619	-0.098019	0.007457	0.221471	-0.076912	0.372224	0.252195	0.394348	-0.19435	-0.328636	-0.513415	0.269296	0.16199	-0.159142	-0.341864	-0.386383	-0.787902	-1.06179	0.009606	-0.266937	0.139362	-0.217578	0.507629	0.807156	0.790723	-0.278747	-0.304546
TPO3 - YPR156C	TPO3 - YPR156C	1	0.068356	0.129968	0.096109	-0.427909	0.148531	0.291522	0.289202	0.066892	0.036546	0.135388	0.086748	-0.044743	0.305062	0.686811	0.304488	-0.300172	-0.147818	-0.252212	0.005401	-0.261693	-0.372489	-0.111134	-0.68591	-0.596395	-0.892537	0.083862	-0.424528	0.023724	-0.156361	-0.027702	0.473884	0.917398	-0.253691	-0.128407
GAT1 - YFL021W	GAT1 - YFL021W	1	0.06513	0.316642	-0.15636	-0.569541	0.249852	0.193606	0.206588	0.097602	-0.03664	0.193098	0.131844	0.111166	0.244167	0.449142	0.243144	-0.269109	0.004312	-0.026944	0.096086	-0.324457	-0.231249	-0.157401	-0.293039	-0.521209	-0.540432	0.147413	-0.293069	-0.005519	0.058351	0.005544	0.527703	1.01492	-0.459111	-0.648445
YEL068C - YEL068C	YEL068C - YEL068C	1	0.043252	-0.067504	-0.021687	-0.656612	-0.174116	-0.03212	0.29321	-0.172893	-0.492293	-0.353099	0.162984	-0.088038	0.450802	0.588191	0.525274	-0.242098	-0.164431	-0.247973	0.479725	0.058844	-0.024321	0.12609	-0.134841	-0.573822	-0.916794	0.257099	-0.153549	-0.068184	-0.320197	0.218136	0.523292	0.928671	-0.167739	-0.244898
GTT3 - YEL017W	GTT3 - YEL017W	1	0.031447	0.070664	0.077122	-0.325235	0.016067	0.05809	0.107631	-0.104803	-0.510404	-0.204692	0.076222	0.092656	0.287994	0.268333	0.432136	-0.062163	-0.314726	-0.19789	0.028597	-0.218415	0.016655	-0.131735	-0.144401	-0.461582	-0.581032	0.158683	0.108421	0.053435	-0.095465	0.283073	0.492886	0.843979	-0.524783	-0.539274
ADY3 - YDL239C	ADY3 - YDL239C	1	-0.088747	-0.120614	-0.046717	-0.588986	-0.117505	0.028171	0.145122	-0.133647	-0.297602	0.067919	0.000733	-0.060969	0.362764	0.501296	0.258424	-0.318891	-0.044627	-0.184983	0.192628	0.028748	-0.137805	0.218544	-0.288297	-0.42813	-0.630391	-0.058982	-0.230788	0.044604	-0.29454	0.361355	0.514377	0.882692	-0.390644	-0.598758
YUH1 - YJR099W	YUH1 - YJR099W	1	-0.070138	-0.0455	-0.267212	-0.540739	-0.180908	0.130748	0.140982	-0.027587	-0.113313	-0.018767	0.208781	0.002235	0.089454	0.48652	0.186216	-0.390323	-0.211382	-0.11564	0.106475	-0.109661	0.073091	0.092271	-0.027869	-0.177292	-0.599813	-0.03403	-0.032111	0.16912	0.068844	0.21591	0.377726	0.599548	-0.214113	-0.474884
FIT3 - YOR383C	FIT3 - YOR383C	1	0.053214	0.004322	-0.076816	-0.492457	-0.045598	0.171554	0.202098	-0.181895	-0.262057	0.462956	-0.04869	0.012545	0.190285	0.226202	0.392972	-0.242989	-0.208947	-0.504181	-0.027753	0.00936	-0.089465	0.099216	-0.206841	-0.443636	-0.696863	0.149309	-0.226467	-0.006005	-0.22554	0.172371	0.393055	0.569914	-0.224819	-0.315989
IME1 - YJR094C	IME1 - YJR094C	1	0.090725	0.250478	0.081783	0.017732	-0.057061	0.12228	0.126726	0.133603	-0.121873	-0.103064	0.221921	-0.147491	0.307634	0.21073	0.078742	-0.291971	0.024705	-0.408632	-0.059771	0.118067	-0.068063	-7e-05	-0.116993	-0.3198	-0.416614	-0.092159	-0.16152	0.033803	0.004123	0.153005	0.467329	0.62074	-0.220296	-0.104655
YBR197C - YBR197C	YBR197C - YBR197C	1	0.037457	0.052369	-0.04746	-0.363802	-0.061606	0.056154	0.071356	0.068294	-0.066464	0.067623	0.109561	-0.055685	0.51157	0.241671	0.321232	-0.252573	-0.215847	-0.357503	0.237073	-0.01749	0.051871	-0.054728	0.016655	-0.302872	-0.304589	0.07964	0.106206	-0.082287	-0.246852	0.146919	0.402029	0.674279	-0.079101	0.24828
EMP65 - YER140W	EMP65 - YER140W	1	-0.177963	-0.050534	-0.072019	-0.342864	-0.059564	-0.037583	0.131814	0.018074	-0.149981	-0.205001	0.149122	0.074419	0.421205	0.475274	0.309655	-0.041088	-0.292789	-0.373849	0.265495	0.072446	0.162854	-0.017854	0.141909	-0.289433	-0.287496	0.076308	0.001939	0.131322	0.038448	-0.127991	0.315441	0.525643	-0.213617	0.11604
SYN8 - YAL014C	SYN8 - YAL014C	1	-0.030655	0.06235	0.048457	-0.683521	-0.16919	-0.004462	-0.032165	-0.047172	-0.370733	0.046873	-0.172568	-0.037942	0.202139	0.472595	-0.071017	-0.334137	0.00914	0.322824	-0.029508	-0.407057	-0.048407	-0.092301	-0.380879	-0.66838	-0.712186	-0.116409	-0.445139	-0.086681	0.227716	0.118159	0.45394	0.728045	-0.016933	-0.457314
YGR283C - YGR283C	YGR283C - YGR283C	1	-0.19057	-0.118635	-0.305798	-0.664226	-0.091958	0.107647	0.128113	-0.151699	-0.128961	-0.27736	-0.057056	0.123718	0.082277	0.275561	0.228764	-0.429898	-0.044816	-0.379114	0.238602	-0.270467	-0.122283	-0.19508	-0.325274	-0.350184	-0.823844	0.062007	-0.338545	0.037388	-0.297997	0.16516	0.31712	0.777879	-0.122044	0.281428
BAT2 - YJR148W	BAT2 - YJR148W	1	-0.004944	-0.059234	-0.069363	-0.468116	-0.25381	0.073193	-0.145827	-0.090047	-0.236348	-0.165004	-0.011917	0.009087	-0.066753	0.465018	0.066661	-0.535465	-0.226609	-0.146685	-0.084593	-0.13321	-0.202217	-0.004068	-0.275703	-0.319734	-0.269618	-0.125589	-0.474541	0.094949	-0.045447	0.039585	0.407074	0.848614	-0.168457	0.186766
ADK2 - YER170W	ADK2 - YER170W	1	-0.075516	-0.069555	0.000331	-0.422386	-0.26811	-0.102589	0.187118	-0.219672	-0.508107	-0.298639	0.06073	0.015693	-0.083701	0.399135	0.269342	-0.193545	-0.234529	-0.529819	0.176984	-0.043787	-0.078594	-0.270658	-0.222969	-0.688948	-0.800571	-0.145346	-0.418487	-0.132913	-0.394627	0.133119	0.577257	0.734603	-0.247147	-0.123886
BIO5 - YNR056C	BIO5 - YNR056C	1	0.083916	0.061465	0.056515	-0.356236	0.134918	0.131046	0.342548	-0.014085	-0.238032	0.155663	-0.01329	-0.065154	-0.120342	0.200127	0.073921	-0.213279	0.089053	-0.286276	-0.115163	0.052729	-0.201566	-0.222199	-0.301405	-0.32875	-0.325148	0.007455	-0.500773	0.0341	-0.092569	0.224323	0.358924	0.631438	-0.145064	-0.057956
SSA3 - YBL075C	SSA3 - YBL075C	1	0.017775	0.054578	0.015984	-0.434766	0.061488	0.039636	0.049374	-0.099978	-0.451724	-0.363799	-0.01979	0.108221	-0.113155	0.184367	-0.050291	-0.308422	-0.360657	-0.432202	0.150136	0.124396	-0.175055	-0.05246	0.004353	-0.245207	-0.594959	-0.135322	-0.19955	0.30744	0.06657	0.099324	0.325028	0.82644	-0.062618	0.063084
RBG1 - YAL036C	RBG1 - YAL036C	1	-0.116772	0.151797	-0.012387	-0.459545	-0.070445	-0.249756	0.081818	-0.172576	-0.292615	0.054631	0.206175	0.044735	0.280483	0.370137	0.351379	-0.308177	-0.374185	-0.467341	0.029994	0.061343	-0.242573	-0.218154	-0.370596	-0.563419	-0.571618	-0.016425	0.086087	-0.387271	-0.342846	0.158469	0.25708	0.985662	-0.136439	-0.206121
GRX4 - YER174C	GRX4 - YER174C	1	0.200143	-0.076298	-0.073569	-0.120167	0.182073	0.202759	0.085672	0.021547	-0.364845	-0.049878	-0.044255	-0.060317	-0.16928	0.266711	0.083555	-0.170008	-0.015395	-0.028397	-0.029394	-0.092365	0.012964	0.002726	-0.611396	-0.328739	-0.397322	0.25029	0.211211	0.13006	0.129375	-0.012448	0.385962	0.575631	-0.233611	-0.27462
PAD1 - YDR538W	PAD1 - YDR538W	1	-0.097186	-0.238093	-0.169384	-0.310845	0.089653	0.19785	0.149572	-0.355547	-0.165771	-0.072231	0.115661	-0.015511	0.13807	0.427986	0.39091	-0.053622	-0.131626	-0.371355	-0.150557	-0.216608	0.145645	0.114246	-0.186942	-0.287853	-0.290931	0.036864	0.230119	-0.024067	-0.187808	0.152695	0.371234	0.816074	-0.198889	0.025005
YPT11 - YNL304W	YPT11 - YNL304W	1	-0.133971	-0.060276	0.118101	-0.180479	-0.031219	-0.042939	0.047178	0.023715	-0.178127	-0.486075	0.041721	-0.088094	0.057959	0.299787	0.029908	-0.234593	-0.440995	-0.019693	-0.015138	-0.285268	-0.107041	0.124291	-0.245927	-0.443162	-0.309027	0.1577	-0.027629	-0.159858	-0.164542	0.076153	0.22522	0.507862	-0.381312	-0.038062
YML119W - YML119W	YML119W - YML119W	1	-0.149609	-0.027179	-0.121569	-0.176322	0.050633	-0.135137	-0.002496	-0.186096	-0.292639	-0.248725	-0.162747	-0.061988	0.256052	0.119615	0.116255	-0.264985	-0.358855	-0.162689	-0.289663	-0.228276	0.04626	0.133494	-0.250894	-0.415872	-0.671419	0.316947	0.089668	0.07526	-0.170281	0.081858	0.150383	0.468691	-0.088963	-0.321053
HXT14 - YNL318C	HXT14 - YNL318C	1	0.140908	0.017889	-0.078254	-0.004144	0.014921	0.172581	0.314078	0.079114	-0.222989	-0.208474	0.077028	-0.136812	-0.124278	-0.306476	-0.109597	-0.531208	-0.431312	-0.438989	-0.146488	-0.392909	-0.241158	-0.240021	-0.591608	-0.540616	-0.890103	0.032093	-0.14912	-0.015605	-0.376471	0.30893	0.056872	0.884797	-0.253327	0.313776
SNX3 - YOR357C	SNX3 - YOR357C	1	0.007239	-0.111402	0.168143	-0.205661	-0.275859	-0.08308	-0.000864	-0.056439	-0.278252	-0.309643	-0.058798	-0.201153	0.087159	0.348012	0.035233	-0.418986	-0.043216	-0.333624	-0.181781	-0.337846	-0.299959	-0.233225	-0.548247	-0.584124	-0.782913	-0.597645	0.170208	-0.227637	-0.25752	-0.021439	0.301095	0.283374	0.508811	-0.118902
PHO13 - YDL236W	PHO13 - YDL236W	1	0.105644	0.093784	0.326337	-0.016468	0.09754	-0.103943	0.339645	-0.344738	-0.097563	-0.106643	-0.196875	-0.23139	0.1582	0.207321	-0.081803	-0.270126	0.037899	-0.202741	-0.037646	-0.437625	-0.147392	0.057182	-0.3112	-0.729933	-0.917014	0.031517	-0.04774	0.288959	0.106574	0.184425	0.189592	0.435433	0.061307	0.172084
DAL82 - YNL314W	DAL82 - YNL314W	1	0.024297	-0.066424	-0.140271	-0.483999	-0.296762	0.115204	0.115519	-0.306722	-0.400343	0.137522	0.057257	-0.08131	0.347006	0.240868	0.141595	-0.252073	-0.040854	-0.361642	0.212992	0.18099	-0.240319	0.083148	-0.290835	-0.508345	-0.71439	-0.208041	-0.228711	0.013141	-0.56282	0.040566	0.400061	0.688058	-0.144569	0.415591
YNR065C - YNR065C	YNR065C - YNR065C	1	0.144632	0.090132	0.007671	-0.213781	0.04367	-0.013365	0.3245	-0.029126	-0.182089	-0.447429	-0.095736	0.028752	-0.015715	0.071643	0.242408	-0.32039	-0.320459	-0.259126	0.072951	-0.115255	-0.004566	0.11946	-0.200972	-0.090349	-0.699345	-0.006897	-0.17033	0.10986	-0.216006	0.008929	0.302231	0.727114	0.004451	0.380567
CNA1 - YLR433C	CNA1 - YLR433C	1	0.071674	-0.041293	-0.044078	-0.163224	-0.041202	0.000282	0.176372	-0.201123	-0.502027	-0.550182	0.019234	-0.05756	0.139812	0.13979	0.050935	-0.361977	-0.148609	-0.287439	-0.065018	-0.178002	-0.063614	-0.06796	-0.255748	-0.365916	-0.943942	0.138689	-0.235969	0.086753	-0.078816	-0.134672	0.321593	0.210823	-0.081846	0.055872
EMC6 - YLL014W	EMC6 - YLL014W	1	0.008826	0.20263	0.231519	-0.173825	-0.064408	-0.01906	0.13122	-0.186696	-0.058597	0.238027	0.128482	-0.142387	-0.012112	0.428961	-0.095774	-0.309662	-0.161598	-0.822756	-0.064224	-0.297729	0.109333	0.039505	-0.01485	-0.092806	-0.124851	-0.754413	0.02687	0.270861	-0.223189	0.162449	0.518887	0.403841	0.095342	0.434875
MKK2 - YPL140C	MKK2 - YPL140C	1	-0.084765	0.040262	0.230389	-0.262866	-0.481784	-0.217986	-0.313509	-0.072446	0.006204	0.120637	-0.180347	-0.153342	-0.344849	-0.341371	-0.076231	-0.254227	-0.194477	-0.591397	0.005218	0.00603	0.080962	-0.272236	-0.445723	-0.231031	-0.127151	-0.209948	-0.386721	-0.105999	-0.103062	-0.078534	0.097283	0.611276	-0.103503	0.18474
YPL257W - YPL257W	YPL257W - YPL257W	1	-0.082321	0.159657	0.243158	-0.391593	-0.193226	0.191423	0.220262	-0.031921	-0.228996	-0.089655	-0.208936	-0.300819	-0.1155	0.030068	-0.02811	-0.232173	-0.6114	-0.560901	-0.136829	-0.339802	-0.276803	0.026183	-0.473453	-0.569547	-0.405569	-0.075176	-0.049861	0.117461	0.052318	-0.126339	0.482923	0.811239	-0.063238	0.427372
DFM1 - YDR411C	DFM1 - YDR411C	1	0.022561	0.111127	-0.048995	-0.357347	0.218282	0.266437	0.012597	-0.003414	-0.084743	-0.31686	0.019109	-0.020638	0.239763	0.52472	-0.133381	0.123063	-0.243941	-0.134033	0.084262	-0.101757	-0.026418	0.257457	-0.052118	-0.360471	-0.408814	-0.014539	-0.051297	-0.098566	0.131168	0.099392	0.592904	0.59681	-0.463716	0.272455
ASM4 - YDL088C	ASM4 - YDL088C	1	-0.041707	0.095257	0.108918	-0.464027	0.070894	0.226447	0.179139	-0.047484	-0.071941	0.241063	0.172191	0.222503	0.235739	0.369787	0.043887	-0.233506	-0.289949	-0.845865	0.275684	-0.248191	0.11881	-0.083609	-0.034522	-0.152664	-0.482233	0.045378	-0.026996	0.164362	-0.233244	0.153295	0.761405	0.901644	-0.347301	0.070572
GLO4 - YOR040W	GLO4 - YOR040W	1	0.15526	0.202982	0.277379	-0.204162	0.071113	0.178826	0.154041	0.136475	-0.022644	0.376589	0.118078	-0.037765	0.207442	-0.080972	0.045661	-0.213927	-0.233636	-0.635093	0.193489	-0.047463	-0.138825	-0.34484	0.033019	-0.593443	-0.188675	-0.154974	-0.013243	-0.045561	0.118473	0.399579	0.483443	0.903097	-0.103703	0.05465
YJL043W - YJL043W	YJL043W - YJL043W	1	-0.02038	0.087176	0.284313	-0.031555	0.113487	0.169946	0.159649	0.197427	-0.180814	0.112457	0.031721	0.030719	0.258017	0.212378	0.334112	-0.307251	-0.270097	-0.376383	-0.037985	-0.053874	-0.090233	0.028389	-0.391389	-0.411153	-0.481025	-0.048221	-0.174727	0.359301	0.206886	0.275003	0.557188	0.242792	0.012766	-0.007689
YLR416C - YLR416C	YLR416C - YLR416C	1	-0.124272	0.137363	0.148149	-0.327207	-0.118303	0.095784	0.240152	0.166948	0.002982	-0.221489	0.219107	0.013712	0.072294	0.358151	0.484465	-0.233909	-0.16573	-0.36261	0.270683	0.142968	-0.271712	0.092466	-0.498983	-0.406643	-0.697331	0.025611	-0.445446	-0.093421	-0.222458	0.117162	0.512463	0.512609	-0.040013	0.830596
YJL144W - YJL144W	YJL144W - YJL144W	1	0.06943	0.082921	-0.03687	-0.224804	0.115131	0.159797	0.154695	0.186504	-0.147858	0.155733	0.219376	-0.093185	0.236882	0.371707	0.511723	-0.118914	-0.411008	-0.351665	0.258031	-0.205804	-0.146917	0.03951	0.106767	-0.347772	-0.695307	0.040371	-0.040192	0.13769	0.120342	0.35006	0.729952	0.836918	-0.032313	0.405376
YKL133C - YKL133C	YKL133C - YKL133C	1	-0.060519	0.035137	0.027181	-0.204827	-0.225517	-0.063991	-0.09701	-0.213247	-0.009366	0.437274	-0.113312	-0.176974	-0.074415	0.290139	0.000941	-0.015862	-0.115527	-0.339663	-0.019518	0.116566	-0.128691	0.150835	0.029177	-0.408391	-0.193607	0.246889	0.054132	0.000545	0.147743	0.152855	0.045985	0.567365	-0.070342	0.661624
WSC2 - YNL283C	WSC2 - YNL283C	1	0.119698	0.016182	0.230584	-0.221977	0.137699	0.139002	0.157312	0.07917	0.032193	0.24438	-0.018972	-0.038349	0.146123	0.36492	-0.071509	-0.316891	0.078964	-0.186866	-0.046907	0.051276	-0.047364	-0.027956	-0.107355	-0.172083	-0.28505	0.148961	-0.167889	0.242919	0.253095	-0.263088	0.089182	0.531619	-0.187713	0.296598
PDR10 - YOR328W	PDR10 - YOR328W	1	0.095053	-0.025154	0.053294	-0.378795	-0.148182	0.147268	-0.145609	-0.000679	-0.123577	0.349184	0.04076	-0.276902	-0.172698	0.391504	0.069308	-0.207853	0.016347	-0.046614	-0.005312	0.012366	-0.135166	0.011044	-0.231919	-0.391996	-0.257441	0.16452	-0.344281	0.179957	0.054659	0.115968	0.26969	0.641127	-0.264825	0.085354
YPR109W - YPR109W	YPR109W - YPR109W	1	-0.09183	0.027758	-0.095544	-0.346009	-0.232921	0.110083	-0.130543	0.122118	-0.085761	-0.000981	0.09803	-0.036309	-0.027789	0.365452	0.185088	-0.344446	-0.095156	-0.520576	-0.136187	0.066301	-0.053534	0.116647	-0.092373	-0.505925	-0.151898	0.262742	-0.340134	0.103978	0.159618	0.074672	0.528764	0.667774	0.123484	0.262796
YJR015W - YJR015W	YJR015W - YJR015W	1	0.098367	-0.058605	0.075234	-0.267048	0.035413	0.129039	0.10893	0.050694	-0.129326	0.048913	-0.018172	-0.023949	0.279348	0.512014	0.205979	-0.183847	-0.093157	-0.467277	0.08015	-0.061687	-0.251043	0.002371	-0.059544	-0.339459	-0.305199	0.072066	-0.263658	0.069269	0.143749	-0.111231	0.672127	0.520017	-0.248054	-0.180021
ATG16 - YMR159C	ATG16 - YMR159C	1	-0.09943	0.055436	0.09838	-0.23755	0.098991	-0.217179	0.214924	0.112944	-0.077139	0.325941	0.120425	-0.075019	-0.127853	0.290142	0.172466	-0.38051	-0.294224	-0.676167	0.051329	-0.181816	-0.131732	0.276274	-0.343657	-0.49858	-0.341753	0.367239	-0.275306	0.296963	-0.047746	0.520654	0.341285	1.06484	-0.056165	0.640264
IME2 - YJL106W	IME2 - YJL106W	1	0.112421	-0.084008	-0.035606	-0.0823	0.134831	0.37674	0.016568	0.077915	0.046856	-0.075505	0.078159	-0.117753	0.030807	0.22941	0.102836	-0.390687	-0.337997	-0.593196	0.109196	-0.119454	-0.094125	0.105166	0.024216	-0.099843	-0.154409	0.187903	-0.077599	0.090701	0.19103	0.376214	0.637268	0.868349	0.355945	0.76272
KXD1 - YGL079W	KXD1 - YGL079W	1	0.061609	-0.037227	0.215775	-0.624299	-0.709964	0.01646	-0.111513	0.274296	0.07351	0.019941	0.108684	0.116125	0.333298	0.588825	0.30963	0.181991	0.110176	-0.602548	-0.053365	-0.097677	-0.414525	-0.403696	-0.252673	-0.507548	-0.355379	-0.22396	-0.106492	0.000571	-0.356124	0.128585	0.275609	0.712545	0.508694	-0.768414
RPN13 - YLR421C	RPN13 - YLR421C	1	0.050617	0.066831	-0.568315	-0.723044	0.091275	0.338711	0.082351	0.240176	0.330222	-0.328235	-0.029248	-0.138236	-0.274115	0.070695	-0.206034	-0.180354	-0.351415	-0.314742	-0.19887	-0.401175	-0.41343	-0.097136	-0.316963	-0.209559	-0.258214	-0.071424	-0.195717	-0.097655	-0.087692	0.042906	0.26793	0.515163	-0.017052	-0.816133
ANR2 - YKL047W	ANR2 - YKL047W	1	0.050279	-0.073974	0.310892	-0.342106	-0.384466	0.141004	0.038204	-0.036531	0.310953	0.336361	0.13224	-0.261907	-0.340907	0.403642	-0.315625	-0.415583	-0.565542	-0.976905	0.006746	0.462462	-0.533494	-0.127557	-0.511668	-0.940399	-0.98245	-0.76069	-0.642358	-0.18628	-0.479368	0.132371	0.689095	0.871409	0.233656	-0.36027
SPO19 - YPL130W	SPO19 - YPL130W	1	-0.099077	0.13414	-0.112436	-0.850174	-0.601878	0.107144	-0.006813	-0.020286	0.240719	0.801995	0.111257	-0.40913	0.090208	0.341823	0.30237	-0.39336	-0.579024	-0.952679	-0.260129	0.082892	-0.392672	-0.051685	-0.58183	-0.804031	-0.82323	-0.311953	-0.873524	-0.096459	-0.108962	0.269189	0.717241	1.19168	0.465835	0.013332
SSP120 - YLR250W	SSP120 - YLR250W	1	0.060705	-0.098895	-0.176273	-0.370449	-0.45806	0.034783	-0.216565	0.029765	0.157192	0.287327	0.154575	-0.105969	-0.184663	0.352357	0.037148	-0.188134	-0.208936	-1.03525	-0.118904	0.430653	-0.356184	-0.110362	-0.841171	-0.559138	-0.561284	0.031683	-0.355558	-0.29418	0.027677	-0.996817	0.569136	0.444791	-0.053028	-0.136142
TRX1 - YLR043C	TRX1 - YLR043C	1	-0.237915	-0.250892	-0.401263	-0.239344	-0.619066	-0.069399	-0.219301	-0.089783	-0.088471	0.406557	0.079432	-0.186393	-0.182101	-0.124562	0.065694	-0.263741	-0.332157	-0.343124	0.205084	-0.119965	-0.448397	-0.662889	-0.325074	-0.161815	-0.498077	-0.534004	-0.618766	-0.105482	-0.488588	0.029033	0.511568	0.661109	-0.099642	-0.188643
SHM2 - YLR058C	SHM2 - YLR058C	1	0.062831	0.082464	-0.029312	-0.845656	-0.332327	-0.075834	-0.026497	0.169231	0.04182	0.524219	0.200862	0.072947	-0.101483	0.643222	0.340905	-0.183304	-0.343873	-0.938156	0.092629	-0.209525	-0.343442	-0.285195	-0.731681	-0.719935	-0.960491	-0.072001	-0.598254	0.076759	-0.103057	0.108514	0.375397	0.666078	-0.083663	-0.212223
GPH1 - YPR160W	GPH1 - YPR160W	1	0.139007	-0.022883	-0.61916	-0.796311	-0.092876	0.406798	0.457522	0.038994	0.026053	0.169114	0.228611	-0.094693	0.306525	0.823984	0.256394	-0.211177	-0.394891	-0.884454	-0.034002	-0.177014	-0.087395	0.153388	-0.165051	-0.805877	-0.849551	0.325658	-0.416552	-0.529377	-0.894286	-0.14248	1.00123	1.06999	-0.245235	-0.676529
APT2 - YDR441C	APT2 - YDR441C	1	-0.209136	0.113195	-0.477548	-0.475009	-0.236533	0.476113	-0.079571	0.271193	0.177874	0.270645	0.367612	-0.192432	0.393635	0.92679	0.356538	-0.221862	-0.579386	-0.536673	0.224529	0.120919	0.20827	0.155569	-0.355028	-0.17102	-0.707075	-0.186124	-1.03844	-0.105198	-0.159315	0.438415	1.22808	1.12904	0.079527	-0.165093
APA2 - YDR530C	APA2 - YDR530C	1	-0.022325	0.027259	-0.121336	-0.681154	-0.541065	0.243716	0.073091	-0.027015	-0.087267	0.091434	-0.122314	-0.283858	-0.039023	0.870028	0.484038	-0.208859	-0.354986	-0.497127	0.081945	-0.074273	-0.302793	0.277659	-0.749099	-0.700428	-0.905846	-0.112713	-0.632108	-0.261598	-0.802782	0.053825	0.948948	1.45167	-0.043641	-1.01128
YPQ2 - YDR352W	YPQ2 - YDR352W	1	-0.17974	-0.014428	-0.199493	-0.823651	-0.357552	0.195296	0.196763	0.372407	0.032314	0.700403	0.519651	0.126262	0.326776	0.835924	0.624712	-0.237713	-0.313339	-1.20774	0.19355	0.382691	-0.266353	0.291917	-0.380024	-0.590399	-0.829004	-0.24314	-0.627435	-0.281117	-0.199377	0.036797	0.643844	1.08655	-0.197849	-1.3535
PTP3 - YER075C	PTP3 - YER075C	1	-0.003646	0.024595	0.012313	-0.612002	-0.260399	0.120934	0.355722	0.107374	-0.227083	0.273835	0.109944	0.027106	0.226799	0.615902	0.551963	-0.270956	-0.477383	-0.767533	-0.226366	0.013375	-0.260774	-0.372882	-0.447676	-0.48199	-0.543612	0.129099	-0.364704	0.114201	0.019859	0.485875	0.347022	1.25121	-0.090235	-0.508982
MET12 - YPL023C	MET12 - YPL023C	1	-0.062193	-0.183907	-0.161509	-0.611165	-0.043111	0.053054	0.048002	0.049193	-0.030693	0.069162	0.171192	0.054982	0.502602	0.534206	0.494397	0.151157	-0.338917	-0.788287	0.018216	0.153922	0.161508	0.487538	0.253037	-0.147125	-0.550665	0.313668	0.125206	-0.19962	-0.538901	0.166422	0.727044	0.937873	-0.128078	-0.610909
MNR2 - YKL064W	MNR2 - YKL064W	1	-0.210617	-0.161853	-0.224919	-0.473791	-0.49178	0.195483	0.166516	-0.045692	-0.047656	0.058269	-0.085701	-0.044942	0.132032	0.627076	0.198066	-0.057924	-0.142014	-0.851463	-0.037261	-0.367476	-0.04032	0.405378	0.001962	-0.122714	-0.133364	0.278469	-0.172062	-0.217103	-0.364167	0.203075	0.414206	1.03488	-0.054854	-0.544585
MBR1 - YKL093W	MBR1 - YKL093W	1	0.211061	0.008779	0.078415	-0.702752	-0.154328	0.418628	0.235132	0.220345	-0.006505	0.346812	0.095061	-0.100941	0.08436	0.641892	0.674998	-0.224073	-0.328678	-0.669092	0.176547	0.078369	-0.030097	0.274621	-0.387801	-0.499005	-0.68762	0.246609	-0.220195	0.137151	0.078734	0.782141	0.838132	1.12501	-0.002779	-1.1906
LAP3 - YNL239W	LAP3 - YNL239W	1	0.121745	-0.126012	0.13101	-0.51791	0.050185	0.051892	0.133027	-0.050821	-0.189288	0.012375	0.093594	0.004281	0.22345	0.658162	0.318877	-0.152584	-0.13708	-0.56051	-0.045692	0.040158	-0.113493	0.087844	-0.208873	-0.561962	-0.760824	0.087676	-0.293358	-0.045013	-0.090892	0.114567	0.496679	0.959697	-0.275654	-1.5698
CIN5 - YOR028C	CIN5 - YOR028C	1	0.019374	0.16744	0.136357	-0.554617	0.083246	0.122515	0.010715	-0.001207	0.184449	0.473078	0.183615	-0.063176	0.103374	0.856907	0.274728	-0.442855	-0.417452	-0.864475	-0.067143	-0.175244	-0.069099	0.053766	-0.27469	-0.744207	-0.776502	0.090731	-0.315368	0.049447	-0.146791	0.122754	0.473323	0.870166	-0.166262	-0.915638
NRK1 - YNL129W	NRK1 - YNL129W	1	0.029482	0.110968	-0.336837	-0.50147	-0.076232	0.198402	-0.03096	0.0811	0.250727	0.659593	0.101851	-0.01115	0.287181	0.482779	0.312329	-0.283409	-0.316771	-0.698061	-0.175887	-0.12492	-0.274747	0.056673	-0.082114	-0.643255	-0.764773	0.328608	-0.406972	-0.051075	-0.544098	0.048612	0.692016	0.666365	-0.407912	-0.983639
YKL162C - YKL162C	YKL162C - YKL162C	1	0.02546	0.020851	-0.118228	-0.629262	-0.126126	0.204459	0.131142	0.013467	-0.229277	0.596335	0.094068	-0.047553	0.415223	0.706763	0.398796	-0.405443	-0.126419	-0.865336	0.078252	0.259759	0.080903	0.095433	0.096888	-0.463043	-0.539892	0.080748	-0.25477	-0.076306	-0.438599	0.44711	0.987121	1.24327	-0.429153	-0.853478
YBR226C - YBR226C	YBR226C - YBR226C	1	-0.00343	0.012219	0.030247	-0.774781	-0.174965	0.166181	0.252514	-0.120056	-0.211901	0.252651	0.249696	-0.252904	0.426018	0.351235	0.301186	-0.411318	-0.627269	-0.770117	0.193921	-0.004569	-0.155516	-0.083273	-0.580646	-0.673917	-0.729979	0.002416	-0.19095	-0.218346	-0.535939	0.103558	0.887921	0.94126	-0.194442	-1.25263
YCR099C - YCR099C	YCR099C - YCR099C	1	-0.0242	0.19202	-0.020056	-0.89469	-0.220546	-0.058763	0.362987	-0.36853	-0.550846	0.286464	0.116527	0.011916	0.336238	0.599084	0.56046	-0.503774	-0.370559	-1.00052	-0.137971	-0.223051	-0.339681	-0.258678	-0.545037	-0.88584	-1.24951	-0.173118	-0.482988	-0.265394	-0.573805	-0.017158	0.478765	0.173259	-0.478394	-0.59004
SHM1 - YBR263W	SHM1 - YBR263W	1	-0.225272	0.078345	0.080408	-1.12941	-0.424302	0.152286	0.262893	-0.281422	-0.242836	0.568289	0.332711	0.081259	0.302567	0.943244	0.465559	-0.632785	0.116612	-0.221892	0.123138	0.208463	-0.322209	0.177453	-0.373613	-0.412892	-0.751431	-0.210215	-0.5368	-0.203263	-0.217264	-0.226602	0.770256	0.943139	-0.14687	-0.551102
YLL054C - YLL054C	YLL054C - YLL054C	1	-0.120828	-0.020177	0.080755	-0.766111	-0.207149	0.112358	-0.519058	-0.353059	-0.195138	0.338037	0.018073	-0.119568	0.061281	0.721981	0.348718	-0.45099	-0.225969	-0.5888	-0.113275	-0.304181	0.019235	0.204293	-0.036575	-0.521921	-0.63676	-0.158222	-0.323684	-0.391978	-0.215133	-0.279645	0.05781	0.87605	-0.120364	-0.12255
ICS3 - YJL077C	ICS3 - YJL077C	1	-0.091919	0.174628	-0.082514	-0.844671	-0.503317	0.111415	-0.008312	-0.079504	0.064427	1.24269	0.149976	-0.006941	0.329914	0.670977	0.55928	-0.285712	-0.325019	-0.953551	0.096534	0.019726	-0.524274	0.032214	-0.405767	-0.706433	-0.78289	-0.028938	-0.630002	-0.024046	-0.324228	-0.282714	0.468359	1.20886	-0.034229	-0.187529
TDA4 - YJR116W	TDA4 - YJR116W	1	-0.02522	0.000732	-0.248766	-1.17808	-0.271693	0.028747	0.007557	0.05248	-0.158656	0.847598	0.295782	0.170878	0.266394	0.68689	0.707185	-0.244039	-0.029203	-0.275774	0.081684	0.24654	-0.415917	-0.054001	-0.699269	-0.522821	-0.584166	0.196445	-0.599062	-0.345073	-0.524506	-0.106785	0.834319	1.18587	-0.539939	-0.343474
RQC1 - YDR333C	RQC1 - YDR333C	1	-0.086584	-0.047924	0.011313	-0.215642	-0.537888	0.198502	-0.067147	0.174224	0.244801	0.748084	0.171517	0.070366	0.147994	0.561537	0.373468	0.092273	-0.169298	-0.558465	0.249291	0.429249	-0.229609	0.304903	-0.336261	-0.459581	-0.288009	0.182418	-0.07556	-0.34055	-0.876729	0.073832	0.793621	0.723165	-0.505565	-0.309112
CUE2 - YKL090W	CUE2 - YKL090W	1	-0.155997	-0.057567	-0.248861	-0.516492	-1.69178	-0.016004	-0.280521	0.092665	0.063822	0.461546	-0.00169	-0.260402	0.007041	0.827158	0.591293	-0.521803	-0.197205	-0.53375	-0.078671	-0.110832	-0.014311	0.00409	-0.389192	-0.468279	-0.556287	0.15998	-0.498326	-0.360074	-0.201076	0.367856	0.785805	1.21842	-0.111865	0.031647
CLB6 - YGR109C	CLB6 - YGR109C	1	-0.085019	-0.215379	0.165785	-0.445412	-0.456676	0.298708	0.0284	0.037077	0.257541	0.79787	0.301186	-0.070156	-0.081748	0.894178	0.457402	-0.557139	-0.173155	-0.765982	0.045718	0.349877	-0.243993	0.226654	-0.709775	-0.422636	-0.703706	0.245092	-0.551381	0.271005	-0.134547	0.417672	1.0225	1.26722	0.021694	0.34592
YMR085W - YMR085W	YMR085W - YMR085W	1	0.148547	-0.04917	-0.022982	-0.633871	-0.488033	0.178495	-0.00626	0.249169	0.053579	0.891408	0.286968	-0.119784	0.132118	0.736603	0.727555	-0.535961	-0.462087	-0.982259	-0.030054	0.134483	-0.130238	0.070846	-0.111239	-0.555384	-1.06585	-0.070372	-0.582295	-0.185161	-0.213638	0.432267	0.910091	1.39377	0.200381	0.093365
MIC12 - YBR262C	MIC12 - YBR262C	1	0.032744	0.132525	-0.010695	-0.432955	-0.1595	0.312549	0.397376	0.031463	0.130849	0.683581	-0.031077	0.005676	-0.165323	0.680915	0.46363	-0.32996	-0.590472	-0.346109	-0.023166	0.041665	-0.247573	0.195022	-0.449743	-0.267348	-0.663638	-0.179792	-0.588821	0.087478	-0.657713	0.27122	0.727134	1.47509	-0.186084	0.154108
SAF1 - YBR280C	SAF1 - YBR280C	1	0.253817	0.173327	0.254719	-0.543975	0.160431	0.423654	0.42821	0.085306	0.054263	0.487165	-0.099226	-0.039967	0.329867	0.436415	0.539846	-0.303142	-0.230826	-0.601714	0.21677	0.007581	-0.15557	-0.031278	-0.193392	-0.771619	-0.784388	0.099032	-0.326483	-0.108833	-0.347881	0.492598	1.027	1.49937	-0.071599	-0.014749
DAL1 - YIR027C	DAL1 - YIR027C	1	-0.073067	0.206238	-0.33298	-0.62145	-0.311832	0.374102	0.266317	-0.004384	-0.199022	0.484233	0.05779	-0.308899	0.343116	0.695435	0.456943	-0.442242	-0.408992	-0.417145	0.022495	-0.099604	-0.132828	0.19738	-0.585495	-0.832714	-0.811878	0.358981	-0.371606	0.115396	-0.347105	0.739444	0.991746	1.45791	-0.20427	0.006402
NGL3 - YML118W	NGL3 - YML118W	1	-0.223121	-0.041997	-0.354954	-0.937131	-0.538273	0.245835	0.100767	-0.218999	-0.188495	0.46401	0.028363	-0.064598	0.041813	0.642087	0.529235	-0.300297	-0.298302	-0.443916	-0.102634	-0.094783	-0.110481	0.202638	-0.603209	-0.828746	-0.996614	0.06453	-0.420902	-0.216275	-0.649717	0.20969	0.908919	1.15735	-0.405173	-0.28289
YAP5 - YIR018W	YAP5 - YIR018W	1	-0.141799	0.098664	0.020745	-0.752851	0.039729	0.140273	0.211588	-0.048452	-0.248248	0.174563	0.170452	-0.050752	0.289783	0.536037	0.097364	-0.348121	-0.198165	-0.318392	0.057931	-0.213838	-0.168177	0.135012	-0.350893	-0.640839	-1.0271	-0.285972	-0.457649	-0.21157	-0.838435	0.293976	0.715381	1.32241	-0.305616	-0.413217
THO1 - YER063W	THO1 - YER063W	1	-0.004339	0.088273	-0.249905	-0.870466	-0.509947	0.174833	0.057657	-0.021408	0.147531	0.741161	0.257542	-0.019551	0.030172	0.831724	0.542497	-0.418139	-0.379153	-0.783458	0.274416	0.309345	-0.036108	0.032413	-0.152569	-0.804627	-0.54983	0.125595	-0.570575	-0.156104	-0.067047	0.314742	0.94464	1.06318	-0.384721	-0.284083
YPL216W - YPL216W	YPL216W - YPL216W	1	-0.069525	0.21648	-0.08775	-0.382566	-0.336124	0.37932	0.005223	0.085978	0.060395	0.363897	0.100547	-0.115692	0.077637	0.773604	0.66285	-0.362161	-0.63308	-0.63291	0.006221	0.36538	-0.204185	0.153488	-0.496078	-0.757721	-0.345903	-0.047622	-0.386035	-0.019425	-0.209473	0.068528	0.741477	1.25018	0.112708	-0.243786
TMT1 - YER175C	TMT1 - YER175C	1	-0.02826	-0.071571	-0.240503	-0.813398	-0.395174	0.016281	0.303358	-0.040668	-0.510531	0.201591	0.293237	0.046392	0.324165	0.970099	0.575696	-0.325264	-0.087981	-0.305777	0.288343	0.324005	-0.147639	0.192037	-0.46997	-0.547649	-0.911225	0.173245	-0.603226	-0.357318	-0.210308	-0.014027	0.557358	0.859072	-0.392747	0.053781
RGC1 - YPR115W	RGC1 - YPR115W	1	-0.110457	0.037694	-0.191948	-0.752296	-0.166307	0.070535	0.180901	0.105952	-0.287642	0.231925	0.42157	-0.042149	0.292187	0.659391	0.47628	-0.062688	-0.278816	-0.835967	0.195615	0.038407	-0.048297	-0.147308	-0.404282	-0.699189	-0.568816	0.099884	-0.523493	-0.006723	-0.199702	0.33835	0.584021	1.11697	-0.224356	-0.268591
YJR098C - YJR098C	YJR098C - YJR098C	1	0.034542	-0.004602	-0.1408	-0.475726	-0.08947	0.149818	0.053257	-0.056501	-0.107816	0.434102	0.172444	0.01402	0.269094	0.847183	0.428394	-0.300793	-0.365119	-0.311982	0.080199	-0.125712	-0.049964	0.059841	-0.324629	-0.457083	-0.711972	0.022507	-0.598086	-0.005871	-0.120972	0.285777	0.831001	1.21812	-0.144742	0.128156
GCG1 - YER163C	GCG1 - YER163C	1	0.178642	0.113752	-0.186519	-0.638757	-0.266231	0.206273	0.199605	0.032878	-0.255595	0.462393	0.239607	-0.142361	0.295646	0.693492	0.502535	-0.301195	-0.205531	-0.345964	0.203416	0.334741	-0.043688	0.090295	-0.47525	-0.650394	-0.759174	-0.036528	-0.388301	-0.297393	-0.072767	0.295946	0.837027	1.40748	-0.257799	0.039959
YOL075C - YOL075C	YOL075C - YOL075C	1	0.014613	-0.003055	-0.361446	-1.06422	-0.728722	0.151483	0.333465	-0.262707	-0.093237	0.559095	0.278064	-0.192169	0.279139	0.926321	0.675049	-0.561127	-0.190956	-0.476694	0.155513	0.028439	-0.280796	0.061041	-0.505774	-0.647955	-0.815674	0.061511	-0.500883	-0.103044	-0.286832	0.116175	0.886437	1.24026	-0.405489	-0.6122
FDC1 - YDR539W	FDC1 - YDR539W	1	0.027841	0.168218	-0.00064	-1.13261	-0.359433	0.303779	0.02288	-0.257939	-0.032999	0.240554	-0.049564	-0.033082	0.272941	0.803812	0.624893	-0.422539	-0.216399	-0.502348	0.12042	-0.080991	-0.080373	0.088226	-0.955231	-0.761013	-0.764743	0.149691	-0.76651	-0.252626	-0.428256	0.207041	0.886041	1.30117	-0.132876	-0.254539
YMR306C-A - YMR306C-A	YMR306C-A - YMR306C-A	1	0.029379	0.106293	-0.1514	-0.853208	-0.223227	0.165247	0.1896	-0.078009	-0.177262	0.387577	0.089113	-0.152642	0.164442	0.63107	0.655401	-0.450546	-0.204394	-0.595294	0.079483	0.259813	-0.094597	0.12652	-0.218025	-0.661374	-0.95587	0.31192	-0.515607	-0.122002	-0.377956	0.378732	0.732463	1.22343	-0.327974	-0.299789
GUT2 - YIL155C	GUT2 - YIL155C	1	-0.133508	-0.023282	0.054763	-0.878839	-0.168185	0.394691	0.192365	-0.045994	-0.140731	0.480253	0.169623	-0.047698	0.437535	0.833389	0.479379	-0.325448	0.097356	-0.296871	0.078283	0.017586	-0.098498	0.318794	-0.202787	-0.719429	-0.656594	0.373529	-0.095147	-0.248471	-0.444962	0.294851	0.841695	1.15406	-0.370656	0.01613
MNT2 - YGL257C	MNT2 - YGL257C	1	0.024414	-0.007996	-0.12395	-0.791347	-0.055543	0.249539	0.09637	-0.015114	-0.005283	0.259346	0.10341	-0.094488	0.246635	0.893332	0.747696	-0.256632	-0.26785	-0.539514	0.164867	0.169109	-0.036885	0.157944	-0.700032	-0.908223	-0.965813	0.410033	-0.100862	-0.268242	-0.35382	0.499788	0.726726	1.47225	-0.19725	-0.079956
SCP1 - YOR367W	SCP1 - YOR367W	1	0.203083	0.106385	-0.197521	-0.794807	-0.256383	0.405665	0.368512	0.008395	0.111621	0.755648	0.293524	-0.083035	0.222313	0.690937	0.594939	-0.412879	-0.153968	-0.476236	0.075633	0.017038	-0.06442	0.03488	-0.49026	-0.824143	-0.880891	0.421097	-0.219882	0.012693	-0.492293	0.363029	1.10556	1.56317	-0.149386	-0.5272
RQC2 - YPL009C	RQC2 - YPL009C	1	0.078122	0.143496	-0.048878	-0.634186	-0.549163	0.214224	0.226343	0.231293	0.105707	0.806117	-0.019413	-0.024061	-0.078343	0.634715	0.476557	-0.418526	-0.530882	-1.02382	0.038435	0.376858	-0.362531	0.02898	-0.380857	-0.896318	-0.636861	0.305358	-0.509162	-0.206993	-0.510276	0.441742	1.02867	1.33915	-0.131703	0.146982
MPP6 - YNR024W	MPP6 - YNR024W	1	-0.115306	0.140237	0.008761	-0.720152	-0.784497	-0.045428	0.045038	-0.136143	-0.148608	0.325686	0.218149	-0.01664	0.288745	0.775904	0.577946	-0.463315	-0.382815	-0.768459	0.198492	0.274684	-0.142468	0.247625	-0.160069	-0.529311	-0.551316	0.230584	-0.784191	-0.056016	-0.47301	0.450799	0.66317	1.31221	0.134466	0.327613
PMD1 - YER132C	PMD1 - YER132C	1	0.076088	0.122668	0.125036	-0.999026	-0.453057	0.230595	0.108206	-0.154796	-0.158343	0.648633	0.013095	-0.01617	0.01997	0.736299	0.565478	-0.475174	-0.264044	-0.832874	-0.065063	0.102456	-0.052488	-0.040954	-0.709615	-0.783615	-0.487862	0.210586	-0.618221	-0.248623	-0.277571	0.256657	0.722402	1.32957	-0.33488	-0.219331
YNL200C - YNL200C	YNL200C - YNL200C	1	-0.041975	0.170844	0.000484	-0.85301	-0.505058	0.156573	0.252688	0.248536	0.050575	0.785084	-0.000996	-0.212579	0.260377	0.511453	0.451402	-0.290481	-0.448411	-0.846624	0.138929	0.137467	-0.281359	0.098806	-0.425353	-0.651761	-0.484182	0.165178	-0.701993	0.039769	-0.067581	0.320412	0.896166	1.17635	-0.144732	0.06629
PSK2 - YOL045W	PSK2 - YOL045W	1	0.073898	0.103289	-0.03779	-0.874876	-0.312012	0.238918	0.036099	0.039842	0.186059	0.701564	0.279752	-0.021674	0.317025	1.03603	0.772659	-0.377643	-0.092779	-0.923782	0.023309	-0.215995	-0.083268	0.487288	-0.452118	-0.386996	-0.415536	0.559088	-0.102447	-0.183188	-0.143956	0.300445	0.537457	1.27353	0.060396	0.326776
ATG14 - YBR128C	ATG14 - YBR128C	1	0.054699	0.162808	0.088437	-0.547977	-0.290477	0.181748	0.156224	0.34826	0.212041	0.69934	0.256235	0.137716	0.36416	0.876285	0.697497	-0.25805	-0.394861	-0.63073	0.220092	0.206364	0.100521	0.257153	-0.394179	-0.572762	-0.576508	0.245296	-0.18296	-0.120102	-0.116022	0.744792	0.719783	1.28714	-0.079884	0.165095
PYC1 - YGL062W	PYC1 - YGL062W	1	0.152862	0.058221	0.079297	-0.75171	-0.408361	0.340809	0.063355	0.313796	0.142917	0.775412	0.18428	0.084449	0.261298	0.74163	0.441199	-0.244955	-0.159777	-0.711817	0.066948	0.074129	-0.174558	0.244991	-0.339391	-0.628386	-0.568457	0.200535	-0.404507	-0.058308	-0.018109	0.358861	0.789485	1.19488	-0.208553	0.04538
AHT1 - YHR093W	AHT1 - YHR093W	1	-0.076142	0.247269	0.141488	-0.584077	-0.363001	0.343682	0.068222	0.197444	0.371878	0.767551	0.08658	-0.071166	0.450003	0.826094	0.481317	0.038891	-0.157135	-0.53375	0.169387	0.534985	-0.077787	0.384064	-0.12864	-0.453625	-0.322671	0.119623	-0.588573	0.051097	-0.274857	0.737026	1.10242	1.40376	-0.114011	0.587185
YPL039W - YPL039W	YPL039W - YPL039W	1	-0.068855	0.152117	-0.015488	-0.937791	-0.454733	0.36634	-0.066128	0.098458	0.303693	0.505614	0.153404	0.075336	0.132394	1.05959	0.51563	-0.220016	-0.268084	-0.545299	0.214718	0.379069	-0.237705	0.34185	-0.43666	-0.56166	-0.316445	0.474114	-0.377442	-0.00921	-0.111627	0.571473	0.785647	1.47508	-0.343252	0.654551
DBP3 - YGL078C	DBP3 - YGL078C	1	-0.188194	-0.003678	-0.196688	-0.517816	-0.245699	0.510686	0.358682	0.231064	0.225933	1.12484	0.23702	-0.085299	0.141034	0.909103	0.746308	-0.191249	-0.256436	-0.572905	0.249061	0.496987	-0.04882	0.438688	-0.243474	-0.657087	-0.608082	0.513548	-0.314619	-0.146791	-0.165169	0.663997	1.09275	1.38987	-0.226386	0.143244
AVT7 - YIL088C	AVT7 - YIL088C	1	0.136654	-0.051956	-0.118932	-0.59316	-0.313464	-0.368891	0.23329	-0.140865	-0.230669	0.660376	0.074316	-0.176329	0.143962	0.587083	0.209888	-0.37954	-0.251557	-0.314741	-0.151719	-0.133956	-0.29999	-0.024355	-0.136616	-0.446621	-0.073313	0.363062	-0.710032	0.036772	-0.215728	0.205123	0.55352	1.24232	-0.325645	0.757138
YPL197C - YPL197C	YPL197C - YPL197C	1	0.115367	0.323199	0.174619	-0.367235	-0.176289	0.170442	0.095761	-0.042156	-0.376068	0.461057	0.055988	-0.135598	0.131437	0.369639	0.595531	-0.126619	-0.444844	-0.547114	0.182421	0.074602	-0.08739	0.176177	-0.241701	-0.567584	-0.475159	0.267165	-0.496168	0.034434	-0.256033	-0.097507	0.687379	0.939727	0.236195	0.459594
SPO73 - YER046W	SPO73 - YER046W	1	0.239883	0.203621	0.072903	-0.488397	-0.166148	0.218427	0.400643	0.09369	-0.035859	0.748631	0.074741	-0.210873	0.323313	0.754624	0.471749	-0.228875	-0.559075	-0.45634	-0.012306	0.244404	0.030661	-0.141151	-0.329589	-0.644421	-0.500935	0.351746	-0.58218	0.098737	0.136633	0.709119	0.857366	1.25924	-0.075654	0.518953
SPO13 - YHR014W	SPO13 - YHR014W	1	0.07198	0.24934	-0.048508	-0.627609	-0.803349	0.170239	0.199788	-0.026833	-0.133816	0.286403	0.436474	0.06832	0.179813	0.782856	0.341077	-0.289778	-0.126996	-0.704568	0.227568	0.404331	0.248561	0.165433	-0.072569	-0.339282	-0.659399	0.322247	-0.707746	-0.067249	-0.051478	0.510514	0.746103	1.26863	-0.053074	-0.059802
MLH3 - YPL164C	MLH3 - YPL164C	1	-0.035891	0.017829	-0.360217	-0.580943	-0.63758	0.536587	0.259659	-0.005115	-0.138846	0.829881	0.166912	-0.158554	0.246535	0.565496	0.085327	-0.452247	-0.395594	-1.0033	0.103674	0.162577	0.012201	-0.288714	-0.068577	-0.464932	-0.669319	-0.073608	-0.108454	-0.140654	-0.382253	0.053557	0.980012	1.15362	0.25336	0.100528
YBL055C - YBL055C	YBL055C - YBL055C	1	-0.133817	0.002082	-0.256504	-0.417449	-0.66997	0.256227	0.330174	-0.04693	-0.09889	0.380593	-0.012675	0.041736	0.141776	0.383708	0.342612	-0.363468	-0.372843	-0.608789	0.343043	0.284846	0.044769	-0.271527	-0.076423	-0.417413	-0.611934	-0.355002	-0.191219	-0.213879	-0.613644	0.179805	1.04317	0.921013	0.270357	0.359727
FKS3 - YMR306W	FKS3 - YMR306W	1	-0.24806	0.012352	0.008148	-0.963086	-0.59286	0.216989	-0.021002	-0.022529	-0.147166	-0.150443	0.029218	-0.123733	0.267804	0.998333	0.424202	-0.364769	-0.356343	-0.609756	-0.017544	0.04059	0.065921	0.005099	-0.30312	-0.647161	-1.07259	-0.04859	-0.739342	-0.331268	-0.725795	0.008789	0.85034	1.2367	-0.272509	-0.000956
YAL004W - YAL004W	YAL004W - YAL004W	1	-0.177218	0.229362	-0.203526	-0.824027	-0.468642	-0.036217	-0.168987	0.018197	-0.02874	0.360399	0.244746	0.157649	0.45976	0.799895	0.619329	-0.343027	-0.327276	-0.417164	0.152132	0.243496	-0.515181	-0.029115	-0.448672	-0.569776	-1.03425	0.140663	-0.524262	-0.259397	-0.796666	0.006306	0.647085	1.1083	-0.426174	0.614706
YLR400W - YLR400W	YLR400W - YLR400W	1	-0.110802	0.047436	-0.544447	-0.712742	-0.415308	0.229493	0.189946	0.121936	-0.077086	0.44522	0.035557	-0.204685	-0.009263	0.497609	0.220752	-0.464879	-0.477837	-1.14334	0.171357	-0.143445	-0.297622	-0.022152	-0.670514	-0.661429	-0.788444	0.130771	-0.624869	-0.28731	-0.280656	0.022985	0.878559	1.02605	-0.045432	0.245124
DGA1 - YOR245C	DGA1 - YOR245C	1	-0.350038	-0.048727	-0.43559	-0.935826	-0.511229	0.281916	-0.071397	-0.031742	0.275912	0.029337	0.370341	-0.064272	0.260895	0.737128	0.518814	-0.398815	-0.273378	-1.03253	0.179786	0.338416	-0.101899	0.205424	-0.441415	-0.562788	-0.735531	-0.166291	-0.483257	-0.356114	-0.739808	0.085667	0.551316	1.37277	-0.18704	0.502975
YPL162C - YPL162C	YPL162C - YPL162C	1	-0.004193	0.096183	-0.435519	-0.434346	-0.80914	0.21246	-0.31098	-0.074471	-0.039552	0.405727	0.488706	0.045153	0.297079	1.00399	0.387758	-0.518429	0.065161	-0.20511	0.378606	0.603812	-0.025536	0.367505	-0.082004	-0.588989	-0.491139	0.410772	-0.260899	-0.072028	-0.42506	0.348656	0.871402	1.10405	0.121106	0.581189
YBR090C - YBR090C	YBR090C - YBR090C	1	-0.196592	0.12664	-0.236176	-0.733179	-0.406937	0.134359	-0.211463	0.075588	-0.014425	0.743768	0.27488	0.120948	0.474611	0.851866	0.606449	-0.27786	-0.121601	-0.421447	0.301444	0.474892	0.197443	0.138302	-0.203447	-0.605311	-0.827525	0.466353	-0.459851	-0.054031	-0.309437	0.429732	0.971128	1.19038	-0.190331	0.461459
CSI1 - YMR025W	CSI1 - YMR025W	1	0.102872	0.163872	-0.307177	-0.597504	-0.367991	0.280065	-0.029706	0.148314	0.135311	0.667717	0.415348	0.078967	0.189627	0.525556	0.113244	-0.274346	-0.087397	-0.614202	-0.04323	0.044131	0.018674	-0.17175	0.061839	-0.542833	-0.750217	-0.098596	-0.567036	-0.230998	-0.388026	-0.059843	0.855287	0.92619	-0.593033	-0.504971
YGL159W - YGL159W	YGL159W - YGL159W	1	-0.380889	0.01661	-0.672553	-1.05608	-0.395249	0.328688	-0.060641	-0.095468	-0.091175	0.71389	0.291635	0.184262	0.396172	0.783624	0.401049	-0.376164	-0.519875	-0.553217	-0.041266	0.25379	0.188466	0.16525	-0.283177	-0.608086	-0.884441	0.095709	-0.381286	-0.343535	-0.182094	0.394089	1.14767	1.33526	-0.186649	-0.283748
YRB30 - YGL164C	YRB30 - YGL164C	1	-0.110719	-0.020228	-0.580427	-0.573063	-0.423042	0.43804	0.135251	0.308513	-0.042546	0.278526	0.358637	-0.191796	0.318547	0.6663	0.333162	-0.551761	-0.552445	-0.62996	-0.067236	0.073753	0.104878	0.070987	-0.27548	-0.449238	-0.623021	0.089099	-0.575212	-0.232035	-0.396133	0.433769	0.923929	1.39811	-0.109057	-0.776418
LCL3 - YGL085W	LCL3 - YGL085W	1	0.191743	-0.165511	-0.349796	-0.560444	-0.375432	0.450649	-0.064886	0.433621	0.123504	0.77062	0.496511	0.280692	0.57426	0.98333	0.37834	-0.007821	-0.05506	-0.497698	0.372397	0.533043	0.041225	0.413285	0.026641	-0.553983	-0.539042	0.338123	-0.492975	-0.087187	-0.260516	0.7018	0.846223	1.32105	-0.333218	0.270383
DAN1 - YJR150C	DAN1 - YJR150C	1	-0.063813	-0.081728	-0.165704	-0.722432	-0.175607	0.463341	0.227724	0.21513	0.065932	0.344667	0.416123	0.142838	0.443427	0.950743	0.471517	-0.401479	-0.198757	-0.343798	0.392943	0.444359	0.085628	0.359341	-0.099592	-0.493952	-0.677686	0.459584	-0.194532	0.026646	-0.180285	0.429655	1.16873	1.49642	-0.001678	0.567297
RTC1 - YOL138C	RTC1 - YOL138C	1	-0.195088	0.192619	-0.216397	-0.61238	0.083495	0.466874	0.063825	0.113709	0.149628	0.456736	0.215221	-0.010968	0.16776	0.841175	0.600526	0.037729	-0.340334	-0.586314	0.090523	0.166986	-0.077168	0.222047	-0.293985	-0.551911	-0.463466	0.173718	-0.319525	-0.386294	-0.47356	0.396575	1.44632	1.34725	-0.245256	-0.169135
ARG80 - YMR042W	ARG80 - YMR042W	1	-0.025878	0.158782	-0.395891	-0.600869	-0.106366	0.292759	0.19892	0.17659	-0.079	0.050402	0.263737	-0.215226	0.374356	0.16769	0.423937	-0.344261	-0.792165	-1.36955	0.260876	-0.003506	-0.148531	-0.171858	0.008157	-0.548562	-0.662071	-0.147381	-0.33892	-0.291159	-0.627026	0.027427	0.824173	0.69184	-0.031731	-1.33724
YGR025W - YGR025W	YGR025W - YGR025W	1	-0.078177	-0.071746	-0.287131	-0.148583	-0.638834	0.218972	-0.176908	0.06216	0.27721	0.125499	0.171424	-0.040198	-0.314933	0.588511	0.613882	-0.366576	-0.227449	-0.815179	-0.029332	0.318685	-0.027737	0.127689	-0.179993	-0.656221	-0.61952	0.120774	0.049152	-0.492119	-0.669727	-0.219264	0.719405	0.848341	-0.192155	-0.519447
PRM5 - YIL117C	PRM5 - YIL117C	1	-0.242165	-0.167486	-0.370224	-0.792326	-0.253194	0.294358	0.238442	-0.038956	0.08552	0.511508	0.247692	-0.100798	0.218536	0.795112	0.461041	-0.322337	-0.276499	-0.768771	0.04484	0.041518	0.093365	0.063817	-0.418287	-0.779572	-0.644648	0.055482	-0.459965	-0.590567	-0.644189	0.07833	0.81676	0.975343	-0.326835	-0.351036
ZRT2 - YLR130C	ZRT2 - YLR130C	1	-0.238927	0.043013	-0.365337	-0.622988	-0.312663	0.178469	-0.088901	0.099138	-0.282133	0.501409	0.225839	0.045377	0.038777	0.652097	0.284404	-0.406983	-0.248592	-0.86298	0.09788	0.001783	-0.03139	-0.004413	-0.614033	-0.610679	-0.826975	-0.229828	-0.518873	-0.124165	-0.394175	-0.267565	0.811171	1.00279	-0.323344	-0.798737
RRI2 - YOL117W	RRI2 - YOL117W	1	-0.143876	-0.027517	-0.313175	-1.11123	0.00762	0.190844	0.246323	-0.057746	-0.314448	-0.042993	0.114006	-0.033027	0.573524	0.640126	0.749111	-0.181387	-0.438259	-0.713463	0.089377	0.120479	-0.023189	-0.056232	-0.099943	-0.407136	-0.341043	0.185519	-0.134864	-0.340603	-0.332467	0.146089	0.693728	0.754464	-0.571479	-0.60152
YGL039W - YGL039W	YGL039W - YGL039W	1	-0.238394	-0.302163	-0.464919	-0.678304	-0.347746	0.08451	0.109551	0.06635	-0.079286	0.303131	0.305193	0.000244	0.201819	0.440078	0.245653	-0.111666	-0.641053	-1.05055	0.156548	0.254098	-0.093691	0.053531	0.027053	-0.541718	-0.574283	-0.050565	-0.241184	-0.349388	-0.358538	-0.173353	0.784743	0.790962	-0.083606	-0.72943
MEP2 - YNL142W	MEP2 - YNL142W	1	-0.334648	-0.02154	-0.251895	-0.550289	-0.583714	0.183221	-0.024019	-0.13066	-0.199254	0.179784	0.183098	-0.159146	0.109455	0.73699	-0.119702	-0.625591	-0.395668	-0.747095	0.189817	0.243033	-0.021021	0.09051	0.02172	-0.567212	-0.343109	-0.247827	-0.745565	-0.270851	-0.479189	0.052206	0.76132	0.646084	-0.258438	-0.842431
YHR112C - YHR112C	YHR112C - YHR112C	1	0.243897	0.05988	-0.220833	-0.392966	0.227583	0.429196	0.375425	0.099188	0.532708	0.33378	0.166752	0.017833	0.38432	0.657918	0.218039	-0.342609	-0.634647	-0.735546	-0.438954	-0.397861	-0.61144	0.005833	-0.496641	-0.527893	-0.470438	-0.117169	-0.117929	-0.149496	-0.261917	0.014317	0.584817	1.08247	-0.504428	0.31346
NNT1 - YLR285W	NNT1 - YLR285W	1	-0.269183	0.088604	-0.425551	-0.46059	-0.275796	0.487105	0.094392	0.140937	-0.074366	0.475996	0.008471	-0.14973	-0.067309	0.417309	0.129002	-0.189228	-0.606364	-1.14894	0.062564	-0.079409	-0.244926	-0.325653	-0.639971	-0.665852	-0.48946	-0.139924	-0.573277	-0.193062	-0.48955	-0.217596	0.942567	0.869999	-0.047562	0.097193
YLR279W - YLR279W	YLR279W - YLR279W	1	-0.073088	0.103663	-0.748692	-0.970886	-0.52312	0.301068	-0.235643	0.099342	-0.002319	0.384357	0.10726	-0.12008	0.13784	0.511294	0.360097	-0.553442	-0.672835	-0.808083	-0.161452	0.10205	-0.374875	0.056765	-0.803058	-0.920132	-0.798697	-0.1877	-0.65678	-0.586175	-0.491837	-0.351123	0.709093	0.650857	0.119339	0.044483
CPR5 - YDR304C	CPR5 - YDR304C	1	0.049904	0.095409	-0.070261	-0.881002	-0.398892	0.308273	0.114311	0.056914	0.436216	0.713171	0.307248	0.041983	-0.605326	0.838813	0.416513	-0.190442	-0.440235	-1.05617	-0.013643	0.180171	-0.259437	-0.019149	-0.486979	-0.652569	-0.442386	-0.106657	-0.693646	-0.148915	-0.130098	0.1238	0.859401	0.982119	-0.265977	0.504032
SAP185 - YJL098W	SAP185 - YJL098W	1	-0.02145	0.115368	-0.040692	-1.06925	-0.342649	0.031494	-0.023559	-0.237334	0.037529	0.442668	0.022722	-0.172905	-0.168067	0.649029	0.441538	-0.261807	-0.173225	-0.650853	-0.075771	0.210615	-0.092487	0.199991	-0.236193	-0.786607	-0.550423	-0.415915	-0.737773	-0.315228	-0.423807	-0.435881	0.557575	0.703403	-0.523016	0.34493
BPT1 - YLL015W	BPT1 - YLL015W	1	-0.118562	0.025637	-0.083984	-0.875567	-0.385213	0.238311	0.126312	0.076977	0.073239	0.334129	0.151684	-0.018033	0.108434	0.827781	0.519044	-0.261721	-0.220191	-0.37859	0.075675	0.214465	-0.095154	0.106974	-0.681261	-0.540244	-0.843693	0.005643	-0.491021	-0.195568	-0.473881	0.086351	0.862009	1.20738	-0.042372	0.135699
BUD2 - YKL092C	BUD2 - YKL092C	1	-0.250163	-0.042837	-0.390733	-0.822893	-0.549599	-0.094495	-0.021241	0.159599	0.068783	0.233638	0.27385	0.054199	-0.142474	0.807516	0.375617	-0.420259	-0.218391	-0.676936	0.004221	0.031673	-0.321869	-0.01668	-0.415462	-0.70805	-1.26063	0.111856	-0.590202	-0.297203	-0.726003	-0.093065	0.692454	1.21807	-0.029289	0.35765
YOR088W - YOR088W	YOR088W - YOR088W	1	0.040032	0.299519	0.257497	-0.906715	-0.152448	0.225712	0.372444	0.228128	0.212913	0.353174	0.13326	-0.067652	0.14261	0.508279	0.291921	-0.46588	-0.257223	-1.33761	-0.038223	-0.028712	-0.247274	0.037266	-0.492872	-0.82024	-0.573558	-0.067231	-0.253345	-0.142628	-0.518514	0.014193	0.91403	0.976749	-0.040345	0.290843
RTA1 - YGR213C	RTA1 - YGR213C	1	-0.003605	0.220391	-0.130636	-0.747397	-0.45587	0.248774	0.229541	-0.004764	-0.370277	0.667165	0.076026	-0.133096	0.179618	0.499408	0.243953	-0.287336	-0.398738	-1.26126	0.254675	-0.167645	0.057262	0.088571	-0.212953	-0.545257	-0.870623	-0.08051	-0.18794	-0.367926	-0.923458	0.139422	0.851698	1.11151	-0.325355	-0.281764
LIF1 - YGL090W	LIF1 - YGL090W	1	0.352729	-0.078874	-0.061279	-1.18026	-0.665381	0.29451	0.210584	0.191061	-0.12642	0.632116	0.207033	-0.054807	0.327064	0.474917	0.33883	-0.45358	-0.68439	-1.1593	0.132859	0.28438	-0.325201	-0.172638	-0.652842	-0.85247	-1.04078	-0.361038	-0.506629	-0.417174	-0.764177	0.076533	0.913363	1.04797	-0.51001	-0.666508
BUD8 - YLR353W	BUD8 - YLR353W	1	-0.267569	0.155981	-0.251117	-1.19933	-0.56239	0.321451	0.096828	-0.15877	-0.111858	0.152198	0.164671	-0.098702	0.068649	0.571616	0.39649	-0.519444	-0.671966	-1.01198	0.001204	-0.025521	-0.694025	0.057226	-1.00761	-0.728459	-0.64492	0.017018	-0.890284	-0.460923	-0.71563	0.05393	0.733803	0.656634	-0.068812	0.249275
YPL067C - YPL067C	YPL067C - YPL067C	1	-0.130096	-0.203864	0.090408	-0.938995	-0.530545	0.115865	0.24773	0.033333	0.108657	0.30773	-0.014883	-0.154088	-0.063709	0.612505	0.228514	-0.235076	-0.534854	-1.37983	0.057824	0.011424	-0.157994	0.164986	-0.321748	-0.652869	-0.656986	-0.287147	-0.961258	-0.688344	-0.283521	-0.638973	1.01723	1.08292	0.026864	-0.765825
GPR1 - YDL035C	GPR1 - YDL035C	1	-0.076503	-0.147914	-0.034181	-0.024744	-0.36658	0.471872	0.484732	0.115203	-0.022935	0.490529	-0.051878	-0.256283	0.015457	0.393033	0.105266	-0.315082	-1.14425	-1.59605	0.214734	0.027604	-0.455446	-0.186031	-0.527207	-0.334967	-0.51541	-0.092227	-0.484429	-0.29078	-0.929962	0.119146	1.12691	0.507078	0.022037	-0.562263
UBP8 - YMR223W	UBP8 - YMR223W	1	0.223467	-0.019495	0.015034	-0.175873	-0.556976	0.339946	0.158558	0.090524	0.037619	1.18965	0.154211	-0.143329	-0.347671	0.230959	0.179781	-0.186803	0.210503	-0.525014	-0.144255	-0.464323	-0.102239	-0.008307	-0.706142	-0.964118	-0.328208	0.086799	-0.118543	0.299125	-0.861755	-0.143957	0.764679	0.830638	0.243207	0.531907
YEL043W - YEL043W	YEL043W - YEL043W	1	0.118121	0.221518	0.064175	-0.132233	-0.021553	0.197803	-0.269777	0.128111	0.047359	0.165996	0.226462	-0.200694	-0.066855	0.615652	0.446188	-0.370062	-0.148022	-0.162141	0.037499	-0.180748	-0.038421	0.209954	-0.335161	-0.554591	-0.439777	-0.060477	-0.886711	-0.204645	-0.325653	-0.236965	0.4364	0.533488	1.00792	1.55173
EHD3 - YDR036C	EHD3 - YDR036C	1	-0.177258	0.137125	-0.226961	-0.394668	-0.723885	0.130928	0.060731	-0.014417	-0.129576	0.595758	0.188878	-0.243055	-0.112056	0.83716	0.223974	-0.539046	-0.447792	-0.781591	0.205236	0.213885	0.079727	0.114576	-0.367731	-0.526027	-0.381983	0.186962	-0.611993	-0.361303	-0.089535	-0.010152	0.743661	1.017	0.256332	1.48367
SHB17 - YKR043C	SHB17 - YKR043C	1	-0.183416	-0.163658	-0.10906	0.110051	-0.193517	0.016927	0.320979	0.160847	-0.301314	0.157433	0.172882	-0.460275	0.140736	0.586283	0.131422	-0.690389	-0.786947	-0.855374	-0.414214	-0.801731	0.158616	0.404483	-0.063768	-0.230877	-0.389122	-0.056198	-0.425157	0.101341	-0.152452	0.336254	0.476697	0.515579	-0.047941	0.849724
SCW4 - YGR279C	SCW4 - YGR279C	1	0.07523	0.198281	-0.300662	-0.479929	0.104302	0.307293	0.499473	0.155366	0.150953	0.635345	-0.135988	-0.106907	-0.030522	0.689529	0.210565	-0.420591	-0.368076	-0.355619	0.155954	0.084488	-0.100135	0.567926	-0.267573	-0.462567	-0.532845	0.158299	-0.692007	0.217439	0.014378	0.802869	1.29104	1.18138	0.24828	1.11422
YGR291C - YGR291C	YGR291C - YGR291C	1	0.178724	0.185344	-0.060543	-0.566594	-0.267917	0.301644	0.303076	-0.04755	-0.206823	-0.045754	-0.152625	-0.177256	0.270439	0.429455	0.126595	-0.499073	-0.676828	-0.76435	0.010291	0.162454	-0.231958	0.18766	-0.13386	-0.660886	-0.880938	0.204792	-0.400454	0.034242	-0.309248	0.808295	0.759759	0.857341	0.37109	0.997425
VHS1 - YDR247W	VHS1 - YDR247W	1	0.288221	0.080326	0.100403	0.056597	-0.302357	-0.063108	0.050618	0.09949	0.311922	0.967698	0.226429	-0.140539	-0.305648	0.415372	0.162378	0.03658	-0.239048	-0.497032	0.204696	0.395766	-0.228213	0.010186	-0.701008	-0.368623	0.012793	0.202904	-0.124529	0.024398	0.48275	0.062106	0.379632	0.833368	0.595315	1.40467
SUR2 - YDR297W	SUR2 - YDR297W	1	-0.094817	0.091808	-0.266932	-0.473739	-0.347534	0.121827	-0.298667	0.251322	-0.031139	0.09369	0.058026	0.008074	-0.400701	0.336599	0.03151	0.115656	-0.463768	-0.898405	-0.030697	0.004502	-0.27602	-0.178301	-0.1393	-0.007639	-0.062824	-0.33739	0.3731	0.142759	-0.088365	-0.429658	0.335171	0.566177	0.324404	1.99519
HRD1 - YOL013C	HRD1 - YOL013C	1	-0.057487	-0.089676	-0.03304	-0.516264	0.170906	0.347758	0.490973	0.154389	0.124148	0.624538	0.217349	0.295853	0.849668	0.974254	0.686911	-0.016125	-0.13703	-0.796114	0.205638	0.414383	-0.206424	0.142446	-0.387958	-0.389994	-0.930731	0.392335	-0.099732	-0.119911	0.175912	0.510253	1.11286	0.381067	0.236151	1.13106
RAS1 - YOR101W	RAS1 - YOR101W	1	-0.016056	0.128258	0.22149	-0.660064	-0.460468	-0.0287	-0.171734	0.121657	-0.164529	0.862145	0.46317	-0.088182	0.086264	0.690966	0.582724	-0.151589	0.0967	-0.899905	0.561523	-0.143616	0.164971	0.342152	-0.047477	-0.684908	-0.838821	0.171986	-0.131877	-0.071826	-0.06702	-0.337425	0.74456	1.04635	0.424873	1.39591
ROG3 - YFR022W	ROG3 - YFR022W	1	-0.046267	0.089411	-0.024419	-0.377576	-0.098094	-0.092692	0.084557	-0.055334	-0.250925	-0.26763	-0.00688	-0.116264	0.200181	0.264898	-0.102248	-0.494233	-0.059704	-0.215253	-0.352335	-0.560704	-1.06329	-0.265741	-0.897662	-0.338922	-0.353998	-0.019571	-0.115074	-0.049978	-0.064984	-0.230885	0.133014	0.47496	-0.067426	0.063952
ATG38 - YLR211C	ATG38 - YLR211C	1	-0.190201	-0.117694	0.066376	-0.081131	-0.130382	0.147883	0.052719	0.073426	-0.193098	0.650204	0.177334	0.238667	0.081245	0.135373	-0.033212	0.056349	-0.340251	-0.695765	-0.168013	-0.886913	-0.582677	-0.306688	-0.509092	-0.31056	-0.353656	-0.451184	0.123937	-0.141386	-0.244392	-1.66154	0.416185	0.039024	-0.068853	0.503402
YIL161W - YIL161W	YIL161W - YIL161W	1	0.033769	0.054242	0.100004	0.046652	-0.144754	-0.060424	0.152388	-0.074464	-0.196922	0.165627	-0.065183	-0.085579	0.259708	0.149605	-0.0004	-0.367273	-0.23192	-0.157069	-0.364094	-1.03807	-0.761242	-0.208363	-0.378231	-0.656977	-0.4945	0.222563	-0.423943	-0.012918	-0.157106	-1.05852	0.641395	0.749265	-0.002427	-0.063182
GTR2 - YGR163W	GTR2 - YGR163W	1	-0.010562	-0.041825	0.255657	-0.49015	-0.110174	-0.356424	-0.688401	-0.048174	0.215316	0.392835	0.069846	-0.054634	-0.518017	0.257177	0.411985	-0.068685	-0.024911	-0.716577	-0.073191	-0.338998	-0.429656	-0.080563	-0.539591	-0.568138	-0.076968	-0.10653	-0.49802	-1.02455	-1.29696	-0.246117	0.191206	-0.183393	-0.353621	-0.829076
YLR402W - YLR402W	YLR402W - YLR402W	1	0.178088	0.172874	0.304799	0.299512	0.137347	0.08827	0.108443	-0.157977	-0.536082	-0.035592	0.080132	-0.387822	-0.379337	0.1172	0.195719	-0.669767	-0.395505	-0.721066	0.418383	-0.614663	-0.392317	-0.907446	-0.888821	-0.660476	-0.660556	-0.366627	-0.729933	-0.011332	-0.400404	-0.005239	0.029095	0.420632	-0.057545	0.003335
FMP25 - YLR077W	FMP25 - YLR077W	1	-0.087583	0.101387	0.188258	-0.287318	-0.212758	-0.17925	-0.034223	-0.168466	-0.315222	0.193984	0.00814	-0.056517	-0.14831	0.130435	-0.09453	-0.118748	-0.259172	-0.467159	-0.012427	-0.04961	-0.163118	-0.345991	-0.762911	-0.346468	-0.235683	-0.438631	-0.409265	0.10971	-0.102581	-0.585322	0.069842	-0.092441	-0.197423	-0.495401
HCM1 - YCR065W	HCM1 - YCR065W	1	0.02286	-0.116398	0.062232	0.176904	0.05384	0.107681	0.38887	-0.068978	-0.372002	0.145074	0.159095	0.201603	0.466701	-0.068345	-0.154676	0.006086	-0.0359	-0.108679	-0.25299	-0.531793	-0.63159	-0.238066	-0.430402	-0.924788	-1.70258	0.034756	-0.215907	-0.604959	-1.0033	-0.310049	-0.268479	-0.013412	0.269361	0.598539
CHD1 - YER164W	CHD1 - YER164W	1	-0.071472	-0.216343	-0.021416	0.043948	-0.015628	0.156103	0.876651	-0.298132	-0.402059	0.163806	-0.119649	-0.06327	-0.237023	-0.618069	-0.236204	-0.633196	-0.062614	0.060004	-0.059726	0.348044	-1.01069	-0.048878	-1.26208	-1.3127	-1.41859	0.05644	-0.53851	-0.572437	-0.966654	-1.29337	-0.308086	-0.743907	-0.501659	0.983226
VAC8 - YEL013W	VAC8 - YEL013W	1	-0.033071	0.230606	0.489301	0.721039	-0.101132	-0.085402	-0.735531	0.060386	0.265277	0.689157	0.239294	-0.098393	-1.18414	0.659306	0.438815	-0.075303	0.157625	-0.419839	-0.024507	-0.340609	-0.221041	-0.27367	-1.56192	-0.262449	-0.515832	-0.360523	-0.29748	-0.467188	-1.02859	-0.425044	0.166483	0.539203	0.506371	1.03374
YMR294W-A - YMR294W-A	YMR294W-A - YMR294W-A	1	-0.071828	0.015783	0.224518	-0.051145	0.048783	0.290327	-0.077066	-0.19106	-0.388814	0.149269	-0.285194	-0.276394	-0.007117	0.492654	-0.019265	-0.280168	-0.688646	-0.577372	-0.020597	-0.324852	-0.332173	0.083768	-0.563685	-1.04405	-0.829852	-0.320974	-0.923533	-0.762496	-1.50311	-1.09496	0.080328	0.888577	1.07193	0.840273
ERV46 - YAL042W	ERV46 - YAL042W	1	0.221675	0.385438	0.112214	-0.925076	-0.262433	-0.118291	0.131152	0.151342	0.320889	-0.41464	-0.181921	-0.225835	-0.397365	-0.536241	-0.34166	-0.515058	-0.322846	-0.748051	-0.356975	-0.052786	-0.532129	-0.726541	-0.190587	-0.136825	-0.378089	-0.664204	-0.321471	-0.669918	-1.37242	-0.67354	0.427721	0.66431	0.549385	0.525199
ARX1 - YDR101C	ARX1 - YDR101C	1	-0.265774	0.089671	0.327511	0.026064	0.282717	0.231893	0.12921	0.05024	0.119277	0.414931	0.001146	-0.410825	-0.186632	-0.392339	-0.49247	-0.166744	-0.362853	-1.08038	0.138859	0.103152	-0.444409	-0.702612	-0.364271	-0.679881	-0.300094	-0.675285	-0.265384	-1.22306	-2.49243	-0.00213	0.862052	1.00042	0.373655	0.34496
Cluster_13	Cluster_13	1	0	0	0	0	0	0	0	0	0	0	0	0	0	0	0	0	0	0	0	0	0	0	0	0	0	0	0	0	0	0	0	0	0	0
ARP6 - YLR085C	ARP6 - YLR085C	1	-0.175243	-0.223227	-0.27316	-0.209896	0.324466	0.008312	-0.058096	-1.21661	-3.49773	-0.156647	0.122419	-0.183447	0.203789	-0.854444	-1.46012	-1.39439	0.001605	-0.487414	-2.30614	-1.01514	-0.390299	-1.45309	-3.11559	-5.33919	-1.41287	-0.992846	-0.813329	0.236529	-0.225177	-1.13335	-0.94109	-0.917884	-0.693566	-1.09724
SWR1 - YDR334W	SWR1 - YDR334W	1	-0.213372	-0.284673	0.116915	-0.019981	0.418074	-0.096357	-0.200944	-0.85775	-4.13509	-2.115	-0.032743	-0.215209	-0.000224	-0.798222	-0.650487	-0.192839	-0.789056	-0.181897	-1.69848	-2.26829	-1.00427	-1.39533	-1.12706	-4.82092	-3.84387	-0.619353	-0.708414	0.18112	0.33846	-0.780325	-1.24389	-0.508957	-0.223456	-1.30827
VPS72 - YDR485C	VPS72 - YDR485C	1	-0.120231	-0.012347	-0.150166	-0.354632	0.645708	-0.099593	-0.268548	-0.912621	-3.36631	-1.63498	-0.047184	-0.322616	-0.040199	-0.730957	-0.984809	-0.739471	-0.420138	-1.09273	-1.87039	-1.90535	-0.854378	-2.01856	-3.5834	-5.64503	-3.68699	-0.597465	-0.660316	0.220514	0.192991	-1.21134	-0.897412	-0.473653	-0.348407	-0.292247
SWC3 - YAL011W	SWC3 - YAL011W	1	0.090181	0.035398	-0.285197	-0.078272	0.381543	-0.220068	-0.061707	-0.640649	-2.55266	-0.896615	0.204465	0.082547	0.496697	-0.525875	-0.523715	-0.815099	-0.133492	0.059111	-1.9443	-1.80862	-0.44604	-0.705337	-2.72448	-4.09537	-4.95228	-0.136422	-0.519911	0.252192	0.058218	-0.461604	-0.876131	-0.398639	-0.779126	-0.278511
SWC5 - YBR231C	SWC5 - YBR231C	1	-0.43835	-0.32538	-0.058177	0.039877	0.445496	0.124155	0.057779	-0.996531	-2.87862	-0.894549	0.04806	-0.008385	0.057115	-0.124543	-1.151	-0.391421	-0.486812	0.155394	-1.56074	-2.76842	-0.72784	-1.5868	-3.48582	-1.67649	-4.95855	-0.269623	-0.384347	0.376375	-0.082871	-0.418965	-0.833593	-0.688266	-0.328023	0.936902
HTZ1 - YOL012C	HTZ1 - YOL012C	1	-0.361143	-0.068675	-0.32756	0.267535	0.642733	-0.255663	-0.123915	-0.645996	-1.92083	-0.821769	-0.221094	-0.909566	-0.210642	-0.447714	-1.09471	-0.960292	-1.02812	-0.234285	-2.60877	0	-1.1195	-1.24179	-2.84848	-2.99575	-3.71347	-0.250203	-1.01666	-0.30694	0.204658	-1.16464	-0.964853	-0.599967	-0.545532	1.05854
Cluster_17	Cluster_17	1	0	0	0	0	0	0	0	0	0	0	0	0	0	0	0	0	0	0	0	0	0	0	0	0	0	0	0	0	0	0	0	0	0	0
ERV14 - YGL054C	ERV14 - YGL054C	1	-0.083797	-0.037638	0.129673	-0.465723	0.079063	0.327777	0.554613	0.216075	-0.218984	1.44793	0.107472	-0.146488	-1.98729	-0.21129	-1.24305	-2.04785	-1.44635	-3.96484	-0.44945	-6.64968	-0.556556	0.390184	-1.02311	-1.29299	-2.31916	-2.25496	-2.34656	-0.118052	-0.99913	-3.18712	-0.188252	0.327868	-0.188216	-2.5125
CHO2 - YGR157W	CHO2 - YGR157W	1	0.308458	0.952509	0.56752	0.538326	-5.08452	-0.900659	0.892975	0.359286	0.702444	0.222606	-0.45962	-0.391148	-3.26117	-1.81692	-0.957988	-2.7422	-0.658875	-2.46628	0.503324	-1.42181	-0.186768	-0.451056	-0.195874	0.295119	-1.74588	-1.58976	-1.03425	-2.92384	-3.28116	-3.63292	-2.52894	-0.671101	0.786014	-0.204281
GSF2 - YML048W	GSF2 - YML048W	1	0.228118	0.274448	0.543413	0.826311	-0.028338	-0.049716	0.4757	-0.188492	-0.278594	0.342089	-1.08865	-0.475896	-3.16558	-2.4462	-2.09684	-0.10728	-0.280883	0.02049	-1.47994	-1.05736	-1.59039	-1.67109	-1.1086	-0.268062	-0.182534	-1.37112	-1.66122	-0.258464	-0.955457	-2.05147	-2.95292	-1.73513	0.023824	-1.53521
MGA2 - YIR033W	MGA2 - YIR033W	1	-0.146048	-0.039582	-0.114806	0.399159	-0.893643	0.197773	0.158182	0.436054	0.666962	0.806121	-0.542911	-0.264832	-1.22588	0.569166	-0.279789	0.006974	0.049344	-0.431354	0.247688	0.636056	0.925293	0.656264	1.01116	1.27394	1.3255	-0.099095	-5.32118	-0.483677	-0.317243	-3.56294	0.746573	-0.718556	-0.019737	-0.464387
SEC72 - YLR292C	SEC72 - YLR292C	1	-0.219602	-0.123681	-0.383105	-0.755152	0.05955	0.139903	-0.195133	-0.172261	0.758138	0.296457	-0.06868	-0.353456	-0.347559	-1.29004	-1.182	-0.530051	-0.861105	-1.96492	-0.228207	0.121475	-0.835966	-0.973907	0.157266	0.683738	1.2811	-1.67566	-1.0702	-1.87637	-5.70362	-0.785144	0.319579	-0.098996	-2.0601	-1.20247
BIK1 - YCL029C	BIK1 - YCL029C	1	-0.63343	0.426537	0.069306	0.453538	-0.455711	0.703537	0.265857	0.391944	1.58146	1.45135	0.139354	-0.118676	-0.952949	0.219236	-0.028831	-0.125951	-0.081575	-0.360718	-0.44746	0.75265	-0.26331	-1.02588	0.524123	0.529316	1.0525	-0.476889	-0.955163	-4.22118	-4.09255	-0.915906	0.214899	-1.19251	-0.276206	-0.569951
UBP3 - YER151C	UBP3 - YER151C	1	0.079498	0.043488	0.455558	0.981947	-0.8597	-2.64669	-1.79428	-0.580071	0.524698	2.48196	-0.212215	-0.460927	-1.57921	-0.596117	-0.927212	-0.627575	-0.506078	-2.11724	-0.274939	1.66874	0.061362	-0.982069	1.05382	0.88848	0.985741	-1.37792	-2.30857	-0.585788	-2.18684	-0.9689	-0.469916	-0.189167	2.03428	-0.267686
PSD2 - YGR170W	PSD2 - YGR170W	1	0.210543	0.293391	0.420396	0.15787	-1.4612	-0.431877	-0.846328	0.453489	0.595709	1.10551	-0.368202	-0.746907	-4.17687	-0.459799	-1.31645	-0.108941	-1.6219	-2.08835	-0.987671	0.066139	0.121945	-0.625198	0.704961	0.716444	1.20966	-2.78191	-2.90321	-1.56457	-0.760832	-2.82235	-0.58023	-1.06691	-0.343164	-0.942462
OPI3 - YJR073C	OPI3 - YJR073C	1	-0.035359	0.027258	-0.209858	0.027129	-1.73015	-0.247161	0.052213	0.051033	0.366618	-0.487163	-0.692592	-0.240742	-2.80828	-1.36639	-1.26881	-1.40819	-1.99169	-2.91499	-2.47249	-1.21923	0.122017	-0.356521	-0.081914	0.396074	-0.044711	-2.20544	-0.905488	-1.32427	-0.676834	-2.47565	-2.10913	-0.811551	0.030612	-0.148111
ROM2 - YLR371W	ROM2 - YLR371W	1	-0.202912	0.298123	0.831608	1.05263	-0.049665	0.560191	0.073791	-0.111341	-0.045417	-0.301629	0.050385	-0.486595	-1.37956	0.054064	-0.691125	-1.21174	-2.22529	-4.09072	-1.19894	-0.736703	-0.345234	0.414099	-0.31214	-0.105242	-0.028243	-0.892768	-0.609347	-0.589875	-1.51664	-1.93453	-0.474819	-0.404778	-0.205218	-0.670088
DCW1 - YKL046C	DCW1 - YKL046C	1	0.243363	0.520193	0.421771	0.198525	-0.61261	0.525314	0.337777	0.434462	0.655172	0.666842	-0.641771	-0.639035	-2.87737	-0.201006	-0.543168	-1.1376	-1.87118	-2.80783	-0.814092	-0.069216	-0.931402	0.764513	-0.980508	0.487131	1.37887	-1.46014	0.320202	0.073172	-0.325287	-2.10728	-1.31565	-0.346347	-0.092707	-0.614758
RAV2 - YDR202C	RAV2 - YDR202C	1	-0.370025	-0.54097	-0.895638	0.453695	-1.18802	-0.191827	0.102016	0.418788	0.823986	0.208286	0.75521	0.428564	-0.159837	0.790869	-0.411213	-0.788214	-1.4164	-1.78169	0.034892	1.25731	-0.703976	-0.206246	-0.627283	-0.342031	-0.612272	-0.981206	-0.634382	-1.42077	-1.47383	-0.6454	0.477573	-0.189232	0.392397	0.308273
LEM3 - YNL323W	LEM3 - YNL323W	1	-0.27451	-0.078873	0.373017	0.590426	-1.87207	-0.399875	0.043423	-0.052183	-0.133717	-0.062323	-0.542168	-0.854109	-1.04387	-0.353697	-1.07385	-2.35937	-1.54116	-2.61629	-1.33642	-0.68692	-0.716382	-0.171366	-0.503858	-0.278239	-0.091065	-1.57786	-0.58796	-0.54807	-1.31904	-1.2978	-0.479748	-0.562437	-1.44365	-5.02594
MSH2 - YOL090W	MSH2 - YOL090W	1	-0.267932	-0.074347	-0.255162	-0.366209	0.02713	-0.126381	-0.430568	-0.352367	0.296904	-1.28702	-0.140929	-1.46346	-0.610765	0.290438	-0.251328	-1.76671	-2.00209	-2.60607	-0.170899	-0.184833	-0.173277	-0.356812	-0.222958	0.127221	-0.05346	-0.909083	-0.262923	-0.716372	-0.853498	-0.806039	-0.272205	-0.343769	-1.6099	-2.64623
ESBP6 - YNL125C	ESBP6 - YNL125C	1	0.045329	0.117045	-0.073802	0.315356	0.634476	-0.286	-0.216473	-0.059834	-0.253302	-0.063136	0.253942	-1.25513	0.096762	-0.02222	0.040936	-2.33246	-2.12413	-3.67746	-0.397331	-0.678402	0.072247	-0.27666	-0.029547	-0.024048	0.038455	-1.03319	0.137806	-0.229712	-0.179386	0.365177	0.214068	0.144291	-0.004455	-3.11146
YIL012W - YIL012W	YIL012W - YIL012W	1	-0.043582	-0.078586	-0.179907	-1.60522	0.027501	0.023445	-0.321529	0.126749	0.456144	-1.05844	-0.330816	-0.277407	-1.0485	-0.256695	0.031806	0.042228	0.034117	-0.504703	-0.545847	-0.163258	-0.345703	-0.230559	-0.266971	0.15454	0.488038	-1.30021	-1.26412	-1.16445	-2.5964	-2.51783	-0.187994	-1.08201	-0.405646	-1.38334
HAC1 - YFL031W	HAC1 - YFL031W	1	-0.098504	0.14536	-0.140244	-0.631963	-0.206205	0.11118	0.155071	0.114579	-0.302694	-0.244539	-0.196232	-0.328692	-0.939003	0.383258	-0.156905	-0.794697	-0.493843	-0.156628	0.09051	-0.270398	-0.255277	0.119747	-1.66603	-0.707747	-1.04173	-0.459494	-1.32081	-0.941332	-0.228689	-3.54177	-1.40694	-0.460793	-1.05061	-3.10896
KCH1 - YJR054W	KCH1 - YJR054W	1	-0.123399	0.08898	0.212125	0.070916	-1.99522	0.127494	0.087023	0.540684	1.05475	1.02588	0.22333	0.037834	-0.699116	-0.080119	-0.065846	-0.068489	-0.569411	-1.58622	-0.314197	0.792409	-0.914124	-0.029407	0.173514	0.302471	0.530056	-1.03394	0.34129	-1.61953	-1.4229	-2.5922	0.008364	-0.421575	0.899593	0.229849
LPL1 - YOR059C	LPL1 - YOR059C	1	0.178312	0.433184	0.396673	0.430959	-3.66516	-0.389137	0.288092	0.126074	0.744449	1.20797	-0.152964	-0.299547	-2.84753	-0.566745	-0.656798	-1.60813	-0.393425	-2.29578	0.308853	0.61291	0.288574	-0.049024	-0.116517	0.361625	0.47567	-1.40492	-1.14357	-1.47073	-1.49259	-1.73629	-0.527347	-1.2999	0.975883	0.746999
YJL175W - YJL175W	YJL175W - YJL175W	1	-0.042678	0.358108	0.458567	0.376931	-0.371471	-0.238896	-0.033108	-0.142483	0.581591	0.896854	0.1696	0.030645	-1.64298	-0.528656	-0.653863	-0.33698	-0.291195	-1.56621	-0.69113	0.4883	-0.983386	-0.438157	-0.907085	0.205238	-0.741583	-1.6112	-3.50873	-0.533153	-1.04253	-0.440365	0.067719	0.1604	-2.04871	0
HST1 - YOL068C	HST1 - YOL068C	1	0.188487	0.274292	-1.99213	-1.71246	1.00211	0.135807	-0.086362	0.321693	0.393722	0.553026	-0.05683	0.033593	-0.031331	0.021099	-0.427958	-1.59289	-0.240387	-1.20429	-0.301597	0.019767	-0.299938	0.166577	-0.147584	-0.051087	-0.168452	-0.352339	0.052395	0.295664	0.158522	-0.406082	-0.165246	-0.385316	-0.775101	-1.26006
MAC1 - YMR021C	MAC1 - YMR021C	1	0.267938	0.28606	-2.59243	-2.1432	1.25341	0.461033	0.53827	0.451568	0.96772	1.06187	-0.117952	-0.166826	-0.209351	-0.266325	-0.384143	-2.22022	-0.250957	-2.26121	-0.555774	-0.351638	-0.349309	0.110971	0.13203	0.178645	0.457506	-0.37778	-0.12059	-0.139538	-0.000111	-0.228486	0.239819	-0.303934	-1.0358	-0.57831
SUM1 - YDR310C	SUM1 - YDR310C	1	0.140332	0.273562	-2.38614	-2.15528	1.0301	0.30489	0.469232	-0.023461	0.563953	1.19035	-0.179677	-0.241183	-0.60462	-0.054859	-0.940578	-2.44387	-0.883065	-2.21536	-0.455131	-0.254086	-0.279046	0.136637	0.085988	0.163055	0.494893	-0.804888	-0.67612	0.099026	-0.582976	-0.818121	-0.099939	-0.61592	-0.348308	-1.38636
OCA2 - YNL056W	OCA2 - YNL056W	1	-0.042666	0.024681	-0.420259	-0.421516	-0.132451	-0.268347	-2.27011	0.016357	-0.548452	0.328436	0.152202	-0.377395	-0.935843	-1.76436	-0.898348	-2.80737	-1.2738	-2.02674	-0.701397	-1.02378	-0.68361	-1.67334	0.19661	-0.296515	0.041626	-0.993141	-0.594818	-0.217599	-0.345845	-0.26352	-0.036373	0.506717	-0.438568	-0.183977
OCA1 - YNL099C	OCA1 - YNL099C	1	0.048942	0.006715	-0.755248	-1.14229	-0.596703	-0.282368	-1.65986	0.111397	-0.36328	0.622169	0.085067	-0.055422	-0.672044	-0.484779	-0.385337	-1.97799	-0.760486	-1.21496	-0.549588	-0.709822	-0.222851	-0.654976	0.153941	-0.374306	-0.2451	-0.416897	-0.503434	-0.259907	-0.417747	-0.290563	-0.62115	0.195759	-1.11236	-1.66619
OCA5 - YHL029C	OCA5 - YHL029C	1	0.052253	0.156785	-0.104234	-0.56124	-0.135907	-0.677532	-1.38683	-0.254609	-0.588589	0.322814	-0.187351	-0.211977	-0.611266	-1.05296	-0.406735	-2.14204	-0.788485	-1.48137	-0.781585	-0.922974	-0.319678	0.059341	0.284219	-0.031426	0.160819	-0.070371	-0.379995	0.030382	0.029212	-0.347012	-1.01677	-0.185233	-0.083036	0.048776
OCA6 - YDR067C	OCA6 - YDR067C	1	-0.174553	-0.143849	-0.287504	-0.131374	-0.060388	-0.223245	-1.96995	-0.02241	-0.323917	0.574023	0.140138	0.032639	-0.530463	-0.398267	-0.361296	-1.25392	-0.821695	-1.9036	-0.843451	-0.626508	-0.468412	-0.358833	0.25996	0.139201	0.600264	-0.164055	0.225885	-0.182549	0.028041	-0.632264	-0.356073	-0.610328	0.108075	-0.139093
RIT1 - YMR283C	RIT1 - YMR283C	1	-0.057755	-0.06908	0.152293	0.008442	-0.057697	-2.82194	-3.73731	0.072875	0.364733	0.205351	-0.299251	-0.126466	-0.456527	-0.061313	-0.143912	-0.041005	0.025925	-0.034522	-0.201414	-0.063394	-0.106492	0.198375	0.027168	0.504627	0.544234	-0.14777	-0.009758	-0.188367	-0.033851	-0.592226	-0.254536	-0.448091	-0.056378	-0.030684
CRD1 - YDL142C	CRD1 - YDL142C	1	-0.007873	0.443318	0.28027	0.218557	0.647231	-0.705041	-0.769153	0.399513	0.818934	1.48564	0.053872	-0.106228	-1.03193	-1.77264	-0.876102	0.326346	0.253716	-0.202709	0.221453	0.678477	-1.90722	-1.10625	0.968563	1.1124	0.365436	-0.68557	0.482931	-0.078	-1.02435	-0.377928	1.23475	-0.938848	-2.03531	-0.50524
PIN4 - YBL051C	PIN4 - YBL051C	1	-0.2136	0.128245	-0.191781	-0.316721	-0.633852	-0.220985	-1.19172	0.105078	0.742919	0.473496	0.101746	-0.088584	-0.624182	0.396192	0.74623	0.141652	0.470237	0.207297	0.639614	1.2681	0.077783	0.69768	0.698625	0.371536	0.465782	0.636379	0.128651	-1.74866	-2.91879	-1.15055	0.644326	-0.198489	0.619563	-1.92278
BST1 - YFL025C	BST1 - YFL025C	1	-0.08662	0.333633	-0.290795	-0.309762	-1.02457	0.611834	0.756109	0.30792	0.933912	0.064514	-0.252199	-0.567908	-1.16776	-0.076298	-0.805255	-0.959552	-1.0792	-2.83111	-0.816253	0.60017	0.020144	0.019224	0.223005	0.476667	0.84303	-0.814325	-1.36358	-0.064892	-0.483245	0.036702	0.184421	0.507815	-1.96822	-3.23092
YSP2 - YDR326C	YSP2 - YDR326C	1	0.078883	0.044583	0.299063	0.360843	-0.605758	0.050685	-0.318618	0.499517	1.14404	1.12796	-0.120665	-0.181632	-1.36928	-0.271309	-0.565589	-0.635106	-0.998451	-2.99903	-0.357654	0.607613	-0.231558	-0.110203	0.091618	0.418143	0.423636	-0.223281	-0.544576	-0.93301	-0.923945	-0.99368	0.327919	-0.798131	-0.824356	-0.436517
PER1 - YCR044C	PER1 - YCR044C	1	-0.023149	0.410455	0.350679	0.223223	-0.281784	0.546921	0.525649	0.386774	0.565675	0.257226	-0.291955	-0.424407	-1.15991	-0.289729	-1.21701	-0.899515	-1.10877	-2.39149	-0.953181	0.401198	-0.025394	-0.517942	0.486231	0.558755	1.26543	-0.619839	-0.817202	-0.120093	-0.11489	-0.76806	-0.463476	-1.03093	-0.821657	-1.17129
GUP1 - YGL084C	GUP1 - YGL084C	1	-0.016317	0.152519	0.516033	0.115613	-0.4615	0.853589	1.04228	0.627341	0.882486	0.637614	-0.241259	-0.612028	-0.878994	0.530043	-0.232101	-0.692988	-1.3953	-2.44968	-0.76849	0.464425	-0.505844	-0.154563	0.02238	0.461554	0.713876	-1.04642	-0.567612	-0.128438	-0.115744	-0.141859	0.601632	0.348817	-1.17445	-1.32691
SKS1 - YPL026C	SKS1 - YPL026C	1	0.049389	-0.019546	-0.192767	0.080868	-0.617837	-0.477324	-0.676295	0.089957	0.62493	-0.053581	0.100493	0.132026	-0.63766	-0.124509	0.664215	0.101196	-0.521947	-0.464092	-0.567936	0.462794	0.251649	-1.04422	0.198672	1.53135	1.26604	-0.327955	-1.08124	-1.24523	-0.537403	-1.5756	-0.658742	-1.92741	-0.168366	-0.989589
LCB4 - YOR171C	LCB4 - YOR171C	1	0.001593	0.115038	0.608117	0.768562	-0.465202	0.134516	0.03384	-0.151999	0.816418	0.708819	0.00296	-0.069133	-1.12701	-0.433689	-0.062044	-0.907758	-0.826109	-1.18695	-0.34879	0.14856	-0.178172	-0.233204	-0.277116	-0.068063	0.356262	-0.605311	-0.878951	0.326653	-0.163168	-0.440743	-0.02407	-0.241831	-0.352417	-2.63931
PAA1 - YDR071C	PAA1 - YDR071C	1	0.024017	0.23694	0.199661	-0.098249	-0.403595	0.448941	0.39086	0.128467	0.351534	-0.184136	-0.239204	-0.665894	-0.828261	-0.370355	-0.32467	-0.032577	-0.664477	-1.70151	0.264428	-0.434074	-0.672667	-0.473208	-0.404675	0.158672	0.395167	-0.450839	-1.08478	-0.257366	-0.365282	-1.08765	0.317388	0.166491	-0.621221	-1.89804
FAT1 - YBR041W	FAT1 - YBR041W	1	0.086168	0.197658	0.087324	0.256047	0.215988	0.068006	-0.321467	0.282183	0.396386	0.37142	-0.003104	0.098913	-0.364722	-0.058751	-0.484252	-0.372118	-0.339461	-0.405993	0.342314	0.301279	-0.895475	-0.941082	-0.030019	-0.01341	-0.3306	-0.280036	-0.52752	-0.65463	-1.44823	-0.665888	0.049979	-0.04949	-1.19531	-1.89091
FMC1 - YIL098C	FMC1 - YIL098C	1	0.443952	0.434879	0.46911	-0.131399	0.779974	-0.055279	0.396092	0.009882	0.643939	0.608515	0.050099	-0.298392	-0.161207	-0.233686	-0.266926	-0.007629	-0.175413	-0.293857	-0.381134	0.215161	-2.18777	-0.938823	0.777332	0.595296	0.373564	-0.505438	-0.126492	-1.02766	-1.3894	-0.923983	-0.281202	-0.441617	-0.507815	-2.06191
JNM1 - YMR294W	JNM1 - YMR294W	1	0.042261	-0.076569	-0.504037	-0.065016	0.592357	0.325424	0.033301	-0.143531	-0.305336	-0.2227	0.13718	-0.320535	0.438605	0.53062	-0.66378	-0.273866	-0.72658	-0.142065	-0.167173	-0.513716	0.401437	0.29413	1.00912	1.06951	1.89555	-0.193702	-0.241668	-0.793169	-1.3255	-1.47249	-0.08567	-0.014234	0.052381	-0.340456
ALG6 - YOR002W	ALG6 - YOR002W	1	-0.206304	0.030537	0.50345	0.377936	0.134827	0.178135	-0.478786	0.458655	0.702531	-0.446073	-0.196624	0.197157	-1.01808	-0.923171	-0.914348	0.004346	-0.347153	-1.13064	-0.954312	0.237772	-0.808918	-0.831746	0.386821	0.360361	0.461274	-1.08589	-0.047073	-0.472638	-2.50664	-1.11352	-0.12832	-0.728388	0.461989	0.073144
ITR1 - YDR497C	ITR1 - YDR497C	1	-0.317642	0.225416	0.24864	0.124224	0.260382	0.074154	0.446403	-0.355987	0.196719	-0.065392	0.17377	0.219123	-0.259662	0.26682	-0.672407	-0.990251	-0.527126	-1.2729	-0.231516	0.840554	0.240997	0.243202	0.387746	-0.278879	-0.494695	-0.527937	-0.378523	-1.07414	-1.07722	-0.526192	0.355389	-0.574909	-0.600847	-0.487639
MCK1 - YNL307C	MCK1 - YNL307C	1	0.081379	-0.071621	0.257872	0.709845	-0.680703	-0.245187	-0.245126	-0.177843	-0.294227	-0.191765	-0.067461	-0.361973	-0.619574	-0.480882	-0.378683	-1.50764	-0.887374	-1.40541	0.019084	-0.465598	-0.703656	-0.02665	-0.439678	-0.153992	0.082392	-0.376389	-0.471796	-0.872933	-0.776389	-0.591918	0.143209	0.093093	0.241517	-1.3736
RPS27B - YHR021C	RPS27B - YHR021C	1	-0.184604	0.258109	-0.124946	-0.481452	-0.369014	-0.427105	0.482487	0.048842	0.476245	0.590997	-0.012399	0.020089	-0.088863	-0.002749	0.09876	0.294758	0.239005	-0.418632	0.505789	1.38053	-0.582925	0.094924	1.01815	1.08438	1.71522	0.686477	0.385174	-0.195403	0.282406	-0.632585	0.226156	-0.950416	-0.343119	-1.87089
HOS2 - YGL194C	HOS2 - YGL194C	1	0.177268	0.172278	-0.53115	-0.506924	-0.039424	-0.219988	-0.329142	0.217859	1.19032	0.761425	0.01435	0.189255	0.134044	0.068738	0.08624	0.129955	0.211361	0.165239	-0.668584	-0.150728	-0.435183	-0.409692	0.187089	0.36273	0.584434	0.312653	0.07341	-0.868406	-0.706107	-1.51551	0.087643	-1.33478	-0.660425	-0.239462
TUS1 - YLR425W	TUS1 - YLR425W	1	0.146107	0.134299	0.001602	0.097023	-0.205472	-0.209407	-0.479924	0.5058	1.37301	0.906783	-0.326218	-0.270829	-1.0181	-1.22886	-0.031348	0.119127	-1.09131	-1.80106	-1.44088	-0.301907	-0.320835	0.049428	-0.019532	0.562779	0.631389	-0.264076	0.307563	-0.780614	-0.608265	-1.03355	0.144432	-0.556794	-0.006233	-1.23448
POC4 - YPL144W	POC4 - YPL144W	1	-0.004527	0.040005	-0.44513	-0.473811	0.308557	-0.027171	0.140876	0.215072	0.648723	0.862189	-0.023971	-0.226541	-0.915385	-0.157858	0.029111	-0.136271	0.154594	-0.113669	0.61526	0.590192	-0.256217	-0.482389	-0.525535	0.008691	-0.214193	-0.459071	0.084201	-0.885978	-1.88477	-0.734166	-0.071695	-0.347539	0.035382	-0.860679
DYN2 - YDR424C	DYN2 - YDR424C	1	0.228727	-0.14985	-0.127106	-0.201183	0.106655	-0.192704	-0.390427	0.081459	0.335174	-0.15013	-0.147546	-0.005348	-0.874783	-0.641704	-0.36619	-0.255104	-0.348086	-0.618591	-0.352683	-0.197839	-0.263195	-0.345	-0.314025	-0.229162	-0.141345	-0.313972	0.069803	-0.977673	-1.18227	-1.71991	-0.559848	-0.561602	-0.380759	-0.589368
SNF11 - YDR073W	SNF11 - YDR073W	1	0.017742	-0.444149	-0.225005	0.217523	-0.490528	-0.104133	-0.35899	0.054485	0.09562	0.679237	-0.073639	0.079476	-0.85501	-0.472097	-0.051064	0.29516	-0.168011	-0.26019	0.112328	0.06242	0.087019	0.03707	-0.430057	0.356611	0.715148	-0.034278	0.608662	-0.388768	0.291819	-0.848655	-0.302817	-0.691364	-0.185796	-1.227
YNL170W - YNL170W	YNL170W - YNL170W	1	-0.030943	0.029575	-0.00098	0.048493	-0.191264	-0.049373	-0.167006	0.113215	0.010853	0.340609	-0.164847	-0.026259	-0.338638	-0.280328	-0.175813	-0.457099	-0.383504	-0.24503	-0.507104	0.141983	0.167685	0.419699	0.143626	0.5159	0.610475	0.265851	-0.007957	-0.090797	-0.478249	-0.882433	-0.893737	-0.400025	-0.482333	-1.30019
BUD6 - YLR319C	BUD6 - YLR319C	1	-0.148785	0.077736	-0.2647	0.178983	-0.274997	0.258008	0.035929	0.114544	0.311488	0.286099	-0.07244	-0.076378	-0.499339	-0.064295	0.047506	0.177126	-0.271767	-0.480501	-0.076431	0.234158	-0.077148	-0.144979	-0.296901	-0.116144	-0.319431	-0.263497	0.384859	-0.411003	-0.95428	-0.945544	-0.138913	-0.568915	-0.291014	-1.78316
PSD1 - YNL169C	PSD1 - YNL169C	1	0.177112	0.145592	-0.071436	0.082429	-0.551857	0.150199	-0.002204	0.409613	0.380433	0.790772	0.196075	-0.111204	-0.090191	-0.124167	0.264005	-0.422689	0.234418	-0.050528	0.401694	0.339297	-0.346291	0.374117	0.368921	0.315301	0.419359	0.219369	0.456896	-0.241007	-1.00786	-0.291789	-0.719886	-0.204085	-0.36441	-1.21573
CWH41 - YGL027C	CWH41 - YGL027C	1	-0.158906	0.290484	0.477508	0.361584	-0.022532	0.250733	-0.294908	0.734227	1.07453	0.426468	-0.133344	-0.061254	-0.941689	0.224855	-0.227706	0.352523	-0.4035	-0.420145	0.130891	1.14869	0.494717	0.207593	0.630497	0.818183	1.53094	-0.062385	-1.13047	-1.18576	-0.637631	-1.53916	0.3418	-0.570559	-0.075347	0.79363
YLR374C - YLR374C	YLR374C - YLR374C	1	-0.009346	-0.063452	0.1278	0.564136	-0.241793	0.209933	-0.271955	0.046263	0.921466	0.181339	-0.180476	-0.508713	-1.37665	-0.821054	0.068848	-0.07575	-0.585394	-0.709712	-0.274732	0.512735	0.23442	-0.544837	0.492675	0.439445	-0.134858	-0.982646	-0.653551	-0.423197	-0.638503	-1.45964	0.045994	-0.682353	0.980441	-0.126278
SCJ1 - YMR214W	SCJ1 - YMR214W	1	-0.053606	0.179556	-0.416653	0.279944	0.388368	-0.129636	0.03798	0.362084	0.520549	-0.470793	0.229501	0.022821	0.169035	-0.138475	-0.271002	0.149055	-0.316932	-1.52112	-0.513297	0.356876	0.427224	-0.289167	0.421862	0.558181	0.656637	0.13386	0.229006	-0.478145	-0.141949	-0.615464	0.060312	-0.489861	0.261262	0.282795
ISW2 - YOR304W	ISW2 - YOR304W	1	0.270196	0.222519	0.465382	0.613403	0.060269	0.002583	-0.758745	0.245618	0.671609	1.23941	-0.437841	-0.236237	-1.1055	-0.768391	-0.657098	-0.096566	0.33821	-0.357435	0.150043	0.471716	0.421309	-0.063173	1.4413	1.47312	1.38549	-0.05476	-0.191309	-0.147616	0.356512	0.305414	0.342846	-0.685466	0.008011	-1.83072
PEX32 - YBR168W	PEX32 - YBR168W	1	0.065096	0.310393	0.457805	0.338378	-0.024673	-0.537791	-1.13825	-0.572146	0.01037	1.38853	-0.126167	-0.047272	-0.550328	-0.388828	-0.252165	-0.079516	-0.197335	-0.671279	-0.035466	0.385742	0.047864	-0.233445	0.712437	0.628314	1.10066	-0.299144	-0.241456	-0.266208	0.212166	-1.01522	0.306398	-0.727908	-0.172629	-1.5755
SMY1 - YKL079W	SMY1 - YKL079W	1	0.235601	0.130744	0.503215	-0.105849	-0.580087	-1.19639	-1.62369	0.192442	1.00603	1.85111	-0.004919	-0.186573	-0.878687	0.006589	-0.006091	-0.31203	-0.018335	-1.61255	-0.590331	0.311182	0.101073	-0.293687	0.728675	0.633725	0.741577	-0.408076	-0.685436	-0.175135	-0.694468	-0.716782	0.689616	0.474042	0.800406	-0.720302
DPB3 - YBR278W	DPB3 - YBR278W	1	0.059019	0.323812	0.434355	0.17811	-0.170762	-0.048206	-0.06762	-0.664572	0.222718	0.337836	-0.020313	-0.189475	-0.524724	0.154104	0.104828	-0.473699	0.019269	-1.16384	0.034681	0.688775	0.209676	0.669082	0.536431	0.129182	0.472338	0.122635	-0.186349	-0.073995	-0.214168	-0.301784	0.445031	-0.195399	0.284803	0.183561
RTT103 - YDR289C	RTT103 - YDR289C	1	-0.195511	0.158277	0.249513	0.592882	-0.31304	-0.541668	-0.275643	0.437984	0.858339	0.152549	-0.178226	0.133177	-0.848739	0.180024	-0.396183	-0.014077	-0.24533	-1.43033	-0.28313	-0.502532	0.310468	0.15753	1.00562	1.07437	1.29099	-0.831346	-0.405807	-0.367157	0.011669	-1.43159	-0.135559	-0.956864	0.068803	0.690822
RPS27A - YKL156W	RPS27A - YKL156W	1	0.042178	0.08606	-0.118199	0.347442	0.15655	0.092713	-0.013623	0.214621	0.6606	0.468193	0.056026	-0.154977	-0.239656	-0.044458	0.284933	-0.21868	-0.022221	-0.522232	-0.391626	0.373722	-0.05571	-0.071631	0.521514	0.556887	0.435968	-0.036988	0.107903	0.043918	-0.028613	0.149983	0.639957	0.253993	0.172175	-1.63626
YGL015C - YGL015C	YGL015C - YGL015C	1	-0.021518	-0.317774	-0.42756	0.286377	-1.08786	0.068222	-1.18029	0.597253	1.18155	0.581577	-0.118961	-0.136171	-1.0723	-0.249518	-0.330866	0.250823	-0.722244	-1.65607	-0.399036	0.28685	-0.210392	-0.173451	0.576003	0.997389	1.00377	-0.405739	-0.10336	-0.717066	-0.21615	-0.741652	0.381168	-0.953181	0.497357	-0.548542
RPS21A - YKR057W	RPS21A - YKR057W	1	0.046456	0.026666	-0.427615	0.091119	-0.437916	-0.283151	-0.835259	0.651713	0.89738	0.670394	-0.126274	-0.126525	-0.836114	-0.161128	0.165976	-0.023284	-0.210093	-1.05646	-0.027298	0.462191	0.23773	0.200189	0.753823	0.948306	0.801766	0.220087	0.20113	-0.807432	-0.312815	-0.981808	0.736416	-0.421303	-0.33582	-1.41559
ASE1 - YOR058C	ASE1 - YOR058C	1	-0.061529	0.040474	-0.082788	0.122457	-0.446247	0.28698	-0.455345	0.59848	0.939729	1.17762	-0.069192	-0.135423	-0.957271	-0.252489	-0.043117	-0.083868	-0.245034	-1.06096	-0.318596	0.369102	-0.29136	-0.148188	0.43357	0.464281	-0.320497	0.32144	-0.310938	-1.09409	-1.59576	-0.815677	0.363798	-0.118989	0.275626	-1.23457
KAP120 - YPL125W	KAP120 - YPL125W	1	0.094332	0.364736	0.276433	0.334837	-0.253917	-0.339216	-0.637792	0.397502	1.09624	0.750056	0.1048	0.034057	-0.558069	-0.084153	0.087064	-0.081779	-0.14946	-0.860412	-0.199425	0.700187	0.072009	0.044323	0.592069	0.774033	1.02126	0.004429	0.043206	-0.433796	0.081307	0.072864	0.288024	-0.026372	0.643327	0.510139
RPL40A - YIL148W	RPL40A - YIL148W	1	0.001931	0.009195	0.072053	-0.010999	-0.335841	-0.164385	-0.484561	0.341222	1.29245	0.78574	0.1623	0.122797	-0.483313	0.494751	0.4252	0.067631	0.323402	-0.439493	-0.141952	0.66142	0.327253	0.520247	1.1291	1.1769	1.26475	0.325924	0.196674	-0.173741	-0.107621	-0.752343	0.692226	-0.150962	0.19457	-0.499259
PRS5 - YOL061W	PRS5 - YOL061W	1	0.060234	-0.110338	-0.015667	-0.193023	-0.539862	-0.58082	-1.26661	0.482792	0.917721	0.482357	0.085044	-0.159874	-0.835918	-0.006319	0.023692	-0.200004	-0.478838	-1.4385	-0.575712	-0.576009	-0.215836	0.053018	0.212042	0.617242	0.8163	-0.04081	-0.054961	-0.287822	-0.066286	-0.60796	-0.15342	-0.837278	-0.323614	-1.62888
UGA1 - YGR019W	UGA1 - YGR019W	1	0.300855	0.412628	0.368202	0.196907	-0.764383	-0.401666	-1.07545	0.596479	0.986261	0.905617	-0.167841	-0.026936	-1.17529	-0.160133	-0.178608	0.067105	-0.524271	-1.19924	-0.484032	-0.11938	-0.423255	-0.099304	0.463692	0.744819	1.24587	-0.072708	-0.105956	-1.0098	-0.276697	-1.18416	0.281205	-0.644321	-0.147948	-1.41672
RKM3 - YBR030W	RKM3 - YBR030W	1	0.061861	0.014326	0.219229	0.141923	-0.454049	-0.301003	-0.374803	0.163636	0.753738	0.47777	-0.172741	-0.097611	-0.803479	0.028184	-0.390509	0.007937	0.064043	-0.730482	0.067996	0.126604	0.095792	0.02942	0.510348	0.749262	1.23264	-0.07803	-0.260663	-0.246177	-0.141113	-0.777358	-0.157676	-0.642398	-0.225079	-0.062934
NUP120 - YKL057C	NUP120 - YKL057C	1	0.177595	0.215255	0.459785	0.154528	0.036725	0.152896	-0.056901	0.478752	1.59527	1.09106	-0.181025	-0.167797	-1.15994	-0.081083	-0.051007	-0.196775	-0.23924	-1.28533	-0.15299	0.811568	0.361072	-0.176767	0.915268	1.11892	1.62173	0.334593	-0.357285	-0.483439	0.20149	-0.569909	0.771689	-0.654118	0.023918	-1.60434
SNC2 - YOR327C	SNC2 - YOR327C	1	0.103737	0.154325	0.409992	0.195599	-0.250356	-0.082657	-0.220111	0.203989	1.08954	0.975547	-0.358798	-0.19048	-1.07227	-0.199517	0.229054	-0.217507	0.090683	-1.16405	-0.103352	0.750849	-0.048082	-0.017466	0.518696	0.909841	1.27335	0.168907	-0.228285	-0.37395	-0.156984	-0.550583	0.225108	-0.762201	0.035524	-1.14038
RGL1 - YPL066W	RGL1 - YPL066W	1	0.070937	-0.080218	0.148807	0.214955	-0.628699	-0.137172	-0.722044	0.557717	1.32803	1.05267	-0.003123	-0.226357	-0.984764	-0.124506	-0.347106	0.223853	0.141963	-0.987276	0.100092	0.440004	-0.275939	0.120476	0.404088	0.775522	0.962555	0.050207	-0.131013	-0.925131	-0.591485	-1.34964	0.327661	-0.973448	-0.089482	-0.326502
TEF4 - YKL081W	TEF4 - YKL081W	1	-0.010575	0.137117	0.064617	-0.20948	-0.655411	-0.37163	-1.25462	0.507997	1.06918	1.01343	0.068524	-0.070076	-0.77365	0.102996	0.024149	0.193255	-0.223927	-1.00088	-0.338373	0.386161	0.260232	0.139427	0.758848	0.758406	1.19637	0.335407	0.198051	-0.643804	-0.323622	-0.969187	0.668084	-0.446895	-0.419553	-1.05859
YGR015C - YGR015C	YGR015C - YGR015C	1	0.069652	0.117492	0.339473	-0.072845	-0.39927	-0.371422	-0.66663	0.606899	1.17464	1.23804	-0.012536	-0.31622	-0.96527	-0.086628	-0.041017	0.054847	-0.097343	-1.10048	-0.36405	0.395049	-0.135634	-0.075687	0.437706	0.710352	1.12761	0.064067	0.020641	-0.560016	-0.284243	-1.31906	0.487096	-0.233507	-0.36171	-1.21274
ELM1 - YKL048C	ELM1 - YKL048C	1	0.223194	0.139635	0.280941	0.093806	-0.754277	-0.394494	-0.629292	0.344626	1.2621	0.906413	-0.024923	0.006495	-0.898658	-0.116906	0.37436	0.040892	-0.0348	-1.25601	-0.295888	0.480936	-0.043607	-0.180751	0.593915	0.72668	1.16646	0.22549	-0.15159	-1.03185	-0.681405	-1.45006	-0.098326	-0.464709	-0.40366	-1.05098
SKO1 - YNL167C	SKO1 - YNL167C	1	0.118975	0.111208	0.107314	-0.274355	-0.321754	-0.285502	-0.578719	0.460993	1.36231	1.31854	-0.18409	-0.107208	-1.14161	-0.09798	0.194129	-0.082728	-0.085574	-1.14296	-0.266006	0.531101	-0.008077	0.17306	0.574134	0.863068	0.941917	0.121439	-0.126194	-0.960671	-0.766799	-0.997231	0.670609	-0.841025	-0.092913	-0.830712
DBP7 - YKR024C	DBP7 - YKR024C	1	0.105152	0.032424	0.029108	0.251627	-0.814206	-0.361712	-0.454389	0.365161	1.08679	0.830569	-0.171737	-0.211036	-0.872433	-0.043786	0.107256	0.006517	-0.034215	-1.02341	-0.077708	0.401709	0.121618	0.206736	0.522064	0.814799	0.989374	0.077361	-0.163845	-0.745405	-0.274742	-1.25399	0.794031	-0.343151	0.087245	0.005168
FIT2 - YOR382W	FIT2 - YOR382W	1	0.106025	0.223094	0.417821	0.057803	-0.36518	-0.245299	-0.704028	0.299214	1.0261	0.910246	-0.171594	-0.246034	-0.653296	0.010348	0.043817	0.085701	0.124409	-0.86943	-0.179042	0.434418	-0.137721	0.27806	0.325195	0.812288	0.777115	0.118833	-0.211129	-0.296553	-0.184756	-1.21532	0.503941	-0.206111	-0.090282	-0.420165
SUE1 - YPR151C	SUE1 - YPR151C	1	0.108154	0.226732	0.050971	-0.003834	-0.789948	-0.17697	-0.703275	0.363344	0.948719	0.960158	-0.272326	-0.192086	-1.08875	-0.098421	-0.007893	-0.122815	-0.472209	-1.36851	-0.359292	0.331658	-0.029976	-0.289785	0.489537	0.661424	0.746474	-0.015874	-0.31933	-0.528772	-0.568988	-1.17314	0.502625	-0.373011	-0.090497	-0.577915
SMA2 - YML066C	SMA2 - YML066C	1	0.13342	0.162399	0.129192	-0.198456	-0.579786	-0.409336	-0.723691	0.411386	0.894693	0.960106	-0.053782	-0.153157	-0.860104	-0.013585	0.257876	-0.115625	-0.169445	-1.19451	-0.246206	0.350712	-0.021295	-0.195948	0.298281	0.457844	0.928715	-0.133346	-0.154325	-0.491863	-0.384981	-1.55692	0.727631	-0.707477	-0.22711	-0.635088
SOK2 - YMR016C	SOK2 - YMR016C	1	0.000873	0.139876	0.227911	-0.253814	-1.02209	-0.176488	-0.474568	0.436876	0.832217	0.559607	0.162235	0.044198	-0.589329	0.192808	0.076471	-0.099732	-0.302243	-1.25815	-0.056234	0.149025	0.067566	0.131382	0.779883	0.789609	1.01821	-0.028057	-0.022883	-0.431616	-0.089286	-1.22988	0.290006	-0.337353	-0.059338	0.640413
GAL7 - YBR018C	GAL7 - YBR018C	1	-0.036708	0.012285	-0.109816	0.202271	-0.582241	-0.379783	-0.876779	0.289927	0.928182	0.894866	-0.06229	0.04177	-0.890266	-0.083368	0.087193	-0.001369	-0.037257	-1.30958	-0.193362	0.263165	-0.125825	-0.007571	0.500423	0.728317	0.963386	-0.163685	0.045743	-0.593995	-0.807546	-0.563939	0.267466	-0.51371	-0.381087	-0.000531
SAK1 - YER129W	SAK1 - YER129W	1	0.038716	0.234884	0.00968	-0.209776	-0.238936	-0.215931	-0.494646	0.575536	1.17159	0.616056	0.039656	0.100927	-0.761674	0.066218	0.068425	-0.166441	-0.249576	-1.47178	-0.311871	0.294177	-0.071422	0.078926	0.876745	0.747356	0.986655	0.066359	-0.378443	-0.529728	-0.367293	-0.592684	0.539132	-0.404842	0.083442	0.412555
YIH1 - YCR059C	YIH1 - YCR059C	1	0.095235	0.232559	0.448752	0.095593	-1.10383	-0.294243	-0.159779	0.430186	1.13348	1.14264	-0.130902	-0.175177	-1.01981	0.050966	0.028977	-0.250029	0.054412	-0.998887	-0.154325	0.540031	-0.212386	0.169243	0.292656	0.732562	0.792468	-0.103506	-0.338712	-0.65171	-0.199369	-1.254	0.751676	-0.121186	-0.006708	-0.715067
VBA3 - YCL069W	VBA3 - YCL069W	1	-0.093076	0.103526	-0.136319	-0.176725	-0.891286	-0.327287	-0.498659	0.304922	0.887763	0.471799	-0.130829	-0.02028	-0.607505	0.068073	0.177193	-0.259134	-0.051842	-0.763424	-0.036989	0.367721	-0.093174	0.229385	0.489273	0.742501	0.631234	0.187778	0.028076	-0.507375	-0.221204	-1.12849	0.604674	-0.021129	-0.137238	0.312272
YAR028W - YAR028W	YAR028W - YAR028W	1	0.10374	0.239394	0.091729	-0.124726	-0.631617	-0.436961	-0.486207	0.372354	1.07483	0.856597	-0.085763	-0.197487	-0.814635	-0.006975	0.095036	-0.391247	-0.066361	-0.884337	-0.265034	0.370676	-0.157692	0.042028	0.329848	0.655976	0.683627	-0.249527	-0.508855	-0.677713	-0.616584	-0.980499	0.620242	-0.291008	-0.257651	-0.525458
NFU1 - YKL040C	NFU1 - YKL040C	1	0.067878	-0.011505	0.353837	0.056433	-0.207073	-0.302375	-0.800899	0.199539	0.932597	0.970142	-0.071905	0.032095	-0.670933	-0.102167	0.005435	0.112136	-0.021836	-0.712988	-0.116298	0.269312	0.033917	-0.127168	0.263979	0.41497	0.729661	0.182883	-0.029599	-0.230779	-0.270086	-0.398273	0.249855	-0.482063	-0.216664	-0.236951
YKL023W - YKL023W	YKL023W - YKL023W	1	0.114542	0.15844	0.221699	0.262742	-0.12968	-0.213291	-0.380134	0.206301	0.744202	0.668814	-0.15912	-0.103482	-0.768114	-0.249273	-0.037679	0.165899	0.063825	-0.72702	-0.119055	0.093015	-0.036522	-0.056194	0.665649	0.565467	0.888933	0.098339	0.201923	-0.412464	-0.124631	-0.569399	0.051134	-0.51964	0.215088	-0.087246
YEN1 - YER041W	YEN1 - YER041W	1	0.103664	-0.01911	0.082333	-0.061458	-0.318114	-0.255409	-0.427436	0.081498	0.665175	0.093855	0.007221	-0.097232	-0.391786	-0.120171	0.054042	0.091041	-0.070158	-0.481567	-0.230667	-0.074982	0.186433	0.037718	0.453358	0.501486	0.584745	0.275959	0.347788	-0.201007	-0.152151	-0.528893	-0.043555	-0.617311	-0.110776	-0.349705
YJL119C - YJL119C	YJL119C - YJL119C	1	-0.052122	0.139495	0.125431	0.345331	-0.326738	-0.122311	-0.418441	0.532673	0.770405	0.306871	-0.183121	-0.119438	-0.580635	-0.122997	0.016827	0.028547	-0.117995	-0.714649	-0.047818	0.113643	-0.039812	-0.103371	0.505089	0.406891	0.55888	0.1124	0.163074	-0.260474	0.208593	-0.647757	0.103491	-0.392918	0.057032	-0.237221
YPL245W - YPL245W	YPL245W - YPL245W	1	0.020793	0.091601	0.141626	-0.158537	-0.54219	-0.391093	-0.217051	0.225224	0.765335	0.672504	-0.298298	-0.248813	-0.72248	-0.079584	0.018758	-0.176531	-0.184927	-0.759905	-0.294376	0.387242	-0.07265	-0.131428	0.105189	0.573159	0.660608	0.209379	-0.153849	-0.321602	-0.013808	-0.60633	0.31194	-0.51096	-0.110023	-0.106654
ATF1 - YOR377W	ATF1 - YOR377W	1	0.069163	0.127632	0.096942	-0.285419	-0.392849	-0.339172	-0.543505	0.215263	0.799825	0.786138	-0.115237	-0.118395	-0.647723	-0.070313	0.153519	0.131393	0.024434	-0.455789	-0.190908	0.110573	0.070815	0.030961	0.297866	0.678133	0.768987	-0.017428	0.017137	-0.422245	0.000414	-0.559408	0.109384	-0.371922	-0.413	0.054573
CRH1 - YGR189C	CRH1 - YGR189C	1	0.081163	-0.023516	0.15115	0.027467	-0.283361	-0.223634	-0.372106	0.234899	0.396033	0.611837	-0.269988	-0.009433	-0.718865	-0.133445	-0.170539	0.076042	-0.067281	-0.720571	-0.146471	0.148703	-0.012638	-0.032009	0.371084	0.54476	0.358076	-0.003862	-0.059298	-0.224681	0.191202	-0.699508	0.032209	-0.348206	-0.202895	-0.280507
FOX2 - YKR009C	FOX2 - YKR009C	1	0.188332	0.006685	-0.015692	0.218598	0.002203	-0.003023	-0.280099	0.420469	0.665867	0.492099	0.054864	0.041048	-0.347121	-0.182774	-0.267697	0.128276	-0.030353	-0.612631	-0.33193	-0.026992	0.211209	-0.18447	0.40243	0.583096	0.677039	0.199728	0.503452	-0.112271	0.077385	-0.364299	0.417136	-0.255518	-0.210372	-0.665608
SAY1 - YGR263C	SAY1 - YGR263C	1	0.166019	0.14007	-0.054629	0.132087	-0.42942	-0.236125	-0.544091	0.427131	0.948544	1.05869	-0.311413	-0.112904	-0.823461	-0.274209	-0.161592	0.095557	-0.356155	-0.900865	-0.191925	0.34097	0.021865	-0.035783	0.411457	0.674627	0.781903	-0.13836	-0.177265	-0.323163	-0.276483	-0.671394	0.694814	-0.328026	-0.014202	-1.12794
YLL047W - YLL047W	YLL047W - YLL047W	1	0.009281	-0.018232	-0.039583	0.075514	-0.578468	-0.236336	-0.678755	0.324198	0.968562	0.801185	-0.060897	-0.064607	-0.615545	0.036735	0.025518	-0.170392	-0.102958	-1.08673	-0.07597	0.400649	0.033232	0.09245	0.373981	0.83249	0.835369	-0.14343	-0.080903	-0.553979	-0.128102	-1.02322	0.706125	-0.414004	0.046984	-0.399382
NAP1 - YKR048C	NAP1 - YKR048C	1	0.246683	0.083351	0.104655	0.149069	-0.544947	-0.25399	-0.479408	0.519076	1.02498	0.737294	0.018015	-0.016207	-0.81121	-0.087692	0.063746	-0.074662	-0.293555	-1.11447	-0.111301	0.223678	0.095606	-0.07528	0.692099	0.964444	0.998543	-0.072768	0.028011	-0.412244	-0.430235	-0.814059	0.670077	-0.487304	-0.310543	-0.49051
CHA1 - YCL064C	CHA1 - YCL064C	1	-0.047643	0.023343	-0.087618	-0.094016	-0.173227	-0.358256	-0.397531	0.344877	0.941969	0.278762	0.031125	0.07076	-0.595024	0.025503	0.179845	-0.181366	-0.037468	-0.510393	0.087219	0.594532	0.056802	0.161129	0.577943	0.703365	0.861508	-0.125395	0.308925	-0.537087	-0.385805	-0.507855	0.457318	-0.518843	-0.099168	-0.354866
MGA1 - YGR249W	MGA1 - YGR249W	1	0.106558	-0.068723	-0.109204	0.178425	-0.434292	-0.262583	-0.533522	0.217001	0.609371	0.536318	0.085612	0.110552	-0.363391	-0.050342	0.022516	-0.079895	-0.052639	-0.497943	-0.108996	0.339692	0.057932	0.095195	0.417753	0.666149	0.594424	-0.026312	0.037362	-0.167498	-0.012812	-0.579072	0.256189	-0.279885	-0.236825	-0.606425
DPH2 - YKL191W	DPH2 - YKL191W	1	0.111567	0.074772	0.100926	0.302497	-0.274234	-0.314149	-0.507087	0.030434	0.669932	0.896263	-0.214985	-0.182016	-0.478933	-0.039414	0.07711	-0.048062	-0.13021	-0.243846	-0.096426	0.15468	-0.342781	0.166758	0.194562	0.197794	0.639989	-0.01739	0.241577	-0.082502	0.105074	-0.679187	-0.04005	-0.472428	-0.67366	-1.16687
YDL218W - YDL218W	YDL218W - YDL218W	1	0.012002	-0.160174	0.075356	-0.049722	-0.475185	-0.417699	-0.658193	0.139366	0.810913	0.785555	-0.193575	-0.247391	-0.656305	-0.118684	0.061617	-0.168431	-0.212155	-0.754264	-0.342422	0.302423	-0.044685	-0.011447	0.37601	0.563229	0.869374	0.158897	-0.137863	-0.245059	-0.433922	-0.979889	0.490139	-0.42725	-0.497546	-1.72529
HRT3 - YLR097C	HRT3 - YLR097C	1	-0.061947	-0.014269	0.091656	0.14822	-0.271037	-0.204549	-0.446314	0.239198	0.481947	0.56894	-0.372347	-0.148242	-0.720978	-0.194089	-0.191296	0.037548	-0.241801	-0.653652	-0.27926	-0.350037	-0.311034	-0.235712	-0.312846	0.192903	0.507588	-0.334955	-0.02362	-0.171834	-0.08713	-1.07878	-0.006691	-1.09038	-0.05288	-0.396601
HMF1 - YER057C	HMF1 - YER057C	1	0.064562	0.127168	-0.047074	-0.55591	-0.388909	-0.214451	-0.723714	-0.084075	0.210071	0.150462	-0.195616	-0.173114	-0.536557	-0.189092	-0.560683	0.032838	-0.157307	-1.14176	-0.155392	0.037867	-0.45637	-0.143971	0.486234	0.199234	0.646997	-0.014284	-0.035004	-0.834162	-0.769501	-1.11046	-0.306003	-1.23131	-0.981703	-0.859899
HEM25 - YDL119C	HEM25 - YDL119C	1	-0.048059	0.174784	-1.14192	-2.37401	-0.919823	-0.492448	-1.19554	0.019129	1.51414	1.43786	-1.32876	-0.855448	-2.29968	-1.04092	-0.495641	-1.9053	-2.57262	-3.10133	-2.75377	-2.60845	-1.805	-0.55056	-2.54561	-0.273961	-1.26546	-1.0316	-1.10324	-1.15987	-2.06204	-2.37176	-1.42946	-1.86764	0.093941	-2.27969
TDA5 - YLR426W	TDA5 - YLR426W	1	0.191743	-0.031046	-2.13505	-2.04595	1.05254	0.263925	-0.05421	0.214464	0.34093	0.621979	0.043476	-0.047229	-3.8175	0.267279	-0.274789	-1.6344	-0.159671	-1.26792	-0.335948	-0.340889	-3.02145	-2.23356	-3.6492	-1.17654	-0.403336	-0.545067	0.172047	-0.403125	-2.09107	-1.82782	-0.3312	-1.78231	-1.12437	-1.16036
SSO2 - YMR183C	SSO2 - YMR183C	1	-0.360899	0.149135	0.129723	-0.331507	0.066449	-1.53009	-2.82009	0.395316	0.102251	0.31965	-0.149379	0.315026	-1.7305	-1.29277	-0.5063	-1.64241	-1.15902	-2.06891	0.29834	-1.29671	-1.49765	-3.92247	0.770738	-0.610677	-0.966864	-1.11697	-0.665076	-2.88069	-2.96417	-2.28007	-1.68167	-1.01123	-0.128848	1.19026
POT1 - YIL160C	POT1 - YIL160C	1	-0.014476	0.12255	0.30089	-0.668133	-0.076813	0.225572	-0.577628	-0.625622	-0.058079	0.375671	-0.047562	-0.204457	-0.437172	0.159527	-0.404508	-0.598402	-2.7537	-4.58316	-4.3778	-4.59819	-1.77205	-1.90037	-1.08662	-2.16046	-1.90617	-0.436888	-0.326268	-2.77373	-4.78966	-4.0107	0.296094	-2.33955	-0.001405	-2.23176
CLB2 - YPR119W	CLB2 - YPR119W	1	-0.16876	0.062836	-0.215901	-0.922907	0.166788	0.431741	0.188383	-0.477087	-0.619518	-1.00471	0.251274	-0.288769	-0.602373	0.207398	-0.213071	-0.019914	-0.069155	-0.80163	-1.30024	-3.36511	-1.03814	-1.59082	-1.39497	-1.19457	-1.65799	-0.014294	-0.827806	-2.81022	-4.35656	-2.92357	-0.220043	-0.777572	-1.13807	-1.02781
YML003W - YML003W	YML003W - YML003W	1	-0.226628	0.040679	0.206529	0.083594	0.010189	0.075998	-0.519451	-0.321572	-0.108985	-0.116868	-0.034147	-0.157607	-0.676188	0.131104	-0.677811	-0.696	-2.40556	-3.56558	-2.72263	-2.66234	-0.128424	-0.564948	-0.554593	-1.03209	-1.02538	-0.463442	-0.638164	-1.76853	-3.44264	-2.62888	0.155862	-0.642954	0.460665	0.604818
Cluster_18	Cluster_18	1	0	0	0	0	0	0	0	0	0	0	0	0	0	0	0	0	0	0	0	0	0	0	0	0	0	0	0	0	0	0	0	0	0	0
YIL152W - YIL152W	YIL152W - YIL152W	1	-0.037454	-0.008044	-0.666492	-1.09253	-2.04726	-0.22296	0.412989	0.017167	-0.008585	-0.269664	0.206434	0.080951	0.144577	-3.51242	-1.81307	-0.469555	0.189941	0.127941	0.41228	0.223202	-0.15703	-1.57912	-0.239512	-0.479076	-3.34782	0.215663	-0.277447	-0.391564	-0.102491	0.828297	-0.144948	0.305636	-1.24634	-2.02405
CUP2 - YGL166W	CUP2 - YGL166W	1	0.057503	0.015898	-0.54073	-1.11077	-2.26094	-0.636461	0.058861	0.021017	-0.096432	-0.786269	0.072394	-0.06666	-0.009884	-4.35864	-3.67714	-1.01392	0.158114	-0.292099	-0.115418	-0.601334	-0.010269	-2.31665	-0.181511	0.028077	-3.72309	-0.060987	0.015251	-0.321243	0.318813	-0.102541	-1.58772	-0.822702	-0.449863	0.061269
YGL165C - YGL165C	YGL165C - YGL165C	1	0.027409	-0.001679	-0.440323	-1.25464	-2.30088	-0.295915	0.113615	0.219538	-0.072658	-0.842614	-0.065732	-0.11724	0.129136	-5.48521	-4.48644	-0.958799	-0.054853	-0.082214	-0.26723	-0.372517	0.019031	-3.16668	0.020367	0.177261	-4.10974	-0.058523	-0.452838	-0.251851	0.110369	0.190801	-1.67081	-0.714285	-0.194224	-0.618364
Cluster_19	Cluster_19	1	0	0	0	0	0	0	0	0	0	0	0	0	0	0	0	0	0	0	0	0	0	0	0	0	0	0	0	0	0	0	0	0	0	0
DBF2 - YGR092W	DBF2 - YGR092W	1	-0.139671	-0.297394	0.075281	-0.423422	1.58528	0.322822	-2.19419	-1.12203	-0.751154	1.32368	0.91665	0.335736	0.662874	2.92536	-0.365527	0.675702	0.210702	0.056078	0.764635	0.95717	-0.395281	-0.311157	0.078208	-0.333825	0	-0.333764	-0.148908	0	-1.36404	-0.695832	-1.41533	-0.8926	-0.780275	0.50868
YNL171C - YNL171C	YNL171C - YNL171C	1	-0.099788	0.399771	-0.340062	-0.697538	0.036241	0.514087	-0.451861	-0.144138	-0.485414	0	-0.086222	-0.125808	1.57779	0.163301	-0.29724	0.289395	0.622219	0.309414	-0.292619	-0.91265	0.179921	-0.155538	0	-0.266267	0	1.99641	0.934449	-0.63142	-0.409872	-0.240396	-0.697617	-1.06984	2.076	0.735955
TIM18 - YOR297C	TIM18 - YOR297C	1	0.230606	0.433598	0.022373	-0.84467	-0.25699	-0.376874	0.011273	-0.287719	-0.63934	-1.44699	0.089953	-0.587963	0.952439	-0.323218	-0.924318	0.395699	1.00195	1.38213	0.330995	1.28402	-0.686798	-0.204258	0.230007	0.18472	-0.447531	0.308004	-0.261652	0.197718	-0.531405	-2.81668	-0.937028	-0.651771	-0.264757	2.06279
VPS51 - YKR020W	VPS51 - YKR020W	1	-1.15448	-1.12362	-0.578072	1.74104	-0.701962	-0.029507	-0.256333	-1.29105	-0.806822	1.37004	0.364667	-0.640918	0.217017	-0.178318	0.114688	-0.189069	0	-1.1513	0	-0.560563	-0.706925	0.577796	0.31343	-0.378464	-0.29791	0.253207	-0.054725	-0.046923	0.468065	-0.573059	0	-0.166813	2.09282	-0.51467
TYR1 - YBR166C	TYR1 - YBR166C	1	0.070379	-0.807143	0.050327	-0.397194	-1.70982	-1.58475	-0.485668	-1.04533	-0.063506	-1.09478	0.270397	0.735638	0.372643	-0.878936	0.565907	1.05015	0.823082	-0.550746	-0.030038	-0.472405	0.664486	-0.262587	0	0.305348	-0.118094	-0.207617	0.509409	-0.453263	-0.691534	0	0.610734	0	-0.054127	0
LSM1 - YJL124C	LSM1 - YJL124C	1	0.287481	0.539173	0.58295	0.127724	0.359491	0.232529	-0.315033	-1.60228	-1.40847	-1.87836	0.267693	-0.482352	0.029887	0.300693	-0.676955	-0.225415	0.028518	-0.219089	-0.481349	-1.33853	-0.837013	-0.636383	-1.53236	-0.261932	-0.313	-0.363116	-0.710938	-0.767483	-0.786388	-1.26116	-1.33609	0.378596	-0.690922	-2.35854
VAM3 - YOR106W	VAM3 - YOR106W	1	0.173552	0.288158	0.320744	0.38389	-0.055232	0.072548	0.48522	0.419206	0.816843	-0.319971	0.251933	0.108441	-0.449149	-1.0014	-0.343848	-0.352612	0.572465	0.933406	0.254932	0.165141	-1.51334	-0.315554	-0.841962	1.99334	1.05855	-0.426336	-0.736416	-0.221932	-0.422149	-0.530457	-0.668291	-1.55016	0.524173	-0.561149
UBC8 - YEL012W	UBC8 - YEL012W	1	0.055849	-0.165512	-0.008466	-0.370012	-0.163652	-0.390306	0.142366	-0.660924	-0.910749	-0.662525	-0.076336	-0.034995	0.301922	0.280277	0.414974	-0.888623	-0.119698	-0.90839	-1.04478	-1.42576	-1.32567	-1.13731	-0.939084	0.005463	-0.496793	-0.064715	-0.433408	-0.620955	-1.39821	-1.60913	-0.409557	-1.07099	-0.666073	-1.01386
PSY4 - YBL046W	PSY4 - YBL046W	1	-0.005942	-0.089995	0.035859	-0.722234	0.066017	-0.185059	0.165715	-0.532056	-0.295478	-0.667518	-0.223616	-0.141509	-0.392588	-0.276702	-0.375308	-1.0646	0.013103	-0.386348	-0.961344	-1.16342	-1.67952	-0.832506	-1.37091	-0.283344	-0.29079	-0.593805	-0.979986	0.160282	-0.052246	-1.25188	-0.635838	-1.01354	-0.023753	0.124122
YHR127W - YHR127W	YHR127W - YHR127W	1	0.123553	-0.162973	-0.019777	-0.307448	0.077867	-0.250972	-0.30321	-0.468742	-0.185188	0.019962	-0.091969	0.000503	0.010011	-0.045849	-0.2048	-0.796719	-0.121996	-0.428524	-0.822253	-0.9931	-1.12517	-0.818366	-1.34555	0.140394	0.077736	-0.082497	-0.795059	0.226885	0.266649	-0.55683	-0.335936	-0.638899	0.144982	0.190659
ASF1 - YJL115W	ASF1 - YJL115W	1	-0.194966	0.226676	0.291675	0.591157	-0.405572	0.090696	0.327036	-0.580439	-0.177616	0	-0.371069	0.543608	-1.198	-0.4539	0.42435	0.801018	0.602246	1.29396	0.411255	-0.490688	0.11403	-0.198543	-1.15724	-0.551262	-0.404031	0.358423	-0.211091	0.469666	0.508365	-0.129041	-0.290742	-0.549461	0.573526	0.928828
AVT3 - YKL146W	AVT3 - YKL146W	1	-0.23726	0.013326	0.063196	-0.781645	0.023971	-0.328333	-0.98973	-0.762683	-1.1894	-0.555757	0.135978	0.147033	0.819546	0.248127	-0.480138	-0.14088	0.113631	0.678109	-0.069259	-0.301147	0.720408	1.16946	0.70482	1.05232	0.66196	0.168974	-0.095236	-0.423026	-2.45117	0.156619	0.035654	0.416524	-0.823403	-0.787242
YER156C - YER156C	YER156C - YER156C	1	-0.71805	0.459295	0.263243	0.202637	0.317277	-0.016933	0.250984	-1.35399	-2.45181	-0.191296	-0.054235	-0.009089	0.743062	0.774485	-0.57646	-0.1718	-0.377924	-0.051759	-0.679192	-0.575637	0.789039	1.49683	1.03478	1.19843	0.095954	-0.164204	-0.034077	0.046663	-0.85272	0.294221	0.135285	-0.248422	0.608469	0.29455
CUE3 - YGL110C	CUE3 - YGL110C	1	0.318986	0.295946	0.176057	0.489359	0.024963	-0.064123	0.595079	-0.546059	0.545516	0.466607	-0.403622	-0.026651	-1.03562	-0.96198	-0.859782	-0.412155	-0.044006	-0.182142	-1.0248	-0.980237	-1.09933	-0.318471	-0.651391	1.21129	1.50039	-0.381185	0.138018	0.350237	1.13213	-1.05135	-1.79548	-2.18301	0.023336	-0.527624
NQM1 - YGR043C	NQM1 - YGR043C	1	0	0	0	0.059796	0	0	-0.221681	0.130486	0.013884	0	-0.290304	0.215091	0.360968	0.404908	-0.854276	-1.0965	-0.903624	0.492246	0	0.69301	0.307411	0.02321	1.075	0.629454	0	0	-0.52526	0	0	0	-0.05516	0.458715	0.722013	0
HIR2 - YOR038C	HIR2 - YOR038C	1	-0.060324	0.025146	-0.183629	-0.401372	0.331287	0.380343	0.330183	-1.13451	-1.53744	-0.789623	0.166994	0.312766	-0.034823	0.265483	-0.079861	0.267407	0.72094	0.892696	0.403644	-1.356	0.747399	0.628209	-0.960977	-1.84791	-1.67628	0.800149	0.856888	0.394562	0.380333	-0.462791	-0.711827	-0.05359	0.197523	0.148921
MSN5 - YDR335W	MSN5 - YDR335W	1	0.070779	0.103199	0.308913	0.896842	0.351693	0.150794	0.476508	0.049961	0.156564	0.16104	-0.146686	0.284021	-0.815829	-0.787057	-0.821096	0.515639	0.280261	0.930608	-0.384533	-0.169577	0.054061	-0.129073	0.482844	0.076474	-0.303421	-0.449243	0.836198	-0.59096	-0.786522	-1.04294	-0.350003	-0.281522	1.02707	-0.48303
SNG1 - YGR197C	SNG1 - YGR197C	1	-0.082866	-0.139555	-0.081464	0.174819	0.284003	0.197866	0.484659	-0.17926	-0.093041	-0.35544	-0.255962	-0.168387	-0.313077	-0.516734	-3.91003	-1.08513	-0.010977	-0.540706	-0.174558	-0.045451	-0.369921	-0.953645	-0.314664	-0.321546	-0.207476	-0.923553	-0.205465	0.049942	0.065944	-0.268186	-0.769099	-0.378424	-0.511483	-0.276088
SGF29 - YCL010C	SGF29 - YCL010C	1	0.247456	0.137147	0.4238	0.359839	-0.390808	-0.268642	0.537197	-0.489411	-0.964503	0.21057	-0.328087	-0.390163	-0.880986	-0.499674	-0.909211	-0.49247	-0.089742	-0.995852	-0.391274	-1.69988	0.034659	-0.138076	-1.0427	-1.08557	-1.73593	-0.791896	-0.614596	0.028258	-0.967466	-0.962328	-0.718885	-0.202308	-0.320392	-1.86912
YBR209W - YBR209W	YBR209W - YBR209W	1	-0.079509	0.076238	-0.277449	-0.535923	-0.003935	0.017602	0.048459	-0.396316	-0.73671	-1.20543	-0.490877	-0.360185	-0.397098	-0.993797	-1.07896	-0.116656	-0.426709	-0.523422	-0.479802	-1.12421	-0.480042	-0.950773	-0.576464	-0.699469	-0.879847	-0.414939	-0.369201	-0.497476	-0.692003	-0.771211	-1.53426	-1.50803	-0.74832	-1.7091
ATP10 - YLR393W	ATP10 - YLR393W	1	0.021981	0.205961	-0.172509	-0.294785	-0.344775	0.102978	0.326338	-0.108936	0.899885	-0.396453	0.063089	0.623324	0.549619	0.38249	0.375953	0.671304	0.916338	0.93351	0.617335	1.06857	-1.30976	-0.028712	0.70304	0.557412	-0.099534	0.381838	0.781923	-0.496905	-0.679573	-0.528081	-0.30429	-0.397976	-1.03964	-0.288921
AEP2 - YMR282C	AEP2 - YMR282C	1	-0.016062	-0.233728	-0.41784	-0.150096	-0.27358	0.1301	0.845139	0.034706	0.24018	-0.588135	0.035157	0.32708	0.28432	0.315318	0.730082	0.601639	0.456717	0.982559	0.525772	0.968614	-1.24431	0.056178	0.116927	-0.017299	0.39063	0.256017	0.126886	-1.55064	-1.28695	-0.503312	-0.445933	-0.32838	-0.746772	-0.124824
ATP23 - YNR020C	ATP23 - YNR020C	1	-0.106475	0.047407	-0.331235	-0.531734	0.028213	0.51362	0.545532	0.106768	0.143046	-0.391763	-0.10629	-0.002593	0.241967	0.065797	0.042068	0.795427	0.633297	1.02094	0.220396	1.2005	-1.48202	-0.162543	0.157435	0.440587	0.425059	0.247826	0.782272	-1.02589	-0.727155	-1.40322	0.119558	-0.498979	-1.38653	-0.412535
EMI1 - YDR512C	EMI1 - YDR512C	1	-0.181726	-0.026928	-0.392694	-0.150226	0.195287	0.106899	0.482558	-0.033379	0.349966	-0.610736	0.00103	-0.5837	-0.209499	0.23721	0.238492	0.544369	0.871724	0.925937	0.151066	0.868018	-2.11773	-0.262481	-0.172721	-0.039591	0.404345	0.252013	0.296331	-0.644066	-0.967592	-0.752126	0.067762	-0.330851	-2.08319	-0.341497
YPR147C - YPR147C	YPR147C - YPR147C	1	0.922135	0.643132	-0.184739	0.423743	-0.078013	0.356536	0.204419	0.583745	0.702998	0	0	-0.245732	0	-0.560535	-0.20779	0.561019	-0.257139	-0.181337	0	-0.078876	-0.289429	0	0	-0.111933	-0.225929	-0.436468	0.133671	1.06519	0.722377	0.151593	0	0	0.062341	1.39354
YOR302W - YOR302W	YOR302W - YOR302W	1	-0.746549	0	-0.087015	0.520858	-0.362484	0	0.240473	0	0.363086	0	-0.21606	-0.628216	-0.305699	0.145706	0	0	0	0.492246	-1.14633	0.371301	0.460555	0.287891	0.044397	0.29612	0.254657	0	0.046375	-0.732236	-0.372342	0.288915	0	0	0.571371	0.298822
NUP188 - YML103C	NUP188 - YML103C	1	0.120663	0.106013	0.054214	0.226036	0.42569	-0.069815	0.830301	-0.406935	-1.02334	-0.355752	-0.082601	-0.052046	0.492247	-0.380784	-0.988692	-0.149607	0.414505	1.15125	-0.18825	-0.826054	0.801418	0.688491	0.964519	0.588396	0.501925	-0.236989	-0.036962	1.15761	0.580961	-0.050657	-1.30526	-0.803592	0.119614	-1.82458
PAC2 - YER007W	PAC2 - YER007W	1	-3.61298	0.008619	0.21826	0.131263	0.084171	-0.302857	0.029063	-0.065173	-0.138052	0.04939	-0.221732	-0.025515	-0.086497	-0.328442	-0.132822	-0.124261	-0.217203	-0.151776	-0.25914	-0.368508	-0.177306	-0.257148	-0.016716	-0.141346	0.050181	-0.071645	0.088782	0.191928	0.306505	-0.523479	-0.411602	-0.18493	0.067614	0.637314
ADE6 - YGR061C	ADE6 - YGR061C	1	0.23654	-0.135787	-0.275525	0.69231	0.156885	-0.058696	-0.140561	-0.230183	0.220387	-0.54254	0.458058	-0.16916	0.332275	0.202682	0.213594	0.271435	-0.198364	-0.828092	0.234796	0.103403	0.543323	0.469668	0.662227	0.690035	1.09605	0.263529	0.162261	-0.014795	0.581138	0.283952	0.017761	0.215253	-0.010856	-0.915353
THR1 - YHR025W	THR1 - YHR025W	1	-0.027441	0.046075	-0.10018	-0.269966	-0.959443	-0.361964	-0.910033	-0.142156	0.174538	-1.16674	-0.006922	0.003253	-0.062307	-0.396888	-1.19238	0.588179	0.161813	0.822118	0.118362	-1.84304	-0.413881	0.012954	-0.222553	0.827215	0.511708	0.005291	0.0717	-0.03093	0.122635	0.128193	-0.754165	-0.414277	0.360248	1.14523
CMC1 - YKL137W	CMC1 - YKL137W	1	0	0	0	0	0	0.016395	0	-0.119926	0	0	0	0	0	0	0	0	0	0	0	0	0	1.74541	0	0	0	0	0	0	0	0	0	0	0.951132	0
SVP26 - YHR181W	SVP26 - YHR181W	1	0.115789	0.124029	0.287918	0.191335	0.187144	-0.051256	-0.242008	-0.501538	-0.960626	-0.113521	-0.094226	0.009125	0.525885	-0.371227	-0.451336	-0.12812	0.266281	1.17779	-0.46961	-0.97994	0.638312	-0.23427	0.004595	0.222336	-0.140313	0.265917	-0.547369	-0.389491	-0.926235	-0.077958	-0.243715	-0.662696	-0.130484	-0.18061
YHP1 - YDR451C	YHP1 - YDR451C	1	-0.071813	0.248591	-0.090705	-0.306284	0.113262	-0.507006	-0.923903	-1.24211	-1.41513	-0.745636	-0.09438	-0.459412	0.484623	-0.148871	-0.392817	0.298905	0.03429	0.85174	-0.378834	-0.566812	0.225411	0.124111	0.275539	0.523376	0.028505	0.008551	-0.409349	-0.735799	-1.39581	-0.358367	-0.733357	-0.546419	-1.05739	-1.29926
YDR048C - YDR048C	YDR048C - YDR048C	1	0.052614	-0.113464	0.007145	0.184768	-1.11043	-0.339969	-2.67917	0.129234	-0.068686	-0.002093	-0.014422	-0.111335	-0.127973	-0.631473	-0.708661	0.158987	-0.243741	-0.56266	-0.043591	0.158205	-0.271802	-0.127086	-0.096678	-0.374848	0.07291	-0.510627	0.145141	0.029845	-0.241841	-0.065878	-0.283965	-0.305849	-0.018817	-0.324352
GPA2 - YER020W	GPA2 - YER020W	1	0.135777	-0.117948	0.101391	-0.066241	-0.147224	-0.213132	0.365696	0.390048	0.342909	0.102786	-0.257132	0.561648	0.050686	-0.961456	-0.152429	0.066212	-0.008879	0.783979	-0.255093	-0.038922	0.002588	-0.021209	0.338463	0.533796	0.365349	-0.049804	0.228385	0.660192	1.02995	1.08538	-1.61946	-0.358467	-0.037438	-0.777154
IDP2 - YLR174W	IDP2 - YLR174W	1	0.091721	-0.011769	-0.089116	0.065065	-0.219562	-0.359828	-0.126619	-0.395095	-0.300049	-0.034159	0.133153	0.085601	-0.226061	-0.171144	-0.539247	-0.035198	-0.196224	-0.097916	-0.09945	0.034794	-0.268422	-0.388697	-0.567036	0.068459	0.204224	-0.390862	0.243126	-0.231676	-0.214759	-1.04202	-0.720218	-1.07461	-0.062607	-2.28734
PAC11 - YDR488C	PAC11 - YDR488C	1	-0.01929	0.018624	0.081763	0.122346	0.335475	0.120332	-0.606384	0.007951	0.22585	-0.128163	0.037476	-0.064599	0.102495	0.144175	-0.276805	-0.018303	-0.254603	0.257868	-0.241773	-0.56503	0.222649	0.212821	-0.554211	-0.119866	0.259804	-0.288122	-0.065422	-0.506474	-0.724327	-1.44927	-0.345043	-0.200189	-0.025854	-1.84804
DFG16 - YOR030W	DFG16 - YOR030W	1	-0.157273	-0.498297	-0.518895	-0.363077	-0.301194	-0.543256	0.092643	0.110131	0.520883	-1.05109	-0.065897	-0.108862	-0.631752	-0.257065	-0.273804	0.216508	-0.259914	-0.161248	-0.712222	0.346659	-0.348661	-0.666929	-0.076032	0.196704	0.361866	-1.01041	-1.04273	0.015922	-0.614951	-0.592665	-0.093401	0.04626	-0.941909	-0.720648
KRE1 - YNL322C	KRE1 - YNL322C	1	0.025428	0.090931	0.577226	0.465611	0.186518	0.205744	0.137614	0.295909	0.209531	-0.605947	-0.383344	0.078149	-0.049808	-0.56087	-1.11026	-0.418826	-0.475531	-0.318278	-1.53167	-0.147668	-0.093431	-0.14522	0.614321	0.851297	0.872689	-0.437272	-0.28188	0.445769	0.142149	-0.206563	0.405927	-0.52277	-0.23478	-0.678964
VAM7 - YGL212W	VAM7 - YGL212W	1	-0.07696	0.283211	-0.052448	0.754543	-0.083018	-0.346043	-0.046003	0.213571	0.473801	-0.248197	0.037872	0.031764	-0.703508	-0.88612	-0.75081	-0.020822	0.283931	1.10577	0.432078	0.409158	-0.20523	0.002035	0.162302	1.21847	0.405603	-0.960973	-0.487484	0.160514	-0.424873	-0.749401	-1.02736	-0.79167	0.9752	-0.171843
CSC1 - YLR241W	CSC1 - YLR241W	1	0.017107	-0.069283	0.002076	0.098116	0.095733	0.065417	0.185484	-0.100182	-0.248981	-0.840935	0.216002	0.067013	0.178739	-0.300621	-0.561521	0.759089	0.373095	0.827457	-0.354541	0.127109	-0.587821	-0.09775	0.169234	0.788264	0.835513	-0.574648	0.525736	-0.395636	-1.2824	-0.472995	0.003974	-0.303508	0.539023	-0.554328
LDB18 - YLL049W	LDB18 - YLL049W	1	-0.109166	-0.39412	-0.264913	0.033668	0.654779	0.605991	0.203887	-0.087399	0.300423	-0.085553	0.043479	-0.043983	-0.075017	0.607159	-0.763876	-0.186961	0.012251	0.428832	-0.150091	-0.249108	0.261845	0.66779	0.120184	0.22924	0.820579	-0.163333	-0.070465	-0.49331	-0.303787	-1.00406	-0.170466	0.187494	-0.660092	-0.757569
SNX41 - YDR425W	SNX41 - YDR425W	1	-0.134903	-0.233613	-0.534282	-0.062533	0.144941	0.090213	0.297706	-0.104975	-0.184418	-0.228181	0.044792	-0.144229	-0.198597	-0.397406	-0.764964	-0.174547	-0.206678	0.904563	-0.146476	0.590822	0.784288	0.456177	0.52964	0.4488	0.646603	-0.186627	-2.00901	-0.26642	0.010534	-1.11873	-0.093633	-0.525082	-0.303817	-0.077733
YKR051W - YKR051W	YKR051W - YKR051W	1	-0.20612	-0.35611	-0.622883	0.176883	0.223	0.170252	0.284835	-0.104839	-0.334932	-0.23566	0.010427	-0.211615	-0.116648	0.096724	-0.729631	-0.059943	-0.02737	0.943104	-0.304015	-0.093333	0.944628	0.690998	0.825819	0.261218	0.55983	-0.027817	-1.10096	-0.419145	0.276309	-0.689253	-0.178499	-0.844831	-0.283302	-0.78319
TPS1 - YBR126C	TPS1 - YBR126C	1	-0.137431	0.014164	0.469687	0.71399	0.663993	0.304427	0.160991	-0.242311	0.04713	0.210236	-0.557096	0.082715	-1.52449	-0.53448	-0.526887	0.646377	0.921501	1.27971	-0.40319	0.605322	0.164894	0.124567	0.195993	0.405551	-0.1301	0.008252	-0.456601	0.17731	-0.136266	-1.50133	-0.839353	-1.60732	-0.38242	0.086406
HOS4 - YIL112W	HOS4 - YIL112W	1	0.201977	0.36612	0.300952	0.068931	0.240455	-0.571672	-0.16062	-0.087303	0.423808	-0.147264	-0.501712	-0.030853	-1.11479	-0.466454	-0.6177	0.013833	0.37613	0.494241	-0.597966	-0.246543	-0.305378	-0.295361	-0.0962	0.3004	0.759558	-0.277086	-0.331352	-0.161124	0.120436	-1.10608	-1.22125	-2.02374	-0.518119	0.037417
YJL169W - YJL169W	YJL169W - YJL169W	1	0.394268	0.072203	0.195361	0.158378	0.389284	-0.159694	0.556681	-0.227365	-0.393457	-0.881505	-0.463294	-0.250251	0.011992	-0.399207	-0.299117	0.449942	0.20325	1.27968	-0.086081	0.067297	-0.496867	-0.005845	-0.162927	-0.269726	-0.502655	0.18851	-0.269603	-0.015363	-0.201045	-0.44107	-1.52738	-1.73119	0.029658	1.09031
YMR075C-A - YMR075C-A	YMR075C-A - YMR075C-A	1	0.275179	0.08412	0.20862	0.309988	0.181627	0.190812	0.311177	0.218469	0.112192	-0.47959	-0.154951	0.059532	-0.125707	-0.210855	-0.558344	0.215409	0.158467	0.822702	-0.17609	-0.037168	-0.170233	0.072825	-0.078327	-0.15716	-0.446852	0.238972	0.067475	-0.221674	-0.187733	-0.441809	-1.0301	-1.89188	-0.058079	0.936822
NGL1 - YOL042W	NGL1 - YOL042W	1	-0.030913	-0.203519	0.143353	0.094048	-0.21243	-0.137468	0.014911	0.068393	-0.229756	0.516943	-0.338257	0.146442	-0.367467	-0.125938	-0.798672	-0.634876	-0.497745	-0.543214	-1.06125	-0.387584	0.110245	-0.118116	0.207794	-0.195415	-0.219317	-0.12967	-0.297854	0.060906	-0.023614	-0.987575	-0.665425	-0.650089	0.236879	0.629263
TRS33 - YOR115C	TRS33 - YOR115C	1	-0.161976	0.043908	-0.009519	0.072422	-0.22503	0.005337	0.107816	-0.114904	0.114402	0.432154	0.154168	0.034644	-0.774445	-0.169214	-0.44106	0.156957	-0.352592	-0.656684	-1.07648	0.126141	-0.013253	0.198261	0.390391	0.052246	0.260115	-0.391088	0.053035	0.09615	-0.291936	-0.777723	-0.16781	-2.129	0.237554	-0.174311
YMR102C - YMR102C	YMR102C - YMR102C	1	0.000324	0.110029	0.09799	0.353945	0.189366	0.066186	0.09556	0.223792	0.240567	0.465108	-0.008638	-0.102276	-0.402321	-0.416587	-0.708124	-0.293822	-0.542744	-1.45473	-0.086853	0.023891	0.008096	-0.396535	0.078128	-0.097813	-0.327112	-0.2886	-0.169842	0.333928	0.11851	0.442739	-0.294093	-0.408053	-0.963332	-1.50243
URE2 - YNL229C	URE2 - YNL229C	1	-0.003139	0.203941	0.724992	1.1092	-0.145396	0.118815	-0.349022	-1.20712	-0.140749	0.21474	-0.105876	-0.285582	-0.324919	0.082859	-0.33313	-0.056968	-0.217703	-0.131924	-0.159112	0.319746	0.463537	0.508297	0.902908	0.671069	0.841313	-0.349088	-0.372196	-0.342038	-0.316652	-0.197199	0.025106	-0.212811	0.512921	0.229316
STP1 - YDR463W	STP1 - YDR463W	1	-0.029488	0.277543	-0.089515	0.793043	-0.898877	0.133828	-0.375103	-0.203962	-0.000684	0.23283	0.242102	-0.055161	0.261633	0.332919	-0.080565	-0.541948	-0.880942	-0.524748	0.270461	0.148284	0.419314	0.557924	0.013686	0.44516	0.006305	-0.012687	0.074601	0.073458	0.011813	0.094218	0.183188	0.369152	0.196092	0.098382
ADY2 - YCR010C	ADY2 - YCR010C	1	0.222826	0.436966	0.354958	0.608604	0.157819	0.085606	0.060272	-0.028469	-0.115157	0.127007	-0.208771	-0.213412	-0.369881	-0.556202	-0.48982	-0.963082	-0.619984	-1.47334	-0.826049	-1.2477	0.084571	-0.245761	-0.250062	0.009309	0.322879	-0.333946	-0.028571	-0.013394	0.040993	-0.314066	-0.408705	-0.241521	0.54419	-0.23244
GRX2 - YDR513W	GRX2 - YDR513W	1	0.041599	0.385441	0.20672	0.125372	0.134793	0.221025	0.226801	-0.104934	-0.004841	0.469542	0.041644	-0.460885	-0.300982	0.043671	-0.05055	-0.463021	-0.212835	-0.790599	-0.725682	-0.649478	-0.662279	-0.640574	-1.06943	0.210864	0.535305	0.339561	-0.995077	0.158797	0.515001	-0.717829	0.000599	-1.03078	0.154301	-0.519097
OAR1 - YKL055C	OAR1 - YKL055C	1	0.282433	0.00628	0.507897	0.920938	0.904101	0.154683	0.133672	-0.152509	0.361972	0.18072	0.148826	0.31406	0.37768	0.106022	0.356438	0.534682	0.034659	0.506313	0.48954	0.951053	-0.750344	0.077963	0.206635	-0.142424	-0.093992	0.36228	0.720859	-0.17128	0.112168	-0.515736	-0.316624	-0.367106	-0.009698	0.041476
YML035C-A - YML035C-A	YML035C-A - YML035C-A	1	0.128281	-0.179694	0.03339	-0.141673	-1.45145	0.246696	0.350621	0.261599	-0.009352	-0.084403	0.110204	0.10869	0.003942	0.070503	-0.080788	0.261773	0.222164	-0.009148	0.209832	-0.639781	-0.107727	0.116351	0.183993	0.119329	0.311706	0.085294	0.019396	-0.224065	-1.16721	-0.149437	0.147672	-0.626833	-0.153396	-0.742712
RAD54 - YGL163C	RAD54 - YGL163C	1	0.097279	-0.065739	-0.202336	0.41718	-1.4733	-0.22275	-0.083001	-0.260201	-0.243818	0	0.161242	0.147512	-0.271373	-0.211885	0.127119	0.046583	-0.025773	0.618731	0.227525	0.196679	0.231008	-0.530474	-0.120557	0.049142	-0.455911	0.28698	0.167587	-0.266882	-1.59145	-1.24227	0.142775	-0.561263	0.342174	0.144595
AUA1 - YFL010W-A	AUA1 - YFL010W-A	1	0.04722	-0.112882	-0.492724	0.138904	0.129892	0.21991	0.054692	-0.095338	0.125517	-0.790433	-0.111241	0.14928	0.433356	0.083465	-0.170796	-0.263975	-0.120053	0.547724	-0.24155	0.157399	0.402762	-0.094656	0.328043	0.383111	0.076468	0.171052	0.679201	-0.182885	0.072632	-0.279493	-0.382099	-0.392198	0.184968	0.051038
ECM27 - YJR106W	ECM27 - YJR106W	1	0.094958	-0.154101	-0.416289	0.08294	0.118415	0.272256	-0.180768	-0.070588	-0.352975	-0.823555	-0.037628	-0.207102	0.135865	-0.146526	-0.329768	-0.183469	-0.106368	0.603151	-0.350068	0.174065	0.037045	-0.005206	0.339361	0.252032	0.085854	-0.014515	-0.152682	0.095445	0.408645	0.010257	-0.292258	-0.623242	-0.130265	0.393977
EAF7 - YNL136W	EAF7 - YNL136W	1	-0.329577	0.029402	-0.094835	-0.190888	0.580625	-1.04574	-1.30769	-0.261259	0.535213	-0.910826	-0.390818	0.12318	0.347646	-0.433158	0.078659	0.405177	0.265845	0.429656	-0.48966	-0.767444	-0.170176	0.223149	0.114576	0.162305	-0.44424	0.432618	0.419525	0.306208	0.006066	-0.086639	0.029075	0.169165	-0.442684	-0.407278
RPL16B - YNL069C	RPL16B - YNL069C	1	-0.193531	-0.06879	0.072417	0.464884	-0.048905	-0.033874	0.027611	0.147806	0.094986	0.421372	0.153554	0.03856	0.464075	-0.391152	0.214237	0.218632	0.104691	0.202557	0.098538	0.750199	-0.517273	0.064246	-0.089206	-0.214332	0.316715	0.477824	0.619101	0.345056	0.352136	0.721936	0.562696	0.353205	0.95477	-0.792162
RPA34 - YJL148W	RPA34 - YJL148W	1	0.050916	0.215067	0.341314	0.502381	0.472124	0.132938	0.424983	-0.175525	-0.13455	0.800464	0.093922	-0.083095	0.081135	0.014301	-0.288466	-0.180408	0.214706	0.2639	0.36555	0.092156	0.002216	0.252785	0.146772	-0.101841	0.124181	0.251159	0.001934	-0.911039	-0.60049	0.148662	0.783806	-1.35061	0.701972	-0.728067
MUD2 - YKL074C	MUD2 - YKL074C	1	0.260142	0.42855	0.612035	0.352179	0.04006	0.172513	0.453883	0.094244	0.5104	1.2119	0.168412	0.047714	0.069236	-0.215287	0.085106	-0.437782	-0.151014	-0.515159	0.018835	0.077674	0.205774	0.217165	0.31648	0.140831	0.711842	0.217994	0.411719	0.259294	-0.592622	0.236688	0.25384	0.130123	0.729018	-0.436585
SLC1 - YDL052C	SLC1 - YDL052C	1	-0.157076	-0.334341	-0.303958	-0.005291	0.063372	0.159262	0.16584	0.020727	0.249144	-0.229495	0.117017	0.266639	0.852694	-0.431261	-0.066068	0.330268	-0.085237	0.61078	-0.176708	0.15855	-0.571575	0.032917	-0.091668	0.539923	-0.153303	0.122484	1.25893	-0.055108	0.22543	-1.16973	-0.630373	-0.406241	-0.068566	0.506068
STM1 - YLR150W	STM1 - YLR150W	1	-0.162877	-0.118841	-0.002043	0.176824	0.253715	-0.124398	0.126196	-0.567154	-0.572002	-0.613469	0.050098	-0.009966	0.923443	-0.588	-0.857422	0.09244	0.208432	0.73629	-0.398915	-0.372891	0.014751	-0.000704	-0.513687	-0.156373	-0.492651	0.066481	0.239238	-0.165036	-0.035516	-1.32029	-0.348195	-0.635273	0.341251	0.726419
UBP14 - YBR058C	UBP14 - YBR058C	1	-0.07993	-0.125045	-0.395373	-0.108767	-0.141208	-0.167112	0.276214	0.243653	0.429286	-1.53224	0.169663	0.354153	0.434451	-0.559771	-0.735355	0.509722	0.099887	0.085933	-0.436015	-0.130946	-0.919249	-0.195686	-0.396643	-0.071832	-0.644752	0.148503	0.530978	-0.515229	-0.539313	-0.65408	-0.049549	-1.19262	-0.177139	-0.748653
YDL071C - YDL071C	YDL071C - YDL071C	1	-0.069295	-0.252738	-0.054296	0.047587	0.314799	0.023044	-0.152344	-0.132044	-0.336241	-0.608156	0.052623	-0.069463	0.100491	-0.131259	-0.629228	-0.105894	-0.073351	0.276076	0.025366	-0.219719	0.249183	-0.047717	-0.157174	-0.675897	-1.93421	0.118215	0.048803	0.160398	0.092527	-0.266684	-0.732716	-0.669221	-0.171329	-0.436578
CHL4 - YDR254W	CHL4 - YDR254W	1	-0.016162	-0.111142	-0.157278	-0.220244	-0.036721	0.186108	-0.143035	-0.01848	0.235479	-0.148809	0.034606	0.043498	-0.195756	-0.199202	-0.264973	0.018847	-0.322578	-0.418227	0.007324	0.090513	-0.266674	-0.218283	-0.671946	-0.733574	-0.906835	-0.098151	0.280759	-0.549804	-0.746885	-1.09191	-0.151755	-0.305812	-0.650221	-1.06158
SAM1 - YLR180W	SAM1 - YLR180W	1	0.129778	0.078033	0.42872	0.419544	-0.830314	-0.198461	-0.097459	0.039389	0.180447	-0.057042	-0.397483	0.167656	-0.421829	-0.697242	-0.374337	0.5416	-0.077961	0.31741	0.09679	0.325161	0.197708	0.378827	-0.499747	0.305044	0.48725	-0.028921	0.519205	0.168037	0.20189	-1.07473	-0.539227	-1.09893	0.591787	0.526953
SKI3 - YPR189W	SKI3 - YPR189W	1	-0.048831	-0.019264	-0.182759	0.050534	-2.49617	-0.344352	0.017163	-0.14613	0.231847	-0.004311	-0.172451	-0.001273	-0.099839	-0.090151	0.197119	-0.165162	-0.234659	-0.401129	-0.005757	-0.055961	-0.241968	-0.619674	-0.082423	-0.391717	-0.435585	-0.020825	0.327582	-0.30261	-0.278852	-0.297992	0.246455	-0.702555	0.43935	0.863795
DOT5 - YIL010W	DOT5 - YIL010W	1	0.086798	0.049609	0.237416	0.065878	-0.816874	-0.202683	-0.097617	-0.117201	-0.284866	-1.17344	0.066521	-0.198907	0.07552	-0.031649	0.065326	-0.161381	-0.002392	0.023245	-0.584345	-0.525471	-0.06379	-0.429688	-0.066288	-0.12269	-0.406817	-0.096213	-0.042185	0.013953	-0.031013	0.015304	0.098205	-0.109002	0.775305	1.49663
RKM4 - YDR257C	RKM4 - YDR257C	1	-0.041607	-0.056465	0.118743	0.300991	-1.04116	-0.208049	-0.267038	-0.182847	-0.300614	-1.16166	0.230571	0.084782	0.151147	-0.138905	-0.109026	0.533974	0.044321	0.017614	-0.149877	-0.360044	0.109441	-0.143441	-0.326329	0.16245	0.13194	0.261848	0.514042	-0.266306	-0.067462	-0.572431	-0.303059	-0.349089	0.117569	1.27728
MOT3 - YMR070W	MOT3 - YMR070W	1	-0.17186	0.134025	0.057885	0.135322	-0.125012	-0.221264	-0.363419	-0.198341	-0.681831	0.493212	0.074109	-0.010476	0.216986	-0.080813	-0.838124	-0.119316	-0.159468	-0.157639	0.534392	-0.932111	0.502574	0.25337	0.739928	0.169239	-0.537652	-0.344376	-0.455288	0.665223	0.568509	0.702559	-0.708238	0.044696	-0.185094	1.10436
SAP155 - YFR040W	SAP155 - YFR040W	1	-0.039578	0.209821	0.090976	0.142284	0.018997	-0.136223	-0.536187	-0.438385	0.144962	-0.21528	0.034721	-0.020728	-0.146389	-0.189365	-0.013171	0.010914	-0.170128	0.270173	-0.154449	0.345606	-0.205068	0.030345	-0.40849	0.615848	0.440847	-0.373255	0.002441	-0.230522	-0.173986	-1.72836	-0.643385	-1.17281	1.18691	0.590098
PFA5 - YDR459C	PFA5 - YDR459C	1	-0.333537	-0.059001	0.205011	0.301776	0.753521	-0.124652	-0.008076	-0.469112	-0.888462	-0.317544	-0.034687	-0.261135	-0.119336	0.146957	-0.372344	-0.086833	0.298301	0.302417	0.257587	-0.15874	0.536242	0.105098	-0.040941	-0.07776	-0.385309	0.128048	0.380604	-0.027257	-0.612829	-1.44573	-0.79111	-0.331016	1.10605	1.46797
HXT8 - YJL214W	HXT8 - YJL214W	1	-0.117093	0.141749	0.071322	0.445914	0.570993	-0.011511	-0.12934	-0.385496	-0.416052	0.013512	-0.189222	-0.242598	-0.226641	-0.065387	-0.058182	0.075082	0.117556	0.149751	-0.019305	-0.308591	-0.179654	0.024786	-0.412055	-0.712917	-0.651243	0.290226	0.513046	-0.457821	-0.369341	-0.850197	-0.613678	-0.389851	0.908376	1.13849
YFR056C - YFR056C	YFR056C - YFR056C	1	-0.030628	-0.022518	-0.042193	0.235214	0.247377	-0.131244	-0.220481	-0.384373	-0.541362	-0.302039	-0.06361	0.157532	-0.370422	0.068841	-0.273038	-0.094483	-0.04363	0.187125	0.103737	-0.079924	-0.003299	0.071844	-0.228854	-0.433953	-0.693152	0.073333	0.381177	-0.683659	-0.82359	-1.35121	-0.737989	-0.125814	0.864211	0.903621
YFL012W - YFL012W	YFL012W - YFL012W	1	-0.127431	-0.044396	-0.173859	0.527202	0.172837	0.116171	-0.127106	-0.04355	-0.576848	-0.239839	0.052406	-0.217804	-0.278639	-0.279324	-0.28066	0.135713	-0.326566	0.05232	-0.158061	-0.250477	0.214234	0.121856	-0.009244	-0.234157	-0.144145	0.053794	0.568505	-0.649504	-0.543525	-0.902873	-0.448494	-0.130444	0.800289	1.09359
UPS2 - YLR168C	UPS2 - YLR168C	1	0.079086	-0.236451	-0.021649	0.064047	0.215895	0.070947	-0.309701	0.117858	-0.225636	-0.108293	0.216092	0.271621	-0.104409	-0.132193	-0.330431	0.310834	-0.097583	-0.313303	-0.222962	0.190025	0.088877	0.111749	-0.509152	0.183755	0.442467	-0.456902	0.40421	-0.354201	0.322631	-1.35642	-0.1426	-0.93524	0.118702	-1.29525
YDR248C - YDR248C	YDR248C - YDR248C	1	0.095953	-0.164017	0.265796	0.493365	0.228337	-0.424182	0.127699	-0.059784	-0.081096	0.069535	-0.391085	-0.138133	-0.516186	-0.317254	-0.82289	0.29569	-0.25198	-0.407396	-0.500478	0.186509	-0.053182	0.064156	-0.445487	0.036553	0.698225	-0.549733	0.548226	-0.272395	0.136284	-1.0355	-0.469464	-0.823042	-0.373831	-1.93993
RTN1 - YDR233C	RTN1 - YDR233C	1	-0.425715	-0.114451	0.246147	0.357802	0.056084	-0.106729	0.029107	0.01846	0.266028	0.031636	-0.239106	-0.227943	-0.795844	-0.423015	-0.310095	0.290924	-0.007841	-0.07276	-0.364548	0.161865	-0.019322	-0.230239	-0.292516	0.372084	0.803051	-0.97097	0.04048	-0.103346	0.092715	-0.970911	-0.621286	-0.516033	-0.356421	-1.77643
AFR1 - YDR085C	AFR1 - YDR085C	1	-0.212191	-0.126671	-0.113115	0.265065	0.040577	-0.187754	-0.227383	-0.229569	-0.300106	-0.662445	0.067784	-0.022867	0.088303	-0.215379	-0.231898	0.036673	-0.099457	-0.349728	-0.371438	-0.539029	-0.802871	-0.097217	-0.699067	0.034275	0.017501	-0.230202	0.411182	-0.155595	-0.202636	-0.451172	-0.253586	-0.375334	0.087275	-1.45131
TFS1 - YLR178C	TFS1 - YLR178C	1	-0.14369	-0.195175	0.19314	0.12014	-0.089637	-0.217943	-0.190163	-0.200774	-0.572015	0.121675	0.044251	-0.131367	-0.422256	-0.140502	-0.443631	0.341358	0.164641	0.011351	-0.296607	-0.47887	-0.254142	-0.135439	-0.822586	-0.197842	-0.00482	-0.100187	0.137506	-0.118108	0.199947	-1.2187	-0.592741	-0.312691	-0.020336	-0.906243
YBL010C - YBL010C	YBL010C - YBL010C	1	0.028789	-0.221479	0.022797	0.112751	0.047304	-0.10494	-0.175756	-0.114141	-0.290349	-0.544077	-0.126351	-0.306133	-0.175911	-0.069034	-0.226093	0.169095	0.014974	0.021469	-0.214205	-0.696763	0.029338	-0.315502	0.179562	-0.039652	0.035911	-0.064746	0.282881	0.221094	0.377147	-0.309334	-0.417394	-0.45724	0.198419	-1.27149
MRPL1 - YDR116C	MRPL1 - YDR116C	1	0.107475	-0.249375	-0.20169	0.250614	0.020479	0.069181	0.031562	0.220355	0.05456	0.042086	0.033103	0.312724	-0.027109	-0.258444	-0.60676	0.12767	-0.047886	-0.091205	-0.158661	0.216908	-0.295701	0.131179	0.069998	0.383434	0.473175	-0.189999	0.983393	0.092766	0.681538	-0.408044	-0.06801	-0.566003	-0.08415	-0.753455
BMH2 - YDR099W	BMH2 - YDR099W	1	-0.066854	-0.017364	-0.032282	0.254375	0.055996	0.068384	-0.320397	0.100898	0.167306	0.377589	-0.287501	0.055017	-0.564779	-0.653375	-0.494777	0.085022	0.125743	-0.054046	0.240609	0.790212	0.045849	-0.178887	-0.150454	0.18769	0.772905	0.136045	0.299492	-0.178886	0.28347	-0.544074	-0.141513	-0.302809	0.118846	-0.897888
YGL081W - YGL081W	YGL081W - YGL081W	1	0.06737	0.098038	0.42124	0.560182	0.374096	-0.001646	0.708606	0.104896	0.441835	-0.041172	-0.192417	-0.116105	-0.52247	-0.263854	-0.486814	0.191095	0.311075	0.354827	0.071355	0.327204	0.304609	0.207895	0.019296	0.376686	0.423559	-0.174299	0.376232	0.366095	0.165281	-0.435151	-0.450144	-0.625389	0.131662	-1.0925
SCS2 - YER120W	SCS2 - YER120W	1	0.271084	0.168441	0.48658	0.907492	-0.099612	0.280958	0.463589	-0.042473	0.38806	0.49038	-0.18324	-0.192808	-0.297435	-0.316164	-0.567856	-0.190622	-0.094175	-0.355929	-0.091204	0.466682	0.251703	0.103422	0.499219	0.845451	1.15027	-0.297179	0.302104	0.434011	0.718048	-0.297043	-0.008373	-0.030621	-0.35557	0.03838
YER119C-A - YER119C-A	YER119C-A - YER119C-A	1	0.141512	0.098382	0.427022	0.884408	0.266673	0.197783	0.671861	-0.048465	0.316836	0.173329	-0.132556	-0.187464	-0.766053	-0.149428	-0.746841	-0.40623	0.102183	-0.076947	-0.113839	0.506704	0.284418	-0.129767	0.324752	0.983119	1.07403	-1.17545	-0.140857	0.415012	0.587454	-0.603842	-0.300572	-0.405837	-0.040504	-1.05945
PCT1 - YGR202C	PCT1 - YGR202C	1	-0.017967	0.048146	0.260033	-0.02145	0.658049	0.155453	0.465223	-0.076819	-0.143988	-0.462949	-0.060103	-0.168959	0.559739	-0.02492	-0.395776	-0.084951	-0.374347	-0.842511	-0.467322	-0.482228	-0.04093	-0.12669	-0.1255	-0.484987	-0.113638	-0.070114	0.338183	0.054288	-0.205021	-1.15159	-0.491507	-0.36775	0.20749	-0.038806
CTF3 - YLR381W	CTF3 - YLR381W	1	0.019431	0.057832	0.215658	0.092599	0.453888	-0.073325	0.253864	-0.111222	-0.018084	-0.837321	-0.240267	-0.308226	-0.121721	0.15666	-0.264098	-0.019829	-0.368444	-0.961747	-0.557869	-1.04185	-0.143544	0.12559	-0.716586	-0.3104	-0.667002	0.134789	-0.015202	-0.094602	-0.096073	-1.97942	-0.62699	0.134324	0.15011	0.21022
CRZ1 - YNL027W	CRZ1 - YNL027W	1	0.074073	-0.222765	-0.096999	-0.000395	0.217959	-0.132348	-0.125334	-0.307589	-0.787519	-0.204675	0.178724	-0.062579	0.170262	0.040897	-0.084061	-0.000845	-0.386905	0.001885	-0.602229	-1.30351	-0.17039	-0.404134	-0.583552	-0.071786	-0.103976	0.141423	0.130964	0.053408	0.076592	-1.52124	-0.954367	-0.919108	-0.706991	-0.078836
CNB1 - YKL190W	CNB1 - YKL190W	1	0.155657	-0.023449	-0.073225	-0.329133	0.502364	-0.171006	0.050762	-0.13194	-0.544693	-0.563599	-0.097455	-0.182717	-0.097084	-0.08345	-0.318664	-0.332889	0.043405	-0.075795	-0.562017	-0.815684	-0.478781	-0.358736	-0.617486	-0.260609	-0.631778	0.011126	0.25912	0.273603	0.339035	-1.89775	-0.83539	-0.628207	-0.302533	0.789852
YIL055C - YIL055C	YIL055C - YIL055C	1	0.275705	0.270717	0.551605	-0.133739	0.278459	-0.307031	-0.055008	-0.202403	-0.159833	0.097583	-0.156454	-0.075561	0.323609	-0.130777	0.339853	-0.267051	-0.227861	-0.197788	-0.67366	-1.28425	-0.815125	-0.181013	-0.384462	-0.596207	-0.198309	0.233417	-0.179002	0.356212	0.27163	-0.856741	0.096324	-0.086066	-0.003845	0.472342
AIR1 - YIL079C	AIR1 - YIL079C	1	0.064407	0.019151	0.299666	0.203456	0.213769	-0.098798	-0.138143	0.025117	0.020551	0.311306	0.206113	-0.003179	0.329828	-0.320708	-0.339448	-0.038318	-0.320897	0.18056	-0.392745	-1.83791	-0.92331	-0.490486	0.226672	-0.516991	0.259364	0.087302	-0.124338	-0.104356	0.054445	-2.90869	0.333097	-0.061123	0.100461	-0.166059
GFD1 - YMR255W	GFD1 - YMR255W	1	-0.00298	-0.026987	0.169398	0.054548	0.200472	-0.008712	-0.043666	-0.047674	-0.005663	0.341649	0.043029	0.169396	0.063549	0.129457	0.00434	-0.256435	-0.045001	-0.123961	-0.469087	-1.54395	-0.555291	-0.303725	-0.23837	-0.376206	-0.308064	0.246293	0.10846	0.149452	0.094922	-2.52463	0.236575	0.076189	0.154642	-0.055449
PFK26 - YIL107C	PFK26 - YIL107C	1	-0.127916	-0.104763	0.076673	0.44084	0.403904	-0.219565	-0.044098	0.033935	-0.352751	-0.017012	0.010267	-0.139342	0.10087	-0.256136	-0.192906	0.007813	-0.23058	-0.110721	-0.609026	-1.98138	-0.833934	-0.164097	-0.080776	-0.273542	0.131975	0.036688	0.137132	0.072229	0.225068	-1.68165	0.153432	-0.03432	0.150678	-0.436512
JLP1 - YLL057C	JLP1 - YLL057C	1	0.080785	0.018162	0.225858	0.057058	0.088145	-0.117973	-0.034769	-0.379334	-0.405013	0.085372	-0.251297	-0.069581	-0.060027	-0.046339	-0.009085	-0.177094	-0.21646	-0.10241	-0.668498	-1.19548	-0.789558	-0.186152	-0.487022	-0.604815	-0.473438	0.066071	-0.146394	-0.013308	-0.251063	-2.03433	-0.037106	-0.355728	-0.020166	0.3594
CBR1 - YIL043C	CBR1 - YIL043C	1	0.068115	0.070422	0.26048	-0.046076	0.022689	-0.215521	-0.056677	-0.10214	-0.153949	0.550421	0.073344	-0.018093	0.181011	0.057962	0.068294	-0.167342	0.05957	-0.048725	-0.375008	-0.998451	-0.793201	-0.13897	-0.015853	-0.079347	-0.039564	0.126561	0.046339	0.08851	-0.085459	-1.58355	0.36393	-0.10128	-0.210322	-0.367509
BNA5 - YLR231C	BNA5 - YLR231C	1	-0.039627	-0.147537	0.025436	-0.129762	-0.139064	-0.341413	-0.263449	-0.4694	-0.513919	-0.251642	-0.102834	0.215637	-0.311229	-0.057068	-0.03102	0.005634	-0.182368	-0.246959	-0.458379	-0.115746	-0.338534	-0.179692	-0.458071	-0.114951	-0.461415	-0.612122	0.164041	0.009597	0.130089	-1.34439	-0.607462	-0.867089	-0.212167	0.211037
AHC1 - YOR023C	AHC1 - YOR023C	1	0.173322	0.013584	-0.197593	0.180449	0.107192	-0.343769	-0.052713	-0.490406	-0.338964	0.12528	0.190024	0.280643	0.092198	0.238221	-0.133827	0.149903	-0.120543	0.140368	-0.052058	-0.323492	0.341468	-0.055116	-0.139841	-0.462068	-0.849297	0.012092	0.175906	0.392095	0.637983	-0.233831	-0.532897	-0.50082	0.081198	0.467749
HFM1 - YGL251C	HFM1 - YGL251C	1	0.142721	0.132509	0.359864	-0.133552	0.087778	-0.272508	0.010772	-0.556576	-0.424429	-0.346877	-0.197537	0.317185	0.186611	0.068441	0.460988	-0.061113	0.304765	0.56762	0.025492	0.028346	-0.415571	0.087774	-0.099244	0.090046	-0.059486	-0.095772	-0.155339	0.320698	0.344305	-0.263178	-0.525086	-0.681046	0.090384	0.759574
DMA1 - YHR115C	DMA1 - YHR115C	1	0.082527	0.071004	0.245231	-0.56988	-0.252563	-0.456097	-0.042775	-0.242341	-0.439206	0.208019	0.160493	0.160602	0.158374	0.194941	0.436853	0.021295	-0.083247	0.218879	0.162373	-0.21984	-0.087967	-0.153629	-0.241029	-0.261728	-0.280649	0.166389	0.009042	0.152686	0.247204	0.343376	-0.275156	-0.300893	-0.386306	0.284232
CTS1 - YLR286C	CTS1 - YLR286C	1	-0.154859	-0.37504	0.029992	-0.139884	0.057376	-0.141689	0.211985	0.157488	-0.123663	0.486016	0.137098	0.708748	0.225201	0.053929	0.481437	0.303825	0.30179	0.284323	0.267736	-0.131534	-0.798405	0.148578	-0.512222	0.100218	0.226065	-0.161165	0.845354	-0.207393	0.007023	0.133454	-0.687657	-0.624703	0.034931	0.209828
FIG1 - YBR040W	FIG1 - YBR040W	1	0.142229	0.128706	-0.06479	-0.108743	-0.18538	0.039085	0.076643	0.019063	-0.020811	-0.453046	0.227694	0.205783	0.351245	0.181267	0.096643	0.282537	0.093518	-0.322182	-0.124386	-0.402646	0.445927	-0.143791	0.309311	0.039703	0.191052	0.152593	0.192431	-0.137098	0.056255	-1.01297	-0.79703	-0.582135	0.558584	1.4251
ROD1 - YOR018W	ROD1 - YOR018W	1	0.198797	0.035896	-0.457657	-0.240674	-0.079237	-0.235193	-0.441263	-0.168848	-0.520606	-0.419129	0.216968	0.417357	0.16488	-0.030364	0.246839	0.404316	-0.111008	0.042818	0.185048	-0.094295	0.029236	0.12781	0.081127	0.191361	0.501485	0.396674	0.437093	-0.088386	0.06057	-0.38342	-0.151866	-0.691091	-0.178615	0.627204
YDR149C - YDR149C	YDR149C - YDR149C	1	-0.271827	0.14141	-0.274256	-0.260829	-0.429965	0.263149	-0.41526	0.038163	0.36364	0.264516	0.205818	-0.104451	0.320837	0.395314	-0.556499	-0.650945	-0.016482	-1.02985	-0.259426	-0.318992	0.634526	0.337354	-0.52754	0.287502	0.217877	-0.184085	-0.238308	-0.342121	-0.062019	-1.00843	0.232747	0.10811	0.096393	0.377611
OPI1 - YHL020C	OPI1 - YHL020C	1	0.038655	0.006785	-0.396136	-0.557728	0.08399	-0.076618	0.662756	-0.22842	-0.798546	-0.759862	-0.014565	0.118894	-0.127189	-0.154165	-0.39665	-0.522287	0.030448	-0.569982	-0.336776	-0.569222	0.162446	-0.042258	-0.035268	0.420614	0.137634	-0.466024	-0.126362	0.856202	0.262478	-0.632972	-0.831848	-0.234048	-0.323456	1.02119
SPT21 - YMR179W	SPT21 - YMR179W	1	-0.009048	0.090687	0.302492	0.243577	0.368215	-0.283557	0.025965	-0.050023	0.208762	-0.714886	0.067712	0.252993	0.092203	-0.251404	-0.224	0.288054	0.301599	0.607272	-0.709716	-0.207581	0.022297	-0.451662	0.269609	0.340457	-0.011359	-0.189946	-0.878875	0.708432	0.350104	-0.128694	-0.591361	-0.107659	-0.265912	-1.17127
TSR3 - YOR006C	TSR3 - YOR006C	1	0.246889	0.480578	0.341997	0.280325	0.457561	-0.338128	-0.096384	0.209007	0.728939	0.559181	-0.112583	0.091331	-0.127556	-0.429886	0.034462	-0.070009	-0.317986	-0.295479	-0.08511	0.22709	-0.833038	-0.545201	-0.738199	-0.801872	-0.294097	-0.340646	-0.265522	0.591462	0.413424	0.307496	0.088622	0.170167	0.711469	0.184079
YHR078W - YHR078W	YHR078W - YHR078W	1	-0.038721	-0.047526	-0.017304	-0.360976	0.308282	-0.171773	-0.172911	-0.007769	0.118592	0.067804	-0.014118	-0.166806	0.132415	-0.320756	-0.063163	-0.454151	-0.572432	-1.13202	-0.126346	0.159233	-0.219123	-0.358721	-0.274645	-0.56921	-0.694563	0.097136	-0.235699	-0.176399	-0.208669	0.336225	0.275844	-0.674998	0.701422	1.25271
DYN1 - YKR054C	DYN1 - YKR054C	1	-0.047177	-0.039655	-0.37719	-0.13211	0.341216	0.07363	-0.619085	0.319633	0.129415	-0.359178	-0.024252	-0.10456	-0.406807	-0.271343	-0.500365	-0.636557	-0.020639	-0.042694	-0.217626	-0.015715	-0.187617	-0.44004	-0.216143	0.181352	0.1106	-0.440281	-0.163185	-0.768837	-0.81773	-1.41969	-0.434048	-0.183369	-0.215372	0.027414
YKR047W - YKR047W	YKR047W - YKR047W	1	-0.014887	-0.156545	-0.13704	0.184022	0.565538	0.146398	-0.020745	0.212881	0.318967	-0.38117	-0.129827	-0.178572	-0.214768	-0.168032	-0.028189	-0.147164	-0.131773	-0.085407	-0.487062	-0.689269	-0.648941	-0.351943	0.331799	0.6639	0.378244	-0.019159	0.113924	-0.869668	-1.12178	-0.81516	-0.480609	-0.304764	-0.138215	-0.066811
RTR1 - YER139C	RTR1 - YER139C	1	-0.273137	-0.186569	-0.003256	0.266563	0.607617	-0.294142	0.37591	-0.149844	-0.227989	-0.453429	0.412183	0.291476	0.042421	-0.161531	-0.617831	0.019736	0.234555	0.376122	-0.040775	-0.311663	-0.256491	-0.495196	-0.224739	-0.04995	-0.092817	0.06677	0.459401	-0.911975	-0.441318	-1.16072	-1.55965	-0.594143	0.157456	-0.18239
YMR262W - YMR262W	YMR262W - YMR262W	1	0.122521	0.082122	-0.042678	-0.077805	0.318782	-0.134637	-0.236252	-0.450816	-0.361762	-0.783759	-0.221175	-0.091421	-0.122108	-0.037296	-0.312385	-0.030877	0.072823	0.098262	-0.365671	-0.679727	-0.167444	-0.309937	0.067362	-0.117596	-0.295271	-0.391012	-0.442051	-0.470578	-0.588161	-1.09935	-0.562987	-0.748087	-0.105257	-0.611891
YHM2 - YMR241W	YHM2 - YMR241W	1	-0.022066	0.192462	-0.284606	0.0193	0.329398	-0.058821	0.033694	-0.02842	-0.160178	-0.868361	-0.02052	0.072182	-0.378153	-0.236778	-0.43217	0.213462	-0.09546	0.295528	-0.318808	-0.499894	-0.306705	-0.71445	-0.23722	0.145076	0.285839	0.036586	-0.026204	-1.11461	-1.53439	-1.50474	-0.511436	-1.08208	-0.300274	-0.825469
SMI1 - YGR229C	SMI1 - YGR229C	1	-0.071463	0.12515	0.179274	0.712255	-0.350596	0.023191	-0.234574	0.057837	-0.331907	-0.320432	-0.176912	0.003793	-0.496014	-0.276692	-0.613058	-0.294301	-0.081733	0.545864	-0.368481	-0.216862	-0.5703	-0.448186	-0.490125	0.061674	0.223338	-0.21883	-0.138932	-0.038628	-0.475942	-1.96858	-0.892569	-0.462689	0.066356	-0.678742
HXK2 - YGL253W	HXK2 - YGL253W	1	-0.172259	-0.117429	0.054236	0.530109	0.632975	0.080684	0.196068	-0.338606	-0.2848	-0.266034	-0.480706	-0.096248	-1.03059	-0.677129	-0.412185	0.243772	0.144845	0.655161	-0.466497	-0.18169	-0.498184	-0.574006	-0.299365	-0.224293	-0.27874	-0.138342	-0.56711	0.076366	-0.197218	-0.552635	-0.73863	-0.424999	-0.452614	-0.038786
TYE7 - YOR344C	TYE7 - YOR344C	1	0.129683	-0.114528	0.162112	0.304907	0.704344	0.025209	0.181301	-0.414692	-0.23158	-0.743691	-0.316534	-0.124233	-0.660154	-0.589982	-0.596199	-0.346602	-0.306509	-0.524488	-0.369865	-0.7748	-0.721521	-0.560368	-0.654975	-0.153432	-0.343876	-0.395448	-0.157482	0.19041	-0.226919	-0.275078	-0.899458	-1.43139	-0.782456	-0.143414
RTG2 - YGL252C	RTG2 - YGL252C	1	-0.130116	0.020261	0.115204	0.327017	0.381026	-0.149395	-0.069498	-0.207808	-0.358502	-0.327472	-0.384017	0.079839	-0.121936	-0.348372	-0.271639	0.013658	-0.071071	0.138547	-0.368328	-0.481148	-0.282039	-0.290665	-0.2531	0.275415	0.384746	-0.09999	0.244322	-0.120774	-1.02818	-0.830496	-0.92687	-2.09272	-0.118334	-0.682141
HEK2 - YBL032W	HEK2 - YBL032W	1	0.017934	-0.062668	-0.138107	0.117742	0.318884	0.063254	0.417674	-0.133461	-0.433257	-1.08303	0.09066	-0.016932	0.158893	-0.1227	-0.55717	0.034366	-0.259966	-0.141812	-0.274373	-0.598264	-0.719069	-0.682153	-0.319539	-0.152904	0.00342	-0.166712	0.161113	0.139383	0.448362	-0.652275	-0.573269	-0.351748	0.410191	0.979637
COX12 - YLR038C	COX12 - YLR038C	1	0.01076	-0.027422	0.101963	0.231451	0.016615	0.145137	-0.061805	-0.005534	0.048221	-0.280448	-0.176146	-0.090768	-0.167207	0.077647	-0.313379	-0.217593	-0.074487	-0.087744	-0.418016	-0.452265	-1.36888	-0.20224	-0.414019	0.266877	0.40604	-0.254431	-0.195452	0.203829	0.149494	-0.736405	-0.242554	-0.433996	-0.227096	0.009539
FUI1 - YBL042C	FUI1 - YBL042C	1	-0.010129	-0.24348	0.209598	0.118051	0.110993	-0.31886	-0.024707	-0.044574	-0.27868	-1.15488	-0.080288	-0.185923	-0.252457	-0.421244	-0.256122	-0.369394	-0.104755	-0.093299	-0.295283	-0.60004	-1.20451	-0.160936	-0.410912	0.000484	0.085851	-0.075291	-0.127081	0.271313	0.23492	-0.233397	-0.544264	-0.862587	0.429849	0.837748
INA22 - YIR024C	INA22 - YIR024C	1	-0.091923	0.105383	-0.655898	-0.891944	-0.096255	-0.251523	0.216118	-0.283993	-0.134676	-0.720742	0.06598	0.108651	0.466205	0.04376	0.130355	-0.030337	0.041691	0.369719	-0.100991	0.054467	-0.809921	-0.759509	0.216598	0.105808	-0.483394	-0.081156	0.266387	0.25261	0.246465	-0.049755	-0.128721	-0.237708	-0.416807	-0.708777
YBL059W - YBL059W	YBL059W - YBL059W	1	0.082325	-0.03967	-0.307023	-0.178891	-0.006255	-0.137384	0.046541	-0.626423	-0.526034	-0.138896	-0.054741	-0.00444	0.343515	0.254152	0.06067	-0.548223	0.16011	0.287918	-0.1904	-0.432231	-0.5019	0.169491	0.014133	0.265255	0.183798	0.134688	-0.141655	0.031954	-0.345389	0.319304	-0.107648	0.402943	-0.217931	-0.114566
DOT6 - YER088C	DOT6 - YER088C	1	-0.148181	-0.005715	-0.153423	-0.321858	0.436701	0.111224	0.34617	-0.017722	-0.251285	-0.377676	0.038812	0.137503	0.096519	0.25067	0.170721	0.168175	0.125779	0.442394	-0.341607	-0.255193	-0.624698	0.084145	-0.029453	0.248118	0.370096	-0.026914	0.107211	-0.103263	-0.307608	-0.5675	0.034849	0.128142	-0.319162	0.411109
IOC3 - YFR013W	IOC3 - YFR013W	1	-0.004111	0.081025	-0.299766	0.084402	0.176602	-0.166449	0.013314	0.076203	-0.416211	0.19301	0.170668	-0.056929	0.180197	0.148726	0.035283	-0.117724	0.215787	0.870721	0.117612	-0.504831	-0.885968	-0.237768	-0.264663	0.125097	0.08557	0.106356	0.186029	-0.086029	0.633162	0.229103	-0.180127	0.105304	-0.659368	-0.922517
AIM11 - YER093C-A	AIM11 - YER093C-A	1	0.022271	0.022473	-0.272483	-0.773045	0.310381	-0.274773	0.04844	-0.209574	-0.200813	-0.439963	-0.024535	0.008858	0.184395	0.045943	0.113016	-0.236506	0.096318	-0.103022	-0.18847	-0.654214	-0.959343	-0.245884	-0.554874	-0.287888	0.014259	-0.001223	0.155438	-0.269717	-0.025026	-0.400333	-0.204607	-0.546901	-0.320973	-0.743483
NMA2 - YGR010W	NMA2 - YGR010W	1	-0.042553	-0.299806	-0.692424	0.139325	-0.107494	-0.055097	-0.215122	-0.001876	-0.265583	-0.602297	0.009841	-0.188404	-0.474647	-0.354589	-0.51046	-0.220069	-0.752793	-0.245018	-0.10008	0.136913	0.264847	-0.013982	0.083875	0.227246	0.482462	-0.197951	0.368666	-0.145067	0.320747	-0.759414	-0.411014	-1.16082	-0.05199	0.11951
YFT2 - YDR319C	YFT2 - YDR319C	1	0.235759	-0.028198	-0.293367	-0.100763	-0.000297	-0.173225	0.001117	-0.206083	-0.181281	-0.041162	-0.061329	-0.07392	-0.052826	0.096408	0.155043	0.151314	-0.004376	-0.012139	-0.145748	-0.172583	0.041728	0.062546	-0.236578	-0.179485	-0.08228	0.03684	-0.551513	-0.378366	-0.104984	-0.593702	-0.612839	-1.31865	-0.445022	0.150213
RKM5 - YLR137W	RKM5 - YLR137W	1	0.134445	-0.122801	-0.075552	-0.071463	0.067696	-0.286286	-0.197537	0.052956	0.052989	0.128546	-0.010635	-0.168274	-0.025644	-0.307109	-0.096518	0.013686	-0.36045	-0.570049	-0.257042	-0.664213	-0.075614	-0.056799	-0.415156	0.019846	0.234391	-0.192023	0.116772	-0.289676	0.015541	-0.95473	-0.285086	-1.40551	-0.360337	0.179754
YDR061W - YDR061W	YDR061W - YDR061W	1	-0.134269	-0.160535	-0.464437	-0.082801	0.024062	-0.011595	-0.350164	0.048211	-0.109219	-0.089723	0.078086	-0.240081	-0.227197	-0.107456	-0.336331	0.270047	-0.46063	-0.227336	-0.540446	-0.570142	-0.175531	-0.219516	-0.198068	0.13243	0.35125	-0.429718	0.28333	-0.176333	0.013436	-1.22778	-0.182452	-0.963551	-0.00497	-0.445194
YCR087C-A - YCR087C-A	YCR087C-A - YCR087C-A	1	-0.160026	-0.142676	-0.26522	0.032642	-0.130492	-0.269265	-0.052044	0.236188	0.433922	0.116773	-0.20213	0.117327	-0.726753	-0.00852	-0.052727	-0.112071	0.229652	-0.093359	-0.146177	0.315889	0.106915	-0.007607	0.392123	0.511466	0.312365	-0.025155	-0.99342	-0.553845	-0.250623	-1.19266	-0.184743	-0.345628	-0.22979	0.953385
FAR7 - YFR008W	FAR7 - YFR008W	1	0.028873	0.270812	0.220885	-0.091142	-0.279974	-0.063588	0.223891	0.186196	0.377723	0.133778	-0.060948	0.045598	-0.18434	0.366651	0.238164	-0.15253	0.602136	0.440641	0.370791	0.628787	-0.026332	0.368625	0.310884	0.430476	0.282625	0.136632	-1.19284	0.136419	0.114069	-0.016675	0.337925	0.317875	-0.461728	0.537714
UPS1 - YLR193C	UPS1 - YLR193C	1	0.24342	-0.070429	-0.307399	-0.010447	0.317953	-0.07499	0.43729	0.143822	0.232262	-0.000773	0.191098	0.210998	-0.127462	-0.207429	-0.245165	0.345098	0.523626	0.917856	0.090234	0.523586	-0.082658	-0.063853	-0.472252	-0.146017	-0.436555	0.186618	0.683136	-0.554878	-0.432316	-0.544067	-0.211026	-0.816615	-0.095261	-1.16471
SET2 - YJL168C	SET2 - YJL168C	1	-0.087044	0.049814	0.149135	0.173052	0.17846	0.315207	0.589842	0.081261	-0.224498	-0.262647	-0.142336	-0.031986	0.20766	-0.150792	0.214546	0.30403	0.336647	1.11284	0.189618	0.509446	-0.430344	-0.116046	-0.515368	-0.330311	-0.52544	0.298251	-0.273239	-0.406164	-0.534685	0.634991	-0.204068	-0.331368	-0.121802	-0.753011
LCB3 - YJL134W	LCB3 - YJL134W	1	-0.105929	-0.146533	0.160573	0.555094	0.395923	-0.510978	-0.119558	-0.111296	-0.23425	-0.022388	0.078623	0.081451	0.671323	-0.587346	0.10046	0.03822	0.050019	0.890038	-0.063614	-0.283775	-0.609164	-0.66843	-0.206935	-0.140284	-0.354913	-0.289696	0.019027	-0.222369	-0.662554	-0.064345	0.176905	-0.56523	-1.09197	-0.905325
YJL135W - YJL135W	YJL135W - YJL135W	1	0.204464	-0.182584	0.279234	0.431181	0.096334	0.126732	-0.01263	0.238744	-0.213241	0.074678	-0.111803	-0.177162	0.491416	-0.432809	-0.270678	-0.17061	0.012791	0.521598	-0.101554	0.071849	-0.789733	-0.604208	-0.457975	-0.353807	-0.393214	0.186151	0.025729	0.116044	-0.02702	0.207445	0.577966	0.093283	-0.813937	-0.385871
CAJ1 - YER048C	CAJ1 - YER048C	1	-0.176211	-0.000204	0.104249	-0.108885	0.672784	0.389101	0.155042	-0.402125	-0.395071	0.212787	0.261902	-0.050346	0.576843	0.572837	0.515489	0.191441	0.010167	-0.238711	-0.065748	-0.388821	0.516414	0.349608	0.103717	-0.035609	0.521592	0.338624	0.158634	0.039576	0.259265	0.0835	0.266269	0.783908	0.330187	-0.400851
YCK1 - YHR135C	YCK1 - YHR135C	1	0.170127	0.359946	0.201717	-0.161019	0.398946	-0.093548	0.27174	-0.111834	-0.13444	0.050712	0.038239	-0.126715	0.260863	0.177307	-0.054957	-0.074299	-0.482455	-1.5785	-0.858973	-0.789963	0.385507	-0.063899	0.130784	-0.226029	0.112149	0.024123	-0.178993	0.339386	0.463555	0.68271	0.209153	0.054036	-0.15926	0.074742
MFM1 - YPL060W	MFM1 - YPL060W	1	0.194071	0.178403	-0.17224	-1.13908	0.264673	-0.010834	-0.433745	0.134494	0.518314	-0.12145	-0.02674	0.050605	0.008255	0.155764	-0.150758	-0.050681	0.008546	0.269756	-0.057024	0.554514	0.074665	-0.548284	0.362342	-0.010815	-0.077332	0.171062	0.817967	-0.399268	-0.281436	-0.484614	-0.48411	-0.228075	0.216952	0.901934
MRP13 - YGR084C	MRP13 - YGR084C	1	0.021455	0.049945	-0.397784	-1.17933	0.271944	0.03377	-0.235067	-0.025211	0.228142	0.120192	0.11143	0.034896	-0.148687	-0.386521	-0.109306	0.095251	0.230551	-0.003633	-0.199966	0.276358	-0.278843	-0.25328	0.41177	0.219726	0.299504	-0.121356	0.413408	-0.489916	-0.464748	-1.0518	-0.774287	-0.545527	-0.228507	-0.105038
MRS2 - YOR334W	MRS2 - YOR334W	1	0.124768	0.104887	-0.451138	-1.40627	0.309345	0.026379	-0.150988	-0.178843	0.010497	-0.338161	0.131485	0.146054	-0.142309	0.012015	-0.074019	0.08533	0.198263	0.607157	-0.035455	0.156185	-0.119884	-0.545297	0.361726	-0.148014	-0.271468	0.059882	0.368945	-0.334133	-0.759931	-0.662994	-0.674716	-0.338876	-0.080663	0.074723
CSF1 - YLR087C	CSF1 - YLR087C	1	-0.015964	0.041466	0.311638	0.206455	-0.032321	0.241067	0.416016	-0.217844	0.500236	-0.12501	-0.028804	-0.273962	-0.11573	-0.261414	-0.184281	-0.331364	-0.18938	-0.433975	-0.57084	-0.30829	0.173376	0.237273	0.123779	0.916671	1.02655	-0.424063	0.23115	0.479607	1.17397	-0.829219	-0.563295	-0.358234	0.702601	0.622249
MCY1 - YGR012W	MCY1 - YGR012W	1	0.167215	0.3401	0.304054	0.321164	0.215584	-0.081076	0.132911	0.080192	-0.319003	-0.670977	-0.106773	-0.210913	-0.098891	-0.027882	-0.655226	0.047978	0.300188	0.204582	-0.115808	-0.723624	0.559232	0.152701	0.258888	0.560713	0.485848	-0.015455	0.042587	0.220947	0.543538	-0.591057	-0.402361	-0.894476	0.412192	0.814077
HXT17 - YNR072W	HXT17 - YNR072W	1	-0.178052	-0.396047	-0.14698	0.033921	-0.112361	0.169182	-0.256184	-0.118631	-0.066358	-0.352551	-0.025346	0.096255	-0.303087	-0.067984	-0.899785	0.181542	0.07071	-0.675966	-0.073095	0.124879	-0.269605	-0.08773	-0.13993	-0.009978	-0.066147	-0.402673	0.19686	-0.133686	-0.019626	-0.694502	0.243145	-0.549123	-0.296251	-1.20964
SAS4 - YDR181C	SAS4 - YDR181C	1	-0.091563	-0.05773	0.269957	-0.127518	0.08221	-0.11385	-0.289609	-0.06124	0.161852	-0.037011	-0.111603	-0.042076	-0.189983	0.008453	-0.462004	0.039378	0.009218	-0.307044	-0.174	0.073403	-0.175743	-0.031505	-0.224969	0.163791	0.299056	-0.328332	0.132795	-0.07567	0.319476	-0.815583	-0.575799	-0.283066	-0.864283	-1.61003
MDS3 - YGL197W	MDS3 - YGL197W	1	0.404767	0.224998	0.258754	0.549931	0.403865	0.025353	0.309654	0.12546	0.187035	-0.154168	0.002729	-0.017098	-0.127716	-0.398867	0.018329	0.054701	0.175266	0.001485	-0.33249	-0.709699	-0.299093	-0.362297	-0.404438	-0.119561	-0.149515	-0.048691	0.190958	0.025075	-0.155268	-0.996325	-1.31542	-0.383873	-0.119504	-1.42148
PMP1 - YCR024C-A	PMP1 - YCR024C-A	1	-0.00446	-0.004865	-0.088501	0.13563	-0.110598	-0.188024	0.100828	-0.143115	-0.220363	-0.408733	0.059304	-0.124312	0.087976	-0.044098	-0.207903	-0.00194	-0.142356	-0.301272	-0.377519	-0.189998	-0.085956	0.085387	0.136459	0.014632	-0.06352	-0.181917	0.166415	0.129299	0.196584	-0.601887	-1.02876	-0.571044	-0.202802	-2.44914
YDR133C - YDR133C	YDR133C - YDR133C	1	-0.227688	-0.19885	0.149651	0.181648	0.17873	-0.145124	0.265612	-0.102332	0.027284	0.171971	-0.040488	0.05472	-0.324708	0.09085	-0.698068	-0.074108	0.132106	-0.003923	-0.081636	0.31802	0.074928	0.127421	-0.157466	0.21939	0.018617	-0.297272	0.47079	-0.125463	0.465481	-0.956592	-0.027089	-0.537692	0.133855	-1.12348
FAP1 - YNL023C	FAP1 - YNL023C	1	0.013847	-0.054901	0.157841	0.021042	-0.408977	-0.032659	-0.082694	-0.023976	-0.031704	-0.862188	-0.238809	0.01496	-0.510753	-0.31496	-0.192835	-0.184124	-0.052878	-0.070132	0.141904	0.095346	-0.132436	-0.207641	-0.085122	-0.212254	8.5e-05	0.17176	-0.047065	0.305104	0.227139	0.266491	-0.066364	-0.477571	-0.130409	-1.7287
PES4 - YFR023W	PES4 - YFR023W	1	0.155828	0.199412	0.072385	0.299779	0.327837	-0.302636	-0.158224	-0.063818	-0.354867	-0.328681	-0.099648	0.118793	0.101559	-0.049403	-0.329187	-0.293909	-0.003183	0.157142	-0.273062	-0.056392	0.129293	-0.138734	0.137002	0.044794	0.07124	-0.174419	0.056097	0.126872	0.407468	-0.091401	-0.530941	0.083212	0.225849	-0.473983
YMR206W - YMR206W	YMR206W - YMR206W	1	-0.076765	-0.005103	0.100029	0.268438	0.238315	-0.09051	-0.192944	0.023378	-0.183525	-0.344701	-0.131574	-0.040698	-0.200882	-0.068807	-0.316692	-0.2527	-0.028585	-0.105317	-0.153118	-0.38919	0.07891	-0.127298	0.244782	0.175787	0.032169	-0.157802	0.30043	0.10078	0.196183	-0.356934	-0.487979	-0.454193	0.022496	-1.39717
FPR2 - YDR519W	FPR2 - YDR519W	1	-0.088404	-0.151781	0.098771	0.195272	0.456314	0.044556	-0.006097	-0.111415	-0.224101	-0.955613	-0.165407	-0.145767	-0.100837	-0.047905	-0.261553	-0.245457	0.020367	0.029762	-0.18444	-0.154628	-0.15162	0.128681	-0.272978	0.012246	0.051517	-0.124344	-0.080075	0.19565	0.130844	-0.384691	-0.376032	-0.238704	0.09094	-1.03526
YSA1 - YBR111C	YSA1 - YBR111C	1	0.225352	0.030159	0.305174	0.407889	0.32704	0.188373	0.272919	0.088792	0.393811	-0.03108	-0.065239	0.107038	-0.078025	-0.338627	-0.574215	0.002155	0.308537	0.206634	-0.397548	-0.261913	0.242908	-0.0921	0.314604	0.489619	0.244011	-0.19788	0.165492	-0.011753	0.053587	0.022992	-0.457205	-0.221996	-0.155515	-1.66088
SPR1 - YOR190W	SPR1 - YOR190W	1	0.028585	-0.156114	0.069207	0.583063	0.27585	0.137855	-0.058431	0.11055	0.116283	-0.184136	-0.148909	0.239048	-0.031176	-0.128349	-0.324971	0.184504	0.002765	0.108017	-0.035866	-0.12644	0.251047	0.06183	0.304459	0.335816	0.410214	0.031121	0.543279	0.00408	0.571618	-0.624252	-0.387965	-0.360223	0.086024	-0.870437
UBC12 - YLR306W	UBC12 - YLR306W	1	0.166007	-0.027029	0.197327	0.561305	0.001935	-0.007972	-0.014433	0.02451	0.227258	-0.893034	0.005989	0.026388	0.08637	0.027198	-0.171636	0.232177	0.267141	0.346459	0.041726	-0.028702	0.156216	0.214318	-0.204316	0.269794	0.170853	0.089108	0.187997	0.346709	0.630602	0.014923	-0.070689	-0.489225	-0.091386	-0.749853
PML39 - YML107C	PML39 - YML107C	1	0.017797	0.254895	0.250019	0.033657	0.078123	-0.583135	0.031092	0.000488	0.235246	-0.207802	-0.373638	-0.208732	-0.15286	-0.356391	-0.402808	-0.026725	0.382018	0.394677	-0.190824	0.441311	0.186369	-0.078382	0.433405	0.799682	0.794286	-0.115971	-0.006219	0.473642	0.45937	-0.083904	-0.21424	-0.183481	0.023937	-1.40959
PPH21 - YDL134C	PPH21 - YDL134C	1	0.154917	0.39566	0.001057	0.388725	0.100288	0.104995	0.140881	0.027975	0.349446	0.053992	-0.099695	-0.066423	-0.794392	0.114018	0.182069	0.406491	0.085223	0.471253	-0.009848	0.207064	-0.008605	0.151929	-0.222012	0.374455	0.50283	0.514942	0.523377	0.04734	0.141759	-0.653945	-0.33085	-0.278701	-0.120219	-1.82223
SSM4 - YIL030C	SSM4 - YIL030C	1	0.128912	0.065986	0.106493	-0.09012	0.012819	-0.439636	-0.184717	-0.234277	0.375822	0.045892	-0.140979	0.094361	-0.137617	-0.388651	0.025362	0.085598	0.324176	0.390805	-0.381517	-0.151377	-0.242287	-0.168992	-0.299645	0.079107	0.447151	0.423252	0.494327	-0.064988	0.133056	-0.3042	-0.586497	-0.64921	-0.877068	-1.83879
NUP2 - YLR335W	NUP2 - YLR335W	1	0.025478	-0.003047	0.214359	0.22517	-0.044198	-0.343069	-0.128146	0.002341	-0.061283	-0.23375	0.051929	0.077862	0.07201	-0.195971	-0.118472	0.0763	0.372813	0.458787	-0.042006	-0.389823	-0.031649	0.053555	0.207581	0.412343	0.619215	-0.074857	0.047781	0.065266	-0.549791	-0.497449	-1.12151	-0.778686	-0.119388	-1.28355
MIR1 - YJR077C	MIR1 - YJR077C	1	-0.013057	-0.19104	0.091768	-0.267465	0.247812	-0.191954	0.068235	0.065627	-0.041067	-0.009647	-0.172167	0.017738	-0.223769	0.123572	-0.003992	-0.141156	0.239339	0.084495	-0.039438	0.443918	0.402787	0.034918	0.499019	0.570125	0.867792	0.220209	0.213861	0.383308	0.051429	-0.638001	-0.774291	-1.28924	-0.009	-1.16464
YGL262W - YGL262W	YGL262W - YGL262W	1	-0.154855	-0.101626	-0.529795	-0.220879	-0.091079	0.325143	-0.158994	0.073577	-0.399043	-0.437057	-0.023998	-0.158027	-0.24487	-0.858517	-0.272015	0.2408	-0.296489	-0.046114	0.047179	0.116894	-0.169379	-0.366747	0.123774	-0.057658	-0.229134	-0.317661	0.085449	0.202547	-0.092067	0.560674	0.51366	0.892971	-0.11402	0.191073
SYP1 - YCR030C	SYP1 - YCR030C	1	-0.09329	0.059076	-0.951906	-0.322173	-0.204547	0.002835	-0.255089	0.109471	-0.180276	-0.742947	0.03801	-0.284759	-0.396248	-0.95637	-0.653353	-0.310233	-0.455211	-0.390529	-0.063932	-0.144018	-0.396051	-1.0467	0.099099	-0.333236	-0.586959	-0.781592	0.061	-0.386739	0.03684	-0.091576	0.39698	0.468465	-0.166271	0.439867
NVJ2 - YPR091C	NVJ2 - YPR091C	1	-0.239302	-0.050279	0.159834	0.00571	-0.542114	-0.185851	-0.12085	0.073179	-0.073416	-0.178938	-0.097388	-0.337797	-0.507724	-1.0235	-0.300845	0.172032	-0.34528	-0.388279	0.0635	-0.200186	-0.651239	-1.14624	-0.209962	-0.280512	-0.677738	-0.649011	-0.347257	0.169148	-0.27066	0.043625	0.124863	0.285642	0.195539	1.0154
YLL020C - YLL020C	YLL020C - YLL020C	1	0.070988	-0.187999	0.015995	-0.141063	-0.169099	-0.021337	-0.350047	0.032767	-0.114904	0.054958	-0.021111	-0.157106	-0.516493	-2.06091	-1.03	-0.233856	-0.219515	0.004974	0.09769	-0.020667	-1.03675	-1.54497	-0.486721	-0.279335	-0.153282	-1.31937	-0.142547	0.098529	0.015941	0.239227	0.148191	0.778947	-0.160474	0.953488
KNS1 - YLL019C	KNS1 - YLL019C	1	0.138829	0.009405	-0.1446	-0.113418	-0.185644	-0.146906	-0.4939	-0.158349	-0.133874	-0.231956	-0.129657	-0.280669	-0.433927	-1.73579	-0.839772	-0.396516	-0.209893	-0.077297	0.39464	0.183226	-1.15628	-1.39538	-0.310429	-0.143824	-0.174655	-0.967234	-0.538618	0.220162	0.066499	0.369878	0.223294	0.594042	0.079198	1.07754
VHC1 - YBR235W	VHC1 - YBR235W	1	-0.235058	0.155102	0.150137	-0.0318	-0.191489	0.377345	0.216758	-0.073652	-0.014843	-0.062176	-0.233504	0.054978	-0.471156	-0.578142	-0.910571	-0.400055	-0.169569	0.033381	0.163324	-0.718046	-0.397022	-0.801075	0.313024	-0.166577	0.410933	-0.638577	-0.832388	0.171166	0.146603	-0.031175	0.220955	0.994598	0.103848	-0.126341
RCH1 - YMR034C	RCH1 - YMR034C	1	0.076977	-0.131495	0.097229	0.142418	0.142414	-0.116286	-0.143983	0.339703	0.194148	0.161103	0.005216	-0.111361	-0.297129	-1.20137	-0.737646	-0.199286	-0.079853	-0.44944	0.146736	0.195618	-0.184935	-0.650984	-0.095452	-0.056639	-0.579385	-1.39026	-0.363267	0.265722	0.151263	0.380391	0.528091	0.662008	0.146486	0.46661
SCM4 - YGR049W	SCM4 - YGR049W	1	-0.07178	-0.309169	-0.418132	-0.068735	-0.134804	0.123414	-0.333231	0.293936	-0.193324	0.153149	0.18038	0.009167	-0.391174	-1.29884	-0.978391	-0.170334	-0.269525	-0.437014	0.292205	0.253717	-0.487148	-1.19065	0.5312	0.094587	0.072526	-0.773662	-0.017974	-0.174367	-0.023339	0.431041	0.612605	0.644023	-0.352019	0.235492
SRL2 - YLR082C	SRL2 - YLR082C	1	0.057523	0.057411	0.259535	-0.139148	-0.150567	-0.107425	-0.022095	-0.180839	-0.299422	0.380352	-0.084327	-0.207515	-0.506106	-0.820951	-0.644705	-0.207859	-0.11095	-0.244312	0.019903	-0.549233	-0.727716	-0.738824	-0.726413	-0.410805	-0.241955	-0.835892	-0.281899	0.285137	-0.028626	0.148676	0.28905	0.178116	-0.199722	-0.192706
HFD1 - YMR110C	HFD1 - YMR110C	1	-0.111625	0.064137	0.124771	-0.181979	-0.096701	-0.012313	-0.085237	-0.070599	-0.25675	0.154771	-0.097123	-0.47061	-0.555697	-1.32187	-0.924155	-0.180004	-0.290081	-0.24329	0.041317	-0.016261	-0.352509	-0.596198	-0.013788	-0.386087	0.124488	-0.736066	-0.363375	-0.128786	0.216692	-0.018958	0.336233	0.372132	0.115458	-0.040535
AAP1 - YHR047C	AAP1 - YHR047C	1	0.210169	-0.034637	0.257586	-0.195117	-0.215303	0.0988	-0.013315	0.102521	-0.132251	0.246445	-0.064621	-0.116189	-0.388595	-0.852296	-0.447898	-0.05244	0.200103	-0.160519	0.039177	-0.255166	-0.392882	-0.954884	0.082371	-0.275211	-0.005256	-0.674845	-0.283669	0.055948	0.050597	0.253438	0.505283	0.713171	-0.158726	0.53939
YOL046C - YOL046C	YOL046C - YOL046C	1	-0.023949	0.026408	0.22777	-0.030125	-0.312103	0.005738	-0.130816	-0.141862	-0.333717	0.12673	-0.088515	-0.271132	-0.349041	-1.46673	-0.454993	-0.112463	-0.017891	0.070943	-0.128196	-0.504445	-0.131476	-1.12735	-0.016762	-0.060899	0.020128	-0.58135	-0.275432	0.09128	-0.078691	0.171088	0.524929	0.751349	0.187254	0.154736
GAL83 - YER027C	GAL83 - YER027C	1	-0.063095	0.031402	0.247746	0.012327	0.198272	-0.018193	-0.348212	-0.140173	0.065514	-0.101874	0.027302	-0.415468	-0.228614	-0.606362	-0.204558	-0.314641	-0.485347	-0.852818	-0.101583	-0.120609	-0.213136	-0.217178	0.232851	0.211515	0.190294	-0.40703	-0.237546	0.160271	-0.003237	-0.014124	0.489121	0.862097	-0.039088	0.74763
YOR097C - YOR097C	YOR097C - YOR097C	1	0.068848	0.100075	0.23626	0.142252	-0.028504	0.219326	-0.141909	0.044516	-0.083464	0.514946	0.006659	-0.095138	-0.335145	-0.991977	-0.842117	-0.05456	-0.115995	-0.553226	0.01076	0.130449	-0.716622	-0.629238	0.193626	-0.381771	0.081509	-1.06036	0.090724	0.069749	0.098634	0.305574	0.230241	0.458261	-0.143705	0.456078
CTL1 - YMR180C	CTL1 - YMR180C	1	-0.154124	0.091292	0.252251	0.095169	-0.117569	-0.063549	-0.073914	0.038798	0.090347	0.34015	-0.155185	-0.293859	-0.559364	-1.22742	-0.668709	-0.434743	-0.139449	-0.36233	-0.265396	-0.011319	-0.539067	-1.18052	-0.402608	-0.156172	-0.012149	-0.829361	-0.430771	0.102333	0.12293	0.045327	0.249386	0.519075	-0.006767	0.533853
IRC22 - YEL001C	IRC22 - YEL001C	1	0.035086	0.107788	0.240712	-0.071058	-0.011833	0.102172	0.169666	0.078736	-0.362242	0.060677	0.036517	-0.276931	-0.322692	-0.767496	-0.379162	-0.290763	-0.053737	-0.200101	-0.026723	0.06761	-0.572675	-0.815968	-0.136462	-0.045826	0.354901	-0.97594	-0.10465	0.177109	0.154747	0.320857	0.400658	1.01687	0.214888	0.424271
TPP1 - YMR156C	TPP1 - YMR156C	1	0.047759	0.013656	0.352487	0.453635	0.032417	0.199693	-0.11359	0.109958	0.060614	0.15171	-0.071667	-0.144961	-0.550552	-1.13939	-0.745142	-0.222608	-0.13131	-0.027961	0.0175	-0.089348	-0.384171	-0.836058	-0.125782	-0.18932	-0.028605	-0.467656	-0.108165	0.327989	0.233403	0.311045	0.529819	0.770745	0.111897	1.06092
YMR122C - YMR122C	YMR122C - YMR122C	1	0.085221	0.031362	0.073493	0.097357	-0.299589	-0.135724	-0.264358	-0.110867	-0.008029	-0.093175	-0.009761	-0.383079	-0.645807	-1.45595	-0.481789	-0.065345	-0.414938	-0.625281	-0.044052	-0.033973	-0.312744	-0.912531	0.108551	-0.153207	0.017434	-0.949741	-0.282406	-0.092688	0.214769	0.176925	0.236279	0.596971	0.120233	0.807503
KIN2 - YLR096W	KIN2 - YLR096W	1	0.001051	0.031151	0.058861	-0.049867	-0.121156	-0.018944	-0.292416	0.128268	-0.334632	0.037739	-0.236429	-0.221595	-0.566621	-0.905878	-0.254172	0.063086	-0.208212	-0.568653	0.250539	-0.097562	-0.323196	-0.536131	-0.441499	-0.42176	0.168677	-0.877321	0.10839	0.031161	-0.278269	-0.271983	0.13232	0.418523	0.366437	-0.320549
MPC54 - YOR177C	MPC54 - YOR177C	1	0.189351	0.303388	0.058466	0.25396	-0.177206	0.230018	-0.141069	0.027739	0.291682	0.344085	0.107747	-0.208053	-0.433311	-1.07463	-0.523753	-0.054528	-0.440414	-0.402469	0.16581	0.218927	-0.425638	-0.684842	0.045448	0.050932	0.297653	-0.728605	-0.196201	-0.044069	0.058847	0.411424	0.428575	0.706777	0.29133	0.111717
SLP1 - YOR154W	SLP1 - YOR154W	1	-0.145198	-0.127959	-0.008164	-0.296762	-0.170421	0.023751	-0.20555	0.091855	0.045587	-0.057821	-0.042322	-0.087201	-0.37309	-1.24181	-0.530224	-0.060632	-0.136465	-0.417101	0.336467	0.345954	-0.308302	-0.563651	0.0101	0.061311	0.447959	-0.619136	-0.290491	-0.34873	-0.102957	0.238733	0.318332	0.485389	0.312072	0.712483
STB2 - YMR053C	STB2 - YMR053C	1	0.085366	0.091709	-0.159033	-0.149049	-0.348444	0.06771	-0.073341	-0.135443	-0.274785	0.04459	0.177925	-0.002663	-0.222504	-0.821946	-0.43635	-0.16531	-0.205354	-0.242305	0.15617	0.100674	-0.09834	-0.586527	-0.106044	-0.235828	0.101045	-0.377367	-0.129926	0.10671	0.125755	-0.145351	0.17098	0.367585	0.183883	0.94727
YLR296W - YLR296W	YLR296W - YLR296W	1	-0.033956	-0.031335	-0.079711	0.093644	-0.316541	0.162293	-0.039074	-0.006322	-0.142749	-0.734536	-0.227908	0.0981	-0.471665	-0.828177	-0.883342	-0.021714	-0.08389	-0.686799	0.131958	-0.109689	-0.336293	-0.340701	-0.080499	0.09626	0.248352	-0.826676	-0.290124	-0.044435	0.06936	0.132255	0.318061	0.268002	0.022827	0.306565
TOS8 - YGL096W	TOS8 - YGL096W	1	0.05737	0.003675	0.235652	0.168398	0.184226	0.174795	-0.120431	0.224144	0.133326	-0.13442	-0.157592	0.065331	-0.341964	-0.40441	-0.534625	0.075647	0.006093	-0.168601	-0.104984	0.101229	-0.192516	-0.296294	0.164997	0.096618	0.29652	-0.504404	0.280861	0.194504	0.217963	0.237081	0.14823	0.270465	0.265764	0.46373
ASI1 - YMR119W	ASI1 - YMR119W	1	-0.131652	-0.164404	-0.106607	0.042893	0.067523	-0.001839	-0.31709	0.224274	-0.027678	0.032427	0.028595	-0.055181	-0.408548	-0.775491	-0.529979	0.003273	0.050013	0.152913	0.099283	-0.031092	-0.144351	-0.620497	0.032208	0.047578	0.473778	-0.476543	0.138922	-0.120771	-0.026401	0.127177	0.217508	0.167914	-0.175062	0.012232
ATG33 - YLR356W	ATG33 - YLR356W	1	0.059268	-0.03631	0.08058	-0.133699	0.058901	0.135398	-0.282735	0.226992	-0.074342	-0.456037	-0.053744	0.004676	-0.226792	-0.848687	-0.601431	-0.023015	-0.375926	-0.293302	-0.110419	-0.369131	-0.446357	-0.699598	-0.22145	-0.354261	-0.032824	-0.498888	-0.280116	0.102215	-0.013013	-0.269799	0.013484	0.265492	-0.48019	-0.359931
YMR086C-A - YMR086C-A	YMR086C-A - YMR086C-A	1	-0.174136	-0.094776	0.011619	-0.004583	0.014383	0.14999	-0.18225	-0.100473	-0.265507	0.067286	-0.070831	-0.148652	-0.335714	-0.912188	-0.647738	-0.027225	-0.134654	-0.519561	-0.154419	0.055267	-0.387193	-0.26681	0.102299	-0.182925	-0.127164	-0.710258	-0.120836	0.093779	-0.047828	-0.031918	0.133589	0.495441	-0.278354	0.234843
NIS1 - YNL078W	NIS1 - YNL078W	1	0.031715	-0.008772	0.245504	-0.063618	0.073224	0.051098	-0.034166	0.02795	-0.05059	0.059791	-0.068488	-0.383756	-0.329846	-0.727938	-0.486727	-0.048343	-0.285796	-0.56403	-0.190313	-0.16882	-0.344721	-0.484258	0.029215	-0.204328	0.135996	-0.058168	-0.033941	0.295526	0.149894	0.399781	0.093129	0.467637	-0.02054	0.111453
MRS3 - YJL133W	MRS3 - YJL133W	1	0.008488	-0.272936	0.153426	0.159204	0.276773	0.066679	-0.193352	-0.001353	-0.023499	-0.058684	-0.058757	-0.291453	-0.251557	-0.91338	-0.621303	-0.151615	-0.23768	-0.64749	0.112016	-0.169869	-0.448905	-0.657563	-0.084707	-0.384385	-0.333185	-0.433998	-0.116782	0.18465	-0.03764	-0.055719	0.205871	0.601292	-0.015582	0.078047
DIT1 - YDR403W	DIT1 - YDR403W	1	-0.042017	0.013652	-0.120818	-0.065348	-0.048385	0.020432	-0.299026	-0.04531	-0.119753	-0.080596	0.121634	-0.302397	-0.143083	-1.03328	-0.570471	-0.140279	-0.145028	-0.258574	-0.02447	-0.068039	-0.370656	-0.899549	0.139878	-0.077356	-0.174581	-0.700852	-0.096758	-0.036299	-0.138007	0.122838	0.531907	0.46596	-0.161698	0.308298
YOL099C - YOL099C	YOL099C - YOL099C	1	-0.056987	-0.030834	0.198502	-0.133933	0.080064	-0.084506	-0.161125	0.101635	-0.015115	-0.262198	0.053121	-0.040051	-0.279418	-0.788086	-0.473049	-0.181958	-0.020306	-0.491377	0.087023	-0.080346	-0.302381	-0.751015	-0.025764	-0.110369	-0.315618	-0.41789	-0.072063	0.065446	0.035851	0.349599	0.334364	0.483919	-0.483853	-0.232572
BNA3 - YJL060W	BNA3 - YJL060W	1	-0.065921	-0.08782	-0.167929	-0.059014	-0.16013	-0.072425	0.006525	0.013808	0.024177	-0.035302	0.170174	-0.087145	-0.097311	-0.899332	-0.491684	0.07446	-0.027	-0.33134	0.184125	0.091994	-0.259493	-0.542782	0.065362	-0.121344	0.071246	-0.829813	-0.190743	0.235801	0.003555	0.132519	0.308125	0.619077	-0.241821	-0.019048
YAP6 - YDR259C	YAP6 - YDR259C	1	0.057297	0.199016	0.41868	0.145303	-0.16269	-0.21654	-0.066703	-0.152755	-0.154204	0.597489	-0.201942	-0.373298	-0.693782	-0.918585	-0.610328	-0.007087	-0.288631	-1.01264	-0.077114	-0.708077	-0.520288	-0.427298	-0.62065	-0.344874	-0.296159	-0.930205	0.012624	-0.18668	0.223498	-0.387999	-0.241424	0.043885	-0.240389	0.581685
PUB1 - YNL016W	PUB1 - YNL016W	1	0.257865	0.121066	0.298598	0.395998	0.533656	-0.21026	0.035211	-0.067328	-0.001271	-0.751756	-0.094429	-0.118566	-0.440007	-0.814307	-0.286496	-0.116397	-0.046506	-0.560448	-0.549442	-0.264802	-0.94453	-1.15025	-0.500473	-0.113203	-0.123261	-0.536789	0.035286	0.028023	-0.184027	-0.434376	-0.47259	-0.155294	0.196993	-0.129375
NDL1 - YLR254C	NDL1 - YLR254C	1	0.033675	-0.045635	0.14489	0.154693	0.11029	0.095345	-0.074769	-0.084313	-0.114575	-0.124232	-0.315203	-0.017428	-0.365067	-0.568631	-0.867938	0.063904	-0.170084	-0.404407	-0.358416	-0.386429	-0.307081	-0.531875	-0.611886	-0.195502	-0.250016	-0.699238	-0.310594	-0.243273	-0.578453	-0.867089	-0.210809	-0.626779	-0.106927	0.099562
YDR132C - YDR132C	YDR132C - YDR132C	1	-0.007526	-0.206467	-0.168788	-0.017038	-0.030215	-0.233977	-0.144924	0.097348	0.121273	0.102202	0.002622	-0.099177	-0.292138	-1.05567	-0.875056	-0.074644	0.007447	-0.227931	0.082673	0.020111	-0.426269	-0.848193	-0.464518	-0.307052	-0.08794	-0.91193	0.027787	-0.14962	0.016926	-0.530781	0.245309	0.04767	-0.168961	0.035517
AHP1 - YLR109W	AHP1 - YLR109W	1	-0.067984	-0.16051	-0.025127	-0.224533	0.111398	-0.132145	-0.204485	0.017763	-0.178005	-0.109732	-0.058622	-0.065892	-0.200625	-0.48312	-0.124629	0.100341	-0.14948	-0.137072	0.037349	-0.150953	-0.525506	-0.58307	-0.703699	-0.139553	-0.3082	-0.712093	0.011959	-0.140096	-0.002751	-0.468016	0.108231	-0.223767	-0.376588	-0.236609
PSP2 - YML017W	PSP2 - YML017W	1	0.171118	-0.024186	0.074147	0.211587	0.556032	0.224912	-0.608975	0.423773	0.262963	0.585019	-0.245693	-0.22584	-0.230856	-0.081577	-0.28859	0.220504	-0.066298	0.27919	-0.078168	-0.392326	0.050865	-0.112438	0.545899	0.211422	0.657811	-0.221483	-0.819314	0.253768	0.586775	-0.184666	0.571582	-0.147035	0.367269	-0.920266
RSA3 - YLR221C	RSA3 - YLR221C	1	0.008081	0.08085	-0.055308	0.609181	0.748807	0.311692	-0.086487	0.065752	0.081345	0.678679	0.075571	-0.181756	0.373881	-0.118845	-0.876742	0.224137	0.179625	0.115311	-0.035869	-0.130493	-0.34222	-0.353052	-0.50498	0.064975	0.095445	-0.558649	-0.251999	-0.001235	-0.198667	0.129358	0.609987	0.241985	0.275703	-0.781314
YLR152C - YLR152C	YLR152C - YLR152C	1	-0.049472	-0.173608	0.12992	0.351084	0.343961	0.134266	-0.330912	-0.121768	-0.161864	-0.022109	0.091378	-0.148615	-0.037007	-0.037334	-0.200751	0.016109	-0.024042	-0.176228	-0.249395	-0.494735	-0.326386	-0.362006	-0.325424	0.016386	-0.086891	-0.660061	0.147615	-0.314123	-0.402564	-0.619039	0.444047	-0.402406	-0.168859	-0.48601
EKI1 - YDR147W	EKI1 - YDR147W	1	-0.064655	-0.219671	0.240325	0.377782	-0.022539	-0.140661	-0.215562	0.11975	0.320742	0.094442	0.044058	-0.12621	-0.658297	-0.134529	-0.375964	-0.02517	-0.316406	-0.591163	-0.280432	0.204157	-0.171769	-0.018583	-0.436835	-0.084582	0.497635	-0.312514	0.390777	-0.200153	0.142696	-2.15335	-0.551774	-0.85373	0.063958	0.221609
ARO3 - YDR035W	ARO3 - YDR035W	1	0.135847	0.045986	0.358684	0.406745	0.112129	-0.028139	0.168143	-0.005359	0.100188	0.235748	-0.273002	0.022543	-0.472043	-0.717686	-0.5084	-0.010282	0.169381	-0.034843	-0.101791	0.086455	-0.171959	-0.137902	-0.279032	0.115641	0.448193	0.119396	0.125166	-0.350837	0.486967	-1.8319	-0.856023	-0.98713	0.515235	1.3218
IPT1 - YDR072C	IPT1 - YDR072C	1	0.191164	0.111606	0.485234	0.424654	0.407675	-0.029482	-0.28078	-0.279887	-0.246226	0.452428	-0.153505	-0.082823	-0.73287	0.010341	-0.158904	-0.090905	-0.024599	-0.683416	-0.255626	0.290749	-0.104821	0.502948	-0.459641	0.200435	-0.236302	-0.616132	0.095959	-0.092993	-0.089995	-1.09131	-0.588835	-0.767388	-0.698008	0.972436
PDR8 - YLR266C	PDR8 - YLR266C	1	-0.078132	0.128532	0.607192	0.444186	0.269412	0.112825	-0.264457	-0.241058	-0.324733	-0.078488	-0.1983	-0.126161	-0.23232	-0.257797	-0.386781	0.013932	0.041289	-0.377248	-0.232343	-0.373309	-0.288137	-0.06056	-0.500138	-0.160184	-0.303349	0.09661	0.093724	-0.375433	-0.483936	-1.29142	-0.68294	-0.73834	0.729759	0.883885
MET2 - YNL277W	MET2 - YNL277W	1	-0.089271	-0.193871	0.056186	-0.18292	0.193506	-0.203561	-0.248682	-0.306644	-0.556313	-0.403434	-0.267761	-0.268402	-0.367368	-0.206382	-0.236797	0.012748	-0.041451	-0.689158	-0.2683	-0.437969	0.06764	-0.253187	-0.270844	-0.35871	-0.383623	-0.266291	0.053873	-0.427575	-1.06127	-1.04749	-0.574897	-0.359809	0.24078	1.09484
AMD2 - YDR242W	AMD2 - YDR242W	1	0.063923	0.006212	0.31483	0.22597	-0.118135	-0.194659	-0.062062	0.274215	0.229851	-0.231566	0.022397	-0.042816	-0.114466	-0.05521	-0.224086	-0.021478	-0.183018	-0.634613	0.03392	0.46345	-0.536139	-0.104122	-0.655207	-0.177185	0.057533	-0.004245	0.12307	-0.193784	-0.115026	-0.642282	0.09081	-0.792535	0.51701	0.977966
BUD26 - YDR241W	BUD26 - YDR241W	1	0.262831	0.092818	0.465727	0.101974	0.433177	0.115844	0.204335	0.129767	0.108419	0.168946	-0.001134	-0.042605	-0.247465	0.076555	-0.211425	0.581109	0.280243	0.071574	-0.144949	0.173435	0.026673	0.264874	-0.57317	-0.133285	-0.033942	-0.12662	0.535754	-0.20637	-0.095633	-0.928235	0.104586	-0.261553	0.372815	0.965858
NAM7 - YMR080C	NAM7 - YMR080C	1	0.122102	-0.037953	0.051596	0.12645	0.394087	-0.541675	-0.745786	-0.025573	0.143826	-0.208642	-0.060161	0.16495	-0.491441	0.017235	0.063773	0.386874	-0.202581	-0.278055	-0.190075	0.17181	0.200741	0.072393	0.157879	0.301395	0.818458	0.092834	0.34283	0.058869	-0.048695	-1.04328	-0.520988	-0.314311	0.017153	-0.304303
ATG39 - YLR312C	ATG39 - YLR312C	1	-0.104756	0.051476	0.254295	0.376334	-0.10711	-0.158957	-0.296114	-0.172277	-0.232186	-0.450404	-0.065647	-0.049798	-0.27636	-0.094278	-0.259441	0.258228	-0.093088	0.026245	-0.316419	0.201732	-0.097256	-0.170361	-0.361008	0.195393	0.071615	-0.281239	-0.109372	-0.096142	-0.139461	-1.40629	-0.626301	-0.486468	-0.00122	-0.019788
TPM1 - YNL079C	TPM1 - YNL079C	1	-0.00626	0.014623	0.002811	0.352034	0.239949	-0.255546	-0.069362	-0.701488	-0.073256	0.369857	-0.070123	0.106165	-0.653752	-0.43689	-0.445744	0.004613	-0.025433	-0.522304	-0.870408	-0.088785	0.183411	-0.171731	0.174713	-0.313476	-0.309387	-0.187372	0.306799	-0.207979	-0.743096	-1.31978	-0.753861	-1.05922	-0.064678	0.291716
IDH1 - YNL037C	IDH1 - YNL037C	1	0.065873	0.149026	0.006972	0.424084	-0.154826	0.048434	0.111109	0.195636	-0.045037	0.484384	-0.061434	0.017018	-0.233205	-0.031305	-0.375332	0.102037	-0.358318	-0.056369	-0.358165	-0.11523	-0.504672	0.039158	0.33344	0.191781	0.360598	-0.276252	-0.199134	-0.33238	-0.447912	-0.988426	-0.25098	-1.19134	-0.149409	-0.407943
RTG1 - YOL067C	RTG1 - YOL067C	1	0.006579	0.09685	0.319754	0.10453	-0.225953	-0.418429	-0.285343	-0.154091	-0.47261	0.07673	0.210786	0.201109	-0.187155	-0.240196	-0.05239	-0.1809	-0.042494	0.007743	-0.320325	-0.18738	-0.35809	-0.646442	0.294062	-0.242012	0.130733	-0.021085	-0.168942	-0.334944	-0.59604	-1.09142	-0.678497	-1.45144	0.026498	0.063942
PEX3 - YDR329C	PEX3 - YDR329C	1	0.124266	-0.066045	0.121494	0.726493	0.348091	0.024304	0.096565	0.324567	0.340942	0.458951	0.003207	0.05485	-0.161045	-0.045755	-0.122859	0.286031	-0.242657	-0.439714	0.516247	-0.055762	-0.341158	-0.395639	0.034748	0.03584	0.272975	0.214736	0.332488	-0.481013	-0.557245	-0.455753	0.059115	-1.54084	-0.374416	-0.554023
PEX8 - YGR077C	PEX8 - YGR077C	1	-0.016626	-0.112311	-0.034415	0.330796	0.12093	-0.162326	-0.030338	0.220416	0.352076	0.062996	0.250669	0.075821	0.157291	0.040834	0.061394	0.192614	0.336713	0.260223	0.474298	0.249189	-0.125971	-0.145425	0.356567	0.179574	0.220569	0.29455	0.45096	-0.370464	-0.681473	-0.121374	0.30548	-1.44364	-0.901463	-1.35995
MDH2 - YOL126C	MDH2 - YOL126C	1	0.119563	-0.092271	0.122612	0.490701	0.452392	-0.087682	-0.166907	0.047742	0.190016	0.112953	0.205446	0.05137	0.206506	0.064243	0.138856	0.25157	0.175731	0.356148	0.102728	0.007765	-0.219286	-0.165269	0.135581	0.125758	-0.304458	0.358952	0.185414	-0.036813	-0.620303	-0.20058	0.122888	-1.36521	-0.21677	-0.871898
PEX17 - YNL214W	PEX17 - YNL214W	1	0.121959	-0.244101	-0.076137	0.479129	0.176539	-0.373168	-0.081014	-0.057867	-0.112165	-0.058114	-0.082259	0.10365	0.16716	0.033828	-0.134834	0.116716	0.001874	-0.049338	0.057589	-0.178016	-0.001442	-0.406549	0.102521	-0.054402	0.013136	0.289351	0.304569	-0.353861	-0.518311	-0.49278	-0.274038	-1.21804	-0.430641	-0.841987
PEX14 - YGL153W	PEX14 - YGL153W	1	0.066341	-0.090893	0.336211	0.464474	0.281943	0.050797	0.359465	-0.133812	-0.062969	-0.515931	0.009568	0.069445	-0.009666	0.024615	-0.281967	0.11611	0.131371	0.035434	0.35708	-0.044069	-0.104482	-0.249225	0.107131	-0.116154	-0.498228	0.169084	0.261114	-0.321124	-0.562583	-0.099433	0.040866	-1.77939	-0.085115	0.16857
YJL211C - YJL211C	YJL211C - YJL211C	1	-0.032485	-0.119738	0.230641	0.393963	0.421189	-0.285185	0.368315	-0.009188	-0.079332	0.034475	-0.265216	-0.079525	0.105923	-0.231326	0.197341	-0.19293	0.059493	0.098198	0.047101	-0.27337	-0.100169	-0.10518	-0.017351	-0.11917	-0.428732	0.177004	-0.068692	0.043993	-0.899791	-0.391324	-0.026414	-1.5505	-0.098527	-0.440798
PEX22 - YAL055W	PEX22 - YAL055W	1	0.110687	-0.056589	0.05957	0.326334	0.231386	-0.448146	0.17964	-0.207586	-0.056943	-0.329351	-0.189723	-0.276974	-0.065721	-0.088837	-0.156492	-0.350841	-0.104648	0.055978	0.049236	-0.271342	-0.277434	-0.256522	0.022038	-0.300726	-0.557541	0.069238	0.138835	-0.368104	-1.06118	-0.231101	-0.140398	-1.49672	-0.282272	0.262192
RCO1 - YMR075W	RCO1 - YMR075W	1	-0.130694	-0.130075	-0.246798	-0.262995	0.050025	-0.145674	0.282497	0.12237	-0.614153	-0.305751	0.144749	0.012672	0.086177	0.005915	-0.007025	0.244909	-0.170388	0.279632	0.152262	0.466799	-0.140921	-0.068302	-0.256438	-0.586021	-0.578723	0.072787	0.294183	-0.632961	-0.794003	-0.299937	-0.530282	-0.979808	-0.009761	0.584833
KIP2 - YPL155C	KIP2 - YPL155C	1	-0.62754	0.069804	0.07267	0.448093	0.084053	-0.165007	-0.085457	-0.028809	0.220843	-0.082321	-0.086616	-0.189311	-0.305461	-0.339818	-0.311566	0.065523	-0.237885	-0.16884	-0.155538	-0.011689	-0.298668	-0.394735	-0.189272	-0.180199	-0.014497	-0.005858	-0.036206	-0.988193	-1.43437	-0.397995	-0.381405	-0.617995	0.167704	0.142532
ENV7 - YPL236C	ENV7 - YPL236C	1	0.064608	0.070112	0.092723	0.006581	0.227811	0.063171	0.241401	-0.018326	0.064113	-0.169352	-0.135963	0.122481	-0.244621	-0.233497	-0.225097	0.011867	0.099248	-0.15192	-0.114734	-0.268706	-0.274475	-0.235662	-0.239901	-0.113691	-0.222586	-0.072669	0.232886	-0.071553	-1.62793	0.148627	-0.135745	-0.170232	0.101768	-0.00168
COX5B - YIL111W	COX5B - YIL111W	1	0.101688	0.272148	0.295328	0.419484	0.497219	0.08744	0.161433	0.296975	0.377096	0.576941	0.196915	0.00892	0.260313	0.209962	0.148459	-0.14284	0.152998	0.41769	-0.430688	-0.943926	-0.447167	0.035124	0.183126	-0.09273	0.282311	0.284228	0.341051	0.317741	0.283158	-0.973438	0.231867	0.11855	0.393245	0.280527
SIZ1 - YDR409W	SIZ1 - YDR409W	1	0.053149	-0.031183	0.063889	0.195593	0.147594	0.051256	1.62346	-0.164195	-0.564459	-0.737515	0.006291	-0.064634	0.124818	-0.161481	-0.426723	0.087091	0.124045	-0.021501	-0.315109	-0.958856	0.092992	-0.144733	-0.201482	0.293834	0.166677	0.295824	0.602474	0.246065	0.164461	-0.353006	-0.730365	-1.01201	0.006963	-0.363236
ESC1 - YMR219W	ESC1 - YMR219W	1	-0.042876	-0.024301	-0.362309	0.430115	0.409755	0.283287	1.18503	0.171679	-0.080466	0.012529	-0.186079	0.016198	-0.029068	-0.253569	-0.464848	0.021501	-0.167219	0.171532	-0.398085	-0.415273	-0.242649	-0.208372	-0.071288	0.112601	-0.14176	-0.188979	0.330278	-0.229776	0.370995	-0.010009	-0.273065	-0.642141	-0.054166	-0.482926
UBX4 - YMR067C	UBX4 - YMR067C	1	0.133984	-0.030786	-0.030317	0.541848	0.234385	0.046654	0.938904	0.118784	-0.003407	-0.483777	-0.004737	-0.01877	-0.153675	-0.443826	-0.392068	0.144011	-0.042301	0.277396	-0.289165	0.035872	0.087019	0.050222	-0.154693	-0.186303	-0.561073	-0.229652	0.298261	0.441534	0.496643	0.099038	-0.17589	-0.339633	0.372729	0.405543
YCK3 - YER123W	YCK3 - YER123W	1	-0.065339	0.107685	0.159837	0.282357	0.056698	0.025712	0.083578	0.007117	0.241415	-0.353488	0.123752	0.007876	-0.533106	-0.068368	-0.199312	-0.361127	-0.519931	-1.26959	0.022951	0.030853	0.068407	0.199228	-0.035737	0.54754	-0.380233	-0.328111	0.240709	0.023477	-0.085079	-0.292584	-1.13771	-0.114169	0.162284	0.028754
ENT4 - YLL038C	ENT4 - YLL038C	1	0.083931	-0.003168	0.258386	0.227204	0.114442	-0.067256	-0.310487	0.091731	0.00475	-0.623266	-0.342633	-0.394287	-0.528144	-0.666729	-0.55173	-0.193335	-0.359219	-0.416068	0.044051	-0.212184	0.01759	-0.215165	0.284898	0.399991	0.589766	-0.35798	-0.404558	0.445088	0.649293	-0.324881	-0.405965	-0.159651	0.142872	-0.417518
YDR431W - YDR431W	YDR431W - YDR431W	1	0.21568	0.157539	0.533665	0.329248	0.339401	-0.030522	0.032644	-0.235564	-0.033508	0.343618	-0.179537	0.047518	-0.18808	-0.072161	-0.343873	-0.300727	-0.384062	-1.01344	-0.162024	-0.280812	-0.442445	-0.057915	-0.286227	0.211282	0.467489	-0.153687	0.261909	0.401581	0.905432	-0.535562	-0.642356	-0.485651	0.280417	-0.107356
ARO80 - YDR421W	ARO80 - YDR421W	1	-0.044932	-0.237519	-0.543954	0.108685	0.240317	-0.005699	-0.329412	0.163744	-0.094606	-0.650247	-0.035047	-0.481216	-0.161803	-0.548506	-0.547591	-0.160591	-1.13706	-1.9652	-0.148447	-0.118183	0.116738	0.018606	0.013954	0.08256	0.081507	-0.448829	0.069331	-0.1028	0.097098	-0.447906	-0.291817	-0.773996	-0.241638	0.107069
ENT5 - YDR153C	ENT5 - YDR153C	1	-0.00299	-0.297728	0.163777	0.387105	0.446404	0.04152	-0.050419	0.075487	0.404933	0.286806	0.107303	-0.077775	-0.181834	0.021654	-0.779094	-0.012595	-0.132976	-1.35367	0.109531	0.197481	0.32847	0.21031	0.041297	0.344726	0.641732	-0.319813	0.492613	0.01149	0.081439	-0.639383	-0.288876	-0.661214	-0.015551	0.030307
SPC2 - YML055W	SPC2 - YML055W	1	0.064525	0.207391	0.074807	0.026923	0.181917	0.018743	0.182963	0.133133	-0.01889	-0.126663	-0.056786	-0.02192	-0.164064	-0.109112	-0.440359	-0.438063	-0.426727	-1.39864	-0.212216	0.279145	-0.190598	-0.113509	0.105827	0.309915	-0.029642	-0.521914	0.153522	-0.099108	-0.35095	-0.413071	0.151731	-0.088751	0.296184	0.36406
KEL1 - YHR158C	KEL1 - YHR158C	1	0.124863	-0.093832	-0.172262	0.002202	0.461573	-0.225374	0.198081	-0.001026	-0.319213	-0.357409	-0.078857	-0.007472	-0.03088	-0.387897	-0.552762	-0.144759	-0.072708	0.195817	-0.212932	-0.730916	0.342439	-0.022413	0.527248	0.439169	0.788117	0.080913	0.347931	0.702804	1.04282	0.607888	-0.401455	-0.022028	-0.422461	-0.007557
DIE2 - YGR227W	DIE2 - YGR227W	1	0.204321	0.121401	0.006564	0.48284	0.364557	-0.029829	0.072118	0.182856	0.032658	-0.176489	-0.029001	-0.105494	-0.109718	-0.376989	-0.446888	-0.294241	-0.760938	-0.059103	-0.542156	-0.368055	0.20527	0.06767	0.657104	0.709398	1.11713	-0.41098	-0.519923	0.327475	0.27568	-0.226909	0.174757	-0.415502	0.139711	-0.109371
EGD1 - YPL037C	EGD1 - YPL037C	1	-0.190761	0.283336	-0.210423	0.085742	-0.212912	-0.260581	-0.379543	-0.075164	-0.013211	-0.135099	-0.042042	-0.11653	0.569647	-0.009154	-0.132208	0.137893	-0.13048	-0.327386	0.071349	-0.449869	0.512577	0.590495	0.744932	0.750802	0.877984	0.134654	-0.020964	0.453322	0.461682	0.526481	-0.450884	0.187806	0.120503	-0.34545
YGL177W - YGL177W	YGL177W - YGL177W	1	0.173818	-0.144961	-0.091838	-0.156292	0.048427	-0.063809	0.207045	-0.239716	-0.748659	0.084991	-0.01081	-0.200489	0.17416	-0.104848	-0.078133	-0.157852	-0.172505	-0.206495	-0.329994	-1.13258	0.083236	-0.039901	0.295684	0.545769	1.15434	-0.024303	0.017476	0.09019	0.362684	-0.034194	-0.064289	-0.263636	0.083491	0.312938
YIL054W - YIL054W	YIL054W - YIL054W	1	0.044397	0.014551	0.229171	0.388316	0.502764	0.138094	0.066407	-0.060542	-0.247588	0.031441	0.001935	0.156045	0.361861	0.240493	-0.078642	-0.139926	0.11662	0.116082	-0.095572	-0.761581	0.742796	0.232247	0.81902	0.679703	0.801385	0.28956	0.279838	0.394119	0.56286	0.171138	-0.132751	-0.264923	0.48884	0.054902
GDB1 - YPR184W	GDB1 - YPR184W	1	0.020894	-0.043879	0.040775	-0.08704	0.197043	0.062406	0.221554	-0.7246	-1.1004	0.15945	0.166754	-0.031317	0.334599	0.2164	0.13593	-0.360472	0.173242	-0.681175	-0.801761	-0.80324	0.013375	0.488112	0.121873	-0.43668	-0.697637	0.540341	0.136442	0.292868	0.272682	-0.542406	-0.164453	-0.27091	0.193167	0.89545
SSB1 - YDL229W	SSB1 - YDL229W	1	0.247791	-0.011683	-0.040218	-0.184755	0.398491	-0.081136	0.403708	-0.397655	-0.723339	-0.383696	-0.016261	-0.066492	0.493026	-0.325355	-0.18246	-0.312513	0.079226	0.075786	-0.014422	-0.854093	0.180329	0.213104	0.396303	-0.071613	-0.513903	-0.024629	-0.035735	0.542082	0.225452	0.6429	-0.189946	0.008947	0.042085	0.005468
YBR277C - YBR277C	YBR277C - YBR277C	1	0.136055	0.209701	0.217089	-0.001922	0.624807	-0.048252	0.605422	-0.809374	-0.653115	-0.377422	-0.143291	-0.205729	0.039552	-0.20297	-0.298416	-0.57855	0.050575	0.141854	-0.098713	-0.167457	0.201693	0.364423	0.026442	-0.429889	-0.888017	0.16156	0.093585	0.51927	0.035051	0.0104	-0.619802	-0.346006	0.207444	0.441939
FUN30 - YAL019W	FUN30 - YAL019W	1	0.418082	0.317448	0.370816	0.254387	0.14735	-0.833535	-0.472985	0.052544	0.132849	-0.70764	-0.016493	0.160972	-0.111861	-0.121706	0.149024	-0.556114	-0.484834	-0.986322	-0.41596	-0.310083	-0.336194	-0.438372	-0.33691	-0.461577	-0.748599	-0.130081	-0.014293	-0.153012	-0.235058	-0.677091	-0.467231	-0.134603	-0.065115	-0.537938
WHI4 - YDL224C	WHI4 - YDL224C	1	0.024688	-0.348322	-0.011664	-0.115805	0.428898	0.111105	0.434229	-0.231252	-0.409936	-0.213089	-0.000716	0.007792	-0.306942	-0.645006	-0.006252	-0.039063	0.11444	-0.06462	-0.009352	0.183384	-0.265359	-0.509197	-0.674013	-0.546657	-1.11909	0.046407	-0.070655	-0.53533	-1.38275	-0.055284	-0.420363	-0.97586	-0.620852	-0.922661
MIC26 - YGR235C	MIC26 - YGR235C	1	0.082584	-0.185518	-0.246912	0.101528	0.217372	0.050612	0.165502	-0.155023	-0.645608	-0.898973	0.004543	0.033109	-0.5649	0.008587	-0.231073	-0.130939	0.059189	0.094555	-0.31131	-0.484717	0.013762	-0.020966	-0.586143	-0.687831	-0.707606	-0.318715	-0.074533	0.051502	-0.267316	-0.665478	-0.244269	0.187936	-0.609194	-0.339218
UIP3 - YAR027W	UIP3 - YAR027W	1	0.114433	0.261039	0.106109	-0.266434	0.328075	-0.372354	0.231775	-0.127052	-0.425957	-0.866872	-0.123826	0.130554	-0.052408	0.191595	-0.516109	-0.480288	-0.146383	-0.128594	-0.070327	-0.305635	-0.01947	-0.126956	-0.049268	-0.19087	-0.554907	-0.459388	-0.037215	-0.40669	-0.320432	-0.543205	-0.615186	-0.324199	-0.446496	-0.335035
ECM29 - YHL030W	ECM29 - YHL030W	1	0.126613	0.261678	-0.048894	-0.581147	0.108035	-0.313027	0.137571	-0.403235	-0.524123	-0.231278	-0.289352	-0.243725	0.001286	-0.343616	-0.015612	-0.20805	-0.096031	0.090765	-0.215926	-0.284957	-0.516701	-0.201389	-0.388133	-0.282295	-0.554595	-0.278554	-0.192415	-0.217717	-0.488033	0.284581	-0.535002	-0.305971	-0.842189	-0.206409
YML090W - YML090W	YML090W - YML090W	1	0.16409	-0.093101	0.020635	-0.302799	0.392586	-0.203725	-0.043448	-0.264119	-0.253777	-0.451869	-0.166267	-0.082796	0.254018	-0.105282	0.028336	-0.202104	0.113696	0.225305	-0.134738	0.006494	-0.330741	-0.19975	-0.386904	-0.244247	-0.629162	-0.062165	0.060501	0.225397	-0.322404	-0.185405	-0.294981	-0.361047	-0.973107	-1.29579
NTG1 - YAL015C	NTG1 - YAL015C	1	0.245165	0.218071	0.401787	-0.213731	0.036038	-0.261182	-0.028168	-0.180614	-0.257508	-0.514635	-0.05389	-0.019077	-0.157624	-0.590168	-0.337816	-0.24682	0.035059	0.028808	-0.004032	-0.194813	-0.548761	-0.353467	-0.051684	-0.22153	-0.303458	-0.530175	-0.315548	-0.093258	0.005819	-0.325633	-0.028608	0.425972	-0.113027	-0.208659
YLR031W - YLR031W	YLR031W - YLR031W	1	0.068634	0.228189	0.415331	-0.304349	-0.143853	-0.187035	0.072386	-0.196991	-0.27739	0.108028	-0.078242	0.086473	-0.060364	0.312742	0.344071	-0.184327	0.092963	-0.179571	-0.01016	0.033219	-0.197776	-0.183624	-0.551795	-0.506221	-0.369332	0.009521	-0.542696	-0.005587	0.242543	-0.581965	-0.29613	-0.128585	-0.009953	-0.647473
IZH3 - YLR023C	IZH3 - YLR023C	1	-0.100877	0.093961	0.118575	-0.368543	0.106536	0.038759	0.333537	0.047649	-0.360856	-0.322834	-0.046814	0.110652	0.037735	0.30949	-0.268849	0.083563	0.174175	0.04406	-0.411069	-0.15435	-0.065112	0.129549	0.084798	-0.165012	-0.09901	-0.218594	-0.211049	0.514832	0.420759	-0.518566	-0.436211	-0.098845	-0.57376	-0.283603
HSE1 - YHL002W	HSE1 - YHL002W	1	-0.071643	-0.182087	-0.132633	0.100925	-0.184079	-0.322058	-0.513682	-0.029305	0.050325	-0.592822	0.012545	-0.204433	0.065936	-0.349168	-0.32022	0.125569	0.074121	0.382453	-0.129924	-0.510078	-0.120048	0.068723	0.620098	0.596413	0.497504	-0.251892	0.444545	-0.221691	-0.315162	-0.103691	-0.109316	-0.594163	0.68827	0.147972
YGL235W - YGL235W	YGL235W - YGL235W	1	0.089592	-0.110108	-0.303059	-0.650406	0.440417	0.355999	0.088024	-0.074913	-0.165496	-0.482907	-0.28491	-0.213106	-0.271309	-0.048964	-0.549733	-0.080719	-0.06464	-0.05545	-0.322862	-0.427417	0.174369	0.102359	0.271866	0.584639	0.709732	-0.096551	0.394477	0.256728	0.190167	-0.660273	-0.517756	-0.027197	0.235638	0.073992
EDC3 - YEL015W	EDC3 - YEL015W	1	-0.15819	0.048914	-0.010138	0.26278	0.471381	0.229426	-0.014884	-0.050805	0.092497	-0.901129	-0.022309	0.023625	-0.213951	-0.069029	-0.306271	0.055579	0.329412	0.043366	-0.080703	-0.177169	0.346009	-0.049245	0.378632	0.676647	1.20295	0.150002	0.277589	0.013846	0.432829	-0.867458	-0.837034	0.008886	0.125934	0.409737
PEX31 - YGR004W	PEX31 - YGR004W	1	0.237241	0.275166	0.481822	0.218615	0.358159	-0.065154	0.007149	0.025925	0.351585	-0.685255	-0.162936	-0.133419	-0.144444	-0.091113	-0.273364	0.32018	0.19547	0.044723	-0.105886	-0.692855	0.075873	0.767038	0.138379	0.871154	-0.1422	-0.200462	0.37027	0.248891	0.285684	-0.872016	-0.815696	0.370966	0.578301	0.223934
BNI5 - YNL166C	BNI5 - YNL166C	1	0.350602	0.151559	0.72059	0.711499	0.559931	0.00637	0.234131	0.018193	0.179809	-0.009841	0.144643	-0.160097	-0.028614	0.062151	0.285778	0.035989	0.129749	0.18765	-0.505294	-0.681343	-0.195925	-0.132694	0.185734	0.261524	0.26557	-0.064621	0.501477	-0.435394	-0.659322	-0.328303	0.106973	-0.117505	0.562279	-0.690402
GUP2 - YPL189W	GUP2 - YPL189W	1	0.132421	0.06726	0.485242	0.255292	0.334336	0.072847	-0.082883	-0.104898	-0.06592	-0.243376	-0.235354	-0.017327	-0.310651	-0.077466	-0.160329	0.064081	-0.353918	-0.219258	-0.32828	-0.417347	0.013331	0.040156	0.181572	0.442772	0.307062	-0.185376	-0.15825	-0.037279	-0.004184	-0.520094	-0.232343	0.018859	0.541319	-0.85723
YAK1 - YJL141C	YAK1 - YJL141C	1	0.064433	0.076861	0.593754	0.546111	0.520113	0.28626	0.171271	-0.385301	0.029	-0.834986	-0.178669	-0.083679	-0.18273	0.357766	-0.162782	0.074069	0.051286	-0.107328	-0.513648	-0.553858	0.215023	0.221238	0.217432	0.47507	0.928764	0.098465	0.173295	0.106758	0.231299	-0.369876	-0.323387	0.4537	0.544949	-1.16442
ATG18 - YFR021W	ATG18 - YFR021W	1	0.375853	0.287778	0.458217	0.819513	0.625221	-0.078841	0.314483	-0.024067	0.377246	-0.122217	0.079117	0.18565	0.040692	-0.146125	0.022946	-0.239123	-0.081891	-0.765024	-0.20498	-0.475704	-0.06833	0.065212	-0.372476	-0.068576	-0.333312	0.030309	0.726023	0.185198	0.146534	0.105319	-0.265974	0.243074	0.545883	0.483046
CWH43 - YCR017C	CWH43 - YCR017C	1	-0.03832	0.172263	0.092366	0.227534	0.350886	-0.112886	0.162375	0.04616	0.180991	-0.731412	-0.271168	0.144615	0.05816	-0.457031	-0.649289	-0.168817	-0.251225	-0.394791	-0.514103	-0.687778	0.126133	-0.651532	-0.284148	-0.487355	0.013702	-0.017429	0.210878	-0.049079	0.016494	-0.086438	-0.091435	-0.112633	0.246012	1.3694
PUF3 - YLL013C	PUF3 - YLL013C	1	-0.069593	-0.002149	-0.175639	-0.065127	-0.300378	-0.325588	-0.396904	-0.324913	-0.361001	0.158902	0.109427	0.008883	-0.050228	0.349377	-0.019977	0.062544	0.258108	0.582584	-0.238891	-0.305704	-0.159459	-0.00471	-0.404661	-0.175752	0.310382	0.189044	-0.045894	0.48034	1.29384	-0.007444	0.055212	0.638057	-0.58595	-0.430043
RPS30A - YLR287C-A	RPS30A - YLR287C-A	1	0.084554	-0.140655	0.026102	0.497081	0.314567	-0.473012	0.458023	0.04986	-0.082181	0.712744	0.190915	0.024654	0.169821	-0.471118	-0.262999	0.119273	-0.292734	0.060045	-0.205867	0.220553	-0.261301	0.172645	-0.136347	-0.07441	0.249003	0.020906	0.001477	0.355631	0.287534	0.445978	-0.556456	-0.281881	0.616958	0.955405
MAD2 - YJL030W	MAD2 - YJL030W	1	-0.047882	0.009441	0.269586	0.220482	0.456085	0.062526	0.192077	0.153745	0.348962	0.45062	0.100768	0.076144	0.03073	0.018347	-0.058388	0.162866	0.149479	0.027168	0.171089	0.313004	-0.733979	0.115116	-1.40237	-0.37626	0.463169	-0.021397	0.38195	0.332689	0.30434	-0.059577	0.034498	-0.415297	0.424921	0.494155
IRC8 - YJL051W	IRC8 - YJL051W	1	0.304954	0.063173	0.32815	-0.085936	0.265209	0.043074	0.331413	0.215644	0.291407	0.682976	0.048132	0.03501	-0.396546	-0.081697	0.262603	0.182621	0.535938	0.328684	-0.044607	0.334946	-0.595475	-0.032397	-0.054664	-0.214966	-0.088969	0.232439	0.351189	0.211541	0.354405	-0.018683	-0.336528	0.053157	0.198569	0.802644
MKT1 - YNL085W	MKT1 - YNL085W	1	0.143947	0.148204	0.027399	0.326261	0.360466	0.027836	0.141096	-0.145112	0.104641	-0.535713	-0.232394	-0.03469	-0.14226	-0.179668	-8.7e-05	0.142688	-0.223816	-0.691143	-0.409419	-1.00599	-0.130901	0.178826	-0.812624	-0.694577	-0.099579	-0.014407	0.042419	0.056163	0.543462	-0.319358	-0.604454	0.132106	0.351299	-0.092661
SWC7 - YLR385C	SWC7 - YLR385C	1	0.117384	-0.019229	0.04546	0.111015	0.145512	-0.06301	-0.164901	-0.118746	-0.33458	-0.714064	-0.303031	-0.069375	-0.150483	-0.429128	-0.513813	-0.144818	-0.289425	-0.189288	-0.395306	-1.13267	-0.150665	-0.240984	-0.741038	-0.536895	-1.17353	-0.063528	-0.07773	0.260771	0.116028	-0.390512	-0.44517	-0.474747	-0.009118	0.065888
YKU80 - YMR106C	YKU80 - YMR106C	1	-0.353323	-0.349441	-0.062108	0.16169	0.154236	-0.242792	-0.095871	-0.117864	-0.027902	-0.280671	-0.042015	-0.146889	-0.222274	-0.255201	-0.270276	-0.289501	-0.199615	-0.317116	-0.597643	-0.848332	0.094591	-0.245474	-1.24505	-0.803766	-0.830772	0.053375	-0.169098	0.142659	0.203514	-0.713293	-0.427338	-0.657345	0.127271	0.86889
YSP1 - YHR155W	YSP1 - YHR155W	1	0.021074	0.028336	0.233248	0.307749	0.25393	-0.140337	0.126549	-0.047104	0.004998	0.162696	-0.180944	-0.249718	-0.124805	-0.312928	-0.620236	-0.570501	-0.430077	-1.35553	-0.281766	-0.252035	0.127049	-0.289159	0.112135	-0.301041	-0.466089	-0.390549	-0.608337	0.365924	-0.132675	0.181206	-0.363953	-0.162143	-1.02041	-0.076884
YML037C - YML037C	YML037C - YML037C	1	-0.053311	0.105688	0.248312	-0.170714	-0.012722	0.013268	-0.011371	-0.082929	-0.409397	-0.271117	-0.167491	-0.178818	0.032353	-0.085309	-0.408721	-0.289233	-0.458751	-0.863993	-0.736582	-0.961562	-0.10125	-0.580494	-0.206674	-0.423127	-0.372488	-0.269261	-0.349719	0.065122	-0.4051	-0.490121	-0.209701	0.074227	0.045668	-0.56571
IKS1 - YJL057C	IKS1 - YJL057C	1	0.040675	0.04161	-0.026456	0.204554	0.547152	-0.182088	-0.202533	-0.07784	-0.668218	-0.856637	-0.155504	-0.102642	0.11377	-0.270744	-0.432044	-0.244761	-0.495555	-0.451733	-0.44487	-1.35268	-0.001572	-0.200562	0.084417	-0.139956	-0.277136	0.103897	-0.024474	0.191587	0.139647	0.206798	-0.109455	-0.155918	0.0208	0.047226
VID24 - YBR105C	VID24 - YBR105C	1	0.121364	-0.120935	0.48274	0.471681	0.377579	-0.04627	-0.104483	0.153947	0.295344	0.162355	0.102575	0.108933	0.366565	0.214935	-0.328576	0.057183	0.089763	-0.362597	0.200289	0.138666	0.269602	-0.190588	0.278083	0.044115	0.119694	0.266682	0.347327	-0.541417	-0.878599	-0.039518	-0.041044	-0.392509	-0.03464	0.529237
MIS1 - YBR084W	MIS1 - YBR084W	1	0.140807	-0.080858	-0.007404	-0.360353	0.223996	0.156614	0.082501	0.176155	0.511383	-0.332421	-0.001423	0.074381	0.077033	0.181808	0.043156	0.292732	0.206458	0.199913	-0.197326	0.044844	-0.147932	0.069288	0.46597	0.112998	0.243589	0.299309	0.065673	-0.110731	-0.506933	-0.729774	-0.205334	-0.109954	-0.193214	0.735004
STE24 - YJR117W	STE24 - YJR117W	1	0.023799	-0.065603	0.274331	-0.291652	0.589796	-0.015264	0.291645	0.263659	0.588807	0.100783	0.085733	0.004141	-0.385418	0.060367	0.218371	0.175572	0.313468	0.082917	-0.366005	0.062638	-0.09671	-0.225381	0.418873	0.549006	0.431626	0.036079	0.532257	0.277523	0.305376	-0.694148	0.01446	-0.348228	-0.009535	1.06993
RUP1 - YOR138C	RUP1 - YOR138C	1	-0.258641	-0.007639	-0.123892	-0.24868	-1.03989	-0.11634	0.245704	0.138825	-0.047331	0.118991	0.077541	0.362609	0.200259	0.153556	0.017349	0.37102	0.030503	0.472594	0.201717	0.11288	0.343851	0.319655	0.153966	0.330629	0.561308	0.198347	0.22197	-0.076047	0.211502	0.186459	0.265799	0.179217	-0.142978	0.164106
MRP49 - YKL167C	MRP49 - YKL167C	1	-0.010074	-0.056581	-0.263871	-0.183425	0.041789	-0.225503	-0.003654	-0.023641	-0.079571	0.016244	0.151787	0.090476	0.237132	0.149078	0.005734	0.228088	0.328399	0.429616	0.111836	0.246132	-0.092355	0.279415	0.349182	0.364849	0.457353	0.244301	0.612737	0.170797	0.359955	0.111501	-0.06264	-0.203375	-0.682378	-0.422304
YGR053C - YGR053C	YGR053C - YGR053C	1	0.016434	0.006769	-0.331002	-0.465058	-0.101641	0.12367	-0.056914	0.060251	-0.040445	0.595379	0.037403	-0.222245	-0.248846	-0.199018	-0.014608	0.186131	0.024527	-0.001029	0.0981	0.168079	-0.003985	-0.1	-0.021081	-0.161221	-0.041523	-0.112279	0.169991	-0.227443	0.254903	0.051572	0.186026	-0.021816	-0.99408	0.026173
DCI1 - YOR180C	DCI1 - YOR180C	1	0.077782	-0.056203	0.117192	0.027508	-0.08139	0.113571	-0.034738	0.144244	0.412203	0.296952	0.021952	0.097393	-0.109844	0.224822	0.151261	0.055628	0.003589	-0.152855	0.260667	0.284727	0.210245	0.022849	-0.207861	0.090626	0.224498	0.250724	-0.013332	-0.218933	0.305325	-0.301389	0.068678	0.260597	0.284946	0.56709
YOR114W - YOR114W	YOR114W - YOR114W	1	-0.314156	-0.291828	-0.146994	-0.242687	-0.181027	0.207864	-0.076947	0.061559	0.36266	0.116236	0.008496	0.170707	-0.118914	-0.148221	-0.068666	-0.001193	0.225682	-0.001843	0.309563	0.536602	0.060334	-0.301141	-0.056198	0.050244	0.047452	-0.11302	0.010802	-0.204888	-0.024927	0.330589	0.5177	0.224297	-0.367605	0.345067
YHR138C - YHR138C	YHR138C - YHR138C	1	-0.002874	-0.026993	0.248901	0.34408	0.525276	0.00339	-0.059661	-0.26839	-0.09685	0.246945	0.145839	0.036976	0.263445	-0.012705	0.150235	0.059162	0.260654	0.59799	-0.157051	-0.977992	0.358825	-0.035339	0.004188	0.138868	0.195533	0.332001	0.342166	-0.087023	-0.347003	0.387607	0.346097	-0.457769	0.000831	-0.546644
SSK2 - YNR031C	SSK2 - YNR031C	1	0.047832	-0.004261	0.100606	0.070804	-0.072207	-0.12395	0.15687	-0.379057	-0.366017	0.25991	-0.067341	-0.106932	0.203257	-0.158916	0.036184	-0.014747	0.197112	0.795432	-0.171312	-1.04498	0.1296	0.057266	0.008151	-0.164774	-0.115485	0.246447	-0.020291	0.413421	-0.262187	1.01982	0.431952	0.049976	-0.099449	-0.767059
LDS2 - YOL047C	LDS2 - YOL047C	1	0.118381	0.055007	0.176294	0.047752	0.408232	-0.090968	0.083867	-0.324773	-0.23773	0.310076	-0.005082	-0.15003	0.190402	-0.327034	0.028033	0.100832	0.226684	0.800363	-0.303748	-1.03593	0.007404	0.105654	-0.227142	-0.255315	-0.101456	0.358599	-0.000242	0.482063	0.274737	0.91608	0.276585	-0.171739	0.18811	-0.802641
YBR287W - YBR287W	YBR287W - YBR287W	1	0.150225	0.143182	0.389191	0.413064	0.575901	-0.047437	0.416528	-0.51924	-0.539344	-0.135941	-0.160202	-0.016224	0.374495	0.141334	0.004338	0.225897	0.270963	0.89447	-0.258805	-0.957676	0.367917	0.301399	0.093184	0.041601	-0.504985	0.476941	-0.008358	0.258483	-0.39191	0.485999	0.20814	-0.255262	0.217152	-0.324284
SKP2 - YNL311C	SKP2 - YNL311C	1	-0.036912	-0.016349	0.262897	0.557937	0.493903	-0.085988	0.239602	-0.027313	-0.22462	-0.037271	0.098203	0.101533	0.206493	-0.103321	0.002114	0.058592	0.23206	0.878325	-0.11619	-0.830281	0.344434	0.311524	-0.006623	-0.062373	0.052318	0.210204	0.199389	0.30338	-0.118776	0.935853	0.441904	-0.016404	0.200409	-0.491586
TVP38 - YKR088C	TVP38 - YKR088C	1	0.24589	0.086118	0.47601	0.393427	0.423878	0.21022	0.515798	-0.171586	0.005553	-0.458208	-0.210428	-0.234621	0.25746	-0.138393	0.017995	-0.022588	0.161514	0.739392	-0.172488	-0.729084	0.171839	0.296279	0.140987	-0.187766	-0.051218	0.247305	0.14204	0.381622	-0.15578	0.509493	0.334149	-0.019918	-0.005386	-0.8017
SPE2 - YOL052C	SPE2 - YOL052C	1	0.341053	-0.047639	0.136331	-0.272497	0.159878	-0.146559	-0.020907	0.333183	-0.008831	-0.332814	0.02569	0.246328	0.130279	-0.137748	0.043427	0.564588	0.249526	0.499785	-0.234084	-0.292623	0.009238	0.136184	-0.066992	-0.032033	0.19017	0.427845	0.541839	0.407839	0.643169	0.245074	-0.133797	-0.317265	0.316688	-0.444047
YPS7 - YDR349C	YPS7 - YDR349C	1	0.010804	-0.101056	0.035663	0.256328	0.223612	-0.163751	0.009301	-0.04087	0.015693	0.084689	0.086202	-0.165742	0.053822	-0.430617	-0.253512	0.052264	0.223449	0.477811	-0.169084	-0.532953	0.434727	0.300552	0.282637	0.040693	0.07126	0.247168	0.315623	0.409188	0.286983	1.00513	0.298373	-0.306585	0.33434	0.448085
ADH5 - YBR145W	ADH5 - YBR145W	1	0.022903	0.12151	0.028897	0.447422	0.437019	-0.085484	0.207263	-0.229655	0.009905	0.230857	0.196443	0.04394	0.330242	-0.112651	-0.190722	0.195116	0.224311	0.695547	0.03446	-0.694535	0.045964	0.094437	0.338212	0.150074	0.073323	0.6071	0.173174	0.268064	0.322455	0.817753	0.277171	-0.031944	0.281608	-0.323279
LDB19 - YOR322C	LDB19 - YOR322C	1	-0.044176	-0.148184	0.284938	0.15403	0.132808	0.106494	0.300603	0.082995	0.169749	-0.152837	0.130129	0.192367	0.217639	0.08129	-0.031655	0.095326	0.409041	-0.01442	0.11804	0.026122	0.550245	0.026664	0.335457	0.23869	0.18639	0.197394	0.375346	-0.595899	-0.034483	0.456772	0.016999	-0.847726	0.116528	0.247785
YPL260W - YPL260W	YPL260W - YPL260W	1	0.053868	-0.116487	-0.224453	-0.305027	0.293743	0.036263	0.19922	-0.026466	0.159405	-0.71816	-0.159562	-0.073314	0.170858	0.053706	0.097838	0.07386	0.175848	0.098421	0.263637	0.182007	-0.017414	0.02511	-0.084102	-0.070543	0.078576	0.196459	0.316977	0.191889	0.194471	0.079854	-0.091354	-0.544457	0.358053	-0.63817
CHZ1 - YER030W	CHZ1 - YER030W	1	0.230055	-0.065068	0.053545	0.161444	0.135134	0.168735	0.64617	0.257789	0.247177	-0.095822	0.091683	0.008088	0.078009	-0.222868	0.156755	0.15927	0.033627	0.025962	0.152528	0.101965	-0.515143	-0.077008	-0.057595	-0.013701	-0.079823	0.341367	0.073294	0.161839	0.756462	0.503163	-0.16599	0.221634	-0.372081	-0.783704
YGR273C - YGR273C	YGR273C - YGR273C	1	0.038147	0.088675	0.04136	-0.153752	-0.133907	-0.11718	0.070345	-0.03159	0.150696	0.018133	-0.011531	0.007755	-0.165755	-0.227175	-0.008914	-0.153435	0.029744	0.364269	-0.016668	0.314207	-0.203747	-0.197962	-0.144769	-0.387277	-0.124558	0.258678	-0.435238	0.474162	0.096	0.667156	0.054046	0.021354	-0.006721	-0.520598
CAF40 - YNL288W	CAF40 - YNL288W	1	0.096278	0.071217	0.325953	0.375727	0.406268	0.161816	0.374314	0.100994	0.194011	-0.286329	-0.028099	0.141309	-0.260718	-0.270954	0.213825	0.285197	0.222789	0.70479	0.055274	0.184722	-0.048016	-0.166235	0.031445	-0.244014	-0.057395	0.186348	-0.162039	0.06735	-0.265156	-0.191548	-0.032389	-0.431524	0.070181	-0.625788
RBL2 - YOR265W	RBL2 - YOR265W	1	-0.010456	-0.047668	-0.079597	-0.011748	0.157986	0.038443	-0.023866	0.148246	0.166885	0.174497	-0.194685	-0.333578	-0.835928	-0.732805	-0.99223	-0.144355	-0.233009	-0.576555	-0.169975	-0.147907	-0.047325	0.102201	-0.081379	0.228898	0.026665	-0.051322	-0.225878	0.388292	0.31392	-0.207846	-0.794547	-0.953949	-0.192416	-0.063584
UBP1 - YDL122W	UBP1 - YDL122W	1	0.123336	0.074768	-0.261009	-0.025242	0.238372	0.364687	0.384135	0.379392	0.382259	-0.098352	-0.319098	-0.323958	-0.54424	-0.340833	-0.597693	-0.085708	-0.359145	-0.012976	-0.42951	0.089958	-0.278616	-0.059737	-0.453476	-0.389202	-0.811156	-0.015516	-0.26418	0.228367	-0.26734	-0.372624	-0.415981	-0.322738	0.158949	0.27895
REV7 - YIL139C	REV7 - YIL139C	1	0.0804	0.055477	0.182046	-0.118545	-0.186472	0.001106	-0.140198	0.000648	-0.169758	-1.99058	0.173696	-0.069428	0.306461	0.112999	0.091906	-0.016642	-0.382194	-0.473633	-0.450977	-0.831972	0.149621	0.031027	-0.085234	-0.155294	-0.251968	0.123744	0.031412	-0.007262	-0.156624	-0.5249	-0.007379	0.088772	-0.116998	-0.332595
EMC5 - YIL027C	EMC5 - YIL027C	1	0.037394	-0.07888	0.185322	0.056297	-0.001777	-0.243082	0.104634	-0.329615	-0.355838	-2.1921	-0.055891	-0.40162	-0.217835	-0.015702	-0.236469	-0.372227	-0.258442	-0.659334	-0.319032	-0.516308	0.144256	-0.096005	0.215209	0.108251	0.209351	-0.571592	-0.234209	0.19188	0.228206	0.119749	-0.092038	-0.125808	0.125992	-0.749111
TEL1 - YBL088C	TEL1 - YBL088C	1	0.019713	-0.134572	-0.08907	-0.084138	-0.051965	-0.021509	0.015963	-0.255298	-0.170241	-2.60675	0.06825	-0.078264	-0.25115	-0.271132	-0.299454	-0.204935	0.01714	0.201286	-0.045566	-0.039222	0.053299	-0.301113	0.12213	0.116621	0.073263	-0.03713	0.065199	0.03063	0.032499	-0.073604	-0.507028	-0.595276	-0.150337	0.190407
REV3 - YPL167C	REV3 - YPL167C	1	-0.310236	-0.330275	-0.030654	0.021938	-0.369979	-0.229244	-0.410892	-0.030991	0.104477	-1.83244	-0.29101	0.023062	-0.162095	-0.109144	-0.275824	-0.310231	-0.185288	-0.523579	-0.090503	-0.164006	-0.073851	-0.006921	-0.225106	0.119658	-0.041542	-0.209256	-0.052021	-0.018516	-0.083075	0.039409	-0.163122	-0.432082	-0.108429	0.628161
RAD10 - YML095C	RAD10 - YML095C	1	0.064426	-0.076892	0.070359	0.231244	-0.03376	-0.09014	0.044148	0.122376	-0.117965	-1.41723	-0.112881	-0.010011	-0.314588	-0.050122	-0.187069	-0.10226	0.01006	0.222723	-0.091329	-0.370162	0.064014	0.102983	0.141545	0.122746	-0.20126	0.005974	0.23474	0.20017	0.080579	-0.019845	-0.221782	-0.146142	0.003328	-0.441869
APN1 - YKL114C	APN1 - YKL114C	1	0.234188	-0.021305	0.104811	0.11632	0.240162	0.057111	0.040949	-0.082844	0.034388	-1.29073	-0.096614	-0.19154	-0.307176	0.143295	-0.044589	-0.299553	0.243042	0.160179	0.097403	0.168212	0.364205	0.384885	0.23651	0.427197	0.326035	0.141941	0.164168	0.204824	0.403085	0.262246	0.045055	0.176657	-0.064176	0.189775
YMR265C - YMR265C	YMR265C - YMR265C	1	-0.117466	0.083856	0.060658	0.032054	-0.274279	-0.140136	-0.048427	-0.430515	-0.258569	-1.77483	0.011474	-0.110509	-0.159233	0.099923	-0.212964	-0.010918	0.034662	-0.073456	-0.155308	-0.293971	-0.018796	0.220759	0.198148	0.706547	0.750697	0.016082	0.295405	0.091596	0.25834	-0.262931	-0.498291	-0.06397	0.404223	0.833614
RAD1 - YPL022W	RAD1 - YPL022W	1	0.109	0.146028	0.39961	0.264112	-0.200023	0.12717	-0.048418	0.18333	0.09786	-1.17494	-0.058511	0.085719	0.023393	-0.071315	-0.14502	0.00332	-0.148551	-0.307158	-0.260285	-0.506889	0.133173	0.26322	0.046369	0.01556	0.598006	0.005761	-0.0098	0.212615	-0.034838	-0.168229	-0.160637	0.37202	0.251881	0.947537
PTH2 - YBL057C	PTH2 - YBL057C	1	0.0408	-0.136585	-0.549948	0.12588	0.033822	-0.222039	-1.6664	0.156791	0.080713	-0.155935	0.113929	0.081225	0.008789	0.006596	-0.33584	0.084338	-0.00253	0.036309	-0.123874	0.191222	0.337464	-0.077986	0.203062	0.225877	0.028993	0.128214	0.031996	0.045952	0.10541	-0.255194	0.17932	0.249402	0.183212	0.626398
MUK1 - YPL070W	MUK1 - YPL070W	1	-0.165794	-0.271336	-0.255294	-0.195535	-0.009885	-0.189992	-0.534225	-0.100556	-0.187833	-0.189105	0.10284	0.235502	0.290637	0.180253	-0.297027	0.128501	-0.017696	0.486673	-0.059051	-0.364583	0.288117	-0.009826	0.151915	0.170616	0.217747	-0.116864	-0.440523	-0.023368	-0.075808	-0.127663	-0.157878	0.109593	-0.396664	0.057873
RPS22A - YJL190C	RPS22A - YJL190C	1	-0.104755	-0.101576	-0.069091	0.131571	-0.188731	-0.378972	-0.859901	-0.007088	0.219771	-0.231838	0.061694	0.146046	-0.124058	0.188058	0.242963	0.386169	0.222621	0.145644	-0.016495	-0.079576	-0.041323	0.025709	-0.186392	-0.15579	0.018087	0.271282	0.479801	-0.300497	-0.471181	-0.303491	0.446099	0.098585	-0.255217	0.409362
YJL021C - YJL021C	YJL021C - YJL021C	1	0.147438	0.165954	-0.20844	0.424084	0.050598	0.114568	-0.043785	0.439382	0.574126	-0.304547	0.039085	-0.052032	-0.434036	-0.309262	-0.609622	0.082073	-0.556949	-0.45191	-0.25007	-0.025098	0.020709	0.005062	0.414704	0.577591	0.207971	-0.257336	-0.007707	-0.049938	0.303853	0.123313	0.191888	-0.680535	0.045496	-0.509582
IBD2 - YNL164C	IBD2 - YNL164C	1	-0.044713	-0.251876	-0.627368	0.449649	0.170273	0.192254	-0.207601	0.056805	-0.06974	-0.111728	0.168856	-0.197907	0.058197	-0.258679	0.125846	0.125653	-0.247776	-0.027058	-0.192781	-0.448857	0.157692	-0.027541	0.139687	0.05042	0.138676	0.136359	0.236669	-0.174764	-0.011169	0.137454	0.34385	-0.130608	-0.029999	-1.04459
ETT1 - YOR051C	ETT1 - YOR051C	1	0.015527	-0.006301	0.151119	0.567724	0.348665	0.185008	0.022596	0.167659	0.044526	0.456219	0.079677	0.055213	0.24378	-0.249253	-0.234767	0.144955	0.312732	0.631746	-0.155047	-0.478413	0.33145	0.138391	0.296712	0.067026	0.321128	0.273059	0.267795	0.343718	0.172405	0.754315	0.373534	-0.166312	0.233679	-0.874259
COA6 - YMR244C-A	COA6 - YMR244C-A	1	-0.068476	-0.167394	-0.230139	0.348855	0.259925	0.077548	-0.058159	-0.010986	0.00814	-0.295353	0.092548	-0.057266	0.011215	-0.147543	-0.031016	0.047296	-0.064825	0.150613	-0.166787	-0.320361	0.305262	-0.120747	0.363333	0.226643	-0.061688	0.0471	0.325903	-0.091316	0.048129	0.323333	0.09846	-0.151311	0.038647	-1.12773
POM152 - YMR129W	POM152 - YMR129W	1	0.028495	0.090925	-0.307206	0.572331	0.434735	0.199013	-0.068566	0.297007	0.06865	0.017892	0.273504	-0.082554	0.215682	-0.235083	0.022061	0.299766	0.133645	0.393908	-0.497252	-0.213524	0.461886	-0.099249	0.284631	0.025646	0.201435	0.264747	0.20712	0.163427	0.468603	0.665914	0.264766	-0.32988	0.234287	-0.432368
HNM1 - YGL077C	HNM1 - YGL077C	1	-0.117551	-0.212822	-0.401856	0.201698	0.325867	0.156105	-0.321203	-0.093306	-0.12965	-1.10207	0.230397	-0.031189	0.627572	-0.234606	-0.312507	-0.070028	-0.203456	-0.529346	-0.013855	0.122322	0.442165	0.091526	0.42004	0.093013	0.098305	-0.209601	0.678025	0.02674	0.241246	0.171887	-0.220411	-0.012301	0.094276	-0.751167
RPL26B - YGR034W	RPL26B - YGR034W	1	0.06392	0.062268	-0.250755	-0.034649	-0.166316	0.003214	0.000614	0.163967	-0.102665	0.497245	0.112301	-0.212602	0.050934	-0.201536	-0.064896	0.210705	0.064477	0.190562	0.33197	0.424694	-0.11309	-0.00259	0.291585	0.09568	0.107601	0.306243	0.370623	0.148907	0.511507	0.50599	0.147907	0.045169	0.125791	-0.650097
DSE2 - YHR143W	DSE2 - YHR143W	1	0.079965	-0.247259	-0.060656	0.123905	0.373396	0.079828	0.285351	0.315924	-0.041074	-0.314601	0.160119	0.092937	0.379675	0.14667	0.100931	-0.062055	0.170973	0.190398	0.204282	0.184472	0.138009	-0.099229	0.106128	0.148342	-0.061459	0.204619	0.695173	0.046957	0.247519	0.100611	-0.20931	-0.135008	0.140044	-0.187091
YIL059C - YIL059C	YIL059C - YIL059C	1	-0.086793	-0.162901	-0.278832	0.130021	0.188314	0.253975	-0.13339	0.273137	0.104812	-0.213033	0.325328	0.195151	0.238389	-0.064847	-0.284626	0.077789	-0.093333	-0.102549	0.017212	0.246186	0.396145	0.047532	0.684864	0.181663	0.179113	0.037361	0.179514	0.052761	0.186886	0.330851	0.206152	-0.281503	-0.058755	-0.305619
MNN4 - YKL201C	MNN4 - YKL201C	1	-0.045417	-0.217752	-0.604131	0.082867	0.207481	-0.080731	-0.221095	0.044775	-0.218384	-0.389573	-0.021025	0.118395	0.405439	-0.305924	-0.149168	0.026939	0.059214	0.336208	-0.222615	0.020771	0.378429	0.028635	0.421297	0.138241	0.235567	0.035694	0.39549	0.169466	0.42813	0.455132	0.049481	-0.055972	-0.079103	0.056785
CYT1 - YOR065W	CYT1 - YOR065W	1	-0.136405	0.066665	0.012222	0.165964	-0.144093	-0.00213	-0.245358	0.092346	-0.315878	-0.220093	0.069183	0.006765	-0.057339	-0.300909	-0.146958	0.224333	0.039522	-0.017698	-0.325641	0.167668	0.050977	-0.051969	0.58329	-0.016846	0.342353	0.135453	0.81087	0.033607	0.239625	-0.42085	-0.436254	-0.837918	0.299273	-0.274821
YGL114W - YGL114W	YGL114W - YGL114W	1	-0.004064	-0.114283	-0.03083	0.281023	-1.1075	0.073812	-0.18092	0.068059	0.093869	-0.049386	0.062663	-0.0364	-0.131824	-0.393778	-0.114974	-0.040863	-0.030515	-0.229434	-0.111238	-0.085702	0.052213	-0.088884	0.003944	0.067425	0.097947	-0.005724	0.087409	0.055361	0.049597	-0.528626	-0.474802	-0.68576	0.025249	-0.486365
YPR1 - YDR368W	YPR1 - YDR368W	1	-0.072649	0.026883	-0.483932	0.212112	0.026361	-0.117973	-0.585438	0.085092	-0.234904	-0.295324	-0.311879	-0.32852	-0.319619	-0.384879	-0.648092	-0.21074	-0.752646	-0.529171	-0.363151	-0.325634	-0.202741	-0.233039	-0.311331	-0.021724	-0.031451	-0.36926	0.020176	-0.199591	0.038169	-0.34255	-0.225733	-0.565172	-0.220534	-0.394021
GAP1 - YKR039W	GAP1 - YKR039W	1	0.006324	-0.209517	-0.779313	0.484199	0.165882	0.096965	-0.127643	0.127222	-0.352563	-0.364569	0.117688	-0.009036	-0.231877	-0.402145	-0.568015	0.269456	-0.37184	-0.126161	-0.285436	-0.008108	0.191271	-0.050504	0.104704	0.21378	0.218667	-0.00225	0.24444	0.232622	0.487923	0.038514	-0.44653	-0.453121	-0.071034	-0.425565
PNT1 - YOR266W	PNT1 - YOR266W	1	0.007751	-0.035927	-0.67898	0.110623	0.080796	0.056765	-0.182412	0.140343	0.20773	-0.809879	-0.089557	-0.109768	-0.052632	-0.377054	-0.475237	0.236787	-0.437708	-0.247826	-0.230837	0.100335	0.059966	0.015778	0.087757	0.146171	0.656282	-0.107231	0.142537	0.217971	0.263108	0.139417	-0.406352	-0.510028	0.142828	-0.299232
YBR032W - YBR032W	YBR032W - YBR032W	1	0.009001	-0.098551	-0.312546	0.093594	-0.148946	-0.058232	0.122845	0.027604	0.014913	-0.407052	0.051337	0.030809	0.269731	0.100146	0.198044	-0.101107	-0.270883	-0.26807	-0.137826	-0.115251	-0.088789	0.031015	-0.054084	-0.161513	-0.136198	0.120507	0.448229	0.130053	0.095016	-0.49323	0.046308	0.075906	-0.045114	0.328892
VBA1 - YMR088C	VBA1 - YMR088C	1	-0.035662	-0.100352	-0.351135	0.37717	0.211569	-0.183762	-0.135764	-0.054122	0.019557	-0.266731	-0.038904	-0.067866	-0.068826	-0.3448	-0.381957	0.155722	-0.20747	-0.059556	-0.130163	-0.053661	0.323832	0.195191	0.311893	0.102941	0.503062	0.071225	0.564342	0.10331	0.382174	-0.238488	-0.294124	-0.193872	0.321372	-0.454926
YBL028C - YBL028C	YBL028C - YBL028C	1	0.036497	-0.072211	-0.208058	0.373529	-0.080395	0.019024	0.116922	0.043992	-0.133924	-0.930751	0.09588	-0.027614	-0.173659	-0.026669	-0.240328	0.147	-0.063448	0.148318	-0.099272	-0.128863	-0.093724	-0.400362	0.016936	0.255802	0.129013	0.122355	0.427565	0.080873	0.097279	-0.286853	0.006537	-0.395163	0.145139	0.003857
ALK1 - YGL021W	ALK1 - YGL021W	1	0.038732	-0.212628	-0.245029	0.37037	0.325106	-0.010975	-0.214801	0.333195	0.065683	-0.292189	-0.059972	-0.105222	0.141623	-0.211027	-0.672688	0.083071	-0.1608	-0.145192	-0.168448	-0.21623	0.106424	-0.009506	0.187507	0.233323	-0.072506	-0.346565	0.502884	-0.175954	0.307131	-0.305938	-0.140448	-0.517265	-0.168761	-0.284591
MME1 - YMR166C	MME1 - YMR166C	1	0.07588	-0.30548	-0.470228	0.213132	0.103171	0.012931	-0.158523	0.026689	-0.039057	-0.535453	0.042651	0.010471	-0.004078	-0.43731	-0.510948	0.013494	-0.071505	0.299198	-0.044136	0.319628	-0.041803	-0.157454	0.054401	0.063738	0.011995	-0.084991	0.175003	-0.170631	-0.063234	-0.264753	-0.393284	-0.674579	0.037284	0.456954
YDL038C - YDL038C	YDL038C - YDL038C	1	-0.10746	-0.150822	-0.406482	0.29414	0.110821	0.050701	-0.19121	0.139468	0.035792	-0.483012	0.018558	0.060314	0.147481	-0.351683	-0.591447	0.355286	-0.058611	-0.151357	-0.141613	-0.188226	0.324999	-0.092976	-0.125658	0.146264	0.114189	0.224884	0.506119	0.054237	0.15289	0.026065	-0.327566	-0.633511	-0.046567	-0.049919
YDR131C - YDR131C	YDR131C - YDR131C	1	0.049133	-0.070712	-0.107173	0.272601	0.124775	0.183263	-0.312578	0.249194	-0.131816	-0.146548	-0.007211	-0.029276	-0.003799	-0.363368	-0.721744	0.195698	0.049252	-0.155408	-0.003111	0.175224	0.054209	0.020634	-0.194263	0.125476	0.158214	-0.319813	0.281036	-0.301725	0.085079	-0.469159	-0.384635	-0.62154	0.051947	-0.092781
AUS1 - YOR011W	AUS1 - YOR011W	1	-0.105325	-0.047669	-0.276698	-0.431971	-0.048244	0.141433	-0.071474	0.50417	0.226228	-0.41087	0.038135	-0.141081	-0.265697	-0.373412	-0.379708	0.076869	-0.134946	-0.501798	-0.47235	-0.081863	0.141211	-0.135399	0.317632	0.115436	0.301985	0.129458	0.164184	-0.388275	-0.607236	-0.482258	-0.116268	-0.253557	-0.093179	-0.19595
RKR1 - YMR247C	RKR1 - YMR247C	1	0.083351	-0.16772	0.033559	0.306477	-0.131576	-0.080148	0.012035	0.094034	-0.190713	-0.134939	-0.035141	-0.076941	0.072411	-0.088028	-0.159879	-0.008325	0.02625	0.106027	-0.00313	-0.157373	0.029534	-0.272424	-0.023637	-0.199222	0.324458	0.226138	0.226118	-0.146167	-1.01764	-0.486102	-0.02028	-0.271487	-0.155007	-0.53708
FAR1 - YJL157C	FAR1 - YJL157C	1	0.076631	-0.195912	-0.107106	0.238827	0.278478	0.116441	-0.054929	0.092519	0.026875	-0.16436	0.189475	0.134176	0.071524	0.052664	0.010032	-0.000847	0.107791	-0.035647	-0.011127	0.35049	-0.044075	-0.312866	-0.332683	-0.164152	-0.354208	0.134995	0.283038	-0.214945	-0.141096	-0.19814	0.098796	-0.501293	-0.500849	-0.394381
SHE1 - YBL031W	SHE1 - YBL031W	1	-0.042661	-0.218096	-0.4421	0.356412	0.247475	-0.189241	-0.322064	-0.097395	-0.214324	-0.981405	-0.073352	0.154127	0.088158	0.071613	-0.458998	0.13019	-0.20224	-0.101706	-0.225339	-0.471144	-0.423891	-0.100407	0.026962	0.267818	0.761978	0.377063	0.196836	-0.171025	0.230316	-0.35121	-0.6123	-0.083457	-0.098862	-0.117334
PAU8 - YAL068C	PAU8 - YAL068C	1	0.009167	-0.135745	-0.385526	0.267393	0.143369	-0.041054	0.188596	-0.007987	-0.098407	-0.578565	0.158758	-0.056606	0.087759	-0.161085	-0.153503	-0.110001	-0.328441	0.074713	-0.238417	-0.187312	-0.094954	0.165915	-0.120153	0.126934	-0.311757	-0.038283	0.294466	0.075586	0.153411	-0.386856	-0.264885	-0.291855	0.005086	-0.512812
RDS1 - YCR106W	RDS1 - YCR106W	1	-0.105107	-0.193756	-0.629747	-0.047421	0.110032	-0.08551	-0.189567	0.062253	-0.389167	-1.42582	0.02188	0.016111	0.086668	-0.382044	-0.335848	-0.029064	-0.399878	-0.070885	-0.218289	-0.171034	-0.026418	-0.054836	0.042715	-0.020928	-0.269298	-0.093874	0.279384	-0.225469	0.046994	-0.36968	-0.381287	-0.702027	-0.175444	-0.259438
YFL006W - YFL006W	YFL006W - YFL006W	1	-0.099108	0.275878	-0.4278	-0.005289	0.178279	-0.128571	-0.174696	0.086509	-0.374043	-0.54173	-0.026339	-0.142548	-0.031358	-0.388857	-0.3135	-0.77249	-0.250415	-0.240872	-0.362216	-0.247413	0.003881	-0.193817	0.253024	0.300145	0.378891	-0.261034	-0.033225	-0.065512	0.161192	-0.369357	-0.14207	-0.066478	0.120743	-0.294006
BLM10 - YFL007W	BLM10 - YFL007W	1	-0.214733	-0.031641	-0.071491	-0.196731	0.103871	-0.173252	-0.147061	0.064232	-0.157256	-0.436211	-0.211901	-0.012335	0.046385	-0.356143	-0.318552	-0.46918	-0.048396	0.024867	-0.31237	-0.231345	-0.11266	-0.317431	0.229588	0.119718	0.197924	0.093102	0.261705	-0.176418	-0.168809	-0.513731	-0.646468	-0.285955	-0.019027	0.040809
RCN2 - YOR220W	RCN2 - YOR220W	1	-0.050366	0.067644	0.09474	0.285037	-0.416381	0.157819	0.141887	0.039725	0.251065	0.014944	-0.026817	-0.141316	-1.01537	-0.178966	-0.470393	0.042971	-0.244204	-0.528346	0.113408	0.14215	-0.091277	0.089232	0.111116	0.263272	0.648446	-0.65698	-0.439781	-0.141794	-0.02984	0.195362	0.160152	0.6045	-0.090187	-0.602762
YNL010W - YNL010W	YNL010W - YNL010W	1	0.161262	-0.024173	0.060796	-0.250341	-0.526898	-0.162501	-0.037545	0.020256	-0.218633	0.249325	0.05327	-0.052377	-0.1506	0.007423	0.049145	-0.219517	-0.060602	-0.024585	0.127219	-0.391519	-0.173621	-0.177245	-0.049456	-0.327882	-0.209848	-0.078376	-0.73287	0.035061	0.096724	0.14963	0.039158	0.041439	-0.596574	-0.249512
PSY2 - YNL201C	PSY2 - YNL201C	1	-0.134139	-0.003308	-0.173611	-0.689123	-0.445335	-0.16304	-0.025554	0.077895	0.067338	-0.887511	-0.016892	-0.097623	-0.232256	0.16044	-0.29224	0.116296	-0.331814	-0.18261	0.420663	0.147757	-0.138156	-0.029475	-0.034009	-0.220853	-0.239575	-0.358472	-0.088377	-0.016188	-0.003157	-0.401521	0.20766	0.129157	-0.248895	-0.483168
PHO3 - YBR092C	PHO3 - YBR092C	1	-0.192398	0.043198	-0.231097	0.009216	-0.526495	0.025999	-0.135018	0.060349	0.457206	-0.355329	0.107436	-0.071883	-0.389333	-0.0115	0.058676	0.106349	0.105897	-0.21659	0.27649	0.034104	-0.001224	0.254943	0.209875	0.149995	0.040812	0.091996	-0.271374	-0.144148	-0.197406	0.084087	0.142318	0.414631	-0.429385	0.025982
REV1 - YOR346W	REV1 - YOR346W	1	0.022091	0.036158	-0.165612	-0.261216	-0.385476	0.020059	-0.056284	-0.135698	0.066992	-1.6465	-0.121989	0.011129	-0.054629	-0.005519	0.015125	-0.14253	-0.036634	0.020618	-0.010526	-0.16608	-0.248633	0.115568	-0.18184	-0.193219	-0.220412	0.131089	-0.287892	0.035984	0.129624	0.540333	0.083091	0.498733	-0.449203	-0.390328
PSK1 - YAL017W	PSK1 - YAL017W	1	0.139911	0.381804	0.039211	-0.273952	-0.031524	-0.344165	0.137628	-0.225078	0.030109	0.503425	-0.039727	0.009927	-0.14928	0.100509	0.226963	-0.098783	0.120032	0.086772	-0.019007	-0.125217	-0.214451	-0.282513	-0.00432	-0.175558	0.097736	0.063449	-0.229405	-0.099315	0.036553	0.123535	-0.175652	0.629956	-0.295676	-0.824587
YCL023C - YCL023C	YCL023C - YCL023C	1	0.043582	0.079496	-0.100769	-0.458725	-0.216303	-0.228537	0.19799	-0.111527	0.125379	-0.215908	-0.261017	-0.223195	-0.463415	0.00908	-0.270581	-0.118045	-0.01496	0.111162	0.326149	-0.374577	-0.237275	0.462132	0.018378	0.132309	0.307424	-0.263051	-0.362192	-0.342765	-0.10052	0.11478	-0.350411	0.625582	-0.500049	-0.810447
UBP9 - YER098W	UBP9 - YER098W	1	-0.080629	0.134563	0.238317	-0.269733	-0.07016	0.0906	-0.055165	0.038623	0.19144	-0.188348	-0.091256	-0.352201	-0.51325	0.053893	-0.1025	0.167083	-0.180254	-0.261484	-0.170404	-0.316337	-0.047164	0.220232	0.076612	0.175376	0.471881	0.150337	-0.33078	0.229083	-0.060317	0.01704	-0.359481	0.379059	-0.436273	-1.0541
ROT2 - YBR229C	ROT2 - YBR229C	1	-0.12598	0.155391	0.46235	0.225281	0.112742	-0.123333	0.083005	0.128031	0.101016	-0.5667	-0.198641	0.03246	-0.979941	-0.421991	-0.977698	-0.23069	-0.416761	-0.414375	-0.17033	-0.36294	0.059582	-0.009701	0.339676	0.366227	0.489385	-0.317907	-0.867421	-0.042764	0.250294	-1.60071	-0.258346	-0.547546	-0.412562	0.362621
YPL205C - YPL205C	YPL205C - YPL205C	1	0.237164	0.061847	0.195353	0.276759	0.279641	0.093942	-0.516179	0.031862	-0.179471	-0.260305	-0.361661	-0.354033	-0.419046	-0.247078	-0.494976	-0.308303	-0.151379	-0.113767	-0.514278	-0.279752	-0.108993	-0.048401	-0.204824	-0.496525	0.251139	-0.403106	-0.956333	-0.055604	0.111274	-0.532816	-0.219471	-0.504049	-0.196327	0.643829
OST6 - YML019W	OST6 - YML019W	1	0.077727	0.107652	0.148701	0.041848	0.075073	-0.380277	-0.361266	-0.233084	-0.324761	0.115507	-0.146938	-0.164187	-0.343903	-0.008851	-0.389062	-0.199932	-0.493853	-0.169593	-0.25095	-0.453849	-0.3963	-0.057697	-0.213874	-0.19116	-0.167887	-0.445854	-0.895704	-0.216463	-0.156008	-1.16549	-0.550924	-0.247656	0.039068	-0.041374
UPS3 - YDR185C	UPS3 - YDR185C	1	0.087379	-0.020796	0.437182	0.168442	-0.042283	-0.148005	-0.144197	0.008837	0.334969	0.259784	0.019005	-0.227944	-0.735629	-0.343157	-0.680531	-0.232785	-0.434419	-0.994974	-0.187053	-0.250484	-0.032263	-0.102886	-0.166925	0.012204	0.300113	-0.906569	-0.071251	0.26525	0.274184	-0.872471	-0.429296	-0.278085	0.324924	-0.238341
GIS4 - YML006C	GIS4 - YML006C	1	-0.007975	-0.171333	0.105708	0.353435	-0.266541	-0.260166	-0.289438	0.005815	-0.32202	0.145316	-0.130856	-0.243572	-0.648559	-0.23935	-0.501184	-0.4	0.085282	-0.871413	-0.08863	-0.432389	-0.048632	-0.166889	-0.11625	0.073802	0.081985	-0.712233	-0.542893	0.187887	0.474791	-0.644859	-0.429299	-0.336082	0.312649	0.050105
IZH2 - YOL002C	IZH2 - YOL002C	1	-0.337344	-0.249304	-0.045198	0.158002	-0.112906	-0.015498	-0.434039	-0.090907	0.053763	0.173161	-0.048073	-0.02994	-0.28562	-0.50607	-0.536973	-0.230094	-0.215195	-0.48338	-0.080217	0.092547	0.164879	-0.381854	-0.008594	0.078827	0.380544	-0.516536	-0.730789	0.020003	0.273607	-0.300392	-0.052958	-0.310798	0.03224	-0.201905
DIN7 - YDR263C	DIN7 - YDR263C	1	-0.0424	0.052599	0.051867	0.274877	0.007188	-0.242228	0.010139	0.204934	0.061989	-0.045147	0.023776	-0.066028	-0.173707	-0.230845	-0.737827	0.027254	-0.083528	-0.595571	-0.279452	-0.135553	-0.036682	-0.342097	-0.309039	0.016306	0.187259	-0.492099	-0.210737	0.166071	0.153374	-0.494209	-0.44194	-0.38087	-0.27736	-0.74584
DET1 - YDR051C	DET1 - YDR051C	1	0.09168	-0.046503	-0.004584	0.190221	0.087124	-0.193643	0.085362	-0.21231	-0.119719	0.33606	-0.267564	-0.10186	-0.389623	-0.548748	-0.417968	-0.046723	-0.216453	-0.441863	-0.459129	-0.021858	-0.454473	-0.159075	-0.563539	-0.214692	0.162794	-0.642765	0.078768	0.083819	0.376017	-0.753112	-0.751998	-0.644501	-0.002647	-0.347691
IRC2 - YDR112W	IRC2 - YDR112W	1	-0.011518	-0.253292	0.040615	0.181541	-0.064271	-0.117538	-0.24425	0.012778	-0.513032	-0.09457	-0.1729	-0.005292	-0.4427	-0.283509	-0.513625	0.012784	-0.007385	-0.21127	0.012747	0.08087	-0.112323	-0.278437	-0.266773	-0.083979	-0.043205	-0.266349	0.456501	-0.031641	0.172165	-0.898445	-0.963573	-0.649907	-0.573495	-0.206129
PMT7 - YDR307W	PMT7 - YDR307W	1	-0.004906	0.030801	0.293823	0.354962	0.181471	0.094239	-0.058907	0.144731	0.013947	0.101494	0.037716	-0.104637	-0.234185	-0.301353	-0.604752	0.137402	-0.094754	-0.02695	-0.079636	-0.233703	-0.159053	-0.102415	-0.288359	-0.144538	0.229324	-0.166793	0.128619	0.042309	0.376208	-1.36581	-0.091839	-0.363797	0.01551	-0.299218
CPR1 - YDR155C	CPR1 - YDR155C	1	-0.042811	0.040653	0.081453	0.535522	0.198232	0.158014	-0.022627	0.274836	0.073633	0.08674	-0.121514	-0.152711	-0.405846	-0.456302	-0.669394	0.257446	-0.388969	-0.441269	-0.11955	-0.268332	-0.188944	-0.378005	-0.427535	-0.292367	-0.014171	-0.379649	0.126068	0.309716	0.468004	-0.820668	-0.291215	-0.797314	0.047153	-0.800278
KGD2 - YDR148C	KGD2 - YDR148C	1	0.079781	-0.022745	0.387733	0.277742	0.087625	-0.066788	-0.134582	0.028791	0.083684	-0.341243	-0.188427	-0.400491	-0.156523	-0.332276	-1.08462	0.2708	-0.319915	-0.124963	-0.281528	-0.197906	-0.262772	-0.01626	-0.693073	-0.012479	-0.039354	-0.09379	0.018809	0.091365	0.018915	-0.578857	-0.526015	-0.867345	-0.174599	-0.028972
MKC7 - YDR144C	MKC7 - YDR144C	1	-0.114843	-0.00672	0.229924	0.303679	0.103362	-0.18866	-0.307661	-0.31849	-0.313689	-0.201512	-0.200907	0.010284	-0.520123	-0.360409	-0.664599	0.398442	0.096516	-0.215365	-0.374977	-0.677228	-0.173633	-0.117529	-0.491402	-0.008074	0.149063	-0.309756	0.665649	-0.064535	0.365064	-0.867724	-0.586231	-1.14699	0.213792	0.391836
CTA1 - YDR256C	CTA1 - YDR256C	1	0.245896	0.003916	0.219094	0.289931	0.00813	-0.228435	-0.039089	-0.090989	-0.194938	0.121561	-0.022737	-0.196548	-0.307048	-0.517997	-0.302585	0.060686	0.09297	-0.340109	-0.347981	-0.190103	-0.201934	-0.173909	-0.201047	0.029276	-0.130158	-0.335864	0.306794	-0.049044	0.339275	-1.30905	-0.390094	-0.619721	-0.082782	-0.044712
FOB1 - YDR110W	FOB1 - YDR110W	1	-0.03942	-0.175974	0.461725	0.463712	0.22065	-0.039247	-0.009369	0.037334	0.149764	0.066111	-0.377623	-0.006172	-0.499673	-0.229222	-0.608671	0.381398	0.068784	-0.054998	-0.064367	0.063829	-0.124225	0.098303	-0.139344	0.099029	0.226969	-0.458406	0.270255	-0.010834	0.155515	-1.0577	-0.438203	-0.388409	-0.395601	0.467172
REX3 - YLR107W	REX3 - YLR107W	1	0.188626	-0.173808	0.258944	0.267419	-0.055015	-0.097972	-0.378491	0.030739	0.230307	-0.015005	-0.11317	-0.134642	-0.530782	-0.263421	-0.330443	0.0311	-0.157744	-0.713977	-0.354539	-0.254385	-0.187118	-0.230829	-0.41987	-0.038037	0.258703	-0.558448	0.110504	-0.260218	0.071628	-0.878751	-0.311853	-0.741777	-0.213696	-0.478769
DCN1 - YLR128W	DCN1 - YLR128W	1	0.137998	-0.038916	0.327167	0.254036	-0.180407	0.018847	-0.143442	-0.010753	-0.313588	-0.339254	-0.155392	0.040548	-0.219663	-0.099324	-0.306509	-0.086204	-0.03797	-0.098737	-0.330456	-0.209697	-0.143632	0.218056	-0.619155	0.020921	0.225491	-0.17625	0.192137	0.197672	0.467755	-0.901374	-0.172873	-0.672678	-0.522848	-0.931634
YLR123C - YLR123C	YLR123C - YLR123C	1	-0.224222	-0.203207	-0.029956	0.231279	-0.086431	-0.255267	-0.267253	-0.271673	-0.327297	-0.134359	-0.154288	0.002788	-0.297306	-0.438151	-0.427882	0.206469	0.084881	-0.340903	-0.228922	-0.265169	-0.42479	-0.174656	-0.677427	-0.180226	-0.017008	-0.597978	0.085755	0.057509	0.281005	-0.980934	-0.719841	-1.09985	-0.258509	-0.940709
ICT1 - YLR099C	ICT1 - YLR099C	1	-0.007988	-0.15457	0.243327	-0.059043	0.055828	-0.200953	-0.344242	-0.392537	-0.367658	-0.41089	-0.118302	-0.020859	0.039197	-0.360799	-0.236297	0.07505	-0.047905	0.084898	-0.037538	-0.238682	0.021483	0.033372	-0.050826	0.165701	0.543506	-0.227902	0.171737	0.094648	-0.036385	-0.642163	-0.705455	-0.986868	-0.118957	-0.355039
ACF2 - YLR144C	ACF2 - YLR144C	1	0.023503	-0.085786	0.038079	0.592197	-0.166106	-0.160841	-0.219408	-0.130803	-0.465777	-0.797558	0.162842	-0.029025	-0.11945	-0.262001	-0.134756	0.104336	-0.021798	-0.163079	-0.05362	-0.56597	-0.088504	0.12689	-0.304186	-0.047471	0.287074	-0.119895	0.616503	0.026388	0.042616	-0.783902	-0.287342	-0.549866	-0.396217	-0.817987
ADE16 - YLR028C	ADE16 - YLR028C	1	0.166046	-0.098438	0.161984	0.298426	0.039078	-0.209971	-0.189777	-0.078595	-0.032331	0.248136	-0.035854	0.034838	-0.27862	-0.194808	-0.167814	-0.036785	0.040965	-0.228098	-0.129416	-0.556575	0.192206	0.253629	0.208949	0.261174	0.47402	-0.199217	0.095645	0.297326	0.207344	-1.04155	-0.192706	-0.435104	0.198844	-1.03063
YDR209C - YDR209C	YDR209C - YDR209C	1	-0.056227	-0.196772	0.025159	0.244298	-0.035017	-0.190034	-0.352534	-0.18922	0.043457	-0.253914	-0.031504	0.021421	-0.2302	-0.398975	-0.584665	0.172033	-0.096356	-0.283829	-0.201751	-0.109684	0.042154	0.003048	-0.12077	0.128537	0.069063	-0.228945	0.240866	-0.123742	0.151403	-0.982238	-0.455202	-0.478799	0.061148	-0.279748
NCW2 - YLR194C	NCW2 - YLR194C	1	0.070844	-0.102584	0.289075	0.415629	0.183838	-0.109656	-0.183369	-0.056167	-0.12167	-0.182586	0.126432	0.067688	-0.277256	-0.188496	-0.68843	0.187596	0.178553	-0.404378	-0.108745	0.02163	-0.12901	0.104574	-0.152213	-0.121496	-0.05586	-0.200473	0.367303	0.109122	0.159475	-0.858981	-0.643981	-0.422652	-0.43941	-0.517201
YGR151C - YGR151C	YGR151C - YGR151C	1	-0.079153	0.029508	0.206749	0.022064	0.07986	-0.247793	-0.326592	-0.109192	0.172731	-0.366074	-0.211835	0.092967	-0.526931	-0.402731	-0.481074	-0.052891	-0.332989	-0.378409	-0.412476	-0.044691	-0.594146	-0.191794	-0.333515	0.009667	0.354337	-0.338265	-0.165946	-0.252049	-0.621262	-1.04756	-1.12706	-0.955268	0.091661	-0.092267
RSR1 - YGR152C	RSR1 - YGR152C	1	-0.032123	-0.122677	0.011096	0.029883	0.06785	-0.280185	-0.371705	-0.120439	-0.17276	0.035963	0.060866	0.169879	-0.191569	-0.360006	-0.499612	-0.051957	-0.221392	-0.013313	-0.095411	-0.181145	-0.420309	-0.196641	-0.369815	-0.150751	-0.213126	-0.238773	-0.039374	-0.190332	-0.851318	-1.08323	-1.17888	-0.986207	-0.326678	-0.302056
YDR249C - YDR249C	YDR249C - YDR249C	1	0.018612	0.135346	0.163772	-0.008313	0.087479	-0.014743	0.078022	-0.110823	-0.115682	0.447704	-0.070703	-0.072216	-0.68618	-0.475547	-0.410658	0.157866	0.206689	-0.123997	-0.18535	-0.341714	-0.186164	-0.08116	-0.537354	-0.200671	0.037202	-0.144835	-0.184664	-0.43848	0.062239	-0.815974	-0.16692	-0.431027	-0.009854	0.169232
NEJ1 - YLR265C	NEJ1 - YLR265C	1	-0.100809	0.021032	0.007291	0.101762	0.169837	-0.186054	-0.146029	0.072209	-0.035609	0.020684	-0.246518	-0.049015	-0.285819	-0.320217	-0.385944	0.208834	-0.038921	-0.264885	-0.345282	0.092448	-0.546003	-0.129484	-0.01002	-0.143788	0.297435	-0.280542	0.06002	-0.361681	0.014595	-0.625085	-0.557563	-0.761238	-0.210823	-0.078086
EMC3 - YKL207W	EMC3 - YKL207W	1	-0.301193	-0.021215	-0.304012	-0.207951	-0.094918	-0.124033	0.023986	-0.344276	-0.616354	-0.263337	0.114116	-0.240285	-0.07672	-0.304924	0.055222	0.051747	0.117051	0.229367	0.002874	0.074744	0.07444	-0.055033	0.141638	0.221334	0.319638	-0.021628	-0.158049	0.373705	0.202893	0.23324	0.342562	-0.003889	0.142214	1.06994
NEW1 - YPL226W	NEW1 - YPL226W	1	0.129261	0.191025	0.310386	0.265919	0.20452	0.005596	0.057602	0.088928	0.083393	-0.20921	-0.2301	0.109029	0.006365	-0.603029	-0.27367	-0.353975	0.220178	0.131491	0.015049	-0.316889	0.157247	-0.201466	0.332423	0.197946	-0.177646	0.134819	0.183905	0.715364	0.690285	0.537703	-0.038983	-0.030518	0.486207	0.519514
HBS1 - YKR084C	HBS1 - YKR084C	1	0.033991	0.089904	-0.049501	0.422169	-0.714067	-0.062674	0.433167	0.048556	-0.331116	0.085774	0.095108	0.069014	0.16129	-0.256272	-0.171039	-0.125324	0.049159	-0.15798	-0.282105	-0.170379	-0.05781	-0.113829	0.063886	-0.060235	0.008887	0.163324	0.527	0.468382	0.677426	0.638847	0.204178	0.091463	0.754254	0.681814
[truncated: 2,141 more rows]
