# Supplementary material for: Comparative chemical genomic profiling across plant-based hydrolysate toxins reveals widespread antagonism in fitness contributions
Source: FEMS Yeast Res. 2022 Jul 26;22(1):foac036. doi: 10.1093/femsyr/foac036 (PMC9508847; doi:10.1093/femsyr/foac036)
Supplement: foac036_Supplemental_Files [file foac036_supplemental_files.zip › Dataset3_HyperG_mclust.xlsx]

## Sheet: Dataset3_description
Description: Dataset with HyperGeometric test results of clusters of genes from mclust analysis. Sheets indicate correspondent cluster. Note: not all clusters gave results.
Query cluster: Number of Cluster analyze
Category: Functional category enriched for genes in specific cluster. Categories are obtained from different databases and studies (GO, Lee…)
p-value: p-value of enrichment

## Sheet: MClust_HYPERG_RESULTS
Query Cluster	Category	pvalue
Cluster_3	Venters25-37C_Gcr1	0.412445
Cluster_3	DNA_recombination_GO	0.0473285
Cluster_3	Venters25-37C_Cha4	0.459669
Cluster_3	glucose_transmembrane_transport_GO	0.0275381
Cluster_3	Venters25-37C_Tfc8	0.351542
Cluster_3	ubiquinone biosynthesis & proteasome_LEE_POSITIVE	0.231937
Cluster_3	Venters25-37C_Skn7	0.535929
Cluster_3	Venters25-37C_Brn1	0.161567
Cluster_3	YeasTractDirect_RME1	0.0755146
Cluster_3	Venters25-37C_Fkh2	0.526047
Cluster_3	Venters25-37C_Hda1	0.843498
Cluster_3	Venters25-37C_Bye1	0.141019
Cluster_3	Venters25-37C_Rgr1	0.939066
Cluster_3	Venters25-37C_Nut1	0.902004
Cluster_3	telomere_maintenance_via_telomerase_GO	0.0110922
Cluster_3	Venters25-37C_Pcf11	0.672924
Cluster_3	Venters25-37C_Not5	0.182984
Cluster_3	Venters25-37C_Sfp1	0.389752
Cluster_3	Harbison_CST6_YPD	0.0202572
Cluster_3	Venters25-37C_Wtm1	0.356703
Cluster_3	phosphoprotein_phosphatase_activity_GO	0.0184298
Cluster_3	Venters25-37C_Pob3	0.349509
Cluster_3	transporter_activity_GO	0.0239033
Cluster_3	Venters25-37C_Bas1	0.182835
Cluster_3	Venters25-37C_Sua7	0.739709
Cluster_3	nonfunctional_rRNA_decay_GO	0.0129309
Cluster_3	Venters25-37C_Rxt1	0.238823
Cluster_3	membrane_GO	0.402841
Cluster_3	Venters25-37C_Hos2	0.384481
Cluster_3	Venters25-37C_Tfa1	0.971685
Cluster_3	Venters25-37C_Xbp1	0.809027
Cluster_3	sugar:hydrogen_symporter_activity_GO	0.00740623
Cluster_3	Venters25-37C_Brf1	0.107896
Cluster_3	Venters25-37C_Taf5	0.417198
Cluster_3	cytoplasm_GO	0.467407
Cluster_3	TATAcontaining_APGcategory	0.739616
Cluster_3	Venters25-37C_Not3	0.628115
Cluster_3	chromosome_segregation_GO	0.0455433
Cluster_3	Venters25-37C_Rei1	0.648018
Cluster_3	Venters25-37C_Fkh1	0.295499
Cluster_3	Venters25-37C_Ino80	0.795951
Cluster_3	negative_regulation_of_translation_GO	0.0147667
Cluster_3	Venters25-37C_Taf8	0.12815
Cluster_3	Venters25-37C_Itc1	0.923786
Cluster_3	Venters25-37C_Stp1	0.25658
Cluster_3	Venters25-37C_Yaf9	0.230445
Cluster_3	Venters25-37C_Zap1	0.31378
Cluster_3	ergosterol depletion effects on membrane_LEE_POSITIVE	0.118163
Cluster_3	Venters25-37C_Ino2	0.0881248
Cluster_3	Venters25-37C_Wtm2	0.569176
Cluster_3	Venters25-37C_Snf1	0.112108
Cluster_3	Venters25-37C_Ssl2	0.948024
Cluster_3	Venters25-37C_Bre2	0.206861
Cluster_3	TsvetanovaRBP_CRG1	0.00499226
Cluster_3	Venters25-37C_Cyc8	0.909525
Cluster_3	Venters25-37C_Paf1	0.321372
Cluster_3	maltose_metabolic_process_GO	0.0129309
Cluster_3	Venters25-37C_Rpb3	0.38748
Cluster_3	mRNA_export_from_nucleus_GO	0.0220816
Cluster_3	transport_GO	0.594322
Cluster_3	Venters25-37C_Rpt6	0.10808
Cluster_3	maltose_transport_GO	0.0018573
Cluster_3	TsvetanovaRBP_PCS60	0.63378
Cluster_3	Harbison_STE12_BUT14	0.109767
Cluster_3	Venters25-37C_Bdf2	0.824813
Cluster_3	dephosphorylation_GO	0.0737736
Cluster_3	Venters25-37C_Rsc9	0.899979
Cluster_3	Venters25-37C_Med2	0.462997
Cluster_3	NEO1-PIK1_LEE_POSITIVE	0.289667
Cluster_3	Venters25-37C_Spt23	0.437853
Cluster_3	TsvetanovaRBP_ARC15	0.0126002
Cluster_3	Venters25-37C_Kin28	0.346466
Cluster_3	90_LEE_NEGATIVE	0.17984
Cluster_3	nuclear-transcribed_mRNA_catabolic_process,_no-go_decay_GO	0.00555897
Cluster_3	Venters25-37C_Set2	0.734737
Cluster_3	Venters25-37C_Swr1	0.726646
Cluster_3	33_LEE_POSITIVE	0.116489
Cluster_3	Venters25-37C_Ume6	0.798999
Cluster_3	Venters25-37C_Thp1	0.360156
Cluster_3	Venters25-37C_Isw1	0.893395
Cluster_3	Venters25-37C_Irr1	0.0415208
Cluster_3	Venters25-37C_Ccr4	0.123168
Cluster_3	Venters25-37C_Gln3	0.092731
Cluster_3	symporter_activity_GO	0.00370885
Cluster_3	Venters25-37C_Rlr1	0.0789205
Cluster_3	Venters25-37C_Spt3	0.610285
Cluster_3	regulation_of_cytokinesis_GO	0.00925063
Cluster_3	Venters25-37C_Epl1	0.124426
Cluster_3	Venters25-37C_Nhp6a	0.2297
Cluster_3	Venters25-37C_Ash1	0.136491
Cluster_3	hydrolase_activity_GO	0.176686
Cluster_3	Venters25-37C_Spt20	0.393106
Cluster_3	Venters25-37C_Pta1	0.426609
Cluster_3	TsvetanovaRBP_ARF3	0.214047
Cluster_3	YeasTractDirect_CIN5	0.446187
Cluster_3	Harbison_THI2_Thi-	0.0347738
Cluster_3	Venters25-37C_Tfc7	0.236617
Cluster_3	response_to_stress_GO	0.0824515
Cluster_3	TsvetanovaRBP_SCD6	0.0589326
Cluster_3	Venters25-37C_Leu3	0.144934
Cluster_3	Venters25-37C_Rad3	0.891565
Cluster_3	ScParalogs_E-10_APGcategory	0.509452
Cluster_3	plasma_membrane_GO	0.126492
Cluster_3	Harbison_RME1_YPD	0.0329691
Cluster_3	regulation_of_RNA_stability_GO	0.0018573
Cluster_3	Venters25-37C_Rtt109	0.0312663
Cluster_3	Venters25-37C_Rna14	0.410056
Cluster_3	Venters25-37C_Taf10	0.734122
Cluster_3	Venters25-37C_Srb4	0.38819
Cluster_3	protein_dephosphorylation_GO	0.0702833
Cluster_3	MacIsaac_STE12	0.126492
Cluster_3	Venters25-37C_Htb2	0.705849
Cluster_3	Venters25-37C_Med4	0.261049
Cluster_3	Venters25-37C_TBP	0.70688
Cluster_3	Venters25-37C_Ycs4	0.776559
Cluster_3	Venters25-37C_Ino4	0.401845
Cluster_3	Venters25-37C_Snf5	0.635385
Cluster_3	Venters25-37C_Hht1	0.235883
Cluster_3	Venters25-37C_Spt21	0.138043
Cluster_3	Venters25-37C_Taf13	0.0730422
Cluster_3	Venters25-37C_Tfb1	0.306336
Cluster_3	Venters25-37C_Rsc1	0.768448
Cluster_3	Venters25-37C_Rsc8	0.140895
Cluster_3	TsvetanovaRBP_LYS1	0.0258551
Cluster_3	cell wall_LEE_POSITIVE	0.246723
Cluster_3	YeasTractDirect_STE12	0.896239
Cluster_3	glucose_import_GO	0.0311616
Cluster_3	Venters25-37C_Bur2	0.318334
Cluster_3	RNA_phosphodiester_bond_hydrolysis_GO	0.00370885
Cluster_3	Venters25-37C_Bur6	0.796834
Cluster_3	SGD-nonessentials_APGcategory	0.873692
Cluster_3	Venters25-37C_Ncb2	0.519408
Cluster_3	Venters25-37C_Ssl1	0.927549
Cluster_3	Venters25-37C_Sas4	0.0278296
Cluster_3	Venters25-37C_Ycg1	0.478299
Cluster_3	Venters25-37C_Rpo21	0.6174
Cluster_3	Venters25-37C_Sir2	0.658012
Cluster_3	Venters25-37C_Iws1	0.0973137
Cluster_3	Venters25-37C_Spt2	0.667026
Cluster_3	Venters25-37C_Snf4	0.16631
Cluster_3	ribosome_disassembly_GO	0.00555897
Cluster_3	hexose_transmembrane_transport_GO	0.0129309
Cluster_3	Venters25-37C_Arp6	0.535929
Cluster_3	actin_filament_organization_GO	0.0383749
Cluster_3	Venters25-37C_Uga3	0.492182
Cluster_3	YeasTractDirect_CST6	0.0239033
Cluster_3	transmembrane_transport_GO	0.246723
Cluster_3	Venters25-37C_Swi5	0.0910323
Cluster_3	Venters25-37C_Gal4	0.306264
Cluster_3	Venters25-37C_Hpr1	0.418382
Cluster_3	Venters25-37C_Bdf1	0.696364
Cluster_3	Venters25-37C_Hht2	0.0276537
Cluster_3	Venters25-37C_Tfg1	0.980812
Cluster_3	peptidyl-tyrosine_dephosphorylation_GO	0.0293512
Cluster_3	Venters25-37C_Bre1	0.213326
Cluster_3	protein_phosphorylation_GO	0.138043
Cluster_3	Venters25-37C_Rsc2	0.665537
Cluster_3	integral_to_membrane_GO	0.285467
Cluster_3	Venters25-37C_Cdc36	0.703833
Cluster_3	Venters25-37C_Snf2	0.291063
Cluster_3	Venters25-37C_Dhh1	0.027303
Cluster_3	YeasTractDirect_SWI4	0.371981
Cluster_3	Venters25-37C_Rph1	0.187129
Cluster_3	Venters25-37C_Htb1	0.413636
Cluster_3	Venters25-37C_Ioc4	0.39799
Cluster_3	Venters25-37C_Rvb1	0.152191
Cluster_3	Venters25-37C_Rpd3	0.584728
Cluster_3	Venters25-37C_TAF1	0.439508
Cluster_3	Venters25-37C_Fcp1	0.493237
Cluster_3	Venters25-37C_Pop2	0.222949
Cluster_3	Venters25-37C_Zms1	0.464102
Cluster_3	Venters25-37C_Ure2	0.558948
Cluster_3	Venters25-37C_Yng1	0.14822
Cluster_3	46_LEE_POSITIVE	0.0018573
Cluster_3	Venters25-37C_Yap5	0.108495
Cluster_3	Venters25-37C_Rpt1	0.646459
Cluster_3	Venters25-37C_Cdc39	0.302145
Cluster_3	Venters25-37C_Htz1	0.695257
Cluster_3	Venters25-37C_Tfc6	0.0895657
Cluster_3	Venters25-37C_Caf40	0.441632
Cluster_3	Venters25-37C_Rtg2	0.162368
Cluster_3	Venters25-37C_Rfx1	0.641748
Cluster_3	Venters25-37C_Tfb3	0.768448
Cluster_3	translation_GO	0.184552
Cluster_3	Venters25-37C_Tfa2	0.146356
Cluster_3	Venters25-37C_Otu1	0.485814
Cluster_3	Venters25-37C_Caf130	0.15753
Cluster_3	Venters25-37C_Vps72	0.728229
Cluster_3	Venters25-37C_Snf7	0.308998
Cluster_3	Venters25-37C_Rtt103	0.803349
Cluster_3	Venters25-37C_Msn2	0.294846
Cluster_3	Venters25-37C_Swc1	0.124661
Cluster_3	biological_process_GO	0.736575
Cluster_3	Venters25-37C_Rvb2	0.598681
Cluster_3	Venters25-37C_Gcn4	0.0973137
Cluster_3	Venters25-37C_Med6	0.395552
Cluster_3	Venters25-37C_Taf4	0.580728
Cluster_3	Venters25-37C_Hpa3	0.465205
Cluster_3	Venters25-37C_Hos1	0.732269
Cluster_3	nuclear-transcribed_mRNA_catabolic_process,_nonsense-mediated_decay_GO	0.0220816
Cluster_3	Venters25-37C_Pho2	0.649571
Cluster_3	endocytosis_GO	0.111451
Cluster_3	Venters25-37C_Ess1	0.447321
Cluster_3	Venters25-37C_Ctk1	0.125088
Cluster_3	Venters25-37C_Rxt2	0.623082
Cluster_3	Venters25-37C_Ada2	0.454085
Cluster_3	Venters25-37C_Ctr9	0.0173819
Cluster_3	Venters25-37C_Rad6	0.678736
Cluster_3	activation_of_protein_kinase_activity_GO	0.0220816
Cluster_3	Venters25-37C_Jhd2	0.0838005
Cluster_3	Venters25-37C_Hif1	0.0624652
Cluster_3	Venters25-37C_Taf14	0.337337
Cluster_3	trehalose_transport_GO	0.0018573
Cluster_3	disaccharide_catabolic_process_GO	0.00555897
Cluster_3	Venters25-37C_Sif2	0.369456
Cluster_3	Venters25-37C_Spt7	0.641748
Cluster_3	substrate-specific_transmembrane_transporter_activity_GO	0.00925063
Cluster_3	Venters25-37C_Tfg2	0.38445
Cluster_3	Venters25-37C_Mft1	0.439342
Cluster_3	Venters25-37C_Hfi1	0.0180681
Cluster_3	Venters25-37C_Gcn5	0.860132
Cluster_3	phosphatase_activity_GO	0.00555897
Cluster_3	carbohydrate_transport_GO	0.0275381
Cluster_3	Venters25-37C_Dst1	0.59607
Cluster_3	142_LEE_NEGATIVE	0.00555897
Cluster_3	Venters25-37C_Esa1	0.827836
Cluster_3	Venters25-37C_Aor1	0.260303
Cluster_3	protein_amino_acid_dephosphorylation_GO	0.0184298
Cluster_4	MacIsaac_GLN3	0.176998
Cluster_4	Venters25-37C_Gcr1	0.638854
Cluster_4	peptidyl-serine_phosphorylation_GO	0.0166567
Cluster_4	MacIsaac_RAP1	0.220898
Cluster_4	YeasTractDirect_ROX1	0.453873
Cluster_4	YeasTractDirect_FKH2	0.381669
Cluster_4	Venters25-37C_Fhl1	0.859919
Cluster_4	transcription_GO	0.511529
Cluster_4	Venters25-37C_Cha4	0.716017
Cluster_4	proteasome-mediated_ubiquitin-dependent_protein_catabolic_process_GO	0.137489
Cluster_4	Harbison_GLN3_RAPA	0.226983
Cluster_4	YeasTractDirect_FZF1	0.262545
Cluster_4	Venters25-37C_Rpb2	0.805781
Cluster_4	methylation_GO	0.00822247
Cluster_4	Venters25-37C_Tfc8	0.528017
Cluster_4	endomembrane recycling_LEE_POSITIVE	0.370091
Cluster_4	mitochondrial_respiratory_chain_complex_II_assembly_GO	0.0230264
Cluster_4	ubiquinone biosynthesis & proteasome_LEE_POSITIVE	0.668071
Cluster_4	Venters25-37C_Hos3	0.39294
Cluster_4	Venters25-37C_Skn7	0.592073
Cluster_4	Venters25-37C_Isw2	0.238954
Cluster_4	Harbison_SKN7_H2O2Lo	0.487573
Cluster_4	protein_amino_acid_phosphorylation_GO	0.233022
Cluster_4	Venters25-37C_Brn1	0.369122
Cluster_4	Venters25-37C_Fkh2	0.808601
Cluster_4	Venters25-37C_Hda1	0.978494
Cluster_4	nucleotide_binding_GO	0.0546872
Cluster_4	RNA_binding_GO	0.244965
Cluster_4	peptidyl-lysine_trimethylation_GO	0.0380936
Cluster_4	Venters25-37C_Bye1	0.550233
Cluster_4	Venters25-37C_Rgr1	0.625359
Cluster_4	NADH_metabolic_process_GO	0.0154082
Cluster_4	Harbison_SMP1_YPD	0.202366
Cluster_4	transcription_elongation_from_RNA_polymerase_II_promoter_GO	0.0961619
Cluster_4	ribosome_biogenesis_GO	0.157846
Cluster_4	microtubule-based_process_GO	0.0675616
Cluster_4	30_LEE_POSITIVE	0.130729
Cluster_4	Venters25-37C_Nut1	0.737888
Cluster_4	YeasTractDirect_MAC1	0.0622259
Cluster_4	191_LEE_NEGATIVE	0.0890918
Cluster_4	Venters25-37C_Pcf11	0.0485884
Cluster_4	Venters25-37C_Not5	0.57027
Cluster_4	Harbison_RAP1_YPD	0.307525
Cluster_4	Venters25-37C_Sfp1	0.665594
Cluster_4	YeasTractDirect_SKO1	0.91755
Cluster_4	cellular_amino_acid_biosynthetic_process_GO	0.307525
Cluster_4	YeasTractDirect_ARG81	0.296533
Cluster_4	Venters25-37C_Chd1	0.404043
Cluster_4	periplasmic_NAD_degradation	0.00776174
Cluster_4	Venters25-37C_Reb1	0.90937
Cluster_4	Venters25-37C_Wtm1	0.258826
Cluster_4	protein_folding_GO	0.290975
Cluster_4	Vacuole_APGcategory	0.196096
Cluster_4	cellular_bud_neck_GO	0.176998
Cluster_4	pentose-phosphate_shunt_GO	0.0380936
Cluster_4	Venters25-37C_Pob3	0.906604
Cluster_4	tubulin_complex_assembly_GO	0.0529377
Cluster_4	YeasTractDirect_MOT3	0.170536
Cluster_4	Venters25-37C_Bas1	0.426633
Cluster_4	TsvetanovaRBP_PAD1	0.00498088
Cluster_4	Venters25-37C_Sua7	0.371653
Cluster_4	MacIsaac_MSN2	0.244965
Cluster_4	YeasTractDirect_SOK2	0.971175
Cluster_4	Venters25-37C_Rxt1	0.565554
Cluster_4	Venters25-37C_Dig1	0.227197
Cluster_4	membrane_GO	0.622142
Cluster_4	Venters25-37C_Hos2	0.868436
Cluster_4	Venters25-37C_Tfa1	0.175284
Cluster_4	Venters25-37C_Xbp1	0.960766
Cluster_4	positive_regulation_of_GTPase_activity_GO	0.279732
Cluster_4	positive_regulation_of_transcription_from_RNA_polymerase_II_promoter_GO	0.0546872
Cluster_4	Venters25-37C_Brf1	0.712576
Cluster_4	Venters25-37C_Taf5	0.0167184
Cluster_4	cytoplasm_GO	0.928149
Cluster_4	237_LEE_NEGATIVE	0.0455433
Cluster_4	TATAcontaining_APGcategory	0.973542
Cluster_4	Harbison_PUT3_YPD	0.0529377
Cluster_4	Venters25-37C_Not3	0.911707
Cluster_4	DNA_damage_checkpoint_GO	0.0529377
Cluster_4	MacIsaac_MBP1	0.370091
Cluster_4	Venters25-37C_Ioc3	0.692105
Cluster_4	YeasTractDirect_YAP6	0.915402
Cluster_4	regulation_of_cell_size_GO	0.123919
Cluster_4	YeasTractDirect_HMS2	0.144198
Cluster_4	Venters25-37C_Rei1	0.0902565
Cluster_4	Venters25-37C_Fkh1	0.738962
Cluster_4	Harbison_DAL81_RAPA	0.0464071
Cluster_4	microautophagy_GO	0.0529377
Cluster_4	Harbison_HAP1_YPD	0.296533
Cluster_4	Venters25-37C_Ino80	0.788994
Cluster_4	nuclear_envelope_GO	0.0455433
Cluster_4	Harbison_HMS2_YPD	0.144198
Cluster_4	replication_fork_protection_GO	0.0305881
Cluster_4	spindle_pole_body_GO	0.0819687
Cluster_4	YeasTractDirect_PDR1	0.42625
Cluster_4	Venters25-37C_Taf8	0.436234
Cluster_4	Venters25-37C_Itc1	0.689515
Cluster_4	Venters25-37C_Stp1	0.215781
Cluster_4	ESR_APGcategory	0.202879
Cluster_4	Harbison_ACE2_YPD	0.0261834
Cluster_4	YeasTractDirect_REB1	0.826575
Cluster_4	Venters25-37C_Yaf9	0.665368
Cluster_4	Venters25-37C_Zap1	0.322133
Cluster_4	MacIsaac_ARR1	0.0602769
Cluster_4	Venters25-37C_Ino2	0.732342
Cluster_4	Harbison_PHD1_BUT90	0.307525
Cluster_4	Venters25-37C_Wtm2	0.858005
Cluster_4	Venters25-37C_Snf1	0.456352
Cluster_4	TsvetanovaRBP_GCY1	0.144198
Cluster_4	tricarboxylic_acid_cycle_GO	0.150857
Cluster_4	Venters25-37C_Ifh1	0.296533
Cluster_4	Venters25-37C_Ssl2	0.687781
Cluster_4	MacIsaac_FHL1	0.262545
Cluster_4	TsvetanovaRBP_CRG1	0.0220538
Cluster_4	protein-FAD_linkage_GO	0.00776174
Cluster_4	Venters25-37C_Cyc8	0.999418
Cluster_4	Harbison_FHL1_RAPA	0.349865
Cluster_4	Venters25-37C_Paf1	0.33699
Cluster_4	YeasTractDirect_RAP1	0.428047
Cluster_4	Harbison_PHO4_YPD	0.176998
Cluster_4	intracellular_signal_transduction_GO	0.268317
Cluster_4	YeasTractDirect_GAT3	0.329015
Cluster_4	Venters25-37C_Rpb3	0.291098
Cluster_4	Harbison_FKH2_H2O2Hi	0.318351
Cluster_4	TsvetanovaRBP_PCS60	0.0773538
Cluster_4	tRNA_methylation_GO	0.0961619
Cluster_4	78_LEE_POSITIVE	0.41805
Cluster_4	Harbison_ROX1_YPD	0.183412
Cluster_4	Spellman_S/G2_peak	0.440694
Cluster_4	MacIsaac_ROX1	0.103179
Cluster_4	Venters25-37C_Bdf2	0.27999
Cluster_4	Venters25-37C_Rsc9	0.904524
Cluster_4	Venters25-37C_Med2	0.45211
Cluster_4	nucleus_GO	0.901343
Cluster_4	YeasTractDirect_FHL1	0.606723
Cluster_4	YeasTractDirect_OTU1	0.279732
Cluster_4	YeasTractDirect_ADR1	0.587192
Cluster_4	NEO1-PIK1_LEE_POSITIVE	0.760553
Cluster_4	MacIsaac_CHA4	0.0529377
Cluster_4	Harbison_MET4_SM	0.0602769
Cluster_4	iESR_APGcategory	0.218914
Cluster_4	phosphorylation_GO	0.0489036
Cluster_4	TsvetanovaRBP_UBP3	0.639705
Cluster_4	YeasTractDirect_ASH1	0.408748
Cluster_4	YeasTractDirect_TEC1	0.658977
Cluster_4	Venters25-37C_Spt23	0.38407
Cluster_4	PAC_APGcategory	0.295268
Cluster_4	Harbison_MCM1_YPD	0.202366
Cluster_4	PentosePhosphate_APGcategory	0.0230264
Cluster_4	Venters25-37C_Kin28	0.904154
Cluster_4	Venters25-37C_Eaf3	0.839112
Cluster_4	G1/S_transition_of_mitotic_cell_cycle_GO	0.123919
Cluster_4	Venters25-37C_Set2	0.21255
Cluster_4	Venters25-37C_Swr1	0.208543
Cluster_4	YeasTractDirect_GCN4	0.00644278
Cluster_4	MacIsaac_PHD1	0.307525
Cluster_4	Venters25-37C_Tup1	0.545072
Cluster_4	Venters25-37C_Ume6	0.871698
Cluster_4	332_LEE_NEGATIVE	0.00776174
Cluster_4	YeasTractDirect_YAP5	0.0960068
Cluster_4	Venters25-37C_Thp1	0.610438
Cluster_4	pentose-phosphate_shunt,_oxidative_branch_GO	0.0305881
Cluster_4	mRNA_processing_GO	0.0218781
Cluster_4	Venters25-37C_Isw1	0.838466
Cluster_4	Harbison_PHO2_YPD	0.117057
Cluster_4	nucleic_acid_binding_GO	0.262545
Cluster_4	regulation_of_actin_cytoskeleton_organization_GO	0.0154082
Cluster_4	Venters25-37C_Irr1	0.167157
Cluster_4	Harbison_MCM1_Alpha	0.0445525
Cluster_4	YeasTractDirect_HAL9	0.318351
Cluster_4	Venters25-37C_Gln3	0.664848
Cluster_4	ubiquinone biosynthesis & proteasome_LEE_NEGATIVE	0.176998
Cluster_4	Venters25-37C_Rlr1	0.046635
Cluster_4	MacIsaac_SWI4	0.370091
Cluster_4	Venters25-37C_Ahc1	0.256091
Cluster_4	MacIsaac_FKH1	0.256729
Cluster_4	TsvetanovaRBP_HSP26	0.0190478
Cluster_4	Harbison_SUM1_YPD	0.176998
Cluster_4	Venters25-37C_Spt3	0.714733
Cluster_4	Harbison_PDR3_YPD	0.0529377
Cluster_4	integral_to_mitochondrial_inner_membrane_GO	0.00776174
Cluster_4	mitochondrial stress_LEE_POSITIVE	0.329015
Cluster_4	Harbison_PDR1_YPD	0.176998
Cluster_4	YeasTractDirect_PDR3	0.43174
Cluster_4	Venters25-37C_Epl1	0.756332
Cluster_4	regulation_of_transcription_involved_in_G1/S_transition_of_mitotic_cell_cycle_GO	0.0529377
Cluster_4	ascospore_formation_GO	0.290975
Cluster_4	Venters25-37C_Nhp6a	0.267226
Cluster_4	YeasTractDirect_RPH1	0.274046
Cluster_4	transcription,_DNA-templated_GO	0.557011
Cluster_4	Venters25-37C_Ash1	0.299141
Cluster_4	positive_regulation_of_unsaturated_fatty_acid_biosynthetic_process_by_positive_regulation_of_transcription_from_RNA_polymerase_II_promoter_GO	0.0154082
Cluster_4	positive_regulation_of_DNA-templated_transcription,_elongation_GO	0.00776174
Cluster_4	Venters25-37C_Spt20	0.321677
Cluster_4	TsvetanovaRBP_VTC1	0.703781
Cluster_4	regulation_of_transcription,_DNA-templated_GO	0.869539
Cluster_4	Harbison_ARR1_YPD	0.0305881
Cluster_4	Venters25-37C_Pta1	0.063877
Cluster_4	TsvetanovaRBP_ARF3	0.060865
Cluster_4	YeasTractDirect_CIN5	0.694884
Cluster_4	Venters25-37C_Tfc7	0.560479
Cluster_4	protein_ubiquitination_involved_in_ubiquitin-dependent_protein_catabolic_process_GO	0.164026
Cluster_4	TsvetanovaRBP_SCD6	0.0296349
Cluster_4	Harbison_GLN3_SM	0.123919
Cluster_4	Venters25-37C_Leu3	0.80103
Cluster_4	mitochondrial_inner_membrane_GO	0.150857
Cluster_4	Venters25-37C_Rad3	0.503128
Cluster_4	mitochondrial_electron_transport,_succinate_to_ubiquinone_GO	0.0455433
Cluster_4	Venters25-37C_Set1	0.0166567
Cluster_4	ScParalogs_E-10_APGcategory	0.842174
Cluster_4	sphingolipid biosynthesis & PDR1_LEE_POSITIVE	0.0622259
Cluster_4	MacIsaac_SUM1	0.176998
Cluster_4	Harbison_FKH2_YPD	0.354979
Cluster_4	ERAD & cell cycle_LEE_POSITIVE	0.0489036
Cluster_4	Venters25-37C_Rtt109	0.715617
Cluster_4	Venters25-37C_Rna14	0.35237
Cluster_4	YeasTractDirect_HAP3	0.43174
Cluster_4	YeasTractDirect_SKN7	0.712576
Cluster_4	Venters25-37C_Taf10	0.759335
Cluster_4	Spellman_S_peak	0.268317
Cluster_4	Venters25-37C_Swi4	0.133733
Cluster_4	translational_initiation_GO	0.0675616
Cluster_4	tRNA_processing_GO	0.268317
Cluster_4	cell_cycle_GO	0.23704
Cluster_4	mitochondrial response to ROS_LEE_POSITIVE	0.183412
Cluster_4	hydrolase_activity,_acting_on_acid_anhydrides"_GO	0.0230264
Cluster_4	TsvetanovaRBP_ARP8	0.519273
Cluster_4	Venters25-37C_Htb2	0.307427
Cluster_4	DNA_repair_GO	0.534408
Cluster_4	small_GTPase_mediated_signal_transduction_GO	0.144198
Cluster_4	Harbison_FHL1_SM	0.379977
Cluster_4	Venters25-37C_Med4	0.614736
Cluster_4	Venters25-37C_TBP	0.158341
Cluster_4	Venters25-37C_Chz1	0.0220538
Cluster_4	Harbison_AFT2_H2O2Hi	0.157466
Cluster_4	Venters25-37C_Ycs4	0.305916
Cluster_4	vacuolar_membrane_GO	0.183412
Cluster_4	Venters25-37C_Ino4	0.842947
Cluster_4	Venters25-37C_Snf5	0.985262
Cluster_4	Venters25-37C_Hht1	0.1807
Cluster_4	Venters25-37C_Dot1	0.765727
Cluster_4	YeasTractDirect_SUM1	0.379977
Cluster_4	Venters25-37C_Taf13	0.199237
Cluster_4	Venters25-37C_Tfb1	0.757847
Cluster_4	positive_regulation_of_translational_fidelity_GO	0.00776174
Cluster_4	Venters25-37C_Rsc1	0.656022
Cluster_4	Venters25-37C_Rsc8	0.53675
Cluster_4	TsvetanovaRBP_LYS1	0.18171
Cluster_4	GenesWithParalogs_E-100_APGcategory	0.5598
Cluster_4	cell wall_LEE_POSITIVE	0.693973
Cluster_4	YeasTractDirect_STE12	0.234785
Cluster_4	Venters25-37C_Bur2	0.179402
Cluster_4	Venters25-37C_Bur6	0.339348
Cluster_4	YeasTractDirect_MSN2	0.344561
Cluster_4	Harbison_MBP1_H2O2Hi	0.296533
Cluster_4	SGD-nonessentials_APGcategory	0.239157
Cluster_4	Venters25-37C_Ncb2	0.220282
Cluster_4	110_LEE_POSITIVE	0.0230264
Cluster_4	Venters25-37C_Swi3	0.340255
Cluster_4	Venters25-37C_Ssl1	0.226003
Cluster_4	Venters25-37C_Sas4	0.186188
Cluster_4	Venters25-37C_Ycg1	0.481561
Cluster_4	Venters25-37C_Rpo21	0.903105
Cluster_4	Venters25-37C_Sir2	0.801604
Cluster_4	Venters25-37C_Iws1	0.680134
Cluster_4	Venters25-37C_Spt2	0.814704
Cluster_4	mitotic_G2_DNA_damage_checkpoint_GO	0.0154082
Cluster_4	Venters25-37C_Snf4	0.194462
Cluster_4	mitochondrial_genome_maintenance_GO	0.0747921
Cluster_4	D-gluconate_metabolic_process_GO	0.0154082
Cluster_4	autophagy_GO	0.453873
Cluster_4	Harbison_DAL81_YPD	0.0961619
Cluster_4	Venters25-37C_Arp6	0.592073
Cluster_4	calcium & mitochondrial duress_LEE_NEGATIVE	0.157466
Cluster_4	Venters25-37C_Uga3	0.508338
Cluster_4	YeasTractDirect_HAP1	0.0959403
Cluster_4	Venters25-37C_Swi5	0.0623147
Cluster_4	Venters25-37C_Gal4	0.783083
Cluster_4	Venters25-37C_Hpr1	0.163963
Cluster_4	NEO1-PIK1_LEE_NEGATIVE	0.389713
Cluster_4	Venters25-37C_Bdf1	0.161984
Cluster_4	83_LEE_POSITIVE	0.226983
Cluster_4	Venters25-37C_Hht2	0.318539
Cluster_4	MacIsaac_MCM1	0.20859
Cluster_4	protein_anchor_GO	0.0305881
Cluster_4	Venters25-37C_Srb5	0.831936
Cluster_4	Venters25-37C_Sin3	0.657132
Cluster_4	Venters25-37C_Yap1	0.428988
Cluster_4	Harbison_GCN4_SM	0.389713
Cluster_4	regulation_of_transcription,_DNA-dependent"_GO	0.519273
Cluster_4	Harbison_MAC1_YPD	0.130729
Cluster_4	translation_LEE_POSITIVE	0.440694
Cluster_4	Venters25-37C_Tfg1	0.0828843
Cluster_4	Venters25-37C_Bre1	0.504808
Cluster_4	protein_phosphorylation_GO	0.0219382
Cluster_4	Spellman_M-G1_peak	0.399303
Cluster_4	Venters25-37C_Rsc2	0.108529
Cluster_4	integral_to_membrane_GO	0.398545
Cluster_4	YeasTractDirect_PUT3	0.404043
Cluster_4	protein_serine/threonine_kinase_activity_GO	0.220898
Cluster_4	Venters25-37C_Cdc36	0.159147
Cluster_4	Venters25-37C_Snf2	0.159577
Cluster_4	Harbison_MOT3_SM	0.0380936
Cluster_4	tRNA_N2-guanine_methylation_GO	0.00776174
Cluster_4	Venters25-37C_Dhh1	0.688953
Cluster_4	YeasTractDirect_SWI4	0.566415
Cluster_4	Venters25-37C_Rph1	0.669538
Cluster_4	YeasTractDirect_PHO2	0.436234
Cluster_4	Venters25-37C_Htb1	0.89259
Cluster_4	Venters25-37C_Taf3	0.904154
Cluster_4	Venters25-37C_Ioc4	0.880091
Cluster_4	pyrophosphatase_activity_GO	0.0230264
Cluster_4	rESR_APGcategory	0.464015
Cluster_4	cellular_component_GO	0.226983
Cluster_4	Venters25-37C_Sir3	0.216855
Cluster_4	negative_regulation_of_Rho_protein_signal_transduction_GO	0.0305881
Cluster_4	Harbison_FHL1_YPD	0.334287
Cluster_4	Venters25-37C_Rvb1	0.34317
Cluster_4	Venters25-37C_Rpd3	0.49798
Cluster_4	Venters25-37C_TAF1	0.827926
Cluster_4	YeasTractDirect_YOX1	0.724757
Cluster_4	YeasTractDirect_MBP1	0.381669
Cluster_4	YeasTractDirect_SFP1	0.566807
Cluster_4	cellular_protein_localization_GO	0.0961619
Cluster_4	Venters25-37C_Fcp1	0.510373
Cluster_4	YeasTractDirect_RIM101	0.47934
Cluster_4	hydrolase_activity,_acting_on_acid_anhydrides,_in_phosphorus-containing_anhydrides"_GO	0.0380936
Cluster_4	Venters25-37C_Pop2	0.274858
Cluster_4	Venters25-37C_Zms1	0.228538
Cluster_4	copper-dependent oxidative stress_LEE_POSITIVE	0.0529377
Cluster_4	tRNAprocessing_APGcategory	0.117057
Cluster_4	cellular_response_to_cold_GO	0.0230264
Cluster_4	YeasTractDirect_IFH1	0.603473
Cluster_4	methionine_biosynthetic_process_GO	0.144198
Cluster_4	YeasTractDirect_DAL81	0.228363
Cluster_4	Venters25-37C_Rpb7	0.733565
Cluster_4	MacIsaac_ZAP1	0.0154082
Cluster_4	mitotic_spindle_orientation_checkpoint_GO	0.0819687
Cluster_4	Venters25-37C_Ure2	0.396987
Cluster_4	piecemeal_microautophagy_of_nucleus_GO	0.20859
Cluster_4	signal_transduction_GO	0.274046
Cluster_4	negative_regulation_of_protein_sumoylation_GO	0.00776174
Cluster_4	Venters25-37C_Yng1	0.0625067
Cluster_4	Venters25-37C_Yap5	0.0881477
Cluster_4	Venters25-37C_Rpt1	0.784234
Cluster_4	Venters25-37C_Cdc39	0.174851
Cluster_4	telomere_maintenance_GO	0.150857
Cluster_4	peptidyl-threonine_phosphorylation_GO	0.0819687
Cluster_4	signal_transduction_involved_in_mitotic_DNA_damage_checkpoint_GO	0.00776174
Cluster_4	TRP & mitochondrial translation_LEE_NEGATIVE	0.0305881
Cluster_4	cell_corte_GO	0.0230264
Cluster_4	Venters25-37C_Htz1	0.160458
Cluster_4	YeasTractDirect_AFT2	0.445121
Cluster_4	YeasTractDirect_HCM1	0.603473
Cluster_4	Venters25-37C_Tfc6	0.886155
Cluster_4	Harbison_SKN7_YPD	0.196096
Cluster_4	YeasTractDirect_ARR1	0.0961619
Cluster_4	rRNA_metabolic_process_GO	0.0292298
Cluster_4	sulfur_amino_acid_metabolic_process_GO	0.0305881
Cluster_4	Venters25-37C_Caf40	0.195313
Cluster_4	Venters25-37C_Rtg2	0.5231
Cluster_4	chromatin_silencing_at_silent_mating-type_cassette_GO	0.137489
Cluster_4	Harbison_MSN2_H2O2Hi	0.250869
Cluster_4	mitochondrion_GO	0.659898
Cluster_4	Venters25-37C_Rfx1	0.568923
Cluster_4	Venters25-37C_Tfb3	0.153142
Cluster_4	translation_GO	0.573707
Cluster_4	Venters25-37C_Tfa2	0.554328
Cluster_4	mitotic_cell_cycle_spindle_orientation_checkpoint_GO	0.0305881
Cluster_4	phosphorylation_of_RNA_polymerase_II_C-terminal_domain_GO	0.00776174
Cluster_4	Venters25-37C_Spt16	0.777649
Cluster_4	Venters25-37C_Otu1	0.754813
Cluster_4	Venters25-37C_Caf130	0.176723
Cluster_4	Venters25-37C_Vps72	0.112717
Cluster_4	oxidative_branch_of_the_pentose_phosphate_pathway	0.0230264
Cluster_4	Venters25-37C_Snf7	0.445291
Cluster_4	YeasTractDirect_PHO4	0.32434
Cluster_4	Venters25-37C_Rtt103	0.379799
Cluster_4	Harbison_SWI4_YPD	0.0959403
Cluster_4	Venters25-37C_Mot1	0.703781
Cluster_4	99_LEE_POSITIVE	0.0455433
Cluster_4	Harbison_CHA4_SM	0.110144
Cluster_4	Venters25-37C_Jhd1	0.171605
Cluster_4	Venters25-37C_Msn2	0.853507
Cluster_4	Venters25-37C_Swc1	0.481387
Cluster_4	protein_sumoylation_GO	0.0602769
Cluster_4	cellular_response_to_DNA_damage_stimulus_GO	0.0434468
Cluster_4	biological_process_GO	0.379204
Cluster_4	Venters25-37C_Rvb2	0.706166
Cluster_4	YeasTractDirect_LEU3	0.269026
Cluster_4	Venters25-37C_Yap6	0.679675
Cluster_4	Venters25-37C_Gcn4	0.909409
Cluster_4	Venters25-37C_Med6	0.878049
Cluster_4	YeasTractDirect_MCM1	0.0856083
Cluster_4	Venters25-37C_Taf4	0.661451
Cluster_4	Venters25-37C_Hpa3	0.9269
Cluster_4	218_LEE_NEGATIVE	0.0305881
Cluster_4	Venters25-37C_Hos1	0.896475
Cluster_4	Harbison_FKH1_YPD	0.334287
Cluster_4	Venters25-37C_Pho2	0.20042
Cluster_4	Harbison_XBP1_H2O2Lo	0.176998
Cluster_4	endocytosis_GO	0.389713
Cluster_4	protein_ubiquitination_GO	0.285375
Cluster_4	Harbison_ASH1_BUT14	0.144198
Cluster_4	kinase_activity_GO	0.239016
Cluster_4	YeasTractDirect_XBP1	0.817702
Cluster_4	YeasTractDirect_ACE2	0.136366
Cluster_4	negative_regulation_of_protein_kinase_C_signaling_GO	0.0154082
Cluster_4	ATP_binding_GO	0.487573
Cluster_4	Venters25-37C_Ess1	0.422133
Cluster_4	Venters25-37C_Ctk1	0.482902
Cluster_4	YeasTractDirect_RFX1	0.800289
Cluster_4	YeasTractDirect_ZAP1	0.170536
Cluster_4	Venters25-37C_Rxt2	0.736811
Cluster_4	Venters25-37C_Ioc2	0.147479
Cluster_4	Venters25-37C_Ada2	0.707355
Cluster_4	YeasTractDirect_RTG3	0.530667
Cluster_4	Venters25-37C_Ctr9	0.11248
Cluster_4	Venters25-37C_Rad6	0.647315
Cluster_4	Venters25-37C_Top1	0.483641
Cluster_4	YeasTractDirect_MET4	0.202366
Cluster_4	Venters25-37C_Irc20	0.929214
Cluster_4	Harbison_SKN7_HEAT	0.0230264
Cluster_4	Venters25-37C_Rap1	0.5865
Cluster_4	DNA intercalators_LEE_POSITIVE	0.268317
Cluster_4	Venters25-37C_Jhd2	0.632651
Cluster_4	YeasTractDirect_ABF1	0.798629
Cluster_4	Venters25-37C_Hho1	0.854481
Cluster_4	Venters25-37C_Hif1	0.843095
Cluster_4	YeasTractDirect_FKH1	0.58386
Cluster_4	protein_localization_to_spindle_pole_body_GO	0.00776174
Cluster_4	YeasTractDirect_GLN3	0.0257718
Cluster_4	regulation_of_transcription_during_G1_phase_of_mitotic_cell_cycle_GO	0.00776174
Cluster_4	Venters25-37C_Taf14	0.207826
Cluster_4	regulation_of_cell_cycle_GO	0.0890918
Cluster_4	tubulin folding & SWR complex_LEE_POSITIVE	0.110144
Cluster_4	mitochondrial response to ROS_LEE_NEGATIVE	0.0747921
Cluster_4	Harbison_ARG81_SM	0.0602769
Cluster_4	Harbison_SWI6_YPD	0.399303
Cluster_4	Venters25-37C_Spt6	0.606723
Cluster_4	mRNA_3'-end_processing_GO	0.0380936
Cluster_4	ScherrerRBP_MEU1	0.0602769
Cluster_4	GTP_binding_GO	0.130729
Cluster_4	regulation_of_fungal-type_cell_wall_organization_GO	0.0890918
Cluster_4	protein_binding_GO	0.244965
Cluster_4	Venters25-37C_Sif2	0.56173
Cluster_4	Venters25-37C_Spt7	0.187989
Cluster_4	Harbison_STE12_Alpha	0.339519
Cluster_4	YeasTractDirect_GAL4	0.339519
Cluster_4	Harbison_RIM101_H2O2Lo	0.157466
Cluster_4	YeasTractDirect_CHA4	0.256729
Cluster_4	Venters25-37C_Tfg2	0.822124
Cluster_4	MacIsaac_HAP1	0.220898
Cluster_4	GTPase_activity_GO	0.110144
Cluster_4	Venters25-37C_Mft1	0.192087
Cluster_4	Harbison_MBP1_YPD	0.323704
Cluster_4	Venters25-37C_Hfi1	0.234366
Cluster_4	molecular_function_GO	0.398545
Cluster_4	103_LEE_NEGATIVE	0.157466
Cluster_4	Venters25-37C_Gcn5	0.739935
Cluster_4	YeasTractDirect_YAP1	0.82944
Cluster_4	Harbison_YOX1_YPD	0.117057
Cluster_4	Venters25-37C_Dst1	0.472449
Cluster_4	protein_kinase_activity_GO	0.220898
Cluster_4	positive_regulation_of_transcription_from_RNA_polymerase_I_promoter_GO	0.0154082
Cluster_4	Venters25-37C_Asf1	0.866444
Cluster_4	nucleoside-triphosphatase_activity_GO	0.144198
Cluster_4	Harbison_SKN7_H2O2Hi	0.279732
Cluster_4	YeasTractDirect_SMP1	0.499689
Cluster_4	oxidation-reduction_process_GO	0.756586
Cluster_4	Venters25-37C_Esa1	0.0325496
Cluster_4	rRNAprocessing_APGcategory	0.0230264
Cluster_4	Venters25-37C_Aor1	0.936003
Cluster_4	YeasTractDirect_PHD1	0.624261
Cluster_4	transferase_activity_GO	0.5231
Cluster_4	YeasTractDirect_CAD1	0.59378
Cluster_4	vacuole_inheritance_GO	0.0602769
Cluster_28	pseudohyphal_growth_GO	0.721237
Cluster_28	hyperosmotic_response_GO	0.224455
Cluster_28	Venters25-37C_Gcr1	0.766203
Cluster_28	RNA_phosphodiester_bond_hydrolysis,_exonucleolytic_GO	0.119279
Cluster_28	peptidyl-serine_phosphorylation_GO	0.563281
Cluster_28	Harbison_MET32_YPD	0.470953
Cluster_28	phosphoinositide_binding_GO	0.0369284
Cluster_28	positive_regulation_of_antisense_RNA_transcription_GO	0.0615243
Cluster_28	negative_regulation_of_chromatin_silencing_at_silent_mating-type_cassette_GO	0.19939
Cluster_28	MacIsaac_RAP1	0.002773
Cluster_28	mannosyltransferase_activity_GO	0.0908511
Cluster_28	YeasTractDirect_ROX1	0.701222
Cluster_28	YeasTractDirect_FKH2	0.788048
Cluster_28	protein_amino_acid_alkylation_GO	0.119279
Cluster_28	DNA_recombination_GO	0.563281
Cluster_28	YeasTractDirect_SIP4	0.334112
Cluster_28	5'-3'_eonuclease_activity_GO	0.119279
Cluster_28	Venters25-37C_Fhl1	0.459702
Cluster_28	transcription_GO	0.0630717
Cluster_28	Venters25-37C_Cha4	0.109359
Cluster_28	ATP_biosynthetic_process_GO	0.146827
Cluster_28	YeasTractDirect_HSF1	0.389726
Cluster_28	Phospholipid_APGcategory	0.0413568
Cluster_28	diadenosine_hexaphosphate_catabolic_process_GO	0.0317442
Cluster_28	Endocytosis_APGcategory	0.338591
Cluster_28	proteasome-mediated_ubiquitin-dependent_protein_catabolic_process_GO	0.453788
Cluster_28	Venters25-37C_Ubp8	0.657697
Cluster_28	chromatin_silencing_GO	0.146827
Cluster_28	Harbison_GLN3_RAPA	0.650999
Cluster_28	eonuclease_activity_GO	0.119279
Cluster_28	Harbison_MGA1_YPD	0.228905
Cluster_28	bipolar_cellular_bud_site_selection_GO	0.0301481
Cluster_28	Venters25-37C_Rpb2	0.893874
Cluster_28	TFs_APGcategory	0.338591
Cluster_28	phospholipid_metabolic_process_GO	0.272279
Cluster_28	Venters25-37C_Tfc8	0.0895017
Cluster_28	polyamine_transmembrane_transport_GO	0.0908511
Cluster_28	endomembrane recycling_LEE_POSITIVE	9.94268e-06
Cluster_28	ubiquinone biosynthesis & proteasome_LEE_POSITIVE	0.00356477
Cluster_28	invasive_growth_in_response_to_glucose_limitation_GO	0.24059
Cluster_28	proteolysis_GO	0.946596
Cluster_28	Venters25-37C_Hos3	0.463185
Cluster_28	Venters25-37C_Skn7	0.0905695
Cluster_28	Venters25-37C_Isw2	0.992677
Cluster_28	negative_regulation_of_phosphatidylcholine_biosynthetic_process_by_negative_regulation_of_transcription_from_RNA_polymerase_II_promoter_GO	0.0317442
Cluster_28	Harbison_SKN7_H2O2Lo	0.752089
Cluster_28	protein_amino_acid_phosphorylation_GO	0.662014
Cluster_28	endonucleolytic_cleavage_to_generate_mature_3'-end_of_SSU-rRNA_from_(SSU-rRNA,_5.8S_rRNA,_LSU-rRNA)_GO	0.0908511
Cluster_28	protein_O-linked_mannosylation_GO	0.00908697
Cluster_28	Harbison_NDT80_YPD	0.19939
Cluster_28	MacIsaac_STB5	0.224455
Cluster_28	cellular_response_to_nitrogen_starvation_GO	0.173522
Cluster_28	Harbison_TEC1_YPD	0.106948
Cluster_28	8_LEE_POSITIVE	0.19939
Cluster_28	fungal-type_cell_wall_organization_GO	0.0427289
Cluster_28	Venters25-37C_Brn1	0.035521
Cluster_28	carboxylic_acid_metabolic_process_GO	0.0239303
Cluster_28	CVT_vesicle_assembly_GO	0.0615243
Cluster_28	signal_transduction_involved_in_filamentous_growth_GO	0.173522
Cluster_28	ribosomal_small_subunit_assembly_and_maintenance_GO	0.00556533
Cluster_28	YeasTractDirect_RME1	0.738596
Cluster_28	Venters25-37C_Fkh2	0.400028
Cluster_28	Venters25-37C_Hda1	0.929475
Cluster_28	nucleotide_binding_GO	0.277071
Cluster_28	RNA_binding_GO	0.683023
Cluster_28	Harbison_OAF1_YPD	0.534431
Cluster_28	endoplasmic_reticulum_GO	8.64643e-05
Cluster_28	Venters25-37C_Bye1	0.354195
Cluster_28	receptor-mediated_endocytosis_GO	0.0615243
Cluster_28	Venters25-37C_Rgr1	0.804505
Cluster_28	RNA_polymerase_II_transcription_factor_activity_GO	0.00302711
Cluster_28	fatty_acid_biosynthetic_process_GO	0.272279
Cluster_28	meiotic_cell_cycle_GO	0.930668
Cluster_28	ribosome_biogenesis_GO	0.554148
Cluster_28	YeasTractDirect_MET31	0.712134
Cluster_28	structural_constituent_of_ribosome_GO	0.563281
Cluster_28	Venters25-37C_Nut1	0.93464
Cluster_28	filamentous_growth_GO	0.0688928
Cluster_28	YeasTractDirect_MAC1	0.497835
Cluster_28	PDR1_LEE_POSITIVE	0.119279
Cluster_28	spermidine_transport_GO	0.0908511
Cluster_28	Venters25-37C_Pcf11	0.258161
Cluster_28	structural_molecule_activity_GO	0.248744
Cluster_28	mating_projection_GO	0.0615243
Cluster_28	Venters25-37C_Not5	0.657707
Cluster_28	Harbison_RAP1_YPD	0.435118
Cluster_28	Venters25-37C_Sfp1	0.197873
Cluster_28	fungal-type_cell_wall_(1->3)-beta-D-glucan_biosynthetic_process_GO	0.146827
Cluster_28	YeasTractDirect_SKO1	0.969506
Cluster_28	YeasTractDirect_HIR1	0.603269
Cluster_28	YeasTractDirect_SRD1	0.050303
Cluster_28	YeasTractDirect_ARG81	0.164504
Cluster_28	regulation_of_ruffle_assembly_GO	0.0615243
Cluster_28	zinc_ion_binding_GO	0.727646
Cluster_28	cellular_ion_homeostasis_GO	0.0301481
Cluster_28	azole & statin_LEE_POSITIVE	0.650999
Cluster_28	intracellular_protein_transport_GO	4.02863e-05
Cluster_28	Venters25-37C_Reb1	0.852708
Cluster_28	mating_projection_tip_GO	0.117185
Cluster_28	"TCA_cycle,_aerobic_respiration"	0.359337
Cluster_28	rRNA_export_from_nucleus_GO	0.248744
Cluster_28	Harbison_CST6_YPD	0.295083
Cluster_28	Harbison_PPR1_YPD	0.0301481
Cluster_28	nucleobase,_nucleoside,_nucleotide_and_nucleic_acid_metabolic_process"_GO	0.0908511
Cluster_28	asparagine_catabolic_process_GO	0.19939
Cluster_28	ATPase_activity,_coupled_to_transmembrane_movement_of_ions,_phosphorylative_mechanism"_GO	0.0908511
Cluster_28	Venters25-37C_Wtm1	0.0984377
Cluster_28	Golgi_organization_GO	0.0908511
Cluster_28	Vacuole_APGcategory	8.98911e-12
Cluster_28	cellular_bud_neck_GO	0.549085
Cluster_28	Rpd3/Clr6_histone_deacetylase_comple_I/I'_GO	0.19939
Cluster_28	Harbison_RIM101_H2O2Hi	0.119279
Cluster_28	phosphatidylinositol-3-phosphatase_activity_GO	0.0615243
Cluster_28	Harbison_HAP3_YPD	0.379439
Cluster_28	ubiquitin-dependent_protein_catabolic_process_GO	0.279786
Cluster_28	Venters25-37C_Pob3	0.580782
Cluster_28	YeasTractDirect_MOT3	0.534431
Cluster_28	vacuolar_acidification_GO	0.0183174
Cluster_28	TsvetanovaRBP_GIS2	0.0796416
Cluster_28	redox potentiating_LEE_POSITIVE	6.33991e-05
Cluster_28	Venters25-37C_Bas1	0.35682
Cluster_28	TsvetanovaRBP_PAD1	0.424265
Cluster_28	intra-Golgi_vesicle-mediated_transport_GO	1.07299e-05
Cluster_28	Venters25-37C_Sua7	0.877695
Cluster_28	carboy-lyase_activity_GO	0.146827
Cluster_28	ER-associated_ubiquitin-dependent_protein_catabolic_process_GO	0.59036
Cluster_28	YeasTractDirect_SOK2	0.582539
Cluster_28	nonfunctional_rRNA_decay_GO	0.19939
Cluster_28	calcium-mediated_signaling_GO	0.173522
Cluster_28	response_to_singlet_oygen_GO	0.0615243
Cluster_28	Venters25-37C_Rxt1	0.152157
Cluster_28	RNA_phosphodiester_bond_hydrolysis,_endonucleolytic_GO	0.248744
Cluster_28	integral_to_endoplasmic_reticulum_membrane_GO	0.0520162
Cluster_28	plasma membrane duress_LEE_NEGATIVE	1.76968e-09
Cluster_28	negative_regulation_of_glucose_mediated_signaling_pathway_GO	0.0908511
Cluster_28	Venters25-37C_Dig1	0.911435
Cluster_28	G-protein_coupled_receptor_signaling_pathway_GO	0.146827
Cluster_28	MacIsaac_CST6	0.173522
Cluster_28	membrane_GO	1.47888e-08
Cluster_28	actin_cytoskeleton_reorganization_GO	0.0317442
Cluster_28	diadenosine_polyphosphate_catabolic_process_GO	0.0317442
Cluster_28	endoplasmic_reticulum_membrane_organization_GO	0.119279
Cluster_28	endocytic_recycling_GO	0.119279
Cluster_28	MacIsaac_SPT23	0.013354
Cluster_28	cellular_metal_ion_homeostasis_GO	0.119279
Cluster_28	maturation_of_LSU-rRNA_GO	0.119279
Cluster_28	glyoxylate_cycle_GO	0.19939
Cluster_28	Venters25-37C_Hos2	0.531329
Cluster_28	Venters25-37C_Tfa1	0.830509
Cluster_28	Venters25-37C_Xbp1	0.95085
Cluster_28	4_LEE_POSITIVE	2.54556e-11
Cluster_28	positive_regulation_of_GTPase_activity_GO	0.0405007
Cluster_28	positive_regulation_of_transcription_from_RNA_polymerase_II_promoter_GO	0.139642
Cluster_28	Harbison_MSN2_RAPA	0.453788
Cluster_28	Harbison_RTG1_RAPA	0.272279
Cluster_28	cellular_response_to_starvation_GO	0.0301481
Cluster_28	YeasTractDirect_STP2	0.702737
Cluster_28	vesicle_fusion_GO	0.0442306
Cluster_28	Venters25-37C_Brf1	0.387004
Cluster_28	YeasTractDirect_RTG1	0.172231
Cluster_28	Harbison_REB1_YPD	0.754885
Cluster_28	Venters25-37C_Taf5	0.0894102
Cluster_28	cytoplasm_GO	0.00953389
Cluster_28	15_LEE_POSITIVE	0.0239303
Cluster_28	phosphatidylinositol-3,5-bisphosphate_5-phosphatase_activity"_GO	0.0615243
Cluster_28	long-chain_fatty_acid_transport_GO	0.0615243
Cluster_28	TATAcontaining_APGcategory	0.961301
Cluster_28	YeasTractDirect_YAP7	0.604682
Cluster_28	Harbison_PDR1_H2O2Lo	0.0908511
Cluster_28	Venters25-37C_Not3	0.122329
Cluster_28	signal_transducer_activity_GO	0.224455
Cluster_28	mRNA_catabolic_process_GO	0.19939
Cluster_28	TRP & mitochondrial translation_LEE_POSITIVE	0.00239836
Cluster_28	MacIsaac_MBP1	0.279786
Cluster_28	Venters25-37C_Ioc3	0.897856
Cluster_28	YeasTractDirect_ARG80	0.762648
Cluster_28	YeasTractDirect_YAP6	0.615792
Cluster_28	vacuolar_protein_catabolic_process_GO	0.0707428
Cluster_28	mitochondrial_membrane_GO	0.19939
Cluster_28	chromosome_segregation_GO	0.549085
Cluster_28	regulation_of_cell_size_GO	0.0969725
Cluster_28	YeasTractDirect_MOT2	0.295083
Cluster_28	Venters25-37C_Rei1	0.0248624
Cluster_28	mRNA_splice_site_selection_GO	0.0317442
Cluster_28	ER_to_Golgi_vesicle-mediated_transport_GO	3.36514e-05
Cluster_28	sucrose_catabolic_process_GO	0.119279
Cluster_28	Venters25-37C_Fkh1	0.136462
Cluster_28	protein_dimerization_activity_GO	0.19939
Cluster_28	proteasomal_ubiquitin-dependent_protein_catabolic_process_GO	0.224455
Cluster_28	transcription_factor_activity_GO	0.2992
Cluster_28	Harbison_HAP1_YPD	0.762648
Cluster_28	endonucleolytic_cleavage_to_generate_mature_3'-end_of_SSU-rRNA_from_(SSU-rRNA,_5.8S_rRNA,_LSU-rRNA)"_GO	0.0908511
Cluster_28	macroautophagy_GO	0.000529398
Cluster_28	phospholipid_biosynthetic_process_GO	0.563281
Cluster_28	Venters25-37C_Ino80	0.719916
Cluster_28	negative_regulation_of_translation_GO	0.224455
Cluster_28	cytosolic_small_ribosomal_subunit_GO	0.0602486
Cluster_28	YeasTractDirect_PPR1	0.295083
Cluster_28	MacIsaac_TEC1	0.519307
Cluster_28	YeasTractDirect_HAP4	0.853715
Cluster_28	31_LEE_POSITIVE	0.272279
Cluster_28	protein_transporter_activity_GO	6.00106e-06
Cluster_28	late_endosome_to_vacuole_transport_via_multivesicular_body_sorting_pathway_GO	6.31063e-05
Cluster_28	negative_regulation_of_inositol_biosynthetic_process_by_negative_regulation_of_transcription_from_RNA_polymerase_II_promoter_GO	0.0615243
Cluster_28	AP-3_adaptor_comple_GO	0.000976856
Cluster_28	protein_localization_to_organelle_GO	0.0317442
Cluster_28	chromatin_remodeling_GO	0.252303
Cluster_28	sphingolipid_metabolic_process_GO	0.272279
Cluster_28	azole & statin_LEE_NEGATIVE	1.40209e-06
Cluster_28	YeasTractDirect_PDR1	0.843434
Cluster_28	response_to_metal_ion_GO	0.119279
Cluster_28	lipid_particle_organization_GO	0.146827
Cluster_28	Venters25-37C_Taf8	0.672735
Cluster_28	protein_N-linked_glycosylation_via_asparagine_GO	0.0615243
Cluster_28	Venters25-37C_Itc1	0.180806
Cluster_28	Venters25-37C_Stp1	0.603247
Cluster_28	membrane_coat_GO	0.00908697
Cluster_28	Harbison_CBF1_SM	0.546629
Cluster_28	61_LEE_POSITIVE	0.0908511
Cluster_28	Harbison_ABF1_YPD	0.305694
Cluster_28	ESR_APGcategory	0.979573
Cluster_28	fatty_acid_elongation,_monounsaturated_fatty_acid_GO	0.0908511
Cluster_28	73_LEE_POSITIVE	0.0908511
Cluster_28	245_LEE_NEGATIVE	0.146827
Cluster_28	endoplasmic_reticulum_unfolded_protein_response_GO	0.338591
Cluster_28	regulation_of_transcription_from_RNA_polymerase_I_promoter_GO	0.0908511
Cluster_28	Harbison_ACE2_YPD	0.650999
Cluster_28	YeasTractDirect_REB1	0.238547
Cluster_28	Harbison_TEC1_Alpha	0.149216
Cluster_28	protein_polyubiquitination_GO	0.519307
Cluster_28	cytosol_GO	0.0122124
Cluster_28	Venters25-37C_Yaf9	0.814786
Cluster_28	Venters25-37C_Zap1	0.248472
Cluster_28	ergosterol depletion effects on membrane_LEE_POSITIVE	0.0171243
Cluster_28	protein_amino_acid_deacetylation_GO	0.0615243
Cluster_28	negative_regulation_of_transcription_from_RNA_polymerase_II_promoter_GO	0.220527
Cluster_28	isomerase_activity_GO	0.436072
Cluster_28	Venters25-37C_Ino2	0.371031
Cluster_28	post-Golgi_vesicle-mediated_transport_GO	0.00556533
Cluster_28	Venters25-37C_Wtm2	0.0614992
Cluster_28	253_LEE_NEGATIVE	0.0908511
Cluster_28	covalent_chromatin_modification_GO	0.435118
Cluster_28	YeasTractDirect_CBF1	0.677043
Cluster_28	Venters25-37C_Snf1	0.416215
Cluster_28	Harbison_KSS1_YPD	0.146827
Cluster_28	perinuclear_region_of_cytoplasm_GO	0.0615243
Cluster_28	YeasTractDirect_INO4	0.399503
Cluster_28	SNARE_complex_assembly_GO	0.0317442
Cluster_28	endomembrane_system_GO	0.00908697
Cluster_28	TsvetanovaRBP_GCY1	0.470953
Cluster_28	tricarboxylic_acid_cycle_GO	0.487583
Cluster_28	Venters25-37C_Ifh1	0.762648
Cluster_28	Harbison_MAC1_H2O2Hi	0.173522
Cluster_28	Venters25-37C_Ssl2	0.715351
Cluster_28	MacIsaac_FHL1	0.120668
Cluster_28	Venters25-37C_Bre2	0.185739
Cluster_28	YeasTractDirect_NRG1	0.579556
Cluster_28	TsvetanovaRBP_CRG1	0.512742
Cluster_28	pexophagy_GO	0.0520162
Cluster_28	protein_glycosylation_GO	0.0653257
Cluster_28	protein_retention_in_Golgi_apparatus_GO	0.000552869
Cluster_28	Venters25-37C_Cyc8	0.995599
Cluster_28	regulation_of_glycolytic_process_by_positive_regulation_of_transcription_from_RNA_polymerase_II_promoter_GO	0.119279
Cluster_28	Harbison_FHL1_RAPA	0.517754
Cluster_28	Venters25-37C_Paf1	0.275248
Cluster_28	MacIsaac_ADR1	0.19939
Cluster_28	YeasTractDirect_RAP1	0.738081
Cluster_28	ergosterol_biosynthesis	0.0908511
Cluster_28	small_ribosomal_subunit_GO	0.0615243
Cluster_28	Harbison_PHO4_YPD	0.549085
Cluster_28	13_LEE_POSITIVE	0.338591
Cluster_28	intracellular_signal_transduction_GO	0.357124
Cluster_28	YeasTractDirect_GAT3	0.80437
Cluster_28	negative_regulation_of_translational_frameshifting_GO	0.0615243
Cluster_28	membrane_fraction_GO	0.117185
Cluster_28	phosphatidylinositol_phosphate_biosynthesis	0.146827
Cluster_28	Venters25-37C_Rpb3	0.536474
Cluster_28	protein_binding,_bridging"_GO	0.173522
Cluster_28	positive_regulation_of_transcription_initiation_from_RNA_polymerase_II_promoter_GO	0.0615243
Cluster_28	endosome_GO	1.98522e-09
Cluster_28	YeasTractDirect_OAF1	0.762648
Cluster_28	Spellman_G1_peak	0.355056
Cluster_28	Harbison_ADR1_YPD	0.272279
Cluster_28	Harbison_YAP6_H2O2Lo	0.549085
Cluster_28	DNA_binding_GO	0.168695
Cluster_28	G-protein_coupled_receptor_protein_signaling_pathway_GO	0.0908511
Cluster_28	transport_GO	7.55056e-08
Cluster_28	Venters25-37C_Rpt6	0.858372
Cluster_28	TsvetanovaRBP_PCS60	0.202092
Cluster_28	anchored_to_membrane_GO	0.224455
Cluster_28	YeasTractDirect_STP1	0.349056
Cluster_28	Harbison_ROX1_YPD	0.563281
Cluster_28	transcription_regulator_activity_GO	0.0442306
Cluster_28	Spellman_S/G2_peak	0.907081
Cluster_28	ergosterol biosynthesis_LEE_POSITIVE	0.0908511
Cluster_28	Harbison_STE12_BUT14	0.862881
Cluster_28	Venters25-37C_Bdf2	0.310006
Cluster_28	protein_targeting_to_vacuolar_membrane_GO	0.0317442
Cluster_28	histone_deacetylation_GO	0.127658
Cluster_28	ScherrerRBP_YMR1	0.217264
Cluster_28	fatty_acid_elongation_GO	0.0615243
Cluster_28	Venters25-37C_Rsc9	0.79161
Cluster_28	Venters25-37C_Med2	0.674728
Cluster_28	nuclease_activity_GO	0.295083
Cluster_28	YeasTractDirect_RLM1	0.879541
Cluster_28	negative_regulation_of_chromatin_silencing_at_rDNA_GO	0.146827
Cluster_28	nucleus_GO	0.398768
Cluster_28	Harbison_MSN2_Acid	0.359337
Cluster_28	regulation_of_transcription_GO	0.295083
Cluster_28	YeasTractDirect_FHL1	0.352038
Cluster_28	YeasTractDirect_MAL33	0.305694
Cluster_28	YeasTractDirect_WAR1	0.224455
Cluster_28	steroid_metabolic_process_GO	0.013354
Cluster_28	cellular_protein_complex_assembly_GO	0.0520162
Cluster_28	YeasTractDirect_OTU1	0.379854
Cluster_28	YeasTractDirect_ADR1	0.97317
Cluster_28	NEO1-PIK1_LEE_POSITIVE	1.5512e-06
Cluster_28	CVT_pathway_GO	8.04445e-06
Cluster_28	iESR_APGcategory	0.998986
Cluster_28	sequence-specific_DNA_binding_GO	0.662014
Cluster_28	Harbison_IME4_YPD	0.398916
Cluster_28	phosphorylation_GO	0.663969
Cluster_28	catalytic_activity_GO	0.926001
Cluster_28	ATP_hydrolysis_coupled_proton_transport_GO	0.000976856
Cluster_28	ATP_synthesis_coupled_proton_transport_GO	0.00284078
Cluster_28	TsvetanovaRBP_UBP3	0.358846
Cluster_28	Harbison_GAT1_RAPA	0.248744
Cluster_28	polyamine_transport_GO	0.0908511
Cluster_28	YeasTractDirect_ASH1	0.625996
Cluster_28	YeasTractDirect_TEC1	0.891289
Cluster_28	Venters25-37C_Spt23	0.27662
Cluster_28	Golgi_vesicle_transport_GO	0.146827
Cluster_28	phospholipid_translocation_GO	0.248744
Cluster_28	TsvetanovaRBP_ARC15	0.189991
Cluster_28	PAC_APGcategory	0.645079
Cluster_28	ergosterol_biosynthetic_process_GO	0.119279
Cluster_28	binding_GO	0.142007
Cluster_28	endoplasmic_reticulum_inheritance_GO	0.248744
Cluster_28	81_LEE_POSITIVE	0.264033
Cluster_28	Harbison_MCM1_YPD	0.603269
Cluster_28	Venters25-37C_Kin28	0.370577
Cluster_28	positive_regulation_of_gene_expression_GO	0.0317442
Cluster_28	pyridoal_phosphate_binding_GO	0.19939
Cluster_28	inositol_phosphate_biosynthesis	0.0615243
Cluster_28	mitochondrial_outer_membrane_GO	0.0123263
Cluster_28	exocytosis_GO	0.470953
Cluster_28	Venters25-37C_Eaf3	0.0939042
Cluster_28	positive_regulation_of_Arp2/3_complex-mediated_actin_nucleation_GO	0.0615243
Cluster_28	G1/S_transition_of_mitotic_cell_cycle_GO	0.0146331
Cluster_28	Venters25-37C_Set2	0.994915
Cluster_28	positive_regulation_of_ergosterol_biosynthetic_process_by_positive_regulation_of_transcription_from_RNA_polymerase_II_promoter_GO	0.0615243
Cluster_28	Venters25-37C_Swr1	0.654578
Cluster_28	60S ribosome export_LEE_NEGATIVE	0.248744
Cluster_28	maintenance_of_location_in_cell_GO	0.00284078
Cluster_28	YeasTractDirect_GCN4	0.96384
Cluster_28	33_LEE_POSITIVE	0.61773
Cluster_28	Venters25-37C_Tup1	0.980265
Cluster_28	inositol_lipid-mediated_signaling_GO	0.0908511
Cluster_28	spermidine_transmembrane_transport_GO	0.0908511
Cluster_28	Venters25-37C_Ume6	0.894096
Cluster_28	YeasTractDirect_RGM1	0.228905
Cluster_28	YeasTractDirect_YAP5	0.581781
Cluster_28	Venters25-37C_Thp1	0.178984
Cluster_28	iron_ion_homeostasis_GO	0.503696
Cluster_28	Harbison_YAP5_YPD	0.417787
Cluster_28	MacIsaac_RPN4	0.436072
Cluster_28	Venters25-37C_Isw1	0.803486
Cluster_28	Harbison_PHO2_YPD	0.398916
Cluster_28	nucleic_acid_binding_GO	0.34565
Cluster_28	Venters25-37C_Irr1	0.214438
Cluster_28	Harbison_MCM1_Alpha	0.754885
Cluster_28	Venters25-37C_Ste12	0.31718
Cluster_28	YeasTractDirect_HAL9	0.79134
Cluster_28	Venters25-37C_Ccr4	0.649976
Cluster_28	vacuolar_transport_GO	0.00838345
Cluster_28	methionine_metabolic_process_GO	0.173522
Cluster_28	Venters25-37C_Gln3	0.181082
Cluster_28	NEO1_LEE_NEGATIVE	2.71326e-08
Cluster_28	Golgi_to_plasma_membrane_protein_transport_GO	2.13585e-08
Cluster_28	glucose_mediated_signaling_GO	0.119279
Cluster_28	ubiquinone biosynthesis & proteasome_LEE_NEGATIVE	0.182752
Cluster_28	Venters25-37C_Rlr1	0.191561
Cluster_28	general_RNA_polymerase_II_transcription_factor_activity_GO	0.0908511
Cluster_28	Harbison_MSN4_H2O2Hi	0.639628
Cluster_28	negative_regulation_of_transposition,_RNA-mediated"_GO	0.338591
Cluster_28	cytoplasmic_vesicle_membrane_GO	0.119279
Cluster_28	Rab_GTPase_activator_activity_GO	0.146827
Cluster_28	vesicle_fusion_with_Golgi_apparatus_GO	0.0317442
Cluster_28	MacIsaac_SWI4	0.556012
Cluster_28	Venters25-37C_Ahc1	0.594727
Cluster_28	histone_deacetylase_activity_GO	0.0239303
Cluster_28	MacIsaac_FKH1	0.113842
Cluster_28	TsvetanovaRBP_HSP26	0.421287
Cluster_28	glucose_metabolic_process_GO	0.470953
Cluster_28	Harbison_SUM1_YPD	0.549085
Cluster_28	response_to_osmotic_stress_GO	0.0146331
Cluster_28	meiosis_GO	0.264033
Cluster_28	Venters25-37C_Spt3	0.914888
Cluster_28	Harbison_PDR3_YPD	0.19939
Cluster_28	specific_RNA_polymerase_II_transcription_factor_activity_GO	0.338591
Cluster_28	actin_cortical_patch_GO	0.0183174
Cluster_28	MacIsaac_CIN5	0.770167
Cluster_28	mitochondrial stress_LEE_POSITIVE	0.000882091
Cluster_28	plasma membrane duress_LEE_POSITIVE	0.205681
Cluster_28	MacIsaac_PHO4	0.398916
Cluster_28	spermine_transmembrane_transport_GO	0.0908511
Cluster_28	cytoskeleton_GO	0.0779156
Cluster_28	Harbison_PDR1_YPD	0.549085
Cluster_28	trans-Golgi_network_GO	0.0615243
Cluster_28	Harbison_DIG1_YPD	0.470953
Cluster_28	YeasTractDirect_PDR3	0.392179
Cluster_28	regulation_of_cytokinesis_GO	0.146827
Cluster_28	Venters25-37C_Epl1	0.0321649
Cluster_28	regulation_of_transcription_involved_in_G1/S_transition_of_mitotic_cell_cycle_GO	0.19939
Cluster_28	organelle_inheritance_GO	0.0908511
Cluster_28	mRNA_destabilization_GO	0.0615243
Cluster_28	hydrolase_activity,_acting_on_acid_anhydrides,_catalyzing_transmembrane_movement_of_substances"_GO	0.0908511
Cluster_28	ER-associated_protein_catabolic_process_GO	0.0102444
Cluster_28	Venters25-37C_Nhp6a	0.697846
Cluster_28	actin_filament_reorganization_involved_in_cell_cycle_GO	0.0317442
Cluster_28	regulation_of_mRNA_processing_GO	0.0317442
Cluster_28	retrograde_transport,_vesicle_recycling_within_Golgi_GO	0.0317442
Cluster_28	Golgi_vesicle_budding_GO	0.00908697
Cluster_28	YeasTractDirect_RPH1	0.368528
Cluster_28	positive_regulation_of_transcription_elongation_from_RNA_polymerase_II_promoter_GO	0.31718
Cluster_28	fungal-type_vacuole_membrane_GO	0.379439
Cluster_28	transcription,_DNA-templated_GO	0.202689
Cluster_28	YeasTractDirect_UGA3	0.424265
Cluster_28	Venters25-37C_Rsc4	0.224455
Cluster_28	RSC & ERG11_LEE_POSITIVE	0.000115778
Cluster_28	fatty acid desaturase (OLE1)_LEE_NEGATIVE	2.62464e-09
Cluster_28	positive_regulation_of_ATPase_activity_GO	0.272279
Cluster_28	protein_amino_acid_O-linked_glycosylation_GO	0.0908511
Cluster_28	N-glycan_processing_GO	0.19939
Cluster_28	MacIsaac_YAP7	0.59036
Cluster_28	Venters25-37C_Ash1	0.145671
Cluster_28	hydrolase_activity_GO	0.631841
Cluster_28	regulation_of_endocytosis_GO	0.0908511
Cluster_28	Venters25-37C_Spt20	0.916262
Cluster_28	positive_regulation_of_transcription_involved_in_G1/S_transition_of_mitotic_cell_cycle_GO	0.146827
Cluster_28	TsvetanovaRBP_VTC1	0.713555
Cluster_28	regulation_of_transcription,_DNA-templated_GO	0.38837
Cluster_28	MacIsaac_STB1	0.224455
Cluster_28	Venters25-37C_Pta1	0.682725
Cluster_28	Golgi_to_vacuole_transport_GO	0.0301481
Cluster_28	actin_cytoskeleton_organization_GO	0.026155
Cluster_28	TsvetanovaRBP_ARF3	0.402787
Cluster_28	YeasTractDirect_CIN5	0.967416
Cluster_28	Harbison_HSF1_H2O2Hi	0.816593
Cluster_28	one-carbon_compound_metabolic_process_GO	0.295083
Cluster_28	sphingolipid_metabolism	0.31718
Cluster_28	Venters25-37C_Tfc7	0.40217
Cluster_28	GTPase_activator_activity_GO	0.31718
Cluster_28	ion_transport_GO	0.105765
Cluster_28	YeasTractDirect_RDS1	0.106948
Cluster_28	response_to_stress_GO	0.770167
Cluster_28	regulation_of_phosphatidylinositol_dephosphorylation_GO	0.00908697
Cluster_28	NADH_regeneration_GO	0.0317442
Cluster_28	DrugResistance_APGcategory	0.224455
Cluster_28	TsvetanovaRBP_SCD6	0.0680401
Cluster_28	multivesicular_body_assembly_GO	0.0615243
Cluster_28	YeasTractDirect_TYE7	0.754885
Cluster_28	Venters25-37C_Leu3	0.11233
Cluster_28	Harbison_SOK2_BUT14	0.693037
Cluster_28	regulation_of_transcription_from_RNA_polymerase_II_promoter_in_response_to_oxidative_stress_GO	0.0908511
Cluster_28	lipid_biosynthetic_process_GO	0.0369284
Cluster_28	Harbison_DIG1_BUT14	0.0763563
Cluster_28	DNA intercalators_LEE_NEGATIVE	0.74687
Cluster_28	Venters25-37C_Rad3	0.506314
Cluster_28	Harbison_RCS1_H2O2Lo	0.0725773
Cluster_28	regulation_of_vesicle_fusion_GO	0.19939
Cluster_28	protein_exit_from_endoplasmic_reticulum_GO	0.0317442
Cluster_28	Harbison_GLN3_YPD	0.224455
Cluster_28	ScParalogs_E-10_APGcategory	0.902119
Cluster_28	gluconeogenesis	0.272279
Cluster_28	protein_localization_to_Golgi_apparatus_GO	0.0317442
Cluster_28	endonucleolytic_cleavage_in_ITS1_to_separate_SSU-rRNA_from_5.8S_rRNA_and_LSU-rRNA_from_tricistronic_rRNA_transcript_(SSU-rRNA,_5.8S_rRNA,_LSU-rRNA)_GO	0.146827
Cluster_28	fatty_acid_metabolic_process_GO	0.503696
Cluster_28	plasma_membrane_GO	0.665283
Cluster_28	YeasTractDirect_GAT1	0.0691807
Cluster_28	YeasTractDirect_GCR2	0.00211825
Cluster_28	Harbison_SIP4_SM	0.00908697
Cluster_28	sphingolipid biosynthesis & PDR1_LEE_POSITIVE	0.0235848
Cluster_28	karyogamy_GO	0.173522
Cluster_28	protein_maturation_by_iron-sulfur_transfer_GO	0.119279
Cluster_28	regulation_of_endoplasmic_reticulum_unfolded_protein_response_GO	0.00284078
Cluster_28	MacIsaac_SUM1	0.549085
Cluster_28	YeasTractDirect_CUP9	0.702737
Cluster_28	late_endosome_to_vacuole_transport_GO	0.000163126
Cluster_28	Harbison_GAT1_SM	0.398916
Cluster_28	glyoxylate_cycle	0.19939
Cluster_28	ribonucleoprotein_comple_GO	0.615775
Cluster_28	ERAD & cell cycle_LEE_POSITIVE	2.4672e-09
Cluster_28	Venters25-37C_Rtt109	0.737221
Cluster_28	RPs_APGcategory	0.879541
Cluster_28	Harbison_AZF1_YPD	0.248744
Cluster_28	Venters25-37C_Rna14	0.225982
Cluster_28	vesicle-mediated_transport_GO	5.30067e-08
Cluster_28	YeasTractDirect_HAP3	0.186214
Cluster_28	endosomal_transport_GO	0.0908511
Cluster_28	vacuole_fusion,_non-autophagic"_GO	0.31718
Cluster_28	lyase_activity_GO	0.248744
Cluster_28	YeasTractDirect_SKN7	0.655665
Cluster_28	nucleotide-ecision_repair_GO	0.0317442
Cluster_28	Venters25-37C_Taf10	0.127645
Cluster_28	Spellman_S_peak	0.721237
Cluster_28	transcription_from_RNA_polymerase_II_promoter_GO	0.149527
Cluster_28	Venters25-37C_Srb4	0.0502657
Cluster_28	Venters25-37C_Swi4	0.930668
Cluster_28	FattyAcid_APGcategory	0.160255
Cluster_28	actin_filament_bundle_assembly_GO	0.248744
Cluster_28	cell_cycle_GO	0.732746
Cluster_28	transferase_activity,_transferring_glycosyl_groups"_GO	0.398916
Cluster_28	superoxide_LEE_POSITIVE	0.146827
Cluster_28	mitochondrial response to ROS_LEE_POSITIVE	0.194172
Cluster_28	phosphatidylinositol-3-phosphate_biosynthetic_process_GO	0.0908511
Cluster_28	diphosphoinositol_polyphosphate_metabolic_process_GO	0.0317442
Cluster_28	response_to_arsenic_GO	0.173522
Cluster_28	SNAP_receptor_activity_GO	0.173522
Cluster_28	TsvetanovaRBP_ARP8	0.0686615
Cluster_28	MacIsaac_STE12	0.900845
Cluster_28	Harbison_STB5_YPD	0.453788
Cluster_28	Venters25-37C_Htb2	0.789423
Cluster_28	cellular_response_to_methylmercury_GO	0.173522
Cluster_28	DNA_repair_GO	0.95611
Cluster_28	small_GTPase_mediated_signal_transduction_GO	0.022928
Cluster_28	vesicle_organization_GO	0.000167062
Cluster_28	Harbison_FHL1_SM	0.858372
Cluster_28	Venters25-37C_Med4	0.100765
Cluster_28	YeasTractDirect_GSM1	0.295083
Cluster_28	YeasTractDirect_MGA2	0.359337
Cluster_28	Venters25-37C_TBP	0.519027
Cluster_28	Venters25-37C_Chz1	0.969451
Cluster_28	MacIsaac_SWI5	0.59036
Cluster_28	MacIsaac_FKH2	0.797959
Cluster_28	DNA_packaging_GO	0.119279
Cluster_28	inositol_phosphate_dephosphorylation_GO	0.0317442
Cluster_28	YeasTractDirect_SWI5	0.618422
Cluster_28	Venters25-37C_Ycs4	0.291254
Cluster_28	vacuolar_membrane_GO	0.0457203
Cluster_28	Golgi_to_endosome_transport_GO	0.0014787
Cluster_28	Venters25-37C_Ino4	0.16859
Cluster_28	Venters25-37C_Snf5	0.00912652
Cluster_28	Venters25-37C_Hht1	0.618884
Cluster_28	Venters25-37C_Dot1	0.876237
Cluster_28	incipient_cellular_bud_site_GO	0.224455
Cluster_28	proton_transport_GO	0.194172
Cluster_28	YeasTractDirect_SUM1	0.574332
Cluster_28	MacIsaac_NRG1	0.777451
Cluster_28	Venters25-37C_Spt21	0.714687
Cluster_28	127_LEE_POSITIVE	0.0317442
Cluster_28	Venters25-37C_Taf13	0.818476
Cluster_28	Venters25-37C_Tfb1	0.0350252
Cluster_28	Venters25-37C_Rsc1	0.908146
Cluster_28	biopolymer_biosynthetic_process_GO	0.603269
Cluster_28	retrograde_transport,_endosome_to_Golgi_GO	2.14324e-07
Cluster_28	endomembrane recycling_LEE_NEGATIVE	6.36398e-07
Cluster_28	Venters25-37C_Rsc8	0.110899
Cluster_28	protein_localization_to_plasma_membrane_GO	0.19939
Cluster_28	RNA processing & uracil transport_LEE_POSITIVE	0.149216
Cluster_28	TsvetanovaRBP_LYS1	0.610817
Cluster_28	negative_regulation_of_phosphatidylserine_biosynthetic_process_by_negative_regulation_of_transcription_from_RNA_polymerase_II_promoter_GO	0.0317442
Cluster_28	GenesWithParalogs_E-100_APGcategory	0.8441
Cluster_28	cell wall_LEE_POSITIVE	0.501725
Cluster_28	YeasTractDirect_STE12	0.998689
Cluster_28	response_to_drug_GO	0.322519
Cluster_28	Venters25-37C_Bur2	0.264398
Cluster_28	protein_O-linked_glycosylation_GO	0.295083
Cluster_28	snoRNA_processing_GO	0.0317442
Cluster_28	ScherrerRBP_PRE10	0.368528
Cluster_28	Venters25-37C_Bur6	0.573083
Cluster_28	activation_of_GTPase_activity_GO	0.248744
Cluster_28	YeasTractDirect_MSN2	0.877447
Cluster_28	MacIsaac_PHO2	0.050303
Cluster_28	Harbison_MBP1_H2O2Hi	0.762648
Cluster_28	Doa10p_ubiquitin_ligase_comple_GO	0.0908511
Cluster_28	SGD-nonessentials_APGcategory	0.35804
Cluster_28	fungal-type_cell_wall_GO	0.398916
Cluster_28	Venters25-37C_Ncb2	0.498417
Cluster_28	karyogamy_during_conjugation_with_cellular_fusion_GO	0.146827
Cluster_28	re-entry_into_mitotic_cell_cycle_after_pheromone_arrest_GO	0.000282854
Cluster_28	peptidyl-amino_acid_modification_GO	0.194172
Cluster_28	cell_communication_GO	0.0183174
Cluster_28	Venters25-37C_Swi3	0.823796
Cluster_28	Venters25-37C_Ssl1	0.697971
Cluster_28	Venters25-37C_Sas4	0.255472
Cluster_28	lipid_metabolic_process_GO	0.124716
Cluster_28	MacIsaac_SWI6	0.323034
Cluster_28	Venters25-37C_Ycg1	0.0890892
Cluster_28	Venters25-37C_Rpo21	0.945502
Cluster_28	Venters25-37C_Sir2	0.491289
Cluster_28	negative_regulation_of_protein_serine/threonine_kinase_activity_GO	0.146827
Cluster_28	MacIsaac_UME6	0.828061
Cluster_28	response_to_endoplasmic_reticulum_stress_GO	0.00216791
Cluster_28	YeasTractDirect_UPC2	0.0602486
Cluster_28	206_LEE_POSITIVE	0.119279
Cluster_28	28_LEE_POSITIVE	0.0317442
Cluster_28	Venters25-37C_Iws1	0.996435
Cluster_28	YeasTractDirect_NDT80	0.224455
Cluster_28	Golgi_transport_comple_GO	0.00556533
Cluster_28	Venters25-37C_Spt2	0.424808
Cluster_28	protein_targeting_to_Golgi_GO	0.000115778
Cluster_28	Venters25-37C_Snf4	0.0224033
Cluster_28	Harbison_RDS1_H2O2Hi	0.0688928
Cluster_28	mitochondrial_genome_maintenance_GO	0.272279
Cluster_28	integral_to_Golgi_membrane_GO	0.119279
Cluster_28	94_LEE_NEGATIVE	0.0615243
Cluster_28	autophagy_GO	0.00943924
Cluster_28	positive_regulation_of_ribosomal_protein_gene_transcription_from_RNA_polymerase_II_promoter_GO	0.119279
Cluster_28	YeasTractDirect_DAL82	0.53904
Cluster_28	positive_regulation_of_transcription_from_RNA_polymerase_II_promoter_in_response_to_heat_stress_GO	0.224455
Cluster_28	Harbison_STE12_YPD	0.534431
Cluster_28	NEO1_LEE_POSITIVE	1.00783e-05
Cluster_28	gene_silencing_involved_in_chronological_cell_aging_GO	0.0317442
Cluster_28	Venters25-37C_Arp6	0.0288039
Cluster_28	actin_filament_organization_GO	0.138343
Cluster_28	calcium & mitochondrial duress_LEE_NEGATIVE	0.00425536
Cluster_28	Venters25-37C_Uga3	0.391906
Cluster_28	YeasTractDirect_HAP1	0.634126
Cluster_28	Harbison_GCN4_RAPA	0.828061
Cluster_28	YeasTractDirect_CST6	0.338591
Cluster_28	Harbison_SWI5_YPD	0.738596
Cluster_28	protein_localization_to_endosome_GO	0.00556533
Cluster_28	transmembrane_transport_GO	0.853738
Cluster_28	vacuole_fusion,_non-autophagic_GO	0.436072
Cluster_28	Venters25-37C_Swi5	0.101589
Cluster_28	protein_transport_GO	1.20975e-11
Cluster_28	Venters25-37C_Gal4	0.556164
Cluster_28	iron homeostasis_LEE_POSITIVE	3.27324e-08
Cluster_28	Venters25-37C_Hpr1	0.0913722
Cluster_28	NEO1-PIK1_LEE_NEGATIVE	0.000641491
Cluster_28	cellular_bud_site_selection_GO	0.379439
Cluster_28	Venters25-37C_Bdf1	0.59657
Cluster_28	83_LEE_POSITIVE	0.0821608
Cluster_28	Venters25-37C_Hht2	0.495665
Cluster_28	MacIsaac_NDD1	0.662014
Cluster_28	phosphoinositide_dephosphorylation_GO	0.0615243
Cluster_28	MacIsaac_DIG1	0.79134
Cluster_28	vesicle_fusion_with_endoplasmic_reticulum_GO	0.0317442
Cluster_28	rESR_RPs_APGcategory	0.56524
Cluster_28	establishment_of_cell_polarity_GO	0.503696
Cluster_28	intracellular_GO	0.167504
Cluster_28	regulation_of_transcription_from_RNA_polymerase_II_promoter_GO	0.797959
Cluster_28	protein_anchor_GO	0.119279
Cluster_28	Venters25-37C_Srb5	0.930417
Cluster_28	MacIsaac_SKN7	0.634126
Cluster_28	Venters25-37C_Sin3	0.802765
Cluster_28	Venters25-37C_Yap1	0.36693
Cluster_28	ribosomal_small_subunit_assembly_GO	0.0602486
Cluster_28	retrograde_transport,_endosome_to_Golgi"_GO	1.28392e-05
Cluster_28	regulation_of_transcription,_DNA-dependent"_GO	0.163529
Cluster_28	membrane_raft_GO	0.00556533
Cluster_28	translation_LEE_POSITIVE	0.0796416
Cluster_28	Venters25-37C_Tfg1	0.741252
Cluster_28	protein_N-linked_glycosylation_GO	0.117185
Cluster_28	MacIsaac_RIM101	0.0317442
Cluster_28	peptidyl-tyrosine_dephosphorylation_GO	0.398916
Cluster_28	retrograde_vesicle-mediated_transport,_Golgi_to_ER_GO	1.6451e-08
Cluster_28	Venters25-37C_Bre1	0.208912
Cluster_28	adenosine_5'-(hexahydrogen_pentaphosphate)_catabolic_process_GO	0.0317442
Cluster_28	positive_regulation_of_inositol_biosynthetic_process_by_positive_regulation_of_transcription_from_RNA_polymerase_II_promoter_GO	0.0615243
Cluster_28	protein_phosphorylation_GO	0.232259
Cluster_28	Spellman_M-G1_peak	0.875575
Cluster_28	Venters25-37C_Rsc2	0.816171
Cluster_28	integral_to_membrane_GO	0.18193
Cluster_28	steroid_biosynthetic_process_GO	0.146827
Cluster_28	regulation_of_translation_GO	0.138722
Cluster_28	YeasTractDirect_PUT3	0.879541
Cluster_28	rRNA_processing_GO	0.287493
Cluster_28	tRNA_metabolic_process_GO	0.248744
Cluster_28	protein_serine/threonine_kinase_activity_GO	0.639628
Cluster_28	Venters25-37C_Cdc36	0.0630417
Cluster_28	retromer_comple_GO	2.98501e-05
Cluster_28	Venters25-37C_Snf2	0.672213
Cluster_28	YeasTractDirect_FLO8	0.977979
Cluster_28	YeasTractDirect_SPT23	0.0413568
Cluster_28	plasma_membrane_tubulation_GO	0.00284078
Cluster_28	Venters25-37C_Dhh1	0.30994
Cluster_28	YeasTractDirect_SWI4	0.950956
Cluster_28	phospholipid_transport_GO	0.379439
Cluster_28	Venters25-37C_Rph1	0.11982
Cluster_28	endosome_membrane_GO	4.98056e-06
Cluster_28	organic_acid_transport_GO	0.0317442
Cluster_28	YeasTractDirect_PHO2	0.1926
Cluster_28	Venters25-37C_Htb1	0.872477
Cluster_28	sterol_biosynthetic_process_GO	0.0183174
Cluster_28	Venters25-37C_Taf3	0.568461
Cluster_28	Venters25-37C_Ioc4	0.434516
Cluster_28	regulation_of_DNA-dependent_DNA_replication_initiation_GO	0.173522
Cluster_28	YeasTractDirect_MET32	0.74687
Cluster_28	rESR_APGcategory	0.602426
Cluster_28	SCF_ubiquitin_ligase_comple_GO	0.0908511
Cluster_28	phosphatidylinositol_3-kinase_comple_II_GO	0.000976856
Cluster_28	Venters25-37C_Sir3	0.327814
Cluster_28	reticulophagy_GO	0.19939
Cluster_28	Harbison_FHL1_YPD	0.220527
Cluster_28	cell wall_LEE_NEGATIVE	9.2108e-05
Cluster_28	diadenosine_pentaphosphate_catabolic_process_GO	0.0317442
Cluster_28	YeasTractDirect_HMS1	0.470953
Cluster_28	regulation_of_transcription_from_RNA_polymerase_III_promoter_GO	0.0615243
Cluster_28	Harbison_SFP1_YPD	0.0615243
Cluster_28	Venters25-37C_Rvb1	0.135521
Cluster_28	ubiquitin_binding_GO	0.0615243
Cluster_28	MacIsaac_REB1	0.0261224
Cluster_28	soluble_fraction_GO	0.31718
Cluster_28	Venters25-37C_Rpd3	0.909514
Cluster_28	Venters25-37C_TAF1	0.273573
Cluster_28	YeasTractDirect_YOX1	0.0281197
Cluster_28	YeasTractDirect_ECM22	0.0251525
Cluster_28	regulation_of_catalytic_activity_GO	0.615775
Cluster_28	YeasTractDirect_MBP1	0.621429
Cluster_28	YeasTractDirect_SFP1	0.651363
Cluster_28	phosphatidylinositol_3-kinase_comple_I_GO	0.0615243
Cluster_28	cellular_response_to_hypoxia_GO	0.0615243
Cluster_28	Venters25-37C_Fcp1	0.862736
Cluster_28	YeasTractDirect_RIM101	0.259753
Cluster_28	vesicle_docking_GO	0.224455
Cluster_28	maintenance_of_protein_location_GO	0.00556533
Cluster_28	Venters25-37C_Pop2	0.234268
Cluster_28	Venters25-37C_Zms1	0.0364922
Cluster_28	YeasTractDirect_AZF1	0.417787
Cluster_28	YeasTractDirect_IFH1	0.301667
Cluster_28	YeasTractDirect_DAL81	0.716647
Cluster_28	Venters25-37C_Rpb7	0.896045
Cluster_28	autophagosome_assembly_GO	0.0602486
Cluster_28	vacuolar_proton-transporting_V-type_ATPase_complex_assembly_GO	0.00908697
Cluster_28	response_to_cadmium_ion_GO	0.19939
Cluster_28	putrescine_transport_GO	0.0908511
Cluster_28	cell_wall_organization_GO	0.37499
Cluster_28	YeasTractDirect_MIG1	0.810579
Cluster_28	Venters25-37C_Ure2	0.0141431
Cluster_28	piecemeal_microautophagy_of_nucleus_GO	0.24059
Cluster_28	Venters25-37C_Yng1	0.644169
Cluster_28	Venters25-37C_Yap5	0.176939
Cluster_28	Venters25-37C_Rpt1	0.439833
Cluster_28	Venters25-37C_Cdc39	0.0663258
Cluster_28	cellular_bud_neck_contractile_ring_GO	0.0908511
Cluster_28	Harbison_CHA4_YPD	0.0317442
Cluster_28	ergosterol biosynthesis_LEE_NEGATIVE	5.70763e-05
Cluster_28	16_LEE_POSITIVE	0.0615243
Cluster_28	peptidyl-threonine_phosphorylation_GO	0.295083
Cluster_28	cell wall signaling_LEE_POSITIVE	0.00122299
Cluster_28	Harbison_STB2_YPD	0.31718
Cluster_28	chromatin_silencing_at_rDNA_GO	0.379439
Cluster_28	positive_regulation_of_filamentous_growth_of_a_population_of_unicellular_organisms_in_response_to_starvation_by_positive_regulation_of_transcription_from_RNA_polymerase_II_promoter_GO	0.0615243
Cluster_28	N-terminal_protein_amino_acid_acetylation_GO	0.0615243
Cluster_28	Venters25-37C_Htz1	0.79899
Cluster_28	vesicle_coating_GO	0.0317442
Cluster_28	positive_regulation_of_phosphatidylcholine_biosynthetic_process_by_positive_regulation_of_transcription_from_RNA_polymerase_II_promoter_GO	0.0615243
Cluster_28	YeasTractDirect_UME6	0.944822
Cluster_28	nucleocytoplasmic_transport_GO	0.338591
Cluster_28	YeasTractDirect_AFT2	0.687241
Cluster_28	carbohydrate_metabolic_process_GO	0.609325
Cluster_28	YeasTractDirect_HCM1	0.301667
Cluster_28	Venters25-37C_Tfc6	0.291853
Cluster_28	late_endosome_membrane_GO	0.146827
Cluster_28	ER_to_Golgi_transport_vesicle_GO	0.0908511
Cluster_28	Harbison_SKN7_YPD	0.59036
Cluster_28	Golgi_LEE_POSITIVE	3.4536e-18
Cluster_28	heat shock/prefoldin_LEE_POSITIVE	0.0520162
Cluster_28	rRNA_metabolic_process_GO	0.2992
Cluster_28	Harbison_DIG1_BUT90	0.453788
Cluster_28	regulation_of_Rab_GTPase_activity_GO	0.146827
Cluster_28	Venters25-37C_Caf40	0.329457
Cluster_28	YeasTractDirect_ARO80	0.164504
Cluster_28	Venters25-37C_Rtg2	0.951583
Cluster_28	cellular_protein_complex_localization_GO	0.0183174
Cluster_28	cytoskeletal_protein_binding_GO	0.0317442
Cluster_28	Harbison_MSN2_H2O2Hi	0.693037
Cluster_28	mitochondrion_GO	0.622027
Cluster_28	fatty acid desaturase (OLE1)_LEE_POSITIVE	0.00242314
Cluster_28	Venters25-37C_Rfx1	0.890989
Cluster_28	Venters25-37C_Tfb3	0.084785
Cluster_28	translation_GO	0.9694
Cluster_28	Venters25-37C_Tfa2	0.331788
Cluster_28	Harbison_YER184C_YPD	0.0615243
Cluster_28	Venters25-37C_Spt16	0.940418
Cluster_28	Venters25-37C_Otu1	0.256329
Cluster_28	5_LEE_POSITIVE	4.38516e-06
Cluster_28	positive_regulation_of_phosphatidylserine_biosynthetic_process_by_positive_regulation_of_transcription_from_RNA_polymerase_II_promoter_GO	0.0615243
Cluster_28	Venters25-37C_Caf130	0.450258
Cluster_28	protein_localization_GO	0.272279
Cluster_28	Venters25-37C_Vps72	0.948437
Cluster_28	Venters25-37C_Snf7	0.146023
Cluster_28	polyphosphate_catabolic_process_GO	0.0615243
Cluster_28	50_LEE_POSITIVE	0.0908511
Cluster_28	YeasTractDirect_PHO4	0.698642
Cluster_28	nuclear_transport_GO	0.146827
Cluster_28	Venters25-37C_Rtt103	0.351104
Cluster_28	Harbison_SWI4_YPD	0.887103
Cluster_28	peripheral_to_membrane_of_membrane_fraction_GO	0.173522
Cluster_28	YeasTractDirect_HAP5	0.657697
Cluster_28	RNA_catabolic_process_GO	0.272279
Cluster_28	Venters25-37C_Mot1	0.713555
Cluster_28	calcium & mitochondrial duress_LEE_POSITIVE	0.0373142
Cluster_28	conjugation_with_cellular_fusion_GO	0.338591
Cluster_28	141_LEE_POSITIVE	0.0317442
Cluster_28	YeasTractDirect_RGT1	0.357124
Cluster_28	dolichyl_glucosyl_phosphate_biosynthesis	0.0908511
Cluster_28	78_LEE_NEGATIVE	0.0317442
Cluster_28	Venters25-37C_Jhd1	0.534525
Cluster_28	Venters25-37C_Msn2	0.965588
Cluster_28	Venters25-37C_Swc1	0.147897
Cluster_28	YeasTractDirect_BAS1	0.833525
Cluster_28	RNA_polymerase_II_transcription_mediator_activity_GO	0.173522
Cluster_28	sporulation_resulting_in_formation_of_a_cellular_spore_GO	0.910052
Cluster_28	cellular_response_to_DNA_damage_stimulus_GO	0.631841
Cluster_28	biological_process_GO	0.999942
Cluster_28	metal_ion_binding_GO	0.862588
Cluster_28	response_to_DNA_damage_stimulus_GO	0.149386
Cluster_28	ScherrerRBP_MAP1	0.0235848
Cluster_28	Venters25-37C_Rvb2	0.067992
Cluster_28	nuclear-transcribed_mRNA_catabolic_process_GO	0.19939
Cluster_28	chronological_cell_aging_GO	0.436072
Cluster_28	polyphosphate_metabolic_process_GO	0.224455
Cluster_28	Venters25-37C_Yap6	0.747865
Cluster_28	Venters25-37C_Gcn4	0.206418
Cluster_28	ubiquitin-protein_ligase_activity_GO	0.398916
Cluster_28	Venters25-37C_Med6	0.29188
Cluster_28	actin_binding_GO	0.173522
Cluster_28	Harbison_SPT23_YPD	0.0239303
Cluster_28	ATP_export_GO	0.119279
Cluster_28	iron homeostasis_LEE_NEGATIVE	0.149386
Cluster_28	very_long-chain_fatty_acid_biosynthetic_process_GO	0.0908511
Cluster_28	YeasTractDirect_MCM1	0.0392824
Cluster_28	Venters25-37C_Taf4	0.393674
Cluster_28	endoplasmic_reticulum_membrane_GO	0.00461506
Cluster_28	MacIsaac_GCR2	0.436072
Cluster_28	RNA_elongation_GO	0.173522
Cluster_28	Venters25-37C_Hpa3	0.0189015
Cluster_28	phosphatidylinositol_3-phosphate_binding_GO	0.0014787
Cluster_28	protein_localization_to_pre-autophagosomal_structure_GO	0.00406844
Cluster_28	218_LEE_NEGATIVE	0.119279
Cluster_28	Venters25-37C_Hos1	0.974866
Cluster_28	Harbison_FKH1_YPD	0.810579
Cluster_28	Golgi_apparatus_GO	2.1054e-14
Cluster_28	nuclear-transcribed_mRNA_catabolic_process,_nonsense-mediated_decay_GO	0.31718
Cluster_28	sphingolipid_biosynthetic_process_GO	0.359337
Cluster_28	Venters25-37C_Pho2	0.118901
Cluster_28	YeasTractDirect_GAL80	0.0317442
Cluster_28	unfolded protein response_LEE_POSITIVE	0.0779156
Cluster_28	YeasTractDirect_MSN4	0.566948
Cluster_28	mannosylation_GO	0.379439
Cluster_28	histone_deacetylase_comple_GO	0.119279
Cluster_28	Rpd3L-Epanded_comple_GO	0.224455
Cluster_28	endocytosis_GO	0.000115369
Cluster_28	protein_ubiquitination_GO	0.74687
Cluster_28	ScherrerRBP_STI1	0.252303
Cluster_28	MacIsaac_AFT2	0.672685
Cluster_28	Harbison_ASH1_BUT14	0.470953
Cluster_28	osmosensory_signaling_pathway_via_Sho1_osmosensor_GO	0.0317442
Cluster_28	heat_shock_protein_binding_GO	0.0908511
Cluster_28	etrinsic_to_membrane_GO	0.224455
Cluster_28	kinase_activity_GO	0.672685
Cluster_28	YeasTractDirect_XBP1	0.999053
Cluster_28	YeasTractDirect_ACE2	0.746159
Cluster_28	ubiquitin-dependent_endocytosis_GO	0.19939
Cluster_28	protein_insertion_into_ER_membrane_GO	0.119279
Cluster_28	ATP_binding_GO	0.752089
Cluster_28	Venters25-37C_Ess1	0.149209
Cluster_28	Venters25-37C_Ctk1	0.0664932
Cluster_28	mRNA_splicing,_via_spliceosome_GO	0.417787
Cluster_28	YeasTractDirect_RFX1	0.290017
Cluster_28	nucleoplasm_GO	0.119279
Cluster_28	positive_regulation_of_transcription_from_RNA_polymerase_II_promoter_in_response_to_arsenic-containing_substance_GO	0.146827
Cluster_28	positive_regulation_of_protein_import_into_nucleus_GO	0.0317442
Cluster_28	phosphatidylinositol_dephosphorylation_GO	0.173522
Cluster_28	Venters25-37C_Rxt2	0.184528
Cluster_28	Venters25-37C_Ioc2	0.865467
Cluster_28	211_LEE_NEGATIVE	0.0317442
Cluster_28	actin_cortical_patch_assembly_GO	0.272279
Cluster_28	guanyl-nucleotide_echange_factor_activity_GO	0.173522
Cluster_28	Venters25-37C_Ada2	0.374547
Cluster_28	MacIsaac_ABF1	0.634126
Cluster_28	YeasTractDirect_RTG3	0.954649
Cluster_28	Venters25-37C_Ctr9	0.379637
Cluster_28	YeasTractDirect_IXR1	0.822419
Cluster_28	Venters25-37C_Rad6	0.90929
Cluster_28	Harbison_YDR266c_YPD	0.0615243
Cluster_28	regulation_of_protein_kinase_activity_GO	0.173522
Cluster_28	Harbison_HOG1_YPD	0.00284078
Cluster_28	DNA damage response_LEE_NEGATIVE	0.0615243
Cluster_28	Venters25-37C_Top1	0.470546
Cluster_28	33_LEE_NEGATIVE	0.00302711
Cluster_28	Venters25-37C_Irc20	0.886838
Cluster_28	11_LEE_POSITIVE	0.119279
Cluster_28	Harbison_RPN4_H2O2Lo	0.615775
Cluster_28	Venters25-37C_Rap1	0.928035
Cluster_28	Venters25-37C_Toa2	0.662014
Cluster_28	DNA intercalators_LEE_POSITIVE	0.721237
Cluster_28	Venters25-37C_Jhd2	0.13546
Cluster_28	YeasTractDirect_ABF1	0.169815
Cluster_28	Venters25-37C_Hho1	0.473999
Cluster_28	late_endosome_GO	0.0317442
Cluster_28	cytoplasmic_translation_GO	0.904013
Cluster_28	MacIsaac_CBF1	0.763596
Cluster_28	clathrin_coat_disassembly_GO	0.0615243
Cluster_28	Venters25-37C_Hif1	0.025038
Cluster_28	Harbison_HIR3_YPD	0.295083
Cluster_28	chromatin_modification_GO	0.138343
Cluster_28	Harbison_PDC2_YPD	0.119279
Cluster_28	retrograde_vesicle-mediated_transport,_Golgi_to_ER"_GO	2.92392e-05
Cluster_28	protein_secretion_GO	0.146827
Cluster_28	endonucleolytic_cleavage_in_ITS1_to_separate_SSU-rRNA_from_5.8S_rRNA_and_LSU-rRNA_from_tricistronic_rRNA_transcript_(SSU-rRNA,_5.8S_rRNA,_LSU-rRNA)"_GO	0.119279
Cluster_28	YeasTractDirect_SWI6	0.618422
Cluster_28	Harbison_STP1_SM	0.503696
Cluster_28	YeasTractDirect_FKH1	0.131366
Cluster_28	substituted_mannan_metabolic_process_GO	0.0317442
Cluster_28	YeasTractDirect_GLN3	0.120203
Cluster_28	regulation_of_vesicle_targeting,_to,_from_or_within_Golgi_GO	0.0317442
Cluster_28	YeasTractDirect_STB5	0.459546
Cluster_28	RNA processing & uracil transport_LEE_NEGATIVE	0.146827
Cluster_28	Venters25-37C_Taf14	0.0302383
Cluster_28	response_to_heat_GO	0.359337
Cluster_28	response_to_pheromone_involved_in_conjugation_with_cellular_fusion_GO	0.119279
Cluster_28	cellular_cation_homeostasis_GO	0.224455
Cluster_28	traversing_start_control_point_of_mitotic_cell_cycle_GO	0.119279
Cluster_28	peroisome_degradation_GO	0.119279
Cluster_28	vacuole_GO	0.0707428
Cluster_28	regulation_of_cell_cycle_GO	0.31718
Cluster_28	gene_silencing_by_RNA_GO	0.0317442
Cluster_28	cell_wall_mannoprotein_biosynthetic_process_GO	0.272279
Cluster_28	response_to_starvation_GO	0.119279
Cluster_28	mitochondrial response to ROS_LEE_NEGATIVE	0.272279
Cluster_28	YeasTractDirect_TOS8	0.694051
Cluster_28	Harbison_SWI6_YPD	0.875575
Cluster_28	Harbison_WTM1_YPD	0.00556533
Cluster_28	actin_cortical_patch_localization_GO	0.00216791
Cluster_28	Venters25-37C_Spt6	0.887662
Cluster_28	ER-associated_misfolded_protein_catabolic_process_GO	0.119279
Cluster_28	YeasTractDirect_HAP2	0.672735
Cluster_28	Harbison_PUT3_SM	0.272279
Cluster_28	GTP_binding_GO	0.106948
Cluster_28	very_long_chain_fatty_acid_biosynthesis	0.0615243
Cluster_28	Harbison_MSN4_RAPA	0.503696
Cluster_28	lipid_tube_assembly_GO	0.0615243
Cluster_28	nucleic_acid_phosphodiester_bond_hydrolysis_GO	0.563281
Cluster_28	YeasTractDirect_AFT1	0.00381526
Cluster_28	protein_binding_GO	0.000728848
Cluster_28	Harbison_YAP7_H2O2Lo	0.833525
Cluster_28	Venters25-37C_Sif2	0.473999
Cluster_28	regulation_of_vesicle-mediated_transport_GO	0.0908511
Cluster_28	Venters25-37C_Spt7	0.824647
Cluster_28	cellular_copper_ion_homeostasis_GO	0.295083
Cluster_28	mitotic_cell_cycle_G1_arrest_in_response_to_pheromone_GO	0.0615243
Cluster_28	fatty_acid_elongation,_saturated_fatty_acid_GO	0.0908511
Cluster_28	Harbison_GAL80_YPD	0.0317442
Cluster_28	spermine_transport_GO	0.0908511
Cluster_28	Golgi_membrane_GO	2.73718e-06
Cluster_28	MacIsaac_DAL82	0.503696
Cluster_28	magnesium_ion_binding_GO	0.160255
Cluster_28	Spellman_G2-M_peak	0.507868
Cluster_28	response_to_singlet_oxygen_GO	0.0615243
Cluster_28	Venters25-37C_Tfg2	0.0541872
Cluster_28	MacIsaac_HAP1	0.639628
Cluster_28	GTPase_activity_GO	0.0779156
Cluster_28	Venters25-37C_Mft1	0.0403175
Cluster_28	fatty_acid_beta-oxidation_GO	0.224455
Cluster_28	Venters25-37C_Hfi1	0.229129
Cluster_28	heme requiring_LEE_POSITIVE	0.0615243
Cluster_28	molecular_function_GO	0.00284264
Cluster_28	organic_acid_transmembrane_transport_GO	0.0615243
Cluster_28	103_LEE_NEGATIVE	2.73718e-06
Cluster_28	negative_regulation_of_chromatin_silencing_at_telomere_GO	0.248744
Cluster_28	Venters25-37C_Gcn5	0.962059
Cluster_28	Sterols_APGcategory	0.19939
Cluster_28	Harbison_TEC1_BUT14	0.117185
Cluster_28	cytoplasmic_vesicle_GO	0.00406844
Cluster_28	nucleotide-excision_repair_GO	0.248744
Cluster_28	YeasTractDirect_YAP1	0.922078
Cluster_28	YeasTractDirect_MGA1	0.345194
Cluster_28	Harbison_YOX1_YPD	0.398916
Cluster_28	81_LEE_NEGATIVE	4.65589e-09
Cluster_28	positive_regulation_of_sterol_import_by_positive_regulation_of_transcription_from_RNA_polymerase_II_promoter_GO	0.0908511
Cluster_28	Venters25-37C_Dst1	0.77605
Cluster_28	ergosterol depletion effects on membrane_LEE_NEGATIVE	7.32268e-08
Cluster_28	phospholipid-translocating_ATPase_activity_GO	0.0908511
Cluster_28	protein_kinase_activity_GO	0.639628
Cluster_28	Harbison_UPC2_YPD	0.248744
Cluster_28	protein_catabolic_process_in_the_vacuole_GO	0.19939
Cluster_28	rRNA_eport_from_nucleus_GO	0.295083
Cluster_28	ribosome_GO	0.683023
Cluster_28	positive_regulation_of_transcription_from_RNA_polymerase_I_promoter_GO	0.0615243
Cluster_28	YeasTractDirect_RPN4	0.273744
Cluster_28	Venters25-37C_Asf1	0.042338
Cluster_28	protein_retention_in_ER_lumen_GO	0.146827
Cluster_28	Harbison_IME4_H2O2Hi	0.272279
Cluster_28	ERG2_LEE_POSITIVE	0.0239303
Cluster_28	oxidation-reduction_process_GO	0.978212
Cluster_28	Harbison_NRG1_H2O2Hi	0.858372
Cluster_28	cellular_metabolic_compound_salvage_GO	0.398916
Cluster_28	Venters25-37C_Esa1	0.328385
Cluster_28	Venters25-37C_Aor1	0.0992125
Cluster_28	YeasTractDirect_PHD1	0.208455
Cluster_28	Polyamine_APGcategory	0.119279
Cluster_28	phosphatidylinositol_biosynthetic_process_GO	0.0615243
Cluster_28	Harbison_MBP1_H2O2Lo	0.417787
Cluster_28	217_LEE_POSITIVE	0.0317442
Cluster_28	second-messenger-mediated_signaling_GO	0.119279
Cluster_28	fatty_acid_elongation,_polyunsaturated_fatty_acid_GO	0.0908511
Cluster_28	cytoplasmic_mRNA_processing_body_GO	0.146827
Cluster_28	protein_targeting_to_vacuole_GO	6.92377e-09
Cluster_28	SCF-dependent_proteasomal_ubiquitin-dependent_protein_catabolic_process_GO	0.272279
Cluster_28	transferase_activity_GO	0.800327
Cluster_28	YeasTractDirect_CAD1	0.974878
Cluster_28	vacuole_inheritance_GO	0.0239303
Cluster_8	pseudohyphal_growth_GO	0.403571
Cluster_8	Harbison_HAL9_YPD	0.203786
Cluster_8	Harbison_MIG2_H2O2Hi	0.226505
Cluster_8	hyperosmotic_response_GO	0.83176
Cluster_8	polysome_GO	0.26033
Cluster_8	negative_regulation_of_meiotic_nuclear_division_GO	0.589657
Cluster_8	Harbison_STB1_YPD	0.83176
Cluster_8	MacIsaac_GLN3	0.380724
Cluster_8	heterochromatin_assembly_involved_in_chromatin_silencing_GO	0.487684
Cluster_8	DNA_recombinase_assembly_GO	0.789717
Cluster_8	Venters25-37C_Gcr1	0.83487
Cluster_8	sulfate_transmembrane_transport_GO	0.487684
Cluster_8	regulation_of_DNA_metabolic_process_GO	0.362763
Cluster_8	chromatin_GO	0.226505
Cluster_8	aging_GO	0.226505
Cluster_8	pre-autophagosomal_structure_GO	0.550436
Cluster_8	translational_readthrough_GO	0.226505
Cluster_8	peptidyl-serine_phosphorylation_GO	0.977409
Cluster_8	Harbison_MET32_YPD	0.586926
Cluster_8	global_genome_nucleotide-excision_repair_GO	0.487684
Cluster_8	regulation_of_translational_elongation_GO	0.362763
Cluster_8	L-serine_transport_GO	0.487684
Cluster_8	valine_degradation	0.789717
Cluster_8	Harbison_FZF1_YPD	0.83176
Cluster_8	DNA_replication,_removal_of_RNA_primer_GO	0.671572
Cluster_8	YeasTractDirect_STB1	0.689264
Cluster_8	MacIsaac_RAP1	0.461869
Cluster_8	cell_migration_GO	0.226505
Cluster_8	Harbison_MET32_SM	0.199803
Cluster_8	Harbison_CIN5_H2O2Hi	0.529133
Cluster_8	Proteasome_APGcategory	0.362763
Cluster_8	meiosis_I_GO	0.0270087
Cluster_8	YeasTractDirect_ROX1	0.999169
Cluster_8	YeasTractDirect_FKH2	0.678082
Cluster_8	positive_regulation_of_pseudohyphal_growth_by_positive_regulation_of_transcription_from_RNA_polymerase_II_promoter_GO	0.487684
Cluster_8	DNA_recombination_GO	0.615003
Cluster_8	YeasTractDirect_SIP4	0.901514
Cluster_8	5'-3'_eonuclease_activity_GO	0.589657
Cluster_8	cellular_aldehyde_metabolic_process_GO	0.623067
Cluster_8	Venters25-37C_Fhl1	0.79275
Cluster_8	transcription_GO	0.89529
Cluster_8	Venters25-37C_Cha4	0.919085
Cluster_8	ATP_biosynthetic_process_GO	0.261656
Cluster_8	229_LEE_POSITIVE	0.737188
Cluster_8	positive_regulation_of_dephosphorylation_GO	0.226505
Cluster_8	glucose_transmembrane_transport_GO	0.60058
Cluster_8	YeasTractDirect_HSF1	0.459432
Cluster_8	Phospholipid_APGcategory	0.765196
Cluster_8	peptidyl-arginine_omega-N-methylation_GO	0.226505
Cluster_8	Endocytosis_APGcategory	0.09785
Cluster_8	single_strand_break_repair_GO	0.226505
Cluster_8	proteasome-mediated_ubiquitin-dependent_protein_catabolic_process_GO	0.916991
Cluster_8	Venters25-37C_Ubp8	0.683461
Cluster_8	DNA_topoisomerase_activity_GO	0.103952
Cluster_8	mitochondrial_proton-transporting_ATP_synthase_complex_assembly_GO	0.343425
Cluster_8	protein_targeting_to_mitochondrion_GO	0.343425
Cluster_8	Harbison_GLN3_RAPA	0.331145
Cluster_8	324_LEE_NEGATIVE	0.226505
Cluster_8	acetate_transport_GO	0.362763
Cluster_8	eonuclease_activity_GO	0.589657
Cluster_8	mRNAprocessing_APGcategory	0.820762
Cluster_8	Purine_APGcategory	0.801467
Cluster_8	serine_biosynthesis_from_3-phosphoglycerate	0.589657
Cluster_8	Harbison_MGA1_YPD	0.354254
Cluster_8	bipolar_cellular_bud_site_selection_GO	0.865408
Cluster_8	isoleucine_degradation	0.83176
Cluster_8	YeasTractDirect_FZF1	0.967026
Cluster_8	Venters25-37C_Rpb2	0.360079
Cluster_8	peroidase_activity_GO	0.487684
Cluster_8	positive_regulation_of_macroautophagy_GO	0.343425
Cluster_8	regulation_of_chromatin_organization_GO	0.487684
Cluster_8	methylation_GO	0.682689
Cluster_8	cell_adhesion_involved_in_single-species_biofilm_formation_GO	0.226505
Cluster_8	synaptonemal_complex_organization_GO	0.226505
Cluster_8	MacIsaac_STP1	0.422005
Cluster_8	TFs_APGcategory	0.765606
Cluster_8	phospholipid_metabolic_process_GO	0.892335
Cluster_8	positive_regulation_of_actin_cytoskeleton_reorganization_GO	0.671572
Cluster_8	46_LEE_NEGATIVE	0.789717
Cluster_8	Venters25-37C_Tfc8	0.929145
Cluster_8	polyamine_transmembrane_transport_GO	0.487684
Cluster_8	endomembrane recycling_LEE_POSITIVE	0.393775
Cluster_8	nuclear_envelope_organization_GO	0.487684
Cluster_8	ubiquinone biosynthesis & proteasome_LEE_POSITIVE	0.680266
Cluster_8	positive_regulation_of_ubiquitin_protein_ligase_activity_GO	0.226505
Cluster_8	purine_nucleotide_biosynthetic_process_GO	0.380952
Cluster_8	invasive_growth_in_response_to_glucose_limitation_GO	0.000208468
Cluster_8	proteolysis_GO	0.834436
Cluster_8	Harbison_INO4_YPD	0.09785
Cluster_8	double-strand_break_repair_via_homologous_recombination_GO	0.931121
Cluster_8	Venters25-37C_Hos3	0.845635
Cluster_8	response_to_unfolded_protein_GO	0.83176
Cluster_8	Venters25-37C_Skn7	0.995685
Cluster_8	lysosomal_microautophagy_GO	0.737188
Cluster_8	tRNA_export_from_nucleus_GO	0.671572
Cluster_8	Venters25-37C_Isw2	0.584075
Cluster_8	Harbison_YML081W_YPD	0.589657
Cluster_8	glycerol_biosynthesis	0.180026
Cluster_8	sister_chromatid_cohesion_GO	0.589657
Cluster_8	mannose_transport_GO	0.422005
Cluster_8	negative_regulation_of_DNA_recombination_GO	0.487684
Cluster_8	generation_of_catalytic_spliceosome_for_first_transesterification_step_GO	0.226505
Cluster_8	de_novo'_protein_folding_GO	0.103952
Cluster_8	Harbison_SKN7_H2O2Lo	0.828743
Cluster_8	eisosome_assembly_GO	0.623067
Cluster_8	protein_amino_acid_phosphorylation_GO	0.837818
Cluster_8	metal_ion_transport_GO	0.789717
Cluster_8	chromosome_GO	0.193563
Cluster_8	glutamate_decarboxylation_to_succinate_GO	0.226505
Cluster_8	late_nucleophagy_GO	0.39988
Cluster_8	protein_targeting_to_nuclear_inner_membrane_GO	0.180026
Cluster_8	actin_filament_severing_GO	0.226505
Cluster_8	Wnt_signaling_pathway_GO	0.487684
Cluster_8	regulation_of_mitotic_cell_cycle_GO	0.440007
Cluster_8	MacIsaac_RTG3	0.981998
Cluster_8	Harbison_NDT80_YPD	0.789717
Cluster_8	Harbison_RPN4_YPD	0.83176
Cluster_8	216_LEE_NEGATIVE	0.671572
Cluster_8	maturation_of_SSU-rRNA_from_tricistronic_rRNA_transcript_(SSU-rRNA,_5.8S_rRNA,_LSU-rRNA)_GO	0.955948
Cluster_8	MacIsaac_STB5	0.83176
Cluster_8	cellular_response_to_nitrogen_starvation_GO	0.737188
Cluster_8	Harbison_TEC1_YPD	0.981998
Cluster_8	glycolytic_fermentation_to_ethanol_GO	0.487684
Cluster_8	fungal-type_cell_wall_organization_GO	0.976715
Cluster_8	ergosteryl_3-beta-D-glucoside_catabolic_process_GO	0.226505
Cluster_8	tRNA_modification_GO	0.765606
Cluster_8	Venters25-37C_Brn1	0.92605
Cluster_8	xenobiotic_transport_GO	0.103952
Cluster_8	signal_transduction_involved_in_filamentous_growth_GO	0.343425
Cluster_8	YeasTractDirect_RME1	0.466034
Cluster_8	Venters25-37C_Fkh2	0.889976
Cluster_8	Venters25-37C_Hda1	0.303607
Cluster_8	nucleotide_binding_GO	0.590495
Cluster_8	RNA_binding_GO	0.752767
Cluster_8	Harbison_OAF1_YPD	0.341507
Cluster_8	Glutamate_APGcategory	0.589657
Cluster_8	DNA_replication_origin_binding_GO	0.487684
Cluster_8	endoplasmic_reticulum_GO	0.976357
Cluster_8	polyol_transport_GO	0.226505
Cluster_8	peptidyl-lysine_trimethylation_GO	0.671572
Cluster_8	Venters25-37C_Bye1	0.684539
Cluster_8	sexual_sporulation_resulting_in_formation_of_a_cellular_spore_GO	0.180026
Cluster_8	Harbison_HMS1_YPD	0.103952
Cluster_8	Venters25-37C_Rgr1	0.0693248
Cluster_8	glutamate_degradation_I	0.487684
Cluster_8	mitochondrial_electron_transport,_cytochrome_c_to_oxygen_GO	0.487684
Cluster_8	manganese_ion_binding_GO	0.299892
Cluster_8	DNA-templated_transcription,_elongation_GO	0.362763
Cluster_8	RNA_polymerase_II_transcription_factor_activity_GO	0.892335
Cluster_8	Harbison_MAL33_H2O2Hi	0.60058
Cluster_8	meiotic_cell_cycle_GO	0.0531046
Cluster_8	Harbison_SMP1_YPD	0.00656448
Cluster_8	Harbison_YAP1_YPD	0.4589
Cluster_8	transcription_elongation_from_RNA_polymerase_II_promoter_GO	0.765606
Cluster_8	ribosome_biogenesis_GO	0.997534
Cluster_8	strand_invasion_GO	0.589657
Cluster_8	YeasTractDirect_MET31	0.686282
Cluster_8	structural_constituent_of_ribosome_GO	0.977409
Cluster_8	endoplasmic_reticulum_tubular_network_maintenance_GO	0.362763
Cluster_8	proteolysis_involved_in_cellular_protein_catabolic_process_GO	0.671572
Cluster_8	ergosterol_metabolic_process_GO	0.00842695
Cluster_8	Venters25-37C_Nut1	0.0265075
Cluster_8	filamentous_growth_GO	0.550436
Cluster_8	positive_regulation_of_translational_termination_GO	0.226505
Cluster_8	Harbison_SNT2_YPD	0.67687
Cluster_8	telomere_maintenance_via_telomerase_GO	0.737188
Cluster_8	YeasTractDirect_MAC1	0.968177
Cluster_8	MAPK_cascade_GO	0.589657
Cluster_8	PDR1_LEE_POSITIVE	0.589657
Cluster_8	glycogen_biosynthesis	0.671572
Cluster_8	MacIsaac_HAP3	0.83176
Cluster_8	positive_regulation_of_protein_sumoylation_GO	0.671572
Cluster_8	191_LEE_NEGATIVE	0.724243
Cluster_8	regulation_of_exocytosis_GO	0.589657
Cluster_8	spermidine_transport_GO	0.487684
Cluster_8	positive_regulation_of_pyrimidine_nucleotide_biosynthetic_process_GO	0.226505
Cluster_8	glycerol_transport_GO	0.589657
Cluster_8	Venters25-37C_Pcf11	0.921919
Cluster_8	structural_molecule_activity_GO	0.562576
Cluster_8	transposition_GO	0.226505
Cluster_8	mating_projection_GO	0.362763
Cluster_8	Venters25-37C_Not5	0.827534
Cluster_8	lipid_particle_GO	0.422005
Cluster_8	Harbison_RAP1_YPD	0.613652
Cluster_8	Venters25-37C_Sfp1	0.950116
Cluster_8	Harbison_FKH2_H2O2Lo	0.543151
Cluster_8	fungal-type_cell_wall_(1->3)-beta-D-glucan_biosynthetic_process_GO	0.0574116
Cluster_8	histone_acetylation_GO	0.85887
Cluster_8	L-glutamate_biosynthetic_process_GO	0.226505
Cluster_8	YeasTractDirect_SKO1	0.872615
Cluster_8	cellular_amino_acid_biosynthetic_process_GO	0.613652
Cluster_8	YeasTractDirect_SFL1	0.411716
Cluster_8	ascospore_wall_assembly_GO	0.0600932
Cluster_8	Harbison_YAP6_YPD	0.341246
Cluster_8	YeasTractDirect_HIR1	0.354254
Cluster_8	YeasTractDirect_SRD1	0.283763
Cluster_8	YeasTractDirect_ARG81	0.556807
Cluster_8	positive_regulation_of_specific_transcription_from_RNA_polymerase_II_promoter_GO	0.226505
Cluster_8	Venters25-37C_Chd1	0.330279
Cluster_8	glycerol_biosynthetic_process_GO	0.362763
Cluster_8	zinc_ion_binding_GO	0.563319
Cluster_8	aerobic_respiration_GO	0.931121
Cluster_8	helicase_activity_GO	0.250869
Cluster_8	AMP-activated_protein_kinase_comple_GO	0.589657
Cluster_8	MacIsaac_HAP2	0.955948
Cluster_8	aminopeptidase_activity_GO	0.737188
Cluster_8	response_to_antibiotic_GO	0.671572
Cluster_8	spermine_and_methylthioadenosine_biosynthesis	0.362763
Cluster_8	nitrite_transport_GO	0.226505
Cluster_8	meiotic_sister_chromatid_segregation_GO	0.180026
Cluster_8	cellular_ion_homeostasis_GO	0.865408
Cluster_8	lipid-linked_oligosaccharide_biosynthesis	0.589657
Cluster_8	iron_ion_binding_GO	0.0350996
Cluster_8	azole & statin_LEE_POSITIVE	0.00771517
Cluster_8	intracellular_protein_transport_GO	0.349636
Cluster_8	Venters25-37C_Reb1	0.736914
Cluster_8	mating_projection_tip_GO	0.916991
Cluster_8	RNAPol_APGcategory	0.737188
Cluster_8	"TCA_cycle,_aerobic_respiration"	0.955948
Cluster_8	YeasTractDirect_USV1	0.199803
Cluster_8	inositol_biosynthetic_process_GO	0.226505
Cluster_8	arsenite_transport_GO	0.0432583
Cluster_8	DNA_double-strand_break_processing_GO	0.261656
Cluster_8	potassium_ion_binding_GO	0.487684
Cluster_8	gluconeogenesis_GO	0.380952
Cluster_8	heme_transport_GO	0.103952
Cluster_8	rRNA_export_from_nucleus_GO	0.865408
Cluster_8	Harbison_CST6_YPD	0.67687
Cluster_8	protein_transport_into_membrane_raft_GO	0.226505
Cluster_8	Harbison_PPR1_YPD	0.865408
Cluster_8	Harbison_GZF3_H2O2Hi	0.487684
Cluster_8	intracellular_protein_transmembrane_transport_GO	0.623067
Cluster_8	sodium_ion_transmembrane_transport_GO	0.362763
Cluster_8	Venters25-37C_Wtm1	0.856249
Cluster_8	mitochondrial_pyruvate_transmembrane_transport_GO	0.362763
Cluster_8	protein_phosphatase_type_2A_comple_GO	0.589657
Cluster_8	protein_folding_GO	0.985077
Cluster_8	Harbison_MIG2_YPD	0.737188
Cluster_8	positive_regulation_of_translation_GO	0.180026
Cluster_8	MacIsaac_RME1	0.487684
Cluster_8	mitotic_chromosome_condensation_GO	0.226505
Cluster_8	YeasTractDirect_PDR8	0.261656
Cluster_8	MacIsaac_YAP6	0.497145
Cluster_8	Vacuole_APGcategory	0.938876
Cluster_8	Harbison_MSN2_H2O2Lo	0.0367995
Cluster_8	Biotin_APGcategory	0.487684
Cluster_8	phosphoprotein_phosphatase_activity_GO	0.119676
Cluster_8	cellular_bud_neck_GO	0.996251
Cluster_8	cellular_response_to_alkaline_pH_GO	0.0270087
Cluster_8	phosphatidylinositol-4,5-bisphosphate_5-phosphatase_activity"_GO	0.226505
Cluster_8	phosphatidylinositol-3-phosphatase_activity_GO	0.362763
Cluster_8	Harbison_HAP3_YPD	0.964775
Cluster_8	ATPase_activity_GO	0.0419595
Cluster_8	iron-sulfur_binding_GO	0.261656
Cluster_8	Harbison_HSF1_H2O2Lo	0.529133
Cluster_8	ubiquitin-dependent_protein_catabolic_process_GO	0.860511
Cluster_8	pentose-phosphate_shunt_GO	0.0574116
Cluster_8	putrescine_biosynthesis	0.226505
Cluster_8	purine_deoxyribonucleoside_triphosphate_catabolic_process_GO	0.226505
Cluster_8	Venters25-37C_Pob3	0.444136
Cluster_8	positive_regulation_of_phosphatase_activity_GO	0.226505
Cluster_8	YeasTractDirect_MOT3	0.538144
Cluster_8	transporter_activity_GO	0.765606
Cluster_8	amino_acid_transport_GO	0.999504
Cluster_8	se_determination_GO	0.362763
Cluster_8	MacIsaac_MAC1	0.865408
Cluster_8	mitotic_spindle_disassembly_GO	0.226505
Cluster_8	TsvetanovaRBP_GIS2	0.945059
Cluster_8	hypoxanthine_metabolic_process_GO	0.226505
Cluster_8	redox potentiating_LEE_POSITIVE	0.364225
Cluster_8	AP-2_adaptor_comple_GO	0.00842695
Cluster_8	ammonium_transmembrane_transport_GO	0.0980849
Cluster_8	Venters25-37C_Bas1	0.901612
Cluster_8	acetoin_biosynthesis_II	0.362763
Cluster_8	TsvetanovaRBP_PAD1	0.438115
Cluster_8	nuclear-transcribed_mRNA_catabolic_process,_nonsense-mediated_decay"_GO	0.671572
Cluster_8	intra-Golgi_vesicle-mediated_transport_GO	0.380952
Cluster_8	MacIsaac_GCR1	0.487684
Cluster_8	Venters25-37C_Sua7	0.895655
Cluster_8	carboy-lyase_activity_GO	0.671572
Cluster_8	calcium_ion_binding_GO	0.737188
Cluster_8	MacIsaac_MSN2	0.597328
Cluster_8	ER-associated_ubiquitin-dependent_protein_catabolic_process_GO	0.998089
Cluster_8	YeasTractDirect_SOK2	0.57317
Cluster_8	calcium-mediated_signaling_GO	0.737188
Cluster_8	hexose_transport_GO	0.343425
Cluster_8	Venters25-37C_Rxt1	0.847072
Cluster_8	RNA_phosphodiester_bond_hydrolysis,_endonucleolytic_GO	0.562576
[truncated: 13,355 more rows]

## Sheet: Cluster0
Query Cluster	Category	pvalue
Cluster_0	YeasTractDirect_MAC1	6.62916e-05
Cluster_0	DNA intercalators_LEE_POSITIVE	7.95624e-05
Cluster_0	glycogen_biosynthesis	0.000126366
Cluster_0	translational_elongation_GO	0.0025213
Cluster_0	TOR_signaling_GO	0.0025213
Cluster_0	YeasTractDirect_CAT8	0.00335622
Cluster_0	redox potentiating_LEE_NEGATIVE	0.00396551
Cluster_0	glycogen_biosynthetic_process_GO	0.00396551
Cluster_0	protein_catabolic_process_GO	0.00428841
Cluster_0	protein_transmembrane_transport_GO	0.00535502
Cluster_0	homoserine_biosynthetic_process_GO	0.00535502
Cluster_0	homoserine_biosynthesis	0.00535502
Cluster_0	glucose_1-phosphate_metabolic_process_GO	0.00535502
Cluster_0	YeasTractDirect_MET31	0.00575553
Cluster_0	Venters25-37C_Xbp1	0.00617597
Cluster_0	237_LEE_NEGATIVE	0.00635492
Cluster_0	Harbison_MAC1_H2O2Hi	0.00635492
Cluster_0	thiamine_biosynthetic_process_GO	0.00635492
Cluster_0	cellular_amino_acid_metabolic_process_GO	0.00832778
Cluster_0	amino_acid_transport_GO	0.00944511
Cluster_0	cellular_protein_localization_GO	0.0113567
Cluster_0	ethanol_metabolic_process_GO	0.0149117
Cluster_0	vitamin_B6_biosynthetic_process_GO	0.0149117
Cluster_0	organic_substance_metabolic_process_GO	0.0149117
Cluster_0	nucleotide-excision_repair,_DNA_damage_recognition_GO	0.0149117
Cluster_0	galactose_catabolic_process_GO	0.0149117
Cluster_0	galactose_degradation	0.0149117
Cluster_0	dolichyl_glucosyl_phosphate_biosynthesis	0.0149117
Cluster_0	isoleucine_biosynthetic_process_GO	0.0149117
Cluster_0	pyridoxal_phosphate_biosynthetic_process_GO	0.0149117
Cluster_0	UDP-glucose_metabolic_process_GO	0.0149117
Cluster_0	Harbison_GLN3_YPD	0.0159589
Cluster_0	YeasTractDirect_FZF1	0.0198366
Cluster_0	response_to_oxidative_stress_GO	0.0226777
Cluster_0	cytogamy_GO	0.0226777
Cluster_0	metal_ion_binding_GO	0.0237755
Cluster_0	transferase_activity,_transferring_glycosyl_groups"_GO	0.0243491
Cluster_0	216_LEE_POSITIVE	0.0243491
Cluster_0	Glutathione_APGcategory	0.0283908
Cluster_0	regulation_of_exit_from_mitosis_GO	0.0283908
Cluster_0	threonine_biosynthetic_process_GO	0.0283908
Cluster_0	damaged_DNA_binding_GO	0.0283908
Cluster_0	translation_elongation_factor_activity_GO	0.0283908
Cluster_0	83_LEE_POSITIVE	0.0285466
Cluster_0	YeasTractDirect_ADR1	0.0293486
Cluster_0	Harbison_NRG1_H2O2Hi	0.0294345
Cluster_0	Harbison_RTG1_RAPA	0.0306972
Cluster_0	31_LEE_POSITIVE	0.0306972
Cluster_0	Venters25-37C_Caf130	0.0311751
Cluster_0	YeasTractDirect_GCR1	0.0326398
Cluster_0	ScherrerRBP_MAP1	0.0346082
Cluster_0	YeasTractDirect_RDS2	0.0357076
Cluster_0	Harbison_MAC1_YPD	0.0365419
Cluster_0	ScherrerRBP_DFR1	0.0400031
Cluster_0	glutamine_metabolic_process_GO	0.0400031
Cluster_0	YeasTractDirect_ARO80	0.0405286
Cluster_0	Harbison_MSN2_RAPA	0.0437411
Cluster_0	Harbison_STB5_YPD	0.0437411
Cluster_0	amino_acid_transmembrane_transport_GO	0.0437411
Cluster_0	carboy-lyase_activity_GO	0.0450798
Cluster_0	GID_comple_GO	0.0450798
Cluster_0	Set1C/COMPASS_comple_GO	0.0450798
Cluster_0	septin_ring_organization_GO	0.0450798
Cluster_0	de_novo'_pyrimidine_nucleobase_biosynthetic_process_GO	0.0450798
Cluster_0	de_novo'_UMP_biosynthetic_process_GO	0.0450798
Cluster_0	basic_amino_acid_transport_GO	0.0450798
Cluster_0	sulfur_compound_metabolic_process_GO	0.0450798
Cluster_0	histone_methyltransferase_activity_(H3-K4_specific)_GO	0.0450798
Cluster_0	protein_ubiquitination_during_ubiquitin-dependent_protein_catabolic_process_GO	0.0450798
Cluster_0	regulation_of_cell_growth_GO	0.0450798
Cluster_0	MacIsaac_THI2	0.0450798
Cluster_0	Venters25-37C_Msn2	0.0500168
Cluster_0	activation_of_protein_kinase_activity_GO	0.0505616
Cluster_0	methionine_biosynthetic_process_GO	0.0516784
Cluster_0	Venters25-37C_Snf1	0.0516887
Cluster_0	biopolymer_biosynthetic_process_GO	0.0540979
Cluster_0	Venters25-37C_Spt21	0.0563341
Cluster_0	MacIsaac_MBP1	0.059798
Cluster_0	telomere_maintenance_GO	0.0603479
Cluster_0	YeasTractDirect_STB5	0.0604684
Cluster_0	transferase_activity,_transferring_heosyl_groups"_GO	0.0644423
Cluster_0	signal_transduction_by_protein_phosphorylation_GO	0.0644423
Cluster_0	trehalose_biosynthetic_process_GO	0.0644423
Cluster_0	de_novo_biosynthesis_of_pyrimidine_ribonucleotides	0.0644423
Cluster_0	meiotic_DNA_double-strand_break_formation_GO	0.0644423
Cluster_0	establishment_or_maintenance_of_actin_cytoskeleton_polarity_GO	0.0644423
Cluster_0	basic_amino_acid_transmembrane_transport_GO	0.0644423
Cluster_0	99_LEE_POSITIVE	0.0644423
Cluster_0	protein_targeting_to_membrane_GO	0.0644423
Cluster_0	leucine_degradation	0.0644423
Cluster_0	glucose_6-phosphate_metabolic_process_GO	0.0644423
Cluster_0	histone_H3-K4_methylation_GO	0.0644423
Cluster_0	vacuolar_protein_catabolic_process_GO	0.0689103
Cluster_0	Venters25-37C_Fkh2	0.0690271
Cluster_0	lipid_glycosylation_GO	0.0752631
Cluster_0	lysine_biosynthetic_process_via_diaminopimelate_GO	0.0752631
Cluster_0	homocysteine_and_cysteine_interconversion	0.0752631
Cluster_0	D-leucine_catabolic_process_GO	0.0752631
Cluster_0	peptidyl-tyrosine_dephosphorylation_involved_in_inactivation_of_protein_kinase_activity_GO	0.0752631
Cluster_0	transcription_cofactor_activity_GO	0.0752631
Cluster_0	inositol_phosphate_biosynthetic_process_GO	0.0752631
Cluster_0	cysteine_transmembrane_transport_GO	0.0752631
Cluster_0	phosphatidylinositol_phosphorylation_GO	0.0752631
Cluster_0	mannose-ethanolamine_phosphotransferase_activity_GO	0.0752631
Cluster_0	aspartate_metabolic_process_GO	0.0752631
Cluster_0	negative_regulation_of_NMS_complex_assembly_GO	0.0752631
Cluster_0	tryptophan_transport_GO	0.0752631
Cluster_0	179_LEE_POSITIVE	0.0752631
Cluster_0	generation_of_catalytic_spliceosome_for_second_transesterification_step_GO	0.0752631
Cluster_0	cytoplasmic_eosome_(RNase_comple)_GO	0.0752631
Cluster_0	regulation_of_histone_deacetylation_GO	0.0752631
Cluster_0	alpha-1,6-mannosyltransferase_activity"_GO	0.0752631
Cluster_0	UDP-galactose_transport_GO	0.0752631
Cluster_0	regulation_of_nucleic_acid-templated_transcription_GO	0.0752631
Cluster_0	alpha-1,6-mannosyltransferase_comple"_GO	0.0752631
Cluster_0	306_LEE_POSITIVE	0.0752631
Cluster_0	positive_regulation_of_thiamine_biosynthetic_process_GO	0.0752631
Cluster_0	10_LEE_NEGATIVE	0.0752631
Cluster_0	D-tyrosine_catabolic_process_GO	0.0752631
Cluster_0	phospholipid_scrambling_GO	0.0752631
Cluster_0	folic_acid_transport_GO	0.0752631
Cluster_0	SLIK_(SAGA-like)_comple_GO	0.0752631
Cluster_0	thiamin_biosynthetic_process_GO	0.0752631
Cluster_0	84_LEE_POSITIVE	0.0752631
Cluster_0	transcription_from_mitochondrial_promoter_GO	0.0752631
Cluster_0	inositolphosphoceramide_metabolic_process_GO	0.0752631
Cluster_0	regulation_of_cell_wall_(1->3)-beta-D-glucan_biosynthetic_process_GO	0.0752631
Cluster_0	clathrin-dependent_endocytosis_GO	0.0752631
Cluster_0	regulation_of_arginine_metabolic_process_GO	0.0752631
Cluster_0	calcium_ion_import_across_plasma_membrane_GO	0.0752631
Cluster_0	MAPK_cascade_involved_in_cell_wall_organization_or_biogenesis_GO	0.0752631
Cluster_0	263_LEE_POSITIVE	0.0752631
Cluster_0	di-,_tri-valent_inorganic_cation_transmembrane_transporter_activity"_GO	0.0752631
Cluster_0	spindle_pole_GO	0.0752631
Cluster_0	protein_localization_to_centrosome_GO	0.0752631
Cluster_0	240_LEE_NEGATIVE	0.0752631
Cluster_0	chromosome_organization_involved_in_meiotic_cell_cycle_GO	0.0752631
Cluster_0	histone_H3-K4_trimethylation_GO	0.0752631
Cluster_0	mitotic_recombination-dependent_replication_fork_processing_GO	0.0752631
Cluster_0	cortical_protein_anchoring_GO	0.0752631
Cluster_0	mitochondrial_protein_catabolic_process_GO	0.0752631
Cluster_0	negative_regulation_of_mitophagy_GO	0.0752631
Cluster_0	UDP-galactose_transmembrane_transport_GO	0.0752631
Cluster_0	Harbison_CAD1_H2O2Hi	0.0752631
Cluster_0	protein_delipidation_GO	0.0752631
Cluster_0	regulation_of_filamentous_growth_GO	0.0752631
Cluster_0	histone_monoubiquitination_GO	0.0752631
Cluster_0	mRNA_3'-splice_site_recognition_GO	0.0752631
Cluster_0	3'-UTR-mediated_mRNA_destabilization_GO	0.0752631
Cluster_0	attachment_of_spindle_microtubules_to_kinetochore_GO	0.0752631
Cluster_0	mitotic_G1_DNA_damage_checkpoint_GO	0.0752631
Cluster_0	242_LEE_POSITIVE	0.0752631
Cluster_0	deactivation_of_mitotic_spindle_assembly_checkpoint_GO	0.0752631
Cluster_0	protein_localization_to_site_of_double-strand_break_GO	0.0752631
Cluster_0	thiamin_pyrophosphate_binding_GO	0.0752631
Cluster_0	251_LEE_NEGATIVE	0.0752631
Cluster_0	cellular_cadmium_ion_homeostasis_GO	0.0752631
Cluster_0	intermediate_filament_cytoskeleton_organization_GO	0.0752631
Cluster_0	RNA_surveillance_GO	0.0752631
Cluster_0	SAGA_comple_GO	0.0752631
Cluster_0	42_LEE_POSITIVE	0.0752631
Cluster_0	(1->6)-beta-D-glucan_biosynthetic_process_GO	0.0752631
Cluster_0	pyridoxine_metabolic_process_GO	0.0752631
Cluster_0	12_LEE_POSITIVE	0.0752631
Cluster_0	Group_I_intron_splicing_GO	0.0752631
Cluster_0	exosome_LEE_POSITIVE	0.0752631
Cluster_0	YeasTractDirect_DAL81	0.0773149
Cluster_0	YeasTractDirect_GLN3	0.0789536
Cluster_0	positive_regulation_of_GTPase_activity_GO	0.0789833
Cluster_0	Venters25-37C_Swi5	0.0806019
Cluster_0	Venters25-37C_Spt16	0.0823627
Cluster_0	ESR_APGcategory	0.0846461
Cluster_0	8_LEE_POSITIVE	0.0860068
Cluster_0	nonfunctional_rRNA_decay_GO	0.0860068
Cluster_0	Harbison_RCS1_SM	0.0860068
Cluster_0	spindle_GO	0.0860068
Cluster_0	nuclear-transcribed_mRNA_catabolic_process,_non-stop_decay_GO	0.0860068
Cluster_0	Harbison_SKO1_YPD	0.0860068
Cluster_0	chromosome,_telomeric_region"_GO	0.0860068
Cluster_0	tyrosine_transport_GO	0.0860068
Cluster_0	pyrimidine_nucleotide_biosynthetic_process_GO	0.0860068
Cluster_0	mitochondrial stress_LEE_NEGATIVE	0.0860068
Cluster_0	calcium_ion_transport_GO	0.0860068
Cluster_0	Thiamine_APGcategory	0.0860068
Cluster_0	YeasTractDirect_RFX1	0.0860572
Cluster_0	Venters25-37C_Gcr1	0.0869792
Cluster_0	translation_GO	0.0875076
Cluster_0	Venters25-37C_Caf40	0.0881127
Cluster_0	cytosolic_large_ribosomal_subunit_GO	0.0891988
Cluster_0	Venters25-37C_Skn7	0.0926085
Cluster_0	carbohydrate_metabolic_process_GO	0.0942762
Cluster_0	histone_acetylation_GO	0.104164
Cluster_0	ubiquitin-protein_ligase_activity_GO	0.104164
Cluster_0	Harbison_FZF1_YPD	0.109356
Cluster_0	isoleucine_degradation	0.109356
Cluster_0	15_LEE_POSITIVE	0.109356
Cluster_0	Harbison_CUP9_YPD	0.109356
Cluster_0	proteasomal_ubiquitin-dependent_protein_catabolic_process_GO	0.109356
Cluster_0	DNA-dependent_ATPase_activity_GO	0.109356
Cluster_0	Harbison_ADR1_HEAT	0.109356
Cluster_0	3_LEE_POSITIVE	0.109356
Cluster_0	L-amino_acid_transport_GO	0.109356
Cluster_0	Harbison_HAP4_YPD	0.109356
Cluster_0	negative_regulation_of_gluconeogenesis_GO	0.109356
Cluster_0	L-alpha-amino_acid_transmembrane_transport_GO	0.109356
Cluster_0	10_LEE_POSITIVE	0.109356
Cluster_0	Venters25-37C_Nut1	0.110402
Cluster_0	YeasTractDirect_RTG1	0.111391
Cluster_0	YeasTractDirect_DAL82	0.112615
Cluster_0	Venters25-37C_Uga3	0.11393
Cluster_0	peptidyl-amino_acid_modification_GO	0.114102
Cluster_0	Harbison_SUT1_YPD	0.114631
Cluster_0	Venters25-37C_Cyc8	0.114698
Cluster_0	Venters25-37C_Fcp1	0.117144
Cluster_0	YeasTractDirect_STB1	0.120039
Cluster_0	Harbison_ROX1_H2O2Hi	0.120039
Cluster_0	Venters25-37C_Hos3	0.122132
Cluster_0	78_LEE_POSITIVE	0.122474
Cluster_0	zinc_ion_binding_GO	0.12815
Cluster_0	Venters25-37C_Bur6	0.129603
Cluster_0	Venters25-37C_Ioc3	0.129681
Cluster_0	rESR_APGcategory	0.129907
Cluster_0	PAC_APGcategory	0.132252
Cluster_0	Venters25-37C_Ycs4	0.132751
Cluster_0	MacIsaac_MAC1	0.134121
Cluster_0	RNA_phosphodiester_bond_hydrolysis,_endonucleolytic_GO	0.134121
Cluster_0	stress-activated_protein_kinase_signaling_cascade_GO	0.134121
Cluster_0	ribosomal_large_subunit_assembly_GO	0.134121
Cluster_0	regulation_of_apoptotic_process_GO	0.134121
Cluster_0	lyase_activity_GO	0.134121
Cluster_0	actin_filament_bundle_assembly_GO	0.134121
Cluster_0	cellular_lipid_metabolic_process_GO	0.134121
Cluster_0	Tryptophan_APGcategory	0.134121
Cluster_0	peptidyl-prolyl_cis-trans_isomerase_activity_GO	0.134121
Cluster_0	axial_cellular_bud_site_selection_GO	0.134121
Cluster_0	aromatic_amino_acid_family_biosynthetic_process_GO	0.134121
Cluster_0	protein_peptidyl-prolyl_isomerization_GO	0.134121
Cluster_0	actin_cortical_patch_localization_GO	0.134121
Cluster_0	Harbison_UPC2_YPD	0.134121
Cluster_0	isomerase_activity_GO	0.136739
Cluster_0	mitosis_GO	0.136739
Cluster_0	YeasTractDirect_NRG1	0.137416
Cluster_0	YeasTractDirect_HAL9	0.139507
Cluster_0	histone_deubiquitination_GO	0.139676
Cluster_0	assembly_of_large_subunit_precursor_of_preribosome_GO	0.139676
Cluster_0	cysteine_transport_GO	0.139676
Cluster_0	amide catabolism_LEE_POSITIVE	0.139676
Cluster_0	polyamine_catabolic_process_GO	0.139676
Cluster_0	tryptophan_metabolic_process_GO	0.139676
Cluster_0	regulation_of_ruffle_assembly_GO	0.139676
Cluster_0	peptide_metabolic_process_GO	0.139676
Cluster_0	response_to_zinc_ion_GO	0.139676
Cluster_0	eukaryotic_translation_elongation_factor_1_comple_GO	0.139676
Cluster_0	5'-flap_endonuclease_activity_GO	0.139676
Cluster_0	hyperosmotic_salinity_response_GO	0.139676
Cluster_0	meiotic_attachment_of_telomere_to_nuclear_envelope_GO	0.139676
Cluster_0	protein_K63-linked_ubiquitination_GO	0.139676
Cluster_0	negative_regulation_of_mitotic_recombination_GO	0.139676
Cluster_0	endoplasmic_reticulum_polarization_GO	0.139676
Cluster_0	negative_regulation_of_translational_frameshifting_GO	0.139676
Cluster_0	DNA_replication,_removal_of_RNA_primer"_GO	0.139676
Cluster_0	protein_glutathionylation_GO	0.139676
Cluster_0	21_LEE_POSITIVE	0.139676
Cluster_0	response_to_acid_GO	0.139676
Cluster_0	organic_anion_transport_GO	0.139676
Cluster_0	inositol_phosphate_biosynthesis	0.139676
Cluster_0	positive_regulation_of_RNA_polymerase_II_transcriptional_preinitiation_complex_assembly_GO	0.139676
Cluster_0	7-methylguanosine_cap_hypermethylation_GO	0.139676
Cluster_0	methionine_import_GO	0.139676
Cluster_0	35_LEE_POSITIVE	0.139676
Cluster_0	positive_regulation_of_pyruvate_dehydrogenase_activity_GO	0.139676
Cluster_0	transition_metal_ion_binding_GO	0.139676
Cluster_0	regulation_of_Ras_protein_signal_transduction_GO	0.139676
Cluster_0	305_LEE_POSITIVE	0.139676
Cluster_0	mitotic_spindle_organization_GO	0.139676
Cluster_0	histone_acetyltransferase_activity_GO	0.139676
Cluster_0	regulation_of_sequestering_of_zinc_ion_GO	0.139676
Cluster_0	manganese_ion_transmembrane_transporter_activity_GO	0.139676
Cluster_0	inositol_or_phosphatidylinositol_phosphatase_activity_GO	0.139676
Cluster_0	glutamate_biosynthesis_from_ammonia	0.139676
Cluster_0	Rho_guanyl-nucleotide_echange_factor_activity_GO	0.139676
Cluster_0	30_LEE_NEGATIVE	0.139676
Cluster_0	glutathione_biosynthetic_process_GO	0.139676
Cluster_0	307_LEE_NEGATIVE	0.139676
Cluster_0	94_LEE_NEGATIVE	0.139676
Cluster_0	negative_regulation_of_transcription_involved_in_meiotic_cell_cycle_GO	0.139676
Cluster_0	beta-alanine_biosynthetic_process_GO	0.139676
Cluster_0	SRP-dependent_cotranslational_protein_targeting_to_membrane_GO	0.139676
Cluster_0	rRNA_base_methylation_GO	0.139676
Cluster_0	regulation_of_pheromone-dependent_signal_transduction_involved_in_conjugation_with_cellular_fusion_GO	0.139676
Cluster_0	mRNA_methylation_GO	0.139676
Cluster_0	regulation_of_pseudohyphal_growth_GO	0.139676
Cluster_0	positive_regulation_of_glycerol_transport_GO	0.139676
Cluster_0	regulation_of_proteasomal_protein_catabolic_process_GO	0.139676
Cluster_0	257_LEE_NEGATIVE	0.139676
Cluster_0	acetyl-CoA_transport_GO	0.139676
Cluster_0	18_LEE_POSITIVE	0.139676
Cluster_0	glycoprotein_ERAD_pathway_GO	0.139676
Cluster_0	negative_regulation_of_macroautophagy_GO	0.139676
Cluster_0	regulation_of_molecular_function_GO	0.139676
Cluster_0	pyrimidine_ribonucleoside_biosynthetic_process_GO	0.139676
Cluster_0	mitochondrial_translational_termination_GO	0.139676
Cluster_0	COMA_comple_GO	0.139676
Cluster_0	positive_regulation_of_protein_kinase_activity_GO	0.139676
Cluster_0	negative_regulation_of_protein_kinase_C_signaling_GO	0.139676
Cluster_0	27_LEE_POSITIVE	0.139676
Cluster_0	296_LEE_NEGATIVE	0.139676
Cluster_0	Harbison_YDR266c_YPD	0.139676
Cluster_0	DNA damage response_LEE_NEGATIVE	0.139676
Cluster_0	response_to_xenobiotic_stimulus_GO	0.139676
Cluster_0	transsulfuration_GO	0.139676
Cluster_0	lipid_tube_assembly_GO	0.139676
Cluster_0	protein_localization_to_nucleus_GO	0.139676
Cluster_0	MacIsaac_SIP4	0.139676
Cluster_0	glutathione-glutaredoxin_redox_reactions	0.139676
Cluster_0	serine-type_endopeptidase_activity_GO	0.139676
Cluster_0	histone_H2B_ubiquitination_GO	0.139676
Cluster_0	pyridoxine_biosynthetic_process_GO	0.139676
Cluster_0	ER-associated_ubiquitin-dependent_protein_catabolic_process_GO	0.139975
Cluster_0	Harbison_SKN7_YPD	0.139975
Cluster_0	Venters25-37C_Fkh1	0.142166
Cluster_0	Harbison_HSF1_H2O2Lo	0.147545
Cluster_0	cellular_response_to_heat_GO	0.149552
Cluster_0	77_LEE_POSITIVE	0.154176
Cluster_0	YeasTractDirect_ECM22	0.154633
Cluster_0	Harbison_SKN7_H2O2Lo	0.158407
Cluster_0	phosphoinositide_binding_GO	0.159977
Cluster_0	eisosome_assembly_GO	0.159977
Cluster_0	positive_regulation_of_ATPase_activity_GO	0.159977
Cluster_0	lipid_biosynthetic_process_GO	0.159977
Cluster_0	protein_folding_in_endoplasmic_reticulum_GO	0.159977
Cluster_0	2_LEE_POSITIVE	0.159977
Cluster_0	94_LEE_POSITIVE	0.159977
Cluster_0	Pyrimidine_APGcategory	0.159977
Cluster_0	YeasTractDirect_MBP1	0.164559
Cluster_0	Harbison_GCN4_SM	0.167492
Cluster_0	YeasTractDirect_RPH1	0.171479
Cluster_0	Harbison_CIN5_YPD	0.172094
Cluster_0	YeasTractDirect_HMS2	0.172264
Cluster_0	Harbison_HAP2_RAPA	0.172264
Cluster_0	Venters25-37C_Dhh1	0.173769
Cluster_0	Venters25-37C_Rad6	0.175034
Cluster_0	nuclease_activity_GO	0.186638
Cluster_0	glutathione_metabolic_process_GO	0.186638
Cluster_0	MacIsaac_XBP1	0.186638
Cluster_0	1_LEE_POSITIVE	0.186638
Cluster_0	Harbison_PHO2_SM	0.186638
Cluster_0	autophagy_GO	0.190403
Cluster_0	Harbison_TYE7_YPD	0.190916
Cluster_0	Venters25-37C_Yap5	0.191618
Cluster_0	YeasTractDirect_SWI6	0.19204
Cluster_0	Venters25-37C_Rpd3	0.195597
Cluster_0	33_LEE_POSITIVE	0.19753
Cluster_0	Venters25-37C_Nhp6a	0.198426
Cluster_0	regulation_of_termination_of_mating_projection_growth_GO	0.201864
Cluster_0	establishment_or_maintenance_of_cell_polarity_GO	0.201864
Cluster_0	RNA_methylation_GO	0.201864
Cluster_0	nuclear_envelope_organization_GO	0.201864
Cluster_0	positive_regulation_of_invasive_growth_in_response_to_glucose_limitation_by_positive_regulation_of_transcription_from_RNA_polymerase_II_promoter_GO	0.201864
Cluster_0	Harbison_HMS1_YPD	0.201864
Cluster_0	regulation_of_cellular_respiration_GO	0.201864
Cluster_0	YeasTractDirect_PDC2	0.201864
Cluster_0	Harbison_GZF3_H2O2Hi	0.201864
Cluster_0	regulation_of_protein_metabolic_process_GO	0.201864
Cluster_0	regulation_of_eit_from_mitosis_GO	0.201864
Cluster_0	transmembrane_receptor_activity_GO	0.201864
Cluster_0	aromatic_amino_acid_family_catabolic_process_to_alcohol_via_Ehrlich_pathway_GO	0.201864
Cluster_0	diphthamide_biosynthesis	0.201864
Cluster_0	protein_import_into_peroisome_matri,_receptor_recycling"_GO	0.201864
Cluster_0	nitrogen_catabolite_activation_of_transcription_from_RNA_polymerase_II_promoter_GO	0.201864
Cluster_0	61_LEE_POSITIVE	0.201864
Cluster_0	22_LEE_POSITIVE	0.201864
Cluster_0	73_LEE_POSITIVE	0.201864
Cluster_0	post-translational_protein_modification_GO	0.201864
Cluster_0	protein_targeting_to_ER_GO	0.201864
Cluster_0	alcohol_dehydrogenase_activity_GO	0.201864
Cluster_0	NADH_oidation_GO	0.201864
Cluster_0	48_LEE_NEGATIVE	0.201864
Cluster_0	branched-chain_amino_acid_transport_GO	0.201864
Cluster_0	phosphatidic_acid_biosynthetic_process_GO	0.201864
Cluster_0	cation_binding_GO	0.201864
Cluster_0	chaperone-mediated_protein_complex_assembly_GO	0.201864
Cluster_0	protein_insertion_into_mitochondrial_membrane_from_inner_side_GO	0.201864
Cluster_0	Ski_comple_GO	0.201864
Cluster_0	protein_import_into_peroxisome_matrix,_receptor_recycling_GO	0.201864
Cluster_0	hydrolase_activity,_hydrolyzing_O-glycosyl_compounds"_GO	0.201864
Cluster_0	nuclear-transcribed_mRNA_catabolic_process,_no-go_decay_GO	0.201864
Cluster_0	small_conjugating_protein_ligase_activity_GO	0.201864
Cluster_0	cellular_glucan_metabolic_process_GO	0.201864
Cluster_0	protein_phosphatase_type_2A_regulator_activity_GO	0.201864
Cluster_0	ER_to_Golgi_ceramide_transport_GO	0.201864
Cluster_0	chorismate_biosynthetic_process_GO	0.201864
Cluster_0	serine-type_peptidase_activity_GO	0.201864
Cluster_0	response_to_reactive_oxygen_species_GO	0.201864
Cluster_0	glucan_catabolic_process_GO	0.201864
Cluster_0	FAD_transport_GO	0.201864
Cluster_0	Maltose_APGcategory	0.201864
Cluster_0	negative_regulation_of_reciprocal_meiotic_recombination_GO	0.201864
Cluster_0	FAD_transmembrane_transport_GO	0.201864
Cluster_0	Harbison_RTG1_YPD	0.201864
Cluster_0	endosomal_transport_GO	0.201864
Cluster_0	actin_cable_formation_GO	0.201864
Cluster_0	TORC2_signaling_GO	0.201864
Cluster_0	chorismate_biosynthesis	0.201864
Cluster_0	151_LEE_NEGATIVE	0.201864
Cluster_0	ammonia_assimilation_cycle_GO	0.201864
Cluster_0	inositol_metabolic_process_GO	0.201864
Cluster_0	glutamine_transport_GO	0.201864
Cluster_0	gamma-aminobutyric_acid_catabolic_process_GO	0.201864
Cluster_0	telomeric_3'_overhang_formation_GO	0.201864
Cluster_0	retrograde_protein_transport,_ER_to_cytosol_GO	0.201864
Cluster_0	ribosome_disassembly_GO	0.201864
Cluster_0	branched_chain_family_amino_acid_catabolic_process_GO	0.201864
Cluster_0	MacIsaac_IME1	0.201864
Cluster_0	beta-alanine_biosynthesis	0.201864
Cluster_0	amino_acid_catabolic_process_via_Ehrlich_pathway_GO	0.201864
Cluster_0	peptidyl-diphthamide_biosynthetic_process_from_peptidyl-histidine_GO	0.201864
Cluster_0	proline_transport_GO	0.201864
Cluster_0	cytosolic_ribosome_GO	0.201864
Cluster_0	septin_cytoskeleton_organization_GO	0.201864
Cluster_0	plasma_membrane_tubulation_GO	0.201864
Cluster_0	gene_conversion_at_mating-type_locus,_DNA_double-strand_break_processing_GO	0.201864
Cluster_0	cellular_bud_neck_contractile_ring_GO	0.201864
Cluster_0	peptide_catabolic_process_GO	0.201864
Cluster_0	tRNA_dihydrouridine_synthesis_GO	0.201864
Cluster_0	cadmium_ion_transport_GO	0.201864
Cluster_0	cellular_manganese_ion_homeostasis_GO	0.201864
Cluster_0	nuclear-transcribed_mRNA_catabolic_process,_eonucleolytic,_3'-5'"_GO	0.201864
Cluster_0	UMP_biosynthetic_process_GO	0.201864
Cluster_0	histone_ubiquitination_GO	0.201864
Cluster_0	meiotic_joint_molecule_formation_GO	0.201864
Cluster_0	cortical_actin_cytoskeleton_organization_GO	0.201864
Cluster_0	hydrogen_peroxide_catabolic_process_GO	0.201864
Cluster_0	regulation_of_sulfur_amino_acid_metabolic_process_GO	0.201864
Cluster_0	negative_regulation_of_exit_from_mitosis_GO	0.201864
Cluster_0	Harbison_ARG81_YPD	0.201864
Cluster_0	positive_regulation_of_formin-nucleated_actin_cable_assembly_GO	0.201864
Cluster_0	condensed_nuclear_chromosome_GO	0.201864
Cluster_0	protein_localization_to_kinetochore_GO	0.201864
Cluster_0	transferase_activity,_transferring_phosphorus-containing_groups"_GO	0.201864
Cluster_0	41_LEE_NEGATIVE	0.201864
Cluster_0	Venters25-37C_Dot1	0.203395
Cluster_0	protein_folding_GO	0.209926
Cluster_0	YeasTractDirect_TYE7	0.209926
Cluster_0	Harbison_DAL82_RAPA	0.21005
Cluster_0	Harbison_MSN4_RAPA	0.21005
Cluster_0	YeasTractDirect_THI2	0.21313
Cluster_0	telomere_maintenance_via_recombination_GO	0.213854
Cluster_0	double-strand_break_repair_via_homologous_recombination_GO	0.213854
Cluster_0	regulation_of_mitotic_cell_cycle_GO	0.213854
Cluster_0	191_LEE_NEGATIVE	0.213854
Cluster_0	integral_to_endoplasmic_reticulum_membrane_GO	0.213854
Cluster_0	mRNA_export_from_nucleus_GO	0.213854
Cluster_0	Harbison_IXR1_YPD	0.213854
Cluster_0	cation_transmembrane_transport_GO	0.213854
Cluster_0	cellular_protein_complex_assembly_GO	0.213854
Cluster_0	Venters25-37C_Ste12	0.213854
Cluster_0	mismatch_repair_GO	0.213854
Cluster_0	regulation_of_cell_shape_GO	0.213854
Cluster_0	TsvetanovaRBP_LYS1	0.215849
Cluster_0	Venters25-37C_Ycg1	0.215866
Cluster_0	GenesWithParalogs_E-100_APGcategory	0.217222
Cluster_0	YeasTractDirect_ARG81	0.223325
Cluster_0	cytosol_GO	0.223325
Cluster_0	Venters25-37C_Ifh1	0.223325
Cluster_0	catalytic_activity_GO	0.22931
Cluster_0	peptidase_activity_GO	0.229582
Cluster_0	protein_ubiquitination_involved_in_ubiquitin-dependent_protein_catabolic_process_GO	0.229582
Cluster_0	magnesium_ion_binding_GO	0.229582
Cluster_0	YeasTractDirect_HSF1	0.236215
Cluster_0	YeasTractDirect_UGA3	0.236976
Cluster_0	response_to_stress_GO	0.236976
Cluster_0	13_LEE_POSITIVE	0.241405
Cluster_0	269_LEE_NEGATIVE	0.241405
Cluster_0	Venters25-37C_Rsc9	0.242393
Cluster_0	MacIsaac_AFT2	0.24494
Cluster_0	Venters25-37C_Pta1	0.246767
Cluster_0	YeasTractDirect_ZAP1	0.249436
Cluster_0	meiotic_cell_cycle_GO	0.249766
Cluster_0	Venters25-37C_Swi4	0.249766
Cluster_0	cellular_amino_acid_biosynthetic_process_GO	0.250852
Cluster_0	Harbison_PHD1_BUT90	0.250852
Cluster_0	Venters25-37C_Brf1	0.251989
Cluster_0	YeasTractDirect_GCR2	0.25245
Cluster_0	iESR_APGcategory	0.256544
Cluster_0	negative_regulation_of_meiotic_nuclear_division_GO	0.259679
Cluster_0	heterochromatin_organization_involved_in_chromatin_silencing_GO	0.259679
Cluster_0	protein_amino_acid_alkylation_GO	0.259679
Cluster_0	5'-3'_eonuclease_activity_GO	0.259679
Cluster_0	eonuclease_activity_GO	0.259679
Cluster_0	mitochondrial_intermembrane_space_GO	0.259679
Cluster_0	sister_chromatid_cohesion_GO	0.259679
Cluster_0	Glutamate_APGcategory	0.259679
Cluster_0	strand_invasion_GO	0.259679
Cluster_0	protein_neddylation_GO	0.259679
Cluster_0	positive_regulation_of_translation_GO	0.259679
Cluster_0	condensed_nuclear_chromosome_kinetochore_GO	0.259679
Cluster_0	amino_acid_catabolic_process_to_alcohol_via_Ehrlich_pathway_GO	0.259679
Cluster_0	de_novo'_cotranslational_protein_folding_GO	0.259679
Cluster_0	Harbison_WAR1_YPD	0.259679
Cluster_0	263_LEE_NEGATIVE	0.259679
Cluster_0	tryptophan_biosynthesis	0.259679
Cluster_0	negative_regulation_of_pseudohyphal_growth_GO	0.259679
Cluster_0	Glycogen_APGcategory	0.259679
Cluster_0	fermentation_GO	0.259679
Cluster_0	response_to_metal_ion_GO	0.259679
Cluster_0	siderophore_transmembrane_transport_GO	0.259679
Cluster_0	regulation_of_phosphoprotein_phosphatase_activity_GO	0.259679
Cluster_0	inactivation_of_MAPK_activity_involved_in_cell_wall_organization_or_biogenesis_GO	0.259679
Cluster_0	protein_import_into_mitochondrial_matrix_GO	0.259679
Cluster_0	UDP-glucose_transport_GO	0.259679
Cluster_0	MacIsaac_GAT1	0.259679
Cluster_0	ethanol_degradation	0.259679
Cluster_0	mitochondrial_respiratory_chain_complex_III_assembly_GO	0.259679
Cluster_0	heteroduple_formation_GO	0.259679
Cluster_0	response_to_ionizing_radiation_GO	0.259679
Cluster_0	nuclear-transcribed_mRNA_catabolic_process,_exonucleolytic,_3'-5'_GO	0.259679
Cluster_0	Harbison_ZAP1_YPD	0.259679
Cluster_0	101_LEE_POSITIVE	0.259679
Cluster_0	zinc_II_ion_transport_GO	0.259679
Cluster_0	thiamine_biosynthesis	0.259679
Cluster_0	zinc_II_ion_transmembrane_transport_GO	0.259679
Cluster_0	peptidyl-serine_dephosphorylation_GO	0.259679
Cluster_0	lysine_biosynthetic_process_GO	0.259679
Cluster_0	glutathione_biosynthesis	0.259679
Cluster_0	endoplasmic_reticulum_tubular_network_organization_GO	0.259679
Cluster_0	meiotic_DNA_double-strand_break_processing_GO	0.259679
Cluster_0	negative_regulation_of_Rho_protein_signal_transduction_GO	0.259679
Cluster_0	negative_regulation_of_Arp2/3_complex-mediated_actin_nucleation_GO	0.259679
Cluster_0	RNA_splicing_factor_activity,_transesterification_mechanism"_GO	0.259679
Cluster_0	spindle_pole_body_duplication_GO	0.259679
Cluster_0	TRP & mitochondrial translation_LEE_NEGATIVE	0.259679
Cluster_0	nucleosome_binding_GO	0.259679
Cluster_0	manganese_ion_transport_GO	0.259679
Cluster_0	mitotic_cell_cycle_spindle_orientation_checkpoint_GO	0.259679
Cluster_0	thiamine_diphosphate_biosynthetic_process_GO	0.259679
Cluster_0	cysteine-type_endopeptidase_activity_GO	0.259679
Cluster_0	TOR_signaling_pathway_GO	0.259679
Cluster_0	cellular_response_to_oleic_acid_GO	0.259679
Cluster_0	protein_localization_to_chromosome,_centromeric_region_GO	0.259679
Cluster_0	arginine_metabolic_process_GO	0.259679
Cluster_0	Harbison_PDC2_YPD	0.259679
Cluster_0	response_to_pheromone_involved_in_conjugation_with_cellular_fusion_GO	0.259679
Cluster_0	L-phenylalanine_catabolic_process_GO	0.259679
Cluster_0	condensed_chromosome_kinetochore_GO	0.259679
Cluster_0	amino_acid_transmembrane_export_from_vacuole_GO	0.259679
Cluster_0	amino_acid_transmembrane_transporter_activity_GO	0.259679
Cluster_0	translational_termination_GO	0.259679
Cluster_0	ribosome_GO	0.261229
Cluster_0	Venters25-37C_Cdc36	0.261974
Cluster_0	YeasTractDirect_HAP3	0.26313
Cluster_0	Venters25-37C_Sin3	0.269046
Cluster_0	MacIsaac_HAP2	0.269101
Cluster_0	MacIsaac_ROX1	0.269101
Cluster_0	MacIsaac_AFT1	0.269535
Cluster_0	Harbison_XBP1_H2O2Lo	0.269535
Cluster_0	Venters25-37C_Tfc8	0.270271
Cluster_0	Venters25-37C_Hos2	0.270436
Cluster_0	YeasTractDirect_RPN4	0.270788
Cluster_0	cytoplasmic_translation_GO	0.274638
Cluster_0	YeasTractDirect_HAP2	0.274638
Cluster_0	regulation_of_transcription,_DNA-templated_GO	0.276689
Cluster_0	Venters25-37C_Stp1	0.278539
Cluster_0	YeasTractDirect_STE12	0.279436
Cluster_0	Venters25-37C_Hpr1	0.28197
Cluster_0	Venters25-37C_Rpb2	0.283003
Cluster_0	Venters25-37C_Not3	0.28334
Cluster_0	TsvetanovaRBP_GIS2	0.286275
Cluster_0	structural_constituent_of_ribosome_GO	0.289809
Cluster_0	Harbison_ROX1_YPD	0.289809
Cluster_0	Harbison_DAL82_SM	0.289809
Cluster_0	mitophagy_GO	0.289809
Cluster_0	Venters25-37C_Set1	0.289809
Cluster_0	mRNA_transport_GO	0.289809
Cluster_0	nucleic_acid_phosphodiester_bond_hydrolysis_GO	0.289809
Cluster_0	fungal-type_cell_wall_organization_GO	0.29049
Cluster_0	Harbison_ABF1_YPD	0.29049
Cluster_0	Venters25-37C_Rpb7	0.291661
Cluster_0	lipid_transport_GO	0.296778
Cluster_0	Harbison_PHO4_Pi-	0.296778
Cluster_0	Harbison_CHA4_SM	0.296778
Cluster_0	GTPase_activity_GO	0.296778
Cluster_0	Venters25-37C_Spt7	0.300544
Cluster_0	YeasTractDirect_SMP1	0.303208
Cluster_0	endoplasmic_reticulum_membrane_GO	0.308114
Cluster_0	YeasTractDirect_CAD1	0.309302
Cluster_0	YeasTractDirect_SRD1	0.31019
Cluster_0	Harbison_CIN5_H2O2Hi	0.311155
Cluster_0	Venters25-37C_Isw2	0.311408
Cluster_0	Venters25-37C_Ino2	0.312158
Cluster_0	Venters25-37C_Esa1	0.312723
Cluster_0	NEO1-PIK1_LEE_POSITIVE	0.31284
Cluster_0	DNA_replication,_removal_of_RNA_primer_GO	0.313329
Cluster_0	tRNA_export_from_nucleus_GO	0.313329
Cluster_0	peptidyl-lysine_trimethylation_GO	0.313329
Cluster_0	regulation_of_Rho_protein_signal_transduction_GO	0.313329
Cluster_0	positive_regulation_of_protein_sumoylation_GO	0.313329
Cluster_0	DNA_double-strand_break_processing_GO	0.313329
Cluster_0	nuclear-transcribed_mRNA_catabolic_process,_nonsense-mediated_decay"_GO	0.313329
Cluster_0	tryptophan_biosynthetic_process_GO	0.313329
Cluster_0	SRP-dependent_cotranslational_protein_targeting_to_membrane,_translocation"_GO	0.313329
Cluster_0	branched-chain_amino_acid_biosynthetic_process_GO	0.313329
Cluster_0	protein_autoubiquitination_GO	0.313329
Cluster_0	histone_echange_GO	0.313329
Cluster_0	sphingolipid biosynthesis & PDR1_LEE_NEGATIVE	0.313329
Cluster_0	235_LEE_POSITIVE	0.313329
Cluster_0	245_LEE_NEGATIVE	0.313329
Cluster_0	Harbison_KSS1_YPD	0.313329
Cluster_0	carbon_catabolite_activation_of_transcription_from_RNA_polymerase_II_promoter_GO	0.313329
Cluster_0	heteroduplex_formation_GO	0.313329
Cluster_0	Harbison_HSF1_HEAT	0.313329
Cluster_0	Harbison_YFL044C_YPD	0.313329
Cluster_0	amino_acid_metabolic_process_GO	0.313329
Cluster_0	drug_transport_GO	0.313329
Cluster_0	maintenance_of_cell_polarity_GO	0.313329
Cluster_0	Golgi_vesicle_budding_GO	0.313329
Cluster_0	nuclear_pore_complex_assembly_GO	0.313329
Cluster_0	positive_regulation_of_transcription_involved_in_G1/S_transition_of_mitotic_cell_cycle_GO	0.313329
Cluster_0	regulation_of_translational_fidelity_GO	0.313329
Cluster_0	early_endosome_to_Golgi_transport_GO	0.313329
Cluster_0	iron_assimilation_by_chelation_and_transport_GO	0.313329
Cluster_0	protein_refolding_GO	0.313329
Cluster_0	rescue_of_stalled_ribosome_GO	0.313329
Cluster_0	apoptosis_GO	0.313329
Cluster_0	RNA_metabolic_process_GO	0.313329
Cluster_0	38_LEE_POSITIVE	0.313329
Cluster_0	steroid_biosynthetic_process_GO	0.313329
Cluster_0	regulation_of_transcription_from_RNA_polymerase_II_promoter_in_response_to_stress_GO	0.313329
Cluster_0	cell_death_GO	0.313329
Cluster_0	positive_regulation_of_histone_acetylation_GO	0.313329
Cluster_0	Swr1_comple_GO	0.313329
Cluster_0	RNA pol III & RNase P/MRP_LEE_POSITIVE	0.313329
Cluster_0	9_LEE_POSITIVE	0.313329
Cluster_0	spliceosome_GO	0.313329
Cluster_0	mating_type_switching_GO	0.313329
Cluster_0	mRNA_binding_GO	0.313329
Cluster_0	cofactor_metabolic_process_GO	0.313329
Cluster_0	response_to_temperature_stimulus_GO	0.313329
Cluster_0	nuclear-transcribed_mRNA_catabolic_process,_non-stop_decay"_GO	0.313329
Cluster_0	barrier_septum_assembly_GO	0.313329
Cluster_0	protein_retention_in_ER_lumen_GO	0.313329
Cluster_0	negative_regulation_of_apoptotic_process_GO	0.313329
Cluster_0	MacIsaac_DAL80	0.313329
Cluster_0	Venters25-37C_Srb5	0.313502
Cluster_0	Venters25-37C_Taf4	0.314467
Cluster_0	Venters25-37C_Gcn5	0.314689
Cluster_0	nucleus_GO	0.319015
Cluster_0	metabolic_process_GO	0.321106
Cluster_0	Venters25-37C_Ino80	0.321397
Cluster_0	YeasTractDirect_ROX1	0.321835
Cluster_0	Harbison_FHL1_YPD	0.322746
Cluster_0	positive_regulation_of_catalytic_activity_GO	0.324295
Cluster_0	MacIsaac_PHO4	0.324295
Cluster_0	YeasTractDirect_UME6	0.325295
Cluster_0	Harbison_SWI6_YPD	0.329628
Cluster_0	Venters25-37C_Vps72	0.335613
Cluster_0	Venters25-37C_Taf14	0.336946
Cluster_0	MacIsaac_GCN4	0.342838
Cluster_0	RPs_APGcategory	0.342838
Cluster_0	Venters25-37C_Isw1	0.344389
Cluster_0	Venters25-37C_Irc20	0.344587
Cluster_0	YeasTractDirect_FKH2	0.345669
Cluster_0	Venters25-37C_Thp1	0.350147
Cluster_0	Venters25-37C_Brn1	0.350387
Cluster_0	YeasTractDirect_HIR1	0.351027
Cluster_0	reciprocal_meiotic_recombination_GO	0.351027
Cluster_0	chromatin_silencing_at_telomere_GO	0.351027
Cluster_0	Harbison_BAS1_YPD	0.351529
Cluster_0	Harbison_GLN3_SM	0.351529
Cluster_0	Venters25-37C_Tfa1	0.352154
Cluster_0	Harbison_CIN5_H2O2Lo	0.35222
Cluster_0	YeasTractDirect_IXR1	0.35222
Cluster_0	transcription,_DNA-templated_GO	0.352647
Cluster_0	Venters25-37C_Sas4	0.356012
Cluster_0	Venters25-37C_Fhl1	0.356541
Cluster_0	Venters25-37C_Rap1	0.358523
Cluster_0	Venters25-37C_Leu3	0.361063
Cluster_0	YeasTractDirect_OTU1	0.361893
Cluster_0	binding_GO	0.361893
Cluster_0	aminopeptidase_activity_GO	0.363106
Cluster_0	calcium-mediated_signaling_GO	0.363106
Cluster_0	MacIsaac_SPT23	0.363106
Cluster_0	heme_binding_GO	0.363106
Cluster_0	intra-S_DNA_damage_checkpoint_GO	0.363106
Cluster_0	Harbison_YER130C_YPD	0.363106
Cluster_0	protein_binding,_bridging"_GO	0.363106
Cluster_0	Harbison_GAT3_YPD	0.363106
Cluster_0	steroid_metabolic_process_GO	0.363106
Cluster_0	Harbison_MET31_YPD	0.363106
Cluster_0	copper_ion_transport_GO	0.363106
Cluster_0	NADH_oxidation_GO	0.363106
Cluster_0	Harbison_GCR1_YPD	0.363106
Cluster_0	nuclear-transcribed_mRNA_catabolic_process,_3'-5'_eonucleolytic_nonsense-mediated_decay"_GO	0.363106
Cluster_0	negative_regulation_of_transcription_involved_in_G1/S_transition_of_mitotic_cell_cycle_GO	0.363106
Cluster_0	cellular_protein_catabolic_process_GO	0.363106
Cluster_0	C-terminal_protein_lipidation_GO	0.363106
Cluster_0	aial_cellular_bud_site_selection_GO	0.363106
Cluster_0	specific_transcriptional_repressor_activity_GO	0.363106
Cluster_0	19_LEE_POSITIVE	0.363106
Cluster_0	cellular_carbohydrate_metabolic_process_GO	0.363106
Cluster_0	establishment_of_mitotic_sister_chromatid_cohesion_GO	0.363106
Cluster_0	regulation_of_DNA-dependent_DNA_replication_initiation_GO	0.363106
Cluster_0	Harbison_SIG1_H2O2Hi	0.363106
Cluster_0	peripheral_to_membrane_of_membrane_fraction_GO	0.363106
Cluster_0	tRNA_eport_from_nucleus_GO	0.363106
Cluster_0	actin_binding_GO	0.363106
Cluster_0	nuclear_mRNA_splicing,_via_spliceosome"_GO	0.363106
Cluster_0	maturation_of_LSU-rRNA_from_tricistronic_rRNA_transcript_(SSU-rRNA,_5.8S_rRNA,_LSU-rRNA)_GO	0.363106
Cluster_0	nitrogen_utilization_GO	0.363106
Cluster_0	peptidyl-lysine_monomethylation_GO	0.363106
Cluster_0	branched-chain_amino_acid_catabolic_process_GO	0.363106
Cluster_0	YeasTractDirect_GCN4	0.364084
Cluster_0	methylation_GO	0.367017
Cluster_0	Harbison_GCN4_RAPA	0.367017
Cluster_0	ribonucleoprotein_comple_GO	0.37137
Cluster_0	piecemeal_microautophagy_of_nucleus_GO	0.37137
Cluster_0	Venters25-37C_Swr1	0.375344
Cluster_0	Venters25-37C_Rad3	0.376497
Cluster_0	30_LEE_POSITIVE	0.378377
Cluster_0	MacIsaac_TYE7	0.378377
Cluster_0	chronological_cell_aging_GO	0.378377
Cluster_0	GTP_binding_GO	0.378377
Cluster_0	iron homeostasis_LEE_NEGATIVE	0.378825
Cluster_0	Venters25-37C_Dig1	0.3794
Cluster_0	intracellular_GO	0.382725
Cluster_0	chromatin_remodeling_GO	0.391594
Cluster_0	Venters25-37C_Ssl1	0.394864
Cluster_0	Venters25-37C_Ccr4	0.396054
Cluster_0	Venters25-37C_Spt2	0.397291
Cluster_0	Venters25-37C_Jhd1	0.400093
Cluster_0	proteasome-mediated_ubiquitin-dependent_protein_catabolic_process_GO	0.404754
Cluster_0	Harbison_FKH2_H2O2Lo	0.404754
Cluster_0	YeasTractDirect_YRM1	0.404754
Cluster_0	Harbison_GCN4_YPD	0.404754
Cluster_0	fatty acid desaturase (OLE1)_LEE_POSITIVE	0.404754
Cluster_0	DNA_recombinase_assembly_GO	0.409289
Cluster_0	valine_degradation	0.409289
Cluster_0	MacIsaac_STP1	0.409289
Cluster_0	46_LEE_NEGATIVE	0.409289
Cluster_0	Harbison_NDT80_YPD	0.409289
Cluster_0	cytokinesis_GO	0.409289
Cluster_0	glyoxylate_cycle_GO	0.409289
Cluster_0	mRNA_catabolic_process_GO	0.409289
Cluster_0	posttranslational_protein_targeting_to_membrane_GO	0.409289
Cluster_0	histone_exchange_GO	0.409289
Cluster_0	maltose_metabolic_process_GO	0.409289
Cluster_0	Harbison_UME1_H2O2Hi	0.409289
Cluster_0	ScherrerRBP_POT1	0.409289
Cluster_0	MacIsaac_HAP4	0.409289
Cluster_0	Harbison_ARO80_YPD	0.409289
Cluster_0	tryptophan_catabolic_process_GO	0.409289
Cluster_0	N-glycan_processing_GO	0.409289
Cluster_0	double-strand_break_repair_via_single-strand_annealing_GO	0.409289
Cluster_0	glyoxylate_cycle	0.409289
Cluster_0	Arginine_APGcategory	0.409289
Cluster_0	protein_localization_to_plasma_membrane_GO	0.409289
Cluster_0	cell_communication_GO	0.409289
Cluster_0	nuclear-transcribed_mRNA_catabolic_process,_3'-5'_exonucleolytic_nonsense-mediated_decay_GO	0.409289
Cluster_0	sulfate_assimilation_GO	0.409289
Cluster_0	GPI_anchor_biosynthetic_process_GO	0.409289
Cluster_0	calcium_ion_transmembrane_transport_GO	0.409289
Cluster_0	sterol_biosynthetic_process_GO	0.409289
Cluster_0	misfolded_or_incompletely_synthesized_protein_catabolic_process_GO	0.409289
Cluster_0	Harbison_HIR1_YPD	0.409289
Cluster_0	nuclear-transcribed_mRNA_catabolic_process_GO	0.409289
Cluster_0	Venters25-37C_Spt8	0.409289
Cluster_0	integral_to_plasma_membrane_GO	0.409289
Cluster_0	pantothenate_biosynthetic_process_GO	0.409289
Cluster_0	Sterols_APGcategory	0.409289
Cluster_0	protein_catabolic_process_in_the_vacuole_GO	0.409289
Cluster_0	meiosis_GO	0.411653
Cluster_0	MacIsaac_SOK2	0.411653
Cluster_0	Venters25-37C_Tfc7	0.412029
Cluster_0	Harbison_DAL81_RAPA	0.412533
Cluster_0	oidoreductase_activity_GO	0.412533
Cluster_0	Venters25-37C_Set2	0.419864
Cluster_0	Venters25-37C_Swi3	0.422064
Cluster_0	Venters25-37C_Rgr1	0.42259
Cluster_0	YeasTractDirect_PDR3	0.422667
Cluster_0	MacIsaac_SWI4	0.426105
Cluster_0	Venters25-37C_Rvb1	0.426297
Cluster_0	Venters25-37C_Ioc2	0.427854
Cluster_0	Venters25-37C_Rxt1	0.427995
Cluster_0	chromosome_GO	0.430586
Cluster_0	ScherrerRBP_MDH3	0.430586
Cluster_0	TsvetanovaRBP_GCY1	0.430586
Cluster_0	Harbison_RTG3_RAPA	0.430586
Cluster_0	glucose_metabolic_process_GO	0.430586
Cluster_0	fungal-type_vacuole_GO	0.430586
Cluster_0	RNA_splicing_GO	0.430586
Cluster_0	nucleoside-triphosphatase_activity_GO	0.430586
Cluster_0	Venters25-37C_Paf1	0.431354
Cluster_0	Harbison_GLN3_RAPA	0.431506
Cluster_0	Harbison_ACE2_YPD	0.431506
Cluster_0	Venters25-37C_Ctk1	0.432117
Cluster_0	YeasTractDirect_CIN5	0.4368
Cluster_0	YeasTractDirect_CBF1	0.438444
Cluster_0	Venters25-37C_Hfi1	0.440719
Cluster_0	rESR_RPs_APGcategory	0.440752
Cluster_0	Venters25-37C_Sir3	0.445545
Cluster_0	MacIsaac_PHD1	0.445849
Cluster_0	MacIsaac_NRG1	0.445849
Cluster_0	Venters25-37C_Ash1	0.446243
Cluster_0	YeasTractDirect_AFT1	0.446943
Cluster_0	Spellman_S/G2_peak	0.449128
Cluster_0	MacIsaac_NDD1	0.451113
Cluster_0	Venters25-37C_Toa2	0.451113
Cluster_0	Harbison_STB1_YPD	0.452137
Cluster_0	Harbison_RPN4_YPD	0.452137
Cluster_0	carboxylic_acid_metabolic_process_GO	0.452137
Cluster_0	MacIsaac_HAP3	0.452137
Cluster_0	intracellular_mRNA_localization_GO	0.452137
Cluster_0	anchored_to_membrane_GO	0.452137
Cluster_0	YeasTractDirect_WAR1	0.452137
Cluster_0	Harbison_CAD1_SM	0.452137
Cluster_0	sterol_transport_GO	0.452137
Cluster_0	synapsis_GO	0.452137
Cluster_0	MacIsaac_STB1	0.452137
Cluster_0	DrugResistance_APGcategory	0.452137
Cluster_0	Harbison_LEU3_YPD	0.452137
Cluster_0	cysteine-type_peptidase_activity_GO	0.452137
Cluster_0	YeasTractDirect_NDT80	0.452137
Cluster_0	mitotic_spindle_organization_in_nucleus_GO	0.452137
Cluster_0	siderophore_transport_GO	0.452137
Cluster_0	autophagic_vacuole_formation_GO	0.452137
Cluster_0	Harbison_SPT23_YPD	0.452137
Cluster_0	phosphatidylinositol_3-phosphate_binding_GO	0.452137
Cluster_0	cellular_cation_homeostasis_GO	0.452137
Cluster_0	MacIsaac_SKO1	0.452137
Cluster_0	Harbison_ARG81_SM	0.452137
Cluster_0	ScherrerRBP_MEU1	0.452137
Cluster_0	tryptophan_degradation	0.452137
Cluster_0	protein_serine/threonine_phosphatase_activity_GO	0.452137
Cluster_0	Venters25-37C_Taf5	0.452202
Cluster_0	Venters25-37C_Rpt6	0.455314
Cluster_0	YeasTractDirect_SFL1	0.455815
Cluster_0	cellular_oxidant_detoxification_GO	0.455815
Cluster_0	chromatin_modification_GO	0.455815
Cluster_0	Venters25-37C_Ncb2	0.455949
Cluster_0	TsvetanovaRBP_PCS60	0.458562
Cluster_0	YeasTractDirect_AFT2	0.462267
Cluster_0	cell wall_LEE_NEGATIVE	0.462296
Cluster_0	Venters25-37C_Snf4	0.470063
Cluster_0	MacIsaac_SUT1	0.470442
Cluster_0	YeasTractDirect_MSN1	0.470442
Cluster_0	hydrolase_activity_GO	0.472194
Cluster_0	Venters25-37C_Rtt109	0.475647
Cluster_0	YeasTractDirect_LEU3	0.47926
Cluster_0	Harbison_TEC1_Alpha	0.480391
Cluster_0	Harbison_AFT2_H2O2Hi	0.480391
Cluster_0	establishment_of_cell_polarity_GO	0.480391
Cluster_0	Harbison_RIM101_H2O2Lo	0.480391
Cluster_0	Venters25-37C_Taf10	0.482072
Cluster_0	YeasTractDirect_ABF1	0.483116
Cluster_0	endocytosis_GO	0.484111
Cluster_0	Spellman_G2-M_peak	0.486496
Cluster_0	Venters25-37C_Mft1	0.488692
Cluster_0	RNA_binding_GO	0.489461
Cluster_0	MacIsaac_MSN2	0.489461
Cluster_0	Harbison_STE12_BUT90	0.489461
Cluster_0	proteolysis_GO	0.491674
Cluster_0	mitochondrial_matri_GO	0.491889
Cluster_0	structural_molecule_activity_GO	0.491889
Cluster_0	endonuclease_activity_GO	0.491889
Cluster_0	phospholipid_translocation_GO	0.491889
Cluster_0	endoplasmic_reticulum_inheritance_GO	0.491889
Cluster_0	60S ribosome export_LEE_NEGATIVE	0.491889
Cluster_0	adaptation_of_signaling_pathway_by_response_to_pheromone_involved_in_conjugation_with_cellular_fusion_GO	0.491889
Cluster_0	pyruvate_metabolic_process_GO	0.491889
Cluster_0	cell_wall_GO	0.491889
Cluster_0	sterol_metabolic_process_GO	0.491889
Cluster_0	102_LEE_POSITIVE	0.491889
Cluster_0	phosphatidylcholine_biosynthetic_process_GO	0.491889
Cluster_0	Autophagy_APGcategory	0.491889
Cluster_0	Harbison_STB4_YPD	0.491889
Cluster_0	Harbison_AZF1_YPD	0.491889
Cluster_0	metallopeptidase_activity_GO	0.491889
Cluster_0	nuclear_chromosome_GO	0.491889
Cluster_0	tRNA_metabolic_process_GO	0.491889
Cluster_0	cellular_calcium_ion_homeostasis_GO	0.491889
Cluster_0	Harbison_AFT2_YPD	0.491889
Cluster_0	phenylalanine_biosynthesis	0.491889
Cluster_0	negative_regulation_of_chromatin_silencing_at_telomere_GO	0.491889
Cluster_0	Harbison_HAP2_YPD	0.491889
Cluster_0	Venters25-37C_Chz1	0.49312
Cluster_0	regulation_of_transcription_from_RNA_polymerase_II_promoter_GO	0.494659
Cluster_0	Harbison_MBP1_YPD	0.494659
Cluster_0	Venters25-37C_Cdc39	0.497674
Cluster_0	MacIsaac_SWI6	0.498316
Cluster_0	Venters25-37C_Spt3	0.499041
Cluster_0	Venters25-37C_Pop2	0.499135
Cluster_0	Venters25-37C_Tfb3	0.500754
Cluster_0	YeasTractDirect_SKN7	0.503555
Cluster_0	YeasTractDirect_DAL80	0.504278
Cluster_0	FattyAcid_APGcategory	0.504278
Cluster_0	energy_reserve_metabolic_process_GO	0.504278
Cluster_0	YeasTractDirect_FHL1	0.504439
Cluster_0	Harbison_SOK2_BUT14	0.508144
Cluster_0	Harbison_MSN2_H2O2Hi	0.508144
Cluster_0	Venters25-37C_Pcf11	0.510195
Cluster_0	YeasTractDirect_GAT3	0.510535
Cluster_0	cell_division_GO	0.513927
Cluster_0	Venters25-37C_Not5	0.516558
Cluster_0	YeasTractDirect_REB1	0.516666
Cluster_0	Venters25-37C_Cha4	0.516795
Cluster_0	Venters25-37C_Ure2	0.517326
Cluster_0	oxidation-reduction_process_GO	0.521794
Cluster_0	Venters25-37C_Htz1	0.525125
Cluster_0	negative_regulation_of_transcription_from_RNA_polymerase_II_promoter_GO	0.526184
Cluster_0	Venters25-37C_Taf3	0.526237
Cluster_0	YeasTractDirect_RLM1	0.52627
Cluster_0	transcription_from_RNA_polymerase_II_promoter_GO	0.52627
Cluster_0	YeasTractDirect_PUT3	0.52627
Cluster_0	Harbison_YAP6_YPD	0.526467
Cluster_0	YeasTractDirect_CUP9	0.526467
Cluster_0	calcium & mitochondrial duress_LEE_POSITIVE	0.526562
Cluster_0	DNA_binding_GO	0.526976
Cluster_0	Harbison_OAF1_YPD	0.527445
Cluster_0	Harbison_STE12_YPD	0.527445
Cluster_0	ERAD & cell cycle_LEE_POSITIVE	0.527465
Cluster_0	fatty_acid_biosynthetic_process_GO	0.528768
Cluster_0	phosphoprotein_phosphatase_activity_GO	0.528768
Cluster_0	sphingolipid_metabolic_process_GO	0.528768
Cluster_0	mitotic_sister_chromatid_segregation_GO	0.528768
Cluster_0	MacIsaac_YAP5	0.528768
Cluster_0	Harbison_ADR1_YPD	0.528768
Cluster_0	Harbison_YJL206C_YPD	0.528768
Cluster_0	gluconeogenesis	0.528768
Cluster_0	MacIsaac_MET31	0.528768
Cluster_0	superpathway_of_glucose_fermentation	0.528768
Cluster_0	Harbison_MET28_YPD	0.528768
Cluster_0	Harbison_YRR1_YPD	0.528768
Cluster_0	chromatin_organization_GO	0.528768
Cluster_0	protein_monoubiquitination_GO	0.528768
Cluster_0	RNA_catabolic_process_GO	0.528768
Cluster_0	DNA_metabolic_process_GO	0.528768
Cluster_0	cell_wall_mannoprotein_biosynthetic_process_GO	0.528768
Cluster_0	Harbison_IME4_H2O2Hi	0.528768
Cluster_0	protein_amino_acid_dephosphorylation_GO	0.528768
Cluster_0	SCF-dependent_proteasomal_ubiquitin-dependent_protein_catabolic_process_GO	0.528768
Cluster_0	Venters25-37C_Rvb2	0.531276
Cluster_0	YeasTractDirect_YAP1	0.532221
Cluster_0	Venters25-37C_Bdf1	0.532958
Cluster_0	Venters25-37C_Hda1	0.537137
Cluster_0	YeasTractDirect_MGA1	0.538542
Cluster_0	ergosterol depletion effects on membrane_LEE_POSITIVE	0.539993
Cluster_0	Harbison_HSF1_H2O2Hi	0.54159
Cluster_0	Harbison_STE12_Alpha	0.54159
Cluster_0	TsvetanovaRBP_ARF3	0.54305
Cluster_0	Venters25-37C_Zms1	0.54305
Cluster_0	Harbison_NDD1_YPD	0.54441
Cluster_0	nucleic_acid_binding_GO	0.54441
Cluster_0	Harbison_PUT3_H2O2Lo	0.54441
Cluster_0	Venters25-37C_Bur2	0.548818
Cluster_0	chromosome_segregation_GO	0.549872
Cluster_0	ubiquinone biosynthesis & proteasome_LEE_NEGATIVE	0.549872
Cluster_0	Harbison_PDR1_YPD	0.549872
Cluster_0	Harbison_RLM1_YPD	0.549872
Cluster_0	MacIsaac_SKN7	0.553532
Cluster_0	Harbison_SWI4_YPD	0.553532
Cluster_0	MacIsaac_ABF1	0.553532
Cluster_0	tRNA_processing_GO	0.561955
Cluster_0	cytoplasm_GO	0.562493
Cluster_0	Harbison_SNT2_YPD	0.562981
Cluster_0	gluconeogenesis_GO	0.562981
Cluster_0	Harbison_CST6_YPD	0.562981
Cluster_0	ligase_activity_GO	0.562981
Cluster_0	YeasTractDirect_PPR1	0.562981
Cluster_0	spindle_pole_body_GO	0.562981
Cluster_0	nucleoside_metabolic_process_GO	0.562981
Cluster_0	transcription_regulator_activity_GO	0.562981
Cluster_0	Harbison_CAD1_YPD	0.562981
Cluster_0	nuclear_pore_organization_GO	0.562981
Cluster_0	iron_ion_transport_GO	0.562981
Cluster_0	one-carbon_compound_metabolic_process_GO	0.562981
Cluster_0	YeasTractDirect_GSM1	0.562981
Cluster_0	YeasTractDirect_RTS2	0.562981
Cluster_0	response_to_toin_GO	0.562981
Cluster_0	glutamate_biosynthetic_process_GO	0.562981
Cluster_0	mitotic_spindle_orientation_checkpoint_GO	0.562981
Cluster_0	79_LEE_POSITIVE	0.562981
Cluster_0	electron_transport_chain_GO	0.562981
Cluster_0	MacIsaac_SNT2	0.562981
Cluster_0	cellular_copper_ion_homeostasis_GO	0.562981
Cluster_0	YeasTractDirect_RIM101	0.563638
Cluster_0	Venters25-37C_Rsc1	0.56636
Cluster_0	DNA_recombination_GO	0.571544
Cluster_0	proton_transport_GO	0.571544
Cluster_0	Harbison_PHD1_YPD	0.571544
Cluster_0	Harbison_FHL1_RAPA	0.57162
Cluster_0	MacIsaac_UME6	0.57162
Cluster_0	YeasTractDirect_ACE2	0.575692
Cluster_0	ScParalogs_E-10_APGcategory	0.576548
Cluster_0	dephosphorylation_GO	0.579087
Cluster_0	YeasTractDirect_YHP1	0.580017
Cluster_0	cell_wall_organization_GO	0.580017
Cluster_0	transport_GO	0.581012
Cluster_0	Venters25-37C_Rxt2	0.582654
Cluster_0	YeasTractDirect_BAS1	0.58622
Cluster_0	Venters25-37C_Rfx1	0.586717
Cluster_0	plasma membrane duress_LEE_POSITIVE	0.592453
Cluster_0	MacIsaac_ACE2	0.592453
Cluster_0	YeasTractDirect_HAP5	0.592944
Cluster_0	Venters25-37C_Kin28	0.593279
Cluster_0	aerobic_respiration_GO	0.59472
Cluster_0	etracellular_region_GO	0.59472
Cluster_0	cellular_respiration_GO	0.59472
Cluster_0	response_to_oidative_stress_GO	0.59472
Cluster_0	sphingolipid_metabolism	0.59472
Cluster_0	GTPase_activator_activity_GO	0.59472
Cluster_0	ion_transmembrane_transport_GO	0.59472
Cluster_0	soluble_fraction_GO	0.59472
Cluster_0	Harbison_STB2_YPD	0.59472
Cluster_0	nuclear-transcribed_mRNA_catabolic_process,_nonsense-mediated_decay_GO	0.59472
Cluster_0	peroisome_organization_GO	0.59472
Cluster_0	regulation_of_fungal-type_cell_wall_organization_GO	0.59472
Cluster_0	mitochondrial_transport_GO	0.59472
Cluster_0	YeasTractDirect_RME1	0.595794
Cluster_0	ER_to_Golgi_vesicle-mediated_transport_GO	0.595794
Cluster_0	Harbison_SKN7_H2O2Hi	0.595794
Cluster_0	Venters25-37C_Jhd2	0.596987
Cluster_0	YeasTractDirect_PDR1	0.59707
Cluster_0	cellular_response_to_oxidative_stress_GO	0.600529
Cluster_0	Venters25-37C_Spt20	0.604866
Cluster_0	MacIsaac_STE12	0.605652
Cluster_0	Venters25-37C_Bas1	0.608933
Cluster_0	Venters25-37C_Gln3	0.609412
Cluster_0	YeasTractDirect_INO2	0.612067
Cluster_0	DNA intercalators_LEE_NEGATIVE	0.612067
Cluster_0	response_to_DNA_damage_stimulus_GO	0.612067
Cluster_0	protein_ubiquitination_GO	0.612067
Cluster_0	MacIsaac_YAP6	0.612594
Cluster_0	Venters25-37C_Itc1	0.613793
Cluster_0	Venters25-37C_Rpt1	0.617731
Cluster_0	YeasTractDirect_IFH1	0.620985
Cluster_0	YeasTractDirect_HCM1	0.620985
Cluster_0	Venters25-37C_Htb1	0.623853
Cluster_0	TFs_APGcategory	0.624162
Cluster_0	tRNA_modification_GO	0.624162
Cluster_0	transcription_elongation_from_RNA_polymerase_II_promoter_GO	0.624162
Cluster_0	helicase_activity_GO	0.624162
Cluster_0	transporter_activity_GO	0.624162
Cluster_0	endoplasmic_reticulum_unfolded_protein_response_GO	0.624162
Cluster_0	tRNA_methylation_GO	0.624162
Cluster_0	YeasTractDirect_UPC2	0.624162
Cluster_0	YeasTractDirect_CST6	0.624162
Cluster_0	ribosomal_small_subunit_assembly_GO	0.624162
Cluster_0	autophagosome_assembly_GO	0.624162
Cluster_0	apoptotic_process_GO	0.624162
Cluster_0	RSC complex & mRNA processing_LEE_POSITIVE	0.624162
Cluster_0	TsvetanovaRBP_SCD6	0.624201
Cluster_0	Venters25-37C_Med2	0.626328
Cluster_0	ubiquitin-dependent_protein_catabolic_process_GO	0.628244
Cluster_0	Harbison_MGA1_YPD	0.631969
Cluster_0	Harbison_SMP1_YPD	0.631969
Cluster_0	Harbison_NRG1_YPD	0.631969
Cluster_0	protein_targeting_to_vacuole_GO	0.631969
Cluster_0	Venters25-37C_Ssl2	0.633558
Cluster_0	biological_process_GO	0.635319
Cluster_0	Venters25-37C_Yng1	0.639688
Cluster_0	YeasTractDirect_OAF1	0.643281
Cluster_0	Harbison_MBP1_H2O2Hi	0.643281
Cluster_0	Venters25-37C_Bdf2	0.643631
Cluster_0	Venters25-37C_Reb1	0.645185
Cluster_0	Venters25-37C_TBP	0.646021
Cluster_0	90_LEE_NEGATIVE	0.646933
Cluster_0	Venters25-37C_Rpb3	0.648227
Cluster_0	cell_cycle_GO	0.649913
Cluster_0	mRNA_processing_GO	0.650583
Cluster_0	YeasTractDirect_HIR2	0.650583
Cluster_0	MacIsaac_MCM1	0.650583
Cluster_0	regulation_of_catalytic_activity_GO	0.650583
Cluster_0	Harbison_RPN4_H2O2Lo	0.650583
Cluster_0	YeasTractDirect_MET28	0.650583
Cluster_0	pre-autophagosomal_structure_GO	0.651475
Cluster_0	maturation_of_SSU-rRNA_from_tricistronic_rRNA_transcript_(SSU-rRNA,_5.8S_rRNA,_LSU-rRNA)_GO	0.651475
Cluster_0	manganese_ion_binding_GO	0.651475
Cluster_0	Harbison_RCS1_YPD	0.651475
Cluster_0	YeasTractDirect_RSF2	0.651475
Cluster_0	vacuolar_transport_GO	0.651475
Cluster_0	negative_regulation_of_catalytic_activity_GO	0.651475
Cluster_0	MacIsaac_ASH1	0.651475
Cluster_0	sphingolipid_biosynthetic_process_GO	0.651475
Cluster_0	response_to_heat_GO	0.651475
Cluster_0	Venters25-37C_Snf7	0.651853
Cluster_0	Harbison_FHL1_SM	0.654712
Cluster_0	Harbison_CBF1_SM	0.655108
Cluster_0	YeasTractDirect_SFP1	0.656929
Cluster_0	TATAcontaining_APGcategory	0.658006
Cluster_0	Venters25-37C_Iws1	0.660439
Cluster_0	Venters25-37C_Ada2	0.664517
Cluster_0	Harbison_STE12_BUT14	0.667466
Cluster_0	TRP & mitochondrial translation_LEE_POSITIVE	0.668445
Cluster_0	ScherrerRBP_STI1	0.668445
Cluster_0	vacuole_GO	0.668445
Cluster_0	Venters25-37C_Ino4	0.669637
Cluster_0	Venters25-37C_Sif2	0.670458
Cluster_0	Venters25-37C_Rsc2	0.671296
Cluster_0	Harbison_RAP1_YPD	0.672692
Cluster_0	Venters25-37C_Tfg1	0.674649
Cluster_0	Harbison_MAL33_H2O2Hi	0.67681
Cluster_0	Harbison_HAP3_YPD	0.67681
Cluster_0	protein_import_into_nucleus_GO	0.67681
Cluster_0	cytoskeleton_GO	0.67681
Cluster_0	cellular_bud_site_selection_GO	0.67681
Cluster_0	ascospore-type_prospore_membrane_assembly_GO	0.67681
Cluster_0	phospholipid_transport_GO	0.67681
Cluster_0	YeasTractDirect_GZF3	0.67681
Cluster_0	chromatin_silencing_at_rDNA_GO	0.67681
Cluster_0	YeasTractDirect_YRR1	0.67681
Cluster_0	unfolded protein response_LEE_POSITIVE	0.67681
Cluster_0	mannosylation_GO	0.67681
Cluster_0	tubulin folding & SWR complex_LEE_POSITIVE	0.67681
Cluster_0	MacIsaac_RLM1	0.67681
Cluster_0	carbohydrate_transport_GO	0.67681
Cluster_0	mitotic_spindle_assembly_checkpoint_GO	0.67681
Cluster_0	YeasTractDirect_XBP1	0.684251
Cluster_0	81_LEE_POSITIVE	0.685564
Cluster_0	Harbison_DIG1_BUT14	0.685564
Cluster_0	Harbison_UME6_H2O2Hi	0.685564
Cluster_0	Venters25-37C_Bre1	0.685606
Cluster_0	oidation_reduction_GO	0.686719
Cluster_0	Venters25-37C_Arp6	0.699528
Cluster_0	Venters25-37C_Cin5	0.700293
Cluster_0	Harbison_FKH2_H2O2Hi	0.700293
Cluster_0	late_nucleophagy_GO	0.700311
Cluster_0	unfolded_protein_binding_GO	0.700311
Cluster_0	positive_regulation_of_transcription_from_RNA_polymerase_II_promoter_by_a_nonfermentable_carbon_source_GO	0.700311
Cluster_0	Harbison_IME4_YPD	0.700311
Cluster_0	Harbison_PHO2_YPD	0.700311
Cluster_0	MacIsaac_HSF1	0.700311
Cluster_0	Harbison_REB1_H2O2Hi	0.700311
Cluster_0	Harbison_GAT1_SM	0.700311
Cluster_0	fungal-type_cell_wall_GO	0.700311
Cluster_0	Harbison_NRG1_H2O2Lo	0.700311
Cluster_0	peptidyl-tyrosine_dephosphorylation_GO	0.700311
Cluster_0	endosome_membrane_GO	0.700311
Cluster_0	Harbison_HAP5_SM	0.700311
Cluster_0	Harbison_YOX1_YPD	0.700311
Cluster_0	Venters25-37C_Ahc1	0.702564
Cluster_0	vesicle-mediated_transport_GO	0.703781
Cluster_0	Venters25-37C_Hif1	0.706899
Cluster_0	Venters25-37C_Bre2	0.711014
Cluster_0	YeasTractDirect_MSN2	0.712545
Cluster_0	MacIsaac_FKH2	0.713419
Cluster_0	Venters25-37C_Ess1	0.713568
Cluster_0	Venters25-37C_Top1	0.713586
Cluster_0	Venters25-37C_Tfb1	0.713641
Cluster_0	Venters25-37C_Chd1	0.715233
Cluster_0	ascospore_wall_assembly_GO	0.717633
Cluster_0	Venters25-37C_Rsc8	0.718183
Cluster_0	Harbison_MSN2_H2O2Lo	0.72211
Cluster_0	MacIsaac_BAS1	0.72211
Cluster_0	G1/S_transition_of_mitotic_cell_cycle_GO	0.72211
Cluster_0	Harbison_YAP5_YPD	0.72211
Cluster_0	response_to_osmotic_stress_GO	0.72211
Cluster_0	peroxisome_organization_GO	0.72211
Cluster_0	Harbison_PIP2_YPD	0.72211
Cluster_0	YeasTractDirect_AZF1	0.72211
Cluster_0	mRNA_splicing,_via_spliceosome_GO	0.72211
Cluster_0	Harbison_SFP1_SM	0.72211
Cluster_0	Venters25-37C_Yap6	0.72328
Cluster_0	Venters25-37C_Ioc4	0.723607
Cluster_0	Venters25-37C_Tfc6	0.7245
Cluster_0	Venters25-37C_Hos1	0.727688
Cluster_0	Venters25-37C_Wtm2	0.730415
Cluster_0	Venters25-37C_Ctr9	0.730843
Cluster_0	transcription_factor_activity_GO	0.732614
Cluster_0	CVT_pathway_GO	0.732614
Cluster_0	Venters25-37C_Bye1	0.734474
Cluster_0	Venters25-37C_Dst1	0.735923
Cluster_0	YeasTractDirect_MIG1	0.738339
Cluster_0	Venters25-37C_Swc1	0.739363
Cluster_0	MacIsaac_RTG3	0.74233
Cluster_0	Harbison_TEC1_YPD	0.74233
Cluster_0	MacIsaac_RPN4	0.74233
Cluster_0	RNA_modification_GO	0.74233
Cluster_0	Harbison_RME1_YPD	0.74233
Cluster_0	vesicle_organization_GO	0.74233
Cluster_0	YeasTractDirect_DIG1	0.74233
Cluster_0	YeasTractDirect_SOK2	0.744416
Cluster_0	Venters25-37C_Otu1	0.74497
Cluster_0	NEO1_LEE_POSITIVE	0.746917
Cluster_0	Venters25-37C_Tfg2	0.747733
Cluster_0	YeasTractDirect_PHD1	0.752136
Cluster_0	Venters25-37C_Rei1	0.759293
Cluster_0	response_to_drug_GO	0.760561
Cluster_0	Venters25-37C_Hht1	0.760991
Cluster_0	membrane_fraction_GO	0.761084
Cluster_0	Harbison_THI2_Thi-	0.761084
Cluster_0	protein_N-linked_glycosylation_GO	0.761084
Cluster_0	Harbison_DIG1_BUT90	0.761084
Cluster_0	MacIsaac_CBF1	0.766837
Cluster_0	Venters25-37C_Ubp8	0.767642
Cluster_0	YeasTractDirect_GAT1	0.767642
Cluster_0	Venters25-37C_Sua7	0.772139
Cluster_0	YeasTractDirect_SWI4	0.772549
Cluster_0	YeasTractDirect_SIP4	0.773567
Cluster_0	Harbison_AFT2_H2O2Lo	0.773567
Cluster_0	Harbison_YAP6_H2O2Hi	0.773567
Cluster_0	YeasTractDirect_CHA4	0.773567
Cluster_0	protein_transport_GO	0.774074
Cluster_0	regulation_of_translation_GO	0.77555
Cluster_0	YeasTractDirect_INO4	0.776347
Cluster_0	Harbison_RCS1_H2O2Lo	0.77717
Cluster_0	plasma_membrane_GO	0.77717
Cluster_0	Venters25-37C_Eaf3	0.778002
Cluster_0	Harbison_MET32_YPD	0.778479
Cluster_0	Harbison_RCS1_H2O2Hi	0.778479
Cluster_0	ERAD & cell cycle_LEE_NEGATIVE	0.778479
Cluster_0	Harbison_HMS2_YPD	0.778479
Cluster_0	exocytosis_GO	0.778479
Cluster_0	peroisome_GO	0.778479
Cluster_0	YeasTractDirect_HMS1	0.778479
Cluster_0	Harbison_ASH1_BUT14	0.778479
Cluster_0	Harbison_FKH2_YPD	0.783019
Cluster_0	MacIsaac_FHL1	0.785953
Cluster_0	protein_dephosphorylation_GO	0.785953
Cluster_0	YeasTractDirect_PHO2	0.78639
Cluster_0	Venters25-37C_Rtt103	0.786902
Cluster_0	Venters25-37C_Pob3	0.788198
Cluster_0	Venters25-37C_Wtm1	0.788918
Cluster_0	YeasTractDirect_YAP5	0.788918
Cluster_0	TsvetanovaRBP_VTC1	0.790956
Cluster_0	Venters25-37C_Med6	0.793625
Cluster_0	mRNAprocessing_APGcategory	0.794612
Cluster_0	ATPase_activity_GO	0.794612
Cluster_0	tricarboxylic_acid_cycle_GO	0.794612
Cluster_0	actin_cytoskeleton_organization_GO	0.794612
Cluster_0	Venters25-37C_Yaf9	0.794657
Cluster_0	TsvetanovaRBP_CRG1	0.79503
Cluster_0	Venters25-37C_Spt23	0.796716
Cluster_0	transcription_GO	0.800203
Cluster_0	ion_transport_GO	0.8029
Cluster_0	Spellman_G1_peak	0.803443
Cluster_0	endoplasmic_reticulum_GO	0.80392
Cluster_0	sporulation_resulting_in_formation_of_a_cellular_spore_GO	0.80392
Cluster_0	Venters25-37C_Spt6	0.804024
Cluster_0	phosphorylation_GO	0.806331
Cluster_0	signal_transduction_GO	0.808956
Cluster_0	MacIsaac_MSN4	0.809575
Cluster_0	iron_ion_homeostasis_GO	0.809575
Cluster_0	cellular_iron_ion_homeostasis_GO	0.809575
Cluster_0	cell_redox_homeostasis_GO	0.809575
Cluster_0	fatty_acid_metabolic_process_GO	0.809575
Cluster_0	RNA processing & uracil transport_LEE_POSITIVE	0.809575
Cluster_0	calcium & mitochondrial duress_LEE_NEGATIVE	0.809575
Cluster_0	Harbison_STP1_SM	0.809575
Cluster_0	Golgi_membrane_GO	0.809575
Cluster_0	MacIsaac_DAL82	0.809575
Cluster_0	103_LEE_NEGATIVE	0.809575
Cluster_0	regulation_of_transcription,_DNA-dependent"_GO	0.815427
Cluster_0	Golgi_apparatus_GO	0.819614
Cluster_0	YeasTractDirect_MCM1	0.820853
Cluster_0	YeasTractDirect_HAP4	0.821237
Cluster_0	MacIsaac_REB1	0.822686
Cluster_0	transferase_activity_GO	0.822686
Cluster_0	MacIsaac_TEC1	0.823452
Cluster_0	protein_polyubiquitination_GO	0.823452
Cluster_0	Venters25-37C_Zap1	0.823973
Cluster_0	intracellular_protein_transport_GO	0.829738
Cluster_0	YeasTractDirect_MET32	0.829738
Cluster_0	integral_to_membrane_GO	0.833535
Cluster_0	YeasTractDirect_TEC1	0.834439
Cluster_0	iron_ion_binding_GO	0.836322
Cluster_0	YeasTractDirect_RTG3	0.836516
Cluster_0	YeasTractDirect_MAL33	0.838107
Cluster_0	Harbison_REB1_YPD	0.83935
Cluster_0	Harbison_MCM1_Alpha	0.83935
Cluster_0	ascospore_formation_GO	0.83935
Cluster_0	nucleotide_binding_GO	0.839445
Cluster_0	positive_regulation_of_transcription_from_RNA_polymerase_II_promoter_GO	0.839445
Cluster_0	YeasTractDirect_TOS8	0.839445
Cluster_0	YeasTractDirect_YOX1	0.842801
Cluster_0	DNA_repair_GO	0.843095
Cluster_0	MacIsaac_GLN3	0.848257
Cluster_0	cellular_bud_neck_GO	0.848257
Cluster_0	Harbison_YAP6_H2O2Lo	0.848257
Cluster_0	Harbison_SUM1_YPD	0.848257
Cluster_0	MacIsaac_SUM1	0.848257
Cluster_0	YeasTractDirect_SPT23	0.848257
Cluster_0	4_LEE_POSITIVE	0.848469
Cluster_0	YeasTractDirect_ARG80	0.848469
Cluster_0	YeasTractDirect_HOT1	0.848469
Cluster_0	TsvetanovaRBP_ARC15	0.849457
Cluster_0	Venters25-37C_Hpa3	0.856323
Cluster_0	Harbison_UME6_YPD	0.857117
Cluster_0	Venters25-37C_Snf5	0.857987
Cluster_0	endosome_GO	0.859326
Cluster_0	vacuolar_membrane_GO	0.859326
Cluster_0	DNA damage response_LEE_POSITIVE	0.859326
Cluster_0	covalent_chromatin_modification_GO	0.865314
Cluster_0	Venters25-37C_Pho2	0.867304
Cluster_0	Harbison_YAP1_YPD	0.86959
Cluster_0	MacIsaac_PHO2	0.86959
Cluster_0	Venters25-37C_Irr1	0.871063
Cluster_0	Venters25-37C_Epl1	0.872654
Cluster_0	Venters25-37C_Aor1	0.873385
Cluster_0	YeasTractDirect_STP1	0.874404
Cluster_0	YeasTractDirect_ASH1	0.874404
Cluster_0	ATP_binding_GO	0.874837
Cluster_0	Venters25-37C_Gcn4	0.875812
Cluster_0	Vacuole_APGcategory	0.879108
Cluster_0	ScherrerRBP_YMR1	0.879108
Cluster_0	MacIsaac_YAP7	0.879108
Cluster_0	81_LEE_NEGATIVE	0.879108
Cluster_0	YeasTractDirect_CRZ1	0.879108
Cluster_0	Venters25-37C_Rpo21	0.879808
Cluster_0	Venters25-37C_Rph1	0.880398
Cluster_0	MacIsaac_DIG1	0.880431
Cluster_0	Venters25-37C_Ume6	0.881987
Cluster_0	Venters25-37C_Yap1	0.883269
Cluster_0	Harbison_MCM1_YPD	0.887935
Cluster_0	Harbison_DIG1_Alpha	0.887935
Cluster_0	Venters25-37C_Sir2	0.895562
Cluster_0	protein_glycosylation_GO	0.896119
Cluster_0	YeasTractDirect_PIP2	0.896119
Cluster_0	Venters25-37C_Taf13	0.896288
Cluster_0	Venters25-37C_Gal4	0.898071
Cluster_0	sphingolipid biosynthesis & PDR1_LEE_POSITIVE	0.906083
Cluster_0	YeasTractDirect_GAL4	0.906083
Cluster_0	Venters25-37C_Taf8	0.908343
Cluster_0	YeasTractDirect_MSN4	0.908522
Cluster_0	ribosome_biogenesis_GO	0.910264
Cluster_0	MacIsaac_RAP1	0.910745
Cluster_0	Harbison_MSN4_H2O2Hi	0.910745
Cluster_0	Venters25-37C_Htb2	0.911645
Cluster_0	Venters25-37C_Snf2	0.916045
Cluster_0	azole & statin_LEE_POSITIVE	0.91727
Cluster_0	Venters25-37C_Rlr1	0.917685
Cluster_0	Venters25-37C_Rtg2	0.918608
Cluster_0	Venters25-37C_Sfp1	0.923282
Cluster_0	macroautophagy_GO	0.92332
Cluster_0	sequence-specific_DNA_binding_GO	0.92332
Cluster_0	rRNA_processing_GO	0.92332
Cluster_0	Venters25-37C_TAF1	0.924156
Cluster_0	transmembrane_transport_GO	0.924824
Cluster_0	SGD-nonessentials_APGcategory	0.92597
Cluster_0	membrane_GO	0.927536
Cluster_0	YeasTractDirect_PHO4	0.927845
Cluster_0	rRNA_metabolic_process_GO	0.928929
Cluster_0	protein_binding_GO	0.934129
Cluster_0	Venters25-37C_Mot1	0.936285
Cluster_0	Venters25-37C_Srb4	0.936914
Cluster_0	TsvetanovaRBP_HSP26	0.93794
Cluster_0	YeasTractDirect_FLO8	0.937991
Cluster_0	TsvetanovaRBP_UBP3	0.939481
Cluster_0	Venters25-37C_Hho1	0.93987
Cluster_0	YeasTractDirect_SWI5	0.942629
Cluster_0	YeasTractDirect_SUM1	0.942741
Cluster_0	YeasTractDirect_STP2	0.94342
Cluster_0	MacIsaac_FKH1	0.94342
Cluster_0	ubiquinone biosynthesis & proteasome_LEE_POSITIVE	0.945697
Cluster_0	cellular_response_to_DNA_damage_stimulus_GO	0.948199
Cluster_0	molecular_function_GO	0.949439
Cluster_0	NEO1-PIK1_LEE_NEGATIVE	0.949515
Cluster_0	Spellman_S_peak	0.951406
Cluster_0	YeasTractDirect_RGT1	0.951406
Cluster_0	lipid_metabolic_process_GO	0.952591
Cluster_0	ScherrerRBP_PRE10	0.954967
Cluster_0	Spellman_M-G1_peak	0.955522
Cluster_0	Venters25-37C_Tfa2	0.956076
Cluster_0	Harbison_SWI5_YPD	0.958268
Cluster_0	Venters25-37C_Med4	0.958554
Cluster_0	YeasTractDirect_YAP6	0.963796
Cluster_0	Venters25-37C_Hht2	0.964043
Cluster_0	TsvetanovaRBP_PAD1	0.969232
Cluster_0	MacIsaac_CIN5	0.969232
Cluster_0	TsvetanovaRBP_ARP8	0.970011
Cluster_0	Harbison_YAP7_H2O2Hi	0.977324
Cluster_0	Venters25-37C_Tup1	0.978777
Cluster_0	iron homeostasis_LEE_POSITIVE	0.980536
Cluster_0	Harbison_FKH1_YPD	0.980536
Cluster_0	YeasTractDirect_RAP1	0.983306
Cluster_0	cell wall_LEE_POSITIVE	0.986924
Cluster_0	Venters25-37C_Asf1	0.987442
Cluster_0	endomembrane recycling_LEE_POSITIVE	0.988605
Cluster_0	YeasTractDirect_FKH1	0.989759
Cluster_0	YeasTractDirect_SKO1	0.991226
Cluster_0	Venters25-37C_Rna14	0.991812
Cluster_0	YeasTractDirect_HAP1	0.994285
Cluster_0	YeasTractDirect_YAP7	0.995309
Cluster_0	translation_LEE_POSITIVE	0.996397
Cluster_0	protein_phosphorylation_GO	0.997548
Cluster_0	mitochondrion_GO	0.999971

## Sheet: Cluster3
Query Cluster	Category	pvalue
Cluster_3	maltose_transport_GO	0.0018573
Cluster_3	regulation_of_RNA_stability_GO	0.0018573
Cluster_3	46_LEE_POSITIVE	0.0018573
Cluster_3	trehalose_transport_GO	0.0018573
Cluster_3	symporter_activity_GO	0.00370885
Cluster_3	RNA_phosphodiester_bond_hydrolysis_GO	0.00370885
Cluster_3	TsvetanovaRBP_CRG1	0.00499226
Cluster_3	nuclear-transcribed_mRNA_catabolic_process,_no-go_decay_GO	0.00555897
Cluster_3	ribosome_disassembly_GO	0.00555897
Cluster_3	disaccharide_catabolic_process_GO	0.00555897
Cluster_3	phosphatase_activity_GO	0.00555897
Cluster_3	142_LEE_NEGATIVE	0.00555897
Cluster_3	sugar:hydrogen_symporter_activity_GO	0.00740623
Cluster_3	regulation_of_cytokinesis_GO	0.00925063
Cluster_3	substrate-specific_transmembrane_transporter_activity_GO	0.00925063
Cluster_3	telomere_maintenance_via_telomerase_GO	0.0110922
Cluster_3	TsvetanovaRBP_ARC15	0.0126002
Cluster_3	nonfunctional_rRNA_decay_GO	0.0129309
Cluster_3	maltose_metabolic_process_GO	0.0129309
Cluster_3	hexose_transmembrane_transport_GO	0.0129309
Cluster_3	negative_regulation_of_translation_GO	0.0147667
Cluster_3	Venters25-37C_Ctr9	0.0173819
Cluster_3	Venters25-37C_Hfi1	0.0180681
Cluster_3	phosphoprotein_phosphatase_activity_GO	0.0184298
Cluster_3	protein_amino_acid_dephosphorylation_GO	0.0184298
Cluster_3	Harbison_CST6_YPD	0.0202572
Cluster_3	mRNA_export_from_nucleus_GO	0.0220816
Cluster_3	nuclear-transcribed_mRNA_catabolic_process,_nonsense-mediated_decay_GO	0.0220816
Cluster_3	activation_of_protein_kinase_activity_GO	0.0220816
Cluster_3	transporter_activity_GO	0.0239033
Cluster_3	YeasTractDirect_CST6	0.0239033
Cluster_3	TsvetanovaRBP_LYS1	0.0258551
Cluster_3	Venters25-37C_Dhh1	0.027303
Cluster_3	glucose_transmembrane_transport_GO	0.0275381
Cluster_3	carbohydrate_transport_GO	0.0275381
Cluster_3	Venters25-37C_Hht2	0.0276537
Cluster_3	Venters25-37C_Sas4	0.0278296
Cluster_3	peptidyl-tyrosine_dephosphorylation_GO	0.0293512
Cluster_3	glucose_import_GO	0.0311616
Cluster_3	Venters25-37C_Rtt109	0.0312663
Cluster_3	Harbison_RME1_YPD	0.0329691
Cluster_3	Harbison_THI2_Thi-	0.0347738
Cluster_3	actin_filament_organization_GO	0.0383749
Cluster_3	Venters25-37C_Irr1	0.0415208
Cluster_3	chromosome_segregation_GO	0.0455433
Cluster_3	DNA_recombination_GO	0.0473285
Cluster_3	TsvetanovaRBP_SCD6	0.0589326
Cluster_3	Venters25-37C_Hif1	0.0624652
Cluster_3	protein_dephosphorylation_GO	0.0702833
Cluster_3	Venters25-37C_Taf13	0.0730422
Cluster_3	dephosphorylation_GO	0.0737736
Cluster_3	YeasTractDirect_RME1	0.0755146
Cluster_3	Venters25-37C_Rlr1	0.0789205
Cluster_3	response_to_stress_GO	0.0824515
Cluster_3	Venters25-37C_Jhd2	0.0838005
Cluster_3	Venters25-37C_Ino2	0.0881248
Cluster_3	Venters25-37C_Tfc6	0.0895657
Cluster_3	Venters25-37C_Swi5	0.0910323
Cluster_3	Venters25-37C_Gln3	0.092731
Cluster_3	Venters25-37C_Iws1	0.0973137
Cluster_3	Venters25-37C_Gcn4	0.0973137
Cluster_3	Venters25-37C_Brf1	0.107896
Cluster_3	Venters25-37C_Rpt6	0.10808
Cluster_3	Venters25-37C_Yap5	0.108495
Cluster_3	Harbison_STE12_BUT14	0.109767
Cluster_3	endocytosis_GO	0.111451
Cluster_3	Venters25-37C_Snf1	0.112108
Cluster_3	33_LEE_POSITIVE	0.116489
Cluster_3	ergosterol depletion effects on membrane_LEE_POSITIVE	0.118163
Cluster_3	Venters25-37C_Ccr4	0.123168
Cluster_3	Venters25-37C_Epl1	0.124426
Cluster_3	Venters25-37C_Swc1	0.124661
Cluster_3	Venters25-37C_Ctk1	0.125088
Cluster_3	plasma_membrane_GO	0.126492
Cluster_3	MacIsaac_STE12	0.126492
Cluster_3	Venters25-37C_Taf8	0.12815
Cluster_3	Venters25-37C_Ash1	0.136491
Cluster_3	Venters25-37C_Spt21	0.138043
Cluster_3	protein_phosphorylation_GO	0.138043
Cluster_3	Venters25-37C_Rsc8	0.140895
Cluster_3	Venters25-37C_Bye1	0.141019
Cluster_3	Venters25-37C_Leu3	0.144934
Cluster_3	Venters25-37C_Tfa2	0.146356
Cluster_3	Venters25-37C_Yng1	0.14822
Cluster_3	Venters25-37C_Rvb1	0.152191
Cluster_3	Venters25-37C_Caf130	0.15753
Cluster_3	Venters25-37C_Brn1	0.161567
Cluster_3	Venters25-37C_Rtg2	0.162368
Cluster_3	Venters25-37C_Snf4	0.16631
Cluster_3	hydrolase_activity_GO	0.176686
Cluster_3	90_LEE_NEGATIVE	0.17984
Cluster_3	Venters25-37C_Bas1	0.182835
Cluster_3	Venters25-37C_Not5	0.182984
Cluster_3	translation_GO	0.184552
Cluster_3	Venters25-37C_Rph1	0.187129
Cluster_3	Venters25-37C_Bre2	0.206861
Cluster_3	Venters25-37C_Bre1	0.213326
Cluster_3	TsvetanovaRBP_ARF3	0.214047
Cluster_3	Venters25-37C_Pop2	0.222949
Cluster_3	Venters25-37C_Nhp6a	0.2297
Cluster_3	Venters25-37C_Yaf9	0.230445
Cluster_3	ubiquinone biosynthesis & proteasome_LEE_POSITIVE	0.231937
Cluster_3	Venters25-37C_Hht1	0.235883
Cluster_3	Venters25-37C_Tfc7	0.236617
Cluster_3	Venters25-37C_Rxt1	0.238823
Cluster_3	cell wall_LEE_POSITIVE	0.246723
Cluster_3	transmembrane_transport_GO	0.246723
Cluster_3	Venters25-37C_Stp1	0.25658
Cluster_3	Venters25-37C_Aor1	0.260303
Cluster_3	Venters25-37C_Med4	0.261049
Cluster_3	integral_to_membrane_GO	0.285467
Cluster_3	NEO1-PIK1_LEE_POSITIVE	0.289667
Cluster_3	Venters25-37C_Snf2	0.291063
Cluster_3	Venters25-37C_Msn2	0.294846
Cluster_3	Venters25-37C_Fkh1	0.295499
Cluster_3	Venters25-37C_Cdc39	0.302145
Cluster_3	Venters25-37C_Gal4	0.306264
Cluster_3	Venters25-37C_Tfb1	0.306336
Cluster_3	Venters25-37C_Snf7	0.308998
Cluster_3	Venters25-37C_Zap1	0.31378
Cluster_3	Venters25-37C_Bur2	0.318334
Cluster_3	Venters25-37C_Paf1	0.321372
Cluster_3	Venters25-37C_Taf14	0.337337
Cluster_3	Venters25-37C_Kin28	0.346466
Cluster_3	Venters25-37C_Pob3	0.349509
Cluster_3	Venters25-37C_Tfc8	0.351542
Cluster_3	Venters25-37C_Wtm1	0.356703
Cluster_3	Venters25-37C_Thp1	0.360156
Cluster_3	Venters25-37C_Sif2	0.369456
Cluster_3	YeasTractDirect_SWI4	0.371981
Cluster_3	Venters25-37C_Tfg2	0.38445
Cluster_3	Venters25-37C_Hos2	0.384481
Cluster_3	Venters25-37C_Rpb3	0.38748
Cluster_3	Venters25-37C_Srb4	0.38819
Cluster_3	Venters25-37C_Sfp1	0.389752
Cluster_3	Venters25-37C_Spt20	0.393106
Cluster_3	Venters25-37C_Med6	0.395552
Cluster_3	Venters25-37C_Ioc4	0.39799
Cluster_3	Venters25-37C_Ino4	0.401845
Cluster_3	membrane_GO	0.402841
Cluster_3	Venters25-37C_Rna14	0.410056
Cluster_3	Venters25-37C_Gcr1	0.412445
Cluster_3	Venters25-37C_Htb1	0.413636
Cluster_3	Venters25-37C_Taf5	0.417198
Cluster_3	Venters25-37C_Hpr1	0.418382
Cluster_3	Venters25-37C_Pta1	0.426609
Cluster_3	Venters25-37C_Spt23	0.437853
Cluster_3	Venters25-37C_Mft1	0.439342
Cluster_3	Venters25-37C_TAF1	0.439508
Cluster_3	Venters25-37C_Caf40	0.441632
Cluster_3	YeasTractDirect_CIN5	0.446187
Cluster_3	Venters25-37C_Ess1	0.447321
Cluster_3	Venters25-37C_Ada2	0.454085
Cluster_3	Venters25-37C_Cha4	0.459669
Cluster_3	Venters25-37C_Med2	0.462997
Cluster_3	Venters25-37C_Zms1	0.464102
Cluster_3	Venters25-37C_Hpa3	0.465205
Cluster_3	cytoplasm_GO	0.467407
Cluster_3	Venters25-37C_Ycg1	0.478299
Cluster_3	Venters25-37C_Otu1	0.485814
Cluster_3	Venters25-37C_Uga3	0.492182
Cluster_3	Venters25-37C_Fcp1	0.493237
Cluster_3	ScParalogs_E-10_APGcategory	0.509452
Cluster_3	Venters25-37C_Ncb2	0.519408
Cluster_3	Venters25-37C_Fkh2	0.526047
Cluster_3	Venters25-37C_Skn7	0.535929
Cluster_3	Venters25-37C_Arp6	0.535929
Cluster_3	Venters25-37C_Ure2	0.558948
Cluster_3	Venters25-37C_Wtm2	0.569176
Cluster_3	Venters25-37C_Taf4	0.580728
Cluster_3	Venters25-37C_Rpd3	0.584728
Cluster_3	transport_GO	0.594322
Cluster_3	Venters25-37C_Dst1	0.59607
Cluster_3	Venters25-37C_Rvb2	0.598681
Cluster_3	Venters25-37C_Spt3	0.610285
Cluster_3	Venters25-37C_Rpo21	0.6174
Cluster_3	Venters25-37C_Rxt2	0.623082
Cluster_3	Venters25-37C_Not3	0.628115
Cluster_3	TsvetanovaRBP_PCS60	0.63378
Cluster_3	Venters25-37C_Snf5	0.635385
Cluster_3	Venters25-37C_Rfx1	0.641748
Cluster_3	Venters25-37C_Spt7	0.641748
Cluster_3	Venters25-37C_Rpt1	0.646459
Cluster_3	Venters25-37C_Rei1	0.648018
Cluster_3	Venters25-37C_Pho2	0.649571
Cluster_3	Venters25-37C_Sir2	0.658012
Cluster_3	Venters25-37C_Rsc2	0.665537
Cluster_3	Venters25-37C_Spt2	0.667026
Cluster_3	Venters25-37C_Pcf11	0.672924
Cluster_3	Venters25-37C_Rad6	0.678736
Cluster_3	Venters25-37C_Htz1	0.695257
Cluster_3	Venters25-37C_Bdf1	0.696364
Cluster_3	Venters25-37C_Cdc36	0.703833
Cluster_3	Venters25-37C_Htb2	0.705849
Cluster_3	Venters25-37C_TBP	0.70688
Cluster_3	Venters25-37C_Swr1	0.726646
Cluster_3	Venters25-37C_Vps72	0.728229
Cluster_3	Venters25-37C_Hos1	0.732269
Cluster_3	Venters25-37C_Taf10	0.734122
Cluster_3	Venters25-37C_Set2	0.734737
Cluster_3	biological_process_GO	0.736575
Cluster_3	TATAcontaining_APGcategory	0.739616
Cluster_3	Venters25-37C_Sua7	0.739709
Cluster_3	Venters25-37C_Rsc1	0.768448
Cluster_3	Venters25-37C_Tfb3	0.768448
Cluster_3	Venters25-37C_Ycs4	0.776559
Cluster_3	Venters25-37C_Ino80	0.795951
Cluster_3	Venters25-37C_Bur6	0.796834
Cluster_3	Venters25-37C_Ume6	0.798999
Cluster_3	Venters25-37C_Rtt103	0.803349
Cluster_3	Venters25-37C_Xbp1	0.809027
Cluster_3	Venters25-37C_Bdf2	0.824813
Cluster_3	Venters25-37C_Esa1	0.827836
Cluster_3	Venters25-37C_Hda1	0.843498
Cluster_3	Venters25-37C_Gcn5	0.860132
Cluster_3	SGD-nonessentials_APGcategory	0.873692
Cluster_3	Venters25-37C_Rad3	0.891565
Cluster_3	Venters25-37C_Isw1	0.893395
Cluster_3	YeasTractDirect_STE12	0.896239
Cluster_3	Venters25-37C_Rsc9	0.899979
Cluster_3	Venters25-37C_Nut1	0.902004
Cluster_3	Venters25-37C_Cyc8	0.909525
Cluster_3	Venters25-37C_Itc1	0.923786
Cluster_3	Venters25-37C_Ssl1	0.927549
Cluster_3	Venters25-37C_Rgr1	0.939066
Cluster_3	Venters25-37C_Ssl2	0.948024
Cluster_3	Venters25-37C_Tfa1	0.971685
Cluster_3	Venters25-37C_Tfg1	0.980812

## Sheet: Cluster4
Query Cluster	Category	pvalue
Cluster_4	TsvetanovaRBP_PAD1	0.00498088
Cluster_4	YeasTractDirect_GCN4	0.00644278
Cluster_4	periplasmic_NAD_degradation	0.00776174
Cluster_4	protein-FAD_linkage_GO	0.00776174
Cluster_4	332_LEE_NEGATIVE	0.00776174
Cluster_4	integral_to_mitochondrial_inner_membrane_GO	0.00776174
Cluster_4	positive_regulation_of_DNA-templated_transcription,_elongation_GO	0.00776174
Cluster_4	positive_regulation_of_translational_fidelity_GO	0.00776174
Cluster_4	tRNA_N2-guanine_methylation_GO	0.00776174
Cluster_4	negative_regulation_of_protein_sumoylation_GO	0.00776174
Cluster_4	signal_transduction_involved_in_mitotic_DNA_damage_checkpoint_GO	0.00776174
Cluster_4	phosphorylation_of_RNA_polymerase_II_C-terminal_domain_GO	0.00776174
Cluster_4	protein_localization_to_spindle_pole_body_GO	0.00776174
Cluster_4	regulation_of_transcription_during_G1_phase_of_mitotic_cell_cycle_GO	0.00776174
Cluster_4	methylation_GO	0.00822247
Cluster_4	NADH_metabolic_process_GO	0.0154082
Cluster_4	regulation_of_actin_cytoskeleton_organization_GO	0.0154082
Cluster_4	positive_regulation_of_unsaturated_fatty_acid_biosynthetic_process_by_positive_regulation_of_transcription_from_RNA_polymerase_II_promoter_GO	0.0154082
Cluster_4	mitotic_G2_DNA_damage_checkpoint_GO	0.0154082
Cluster_4	D-gluconate_metabolic_process_GO	0.0154082
Cluster_4	MacIsaac_ZAP1	0.0154082
Cluster_4	negative_regulation_of_protein_kinase_C_signaling_GO	0.0154082
Cluster_4	positive_regulation_of_transcription_from_RNA_polymerase_I_promoter_GO	0.0154082
Cluster_4	peptidyl-serine_phosphorylation_GO	0.0166567
Cluster_4	Venters25-37C_Set1	0.0166567
Cluster_4	Venters25-37C_Taf5	0.0167184
Cluster_4	TsvetanovaRBP_HSP26	0.0190478
Cluster_4	mRNA_processing_GO	0.0218781
Cluster_4	protein_phosphorylation_GO	0.0219382
Cluster_4	TsvetanovaRBP_CRG1	0.0220538
Cluster_4	Venters25-37C_Chz1	0.0220538
Cluster_4	mitochondrial_respiratory_chain_complex_II_assembly_GO	0.0230264
Cluster_4	PentosePhosphate_APGcategory	0.0230264
Cluster_4	hydrolase_activity,_acting_on_acid_anhydrides"_GO	0.0230264
Cluster_4	110_LEE_POSITIVE	0.0230264
Cluster_4	pyrophosphatase_activity_GO	0.0230264
Cluster_4	cellular_response_to_cold_GO	0.0230264
Cluster_4	cell_corte_GO	0.0230264
Cluster_4	oxidative_branch_of_the_pentose_phosphate_pathway	0.0230264
Cluster_4	Harbison_SKN7_HEAT	0.0230264
Cluster_4	rRNAprocessing_APGcategory	0.0230264
Cluster_4	YeasTractDirect_GLN3	0.0257718
Cluster_4	Harbison_ACE2_YPD	0.0261834
Cluster_4	rRNA_metabolic_process_GO	0.0292298
Cluster_4	TsvetanovaRBP_SCD6	0.0296349
Cluster_4	replication_fork_protection_GO	0.0305881
Cluster_4	pentose-phosphate_shunt,_oxidative_branch_GO	0.0305881
Cluster_4	Harbison_ARR1_YPD	0.0305881
Cluster_4	protein_anchor_GO	0.0305881
Cluster_4	negative_regulation_of_Rho_protein_signal_transduction_GO	0.0305881
Cluster_4	TRP & mitochondrial translation_LEE_NEGATIVE	0.0305881
Cluster_4	sulfur_amino_acid_metabolic_process_GO	0.0305881
Cluster_4	mitotic_cell_cycle_spindle_orientation_checkpoint_GO	0.0305881
Cluster_4	218_LEE_NEGATIVE	0.0305881
Cluster_4	Venters25-37C_Esa1	0.0325496
Cluster_4	peptidyl-lysine_trimethylation_GO	0.0380936
Cluster_4	pentose-phosphate_shunt_GO	0.0380936
Cluster_4	Harbison_MOT3_SM	0.0380936
Cluster_4	hydrolase_activity,_acting_on_acid_anhydrides,_in_phosphorus-containing_anhydrides"_GO	0.0380936
Cluster_4	mRNA_3'-end_processing_GO	0.0380936
Cluster_4	cellular_response_to_DNA_damage_stimulus_GO	0.0434468
Cluster_4	Harbison_MCM1_Alpha	0.0445525
Cluster_4	237_LEE_NEGATIVE	0.0455433
Cluster_4	nuclear_envelope_GO	0.0455433
Cluster_4	mitochondrial_electron_transport,_succinate_to_ubiquinone_GO	0.0455433
Cluster_4	99_LEE_POSITIVE	0.0455433
Cluster_4	Harbison_DAL81_RAPA	0.0464071
Cluster_4	Venters25-37C_Rlr1	0.046635
Cluster_4	Venters25-37C_Pcf11	0.0485884
Cluster_4	phosphorylation_GO	0.0489036
Cluster_4	ERAD & cell cycle_LEE_POSITIVE	0.0489036
Cluster_4	tubulin_complex_assembly_GO	0.0529377
Cluster_4	Harbison_PUT3_YPD	0.0529377
Cluster_4	DNA_damage_checkpoint_GO	0.0529377
Cluster_4	microautophagy_GO	0.0529377
Cluster_4	MacIsaac_CHA4	0.0529377
Cluster_4	Harbison_PDR3_YPD	0.0529377
Cluster_4	regulation_of_transcription_involved_in_G1/S_transition_of_mitotic_cell_cycle_GO	0.0529377
Cluster_4	copper-dependent oxidative stress_LEE_POSITIVE	0.0529377
Cluster_4	nucleotide_binding_GO	0.0546872
Cluster_4	positive_regulation_of_transcription_from_RNA_polymerase_II_promoter_GO	0.0546872
Cluster_4	MacIsaac_ARR1	0.0602769
Cluster_4	Harbison_MET4_SM	0.0602769
Cluster_4	protein_sumoylation_GO	0.0602769
Cluster_4	Harbison_ARG81_SM	0.0602769
Cluster_4	ScherrerRBP_MEU1	0.0602769
Cluster_4	vacuole_inheritance_GO	0.0602769
Cluster_4	TsvetanovaRBP_ARF3	0.060865
Cluster_4	YeasTractDirect_MAC1	0.0622259
Cluster_4	sphingolipid biosynthesis & PDR1_LEE_POSITIVE	0.0622259
Cluster_4	Venters25-37C_Swi5	0.0623147
Cluster_4	Venters25-37C_Yng1	0.0625067
Cluster_4	Venters25-37C_Pta1	0.063877
Cluster_4	microtubule-based_process_GO	0.0675616
Cluster_4	translational_initiation_GO	0.0675616
Cluster_4	mitochondrial_genome_maintenance_GO	0.0747921
Cluster_4	mitochondrial response to ROS_LEE_NEGATIVE	0.0747921
Cluster_4	TsvetanovaRBP_PCS60	0.0773538
Cluster_4	spindle_pole_body_GO	0.0819687
Cluster_4	mitotic_spindle_orientation_checkpoint_GO	0.0819687
Cluster_4	peptidyl-threonine_phosphorylation_GO	0.0819687
Cluster_4	Venters25-37C_Tfg1	0.0828843
Cluster_4	YeasTractDirect_MCM1	0.0856083
Cluster_4	Venters25-37C_Yap5	0.0881477
Cluster_4	191_LEE_NEGATIVE	0.0890918
Cluster_4	regulation_of_cell_cycle_GO	0.0890918
Cluster_4	regulation_of_fungal-type_cell_wall_organization_GO	0.0890918
Cluster_4	Venters25-37C_Rei1	0.0902565
Cluster_4	YeasTractDirect_HAP1	0.0959403
Cluster_4	Harbison_SWI4_YPD	0.0959403
Cluster_4	YeasTractDirect_YAP5	0.0960068
Cluster_4	transcription_elongation_from_RNA_polymerase_II_promoter_GO	0.0961619
Cluster_4	tRNA_methylation_GO	0.0961619
Cluster_4	Harbison_DAL81_YPD	0.0961619
Cluster_4	cellular_protein_localization_GO	0.0961619
Cluster_4	YeasTractDirect_ARR1	0.0961619
Cluster_4	MacIsaac_ROX1	0.103179
Cluster_4	Venters25-37C_Rsc2	0.108529
Cluster_4	Harbison_CHA4_SM	0.110144
Cluster_4	tubulin folding & SWR complex_LEE_POSITIVE	0.110144
Cluster_4	GTPase_activity_GO	0.110144
Cluster_4	Venters25-37C_Ctr9	0.11248
Cluster_4	Venters25-37C_Vps72	0.112717
Cluster_4	Harbison_PHO2_YPD	0.117057
Cluster_4	tRNAprocessing_APGcategory	0.117057
Cluster_4	Harbison_YOX1_YPD	0.117057
Cluster_4	regulation_of_cell_size_GO	0.123919
Cluster_4	G1/S_transition_of_mitotic_cell_cycle_GO	0.123919
Cluster_4	Harbison_GLN3_SM	0.123919
Cluster_4	30_LEE_POSITIVE	0.130729
Cluster_4	Harbison_MAC1_YPD	0.130729
Cluster_4	GTP_binding_GO	0.130729
Cluster_4	Venters25-37C_Swi4	0.133733
Cluster_4	YeasTractDirect_ACE2	0.136366
Cluster_4	proteasome-mediated_ubiquitin-dependent_protein_catabolic_process_GO	0.137489
Cluster_4	chromatin_silencing_at_silent_mating-type_cassette_GO	0.137489
Cluster_4	YeasTractDirect_HMS2	0.144198
Cluster_4	Harbison_HMS2_YPD	0.144198
Cluster_4	TsvetanovaRBP_GCY1	0.144198
Cluster_4	small_GTPase_mediated_signal_transduction_GO	0.144198
Cluster_4	methionine_biosynthetic_process_GO	0.144198
Cluster_4	Harbison_ASH1_BUT14	0.144198
Cluster_4	nucleoside-triphosphatase_activity_GO	0.144198
Cluster_4	Venters25-37C_Ioc2	0.147479
Cluster_4	tricarboxylic_acid_cycle_GO	0.150857
Cluster_4	mitochondrial_inner_membrane_GO	0.150857
Cluster_4	telomere_maintenance_GO	0.150857
Cluster_4	Venters25-37C_Tfb3	0.153142
Cluster_4	Harbison_AFT2_H2O2Hi	0.157466
Cluster_4	calcium & mitochondrial duress_LEE_NEGATIVE	0.157466
Cluster_4	Harbison_RIM101_H2O2Lo	0.157466
Cluster_4	103_LEE_NEGATIVE	0.157466
Cluster_4	ribosome_biogenesis_GO	0.157846
Cluster_4	Venters25-37C_TBP	0.158341
Cluster_4	Venters25-37C_Cdc36	0.159147
Cluster_4	Venters25-37C_Snf2	0.159577
Cluster_4	Venters25-37C_Htz1	0.160458
Cluster_4	Venters25-37C_Bdf1	0.161984
Cluster_4	Venters25-37C_Hpr1	0.163963
Cluster_4	protein_ubiquitination_involved_in_ubiquitin-dependent_protein_catabolic_process_GO	0.164026
Cluster_4	Venters25-37C_Irr1	0.167157
Cluster_4	YeasTractDirect_MOT3	0.170536
Cluster_4	YeasTractDirect_ZAP1	0.170536
Cluster_4	Venters25-37C_Jhd1	0.171605
Cluster_4	Venters25-37C_Cdc39	0.174851
Cluster_4	Venters25-37C_Tfa1	0.175284
Cluster_4	Venters25-37C_Caf130	0.176723
Cluster_4	MacIsaac_GLN3	0.176998
Cluster_4	cellular_bud_neck_GO	0.176998
Cluster_4	Harbison_PHO4_YPD	0.176998
Cluster_4	ubiquinone biosynthesis & proteasome_LEE_NEGATIVE	0.176998
Cluster_4	Harbison_SUM1_YPD	0.176998
Cluster_4	Harbison_PDR1_YPD	0.176998
Cluster_4	MacIsaac_SUM1	0.176998
Cluster_4	Harbison_XBP1_H2O2Lo	0.176998
Cluster_4	Venters25-37C_Bur2	0.179402
Cluster_4	Venters25-37C_Hht1	0.1807
Cluster_4	TsvetanovaRBP_LYS1	0.18171
Cluster_4	Harbison_ROX1_YPD	0.183412
Cluster_4	mitochondrial response to ROS_LEE_POSITIVE	0.183412
Cluster_4	vacuolar_membrane_GO	0.183412
Cluster_4	Venters25-37C_Sas4	0.186188
Cluster_4	Venters25-37C_Spt7	0.187989
Cluster_4	Venters25-37C_Mft1	0.192087
Cluster_4	Venters25-37C_Snf4	0.194462
Cluster_4	Venters25-37C_Caf40	0.195313
Cluster_4	Vacuole_APGcategory	0.196096
Cluster_4	Harbison_SKN7_YPD	0.196096
Cluster_4	Venters25-37C_Taf13	0.199237
Cluster_4	Venters25-37C_Pho2	0.20042
Cluster_4	Harbison_SMP1_YPD	0.202366
Cluster_4	Harbison_MCM1_YPD	0.202366
Cluster_4	YeasTractDirect_MET4	0.202366
Cluster_4	ESR_APGcategory	0.202879
Cluster_4	Venters25-37C_Taf14	0.207826
Cluster_4	Venters25-37C_Swr1	0.208543
Cluster_4	MacIsaac_MCM1	0.20859
Cluster_4	piecemeal_microautophagy_of_nucleus_GO	0.20859
Cluster_4	Venters25-37C_Set2	0.21255
Cluster_4	Venters25-37C_Stp1	0.215781
Cluster_4	Venters25-37C_Sir3	0.216855
Cluster_4	iESR_APGcategory	0.218914
Cluster_4	Venters25-37C_Ncb2	0.220282
Cluster_4	MacIsaac_RAP1	0.220898
Cluster_4	protein_serine/threonine_kinase_activity_GO	0.220898
Cluster_4	MacIsaac_HAP1	0.220898
Cluster_4	protein_kinase_activity_GO	0.220898
Cluster_4	Venters25-37C_Ssl1	0.226003
Cluster_4	Harbison_GLN3_RAPA	0.226983
Cluster_4	83_LEE_POSITIVE	0.226983
Cluster_4	cellular_component_GO	0.226983
Cluster_4	Venters25-37C_Dig1	0.227197
Cluster_4	YeasTractDirect_DAL81	0.228363
Cluster_4	Venters25-37C_Zms1	0.228538
Cluster_4	protein_amino_acid_phosphorylation_GO	0.233022
Cluster_4	Venters25-37C_Hfi1	0.234366
Cluster_4	YeasTractDirect_STE12	0.234785
Cluster_4	cell_cycle_GO	0.23704
Cluster_4	Venters25-37C_Isw2	0.238954
Cluster_4	kinase_activity_GO	0.239016
Cluster_4	SGD-nonessentials_APGcategory	0.239157
Cluster_4	RNA_binding_GO	0.244965
Cluster_4	MacIsaac_MSN2	0.244965
Cluster_4	protein_binding_GO	0.244965
Cluster_4	Harbison_MSN2_H2O2Hi	0.250869
Cluster_4	Venters25-37C_Ahc1	0.256091
Cluster_4	MacIsaac_FKH1	0.256729
Cluster_4	YeasTractDirect_CHA4	0.256729
Cluster_4	Venters25-37C_Wtm1	0.258826
Cluster_4	YeasTractDirect_FZF1	0.262545
Cluster_4	MacIsaac_FHL1	0.262545
Cluster_4	nucleic_acid_binding_GO	0.262545
Cluster_4	Venters25-37C_Nhp6a	0.267226
Cluster_4	intracellular_signal_transduction_GO	0.268317
Cluster_4	Spellman_S_peak	0.268317
Cluster_4	tRNA_processing_GO	0.268317
Cluster_4	DNA intercalators_LEE_POSITIVE	0.268317
Cluster_4	YeasTractDirect_LEU3	0.269026
Cluster_4	YeasTractDirect_RPH1	0.274046
Cluster_4	signal_transduction_GO	0.274046
Cluster_4	Venters25-37C_Pop2	0.274858
Cluster_4	positive_regulation_of_GTPase_activity_GO	0.279732
Cluster_4	YeasTractDirect_OTU1	0.279732
Cluster_4	Harbison_SKN7_H2O2Hi	0.279732
Cluster_4	Venters25-37C_Bdf2	0.27999
Cluster_4	protein_ubiquitination_GO	0.285375
Cluster_4	protein_folding_GO	0.290975
Cluster_4	ascospore_formation_GO	0.290975
Cluster_4	Venters25-37C_Rpb3	0.291098
Cluster_4	PAC_APGcategory	0.295268
Cluster_4	YeasTractDirect_ARG81	0.296533
Cluster_4	Harbison_HAP1_YPD	0.296533
Cluster_4	Venters25-37C_Ifh1	0.296533
Cluster_4	Harbison_MBP1_H2O2Hi	0.296533
Cluster_4	Venters25-37C_Ash1	0.299141
Cluster_4	Venters25-37C_Ycs4	0.305916
Cluster_4	Venters25-37C_Htb2	0.307427
Cluster_4	Harbison_RAP1_YPD	0.307525
Cluster_4	cellular_amino_acid_biosynthetic_process_GO	0.307525
Cluster_4	Harbison_PHD1_BUT90	0.307525
Cluster_4	MacIsaac_PHD1	0.307525
Cluster_4	Harbison_FKH2_H2O2Hi	0.318351
Cluster_4	YeasTractDirect_HAL9	0.318351
Cluster_4	Venters25-37C_Hht2	0.318539
Cluster_4	Venters25-37C_Spt20	0.321677
Cluster_4	Venters25-37C_Zap1	0.322133
Cluster_4	Harbison_MBP1_YPD	0.323704
Cluster_4	YeasTractDirect_PHO4	0.32434
Cluster_4	YeasTractDirect_GAT3	0.329015
Cluster_4	mitochondrial stress_LEE_POSITIVE	0.329015
Cluster_4	Harbison_FHL1_YPD	0.334287
Cluster_4	Harbison_FKH1_YPD	0.334287
Cluster_4	Venters25-37C_Paf1	0.33699
Cluster_4	Venters25-37C_Bur6	0.339348
Cluster_4	Harbison_STE12_Alpha	0.339519
Cluster_4	YeasTractDirect_GAL4	0.339519
Cluster_4	Venters25-37C_Swi3	0.340255
Cluster_4	Venters25-37C_Rvb1	0.34317
Cluster_4	YeasTractDirect_MSN2	0.344561
Cluster_4	Harbison_FHL1_RAPA	0.349865
Cluster_4	Venters25-37C_Rna14	0.35237
Cluster_4	Harbison_FKH2_YPD	0.354979
Cluster_4	Venters25-37C_Brn1	0.369122
Cluster_4	endomembrane recycling_LEE_POSITIVE	0.370091
Cluster_4	MacIsaac_MBP1	0.370091
Cluster_4	MacIsaac_SWI4	0.370091
Cluster_4	Venters25-37C_Sua7	0.371653
Cluster_4	biological_process_GO	0.379204
Cluster_4	Venters25-37C_Rtt103	0.379799
Cluster_4	Harbison_FHL1_SM	0.379977
Cluster_4	YeasTractDirect_SUM1	0.379977
Cluster_4	YeasTractDirect_FKH2	0.381669
Cluster_4	YeasTractDirect_MBP1	0.381669
Cluster_4	Venters25-37C_Spt23	0.38407
Cluster_4	NEO1-PIK1_LEE_NEGATIVE	0.389713
Cluster_4	Harbison_GCN4_SM	0.389713
Cluster_4	endocytosis_GO	0.389713
Cluster_4	Venters25-37C_Hos3	0.39294
Cluster_4	Venters25-37C_Ure2	0.396987
Cluster_4	integral_to_membrane_GO	0.398545
Cluster_4	molecular_function_GO	0.398545
Cluster_4	Spellman_M-G1_peak	0.399303
Cluster_4	Harbison_SWI6_YPD	0.399303
Cluster_4	Venters25-37C_Chd1	0.404043
Cluster_4	YeasTractDirect_PUT3	0.404043
Cluster_4	YeasTractDirect_ASH1	0.408748
Cluster_4	78_LEE_POSITIVE	0.41805
Cluster_4	Venters25-37C_Ess1	0.422133
Cluster_4	YeasTractDirect_PDR1	0.42625
Cluster_4	Venters25-37C_Bas1	0.426633
Cluster_4	YeasTractDirect_RAP1	0.428047
Cluster_4	Venters25-37C_Yap1	0.428988
Cluster_4	YeasTractDirect_PDR3	0.43174
Cluster_4	YeasTractDirect_HAP3	0.43174
Cluster_4	Venters25-37C_Taf8	0.436234
Cluster_4	YeasTractDirect_PHO2	0.436234
Cluster_4	Spellman_S/G2_peak	0.440694
Cluster_4	translation_LEE_POSITIVE	0.440694
Cluster_4	YeasTractDirect_AFT2	0.445121
Cluster_4	Venters25-37C_Snf7	0.445291
Cluster_4	Venters25-37C_Med2	0.45211
Cluster_4	YeasTractDirect_ROX1	0.453873
Cluster_4	autophagy_GO	0.453873
Cluster_4	Venters25-37C_Snf1	0.456352
Cluster_4	rESR_APGcategory	0.464015
Cluster_4	Venters25-37C_Dst1	0.472449
Cluster_4	YeasTractDirect_RIM101	0.47934
Cluster_4	Venters25-37C_Swc1	0.481387
Cluster_4	Venters25-37C_Ycg1	0.481561
Cluster_4	Venters25-37C_Ctk1	0.482902
Cluster_4	Venters25-37C_Top1	0.483641
Cluster_4	Harbison_SKN7_H2O2Lo	0.487573
Cluster_4	ATP_binding_GO	0.487573
Cluster_4	Venters25-37C_Rpd3	0.49798
Cluster_4	YeasTractDirect_SMP1	0.499689
Cluster_4	Venters25-37C_Rad3	0.503128
Cluster_4	Venters25-37C_Bre1	0.504808
Cluster_4	Venters25-37C_Uga3	0.508338
Cluster_4	Venters25-37C_Fcp1	0.510373
Cluster_4	transcription_GO	0.511529
Cluster_4	TsvetanovaRBP_ARP8	0.519273
Cluster_4	regulation_of_transcription,_DNA-dependent"_GO	0.519273
Cluster_4	Venters25-37C_Rtg2	0.5231
Cluster_4	transferase_activity_GO	0.5231
Cluster_4	Venters25-37C_Tfc8	0.528017
Cluster_4	YeasTractDirect_RTG3	0.530667
Cluster_4	DNA_repair_GO	0.534408
Cluster_4	Venters25-37C_Rsc8	0.53675
Cluster_4	Venters25-37C_Tup1	0.545072
Cluster_4	Venters25-37C_Bye1	0.550233
Cluster_4	Venters25-37C_Tfa2	0.554328
Cluster_4	transcription,_DNA-templated_GO	0.557011
Cluster_4	GenesWithParalogs_E-100_APGcategory	0.5598
Cluster_4	Venters25-37C_Tfc7	0.560479
Cluster_4	Venters25-37C_Sif2	0.56173
Cluster_4	Venters25-37C_Rxt1	0.565554
Cluster_4	YeasTractDirect_SWI4	0.566415
Cluster_4	YeasTractDirect_SFP1	0.566807
Cluster_4	Venters25-37C_Rfx1	0.568923
Cluster_4	Venters25-37C_Not5	0.57027
Cluster_4	translation_GO	0.573707
Cluster_4	YeasTractDirect_FKH1	0.58386
Cluster_4	Venters25-37C_Rap1	0.5865
Cluster_4	YeasTractDirect_ADR1	0.587192
Cluster_4	Venters25-37C_Skn7	0.592073
Cluster_4	Venters25-37C_Arp6	0.592073
Cluster_4	YeasTractDirect_CAD1	0.59378
Cluster_4	YeasTractDirect_IFH1	0.603473
Cluster_4	YeasTractDirect_HCM1	0.603473
Cluster_4	YeasTractDirect_FHL1	0.606723
Cluster_4	Venters25-37C_Spt6	0.606723
Cluster_4	Venters25-37C_Thp1	0.610438
Cluster_4	Venters25-37C_Med4	0.614736
Cluster_4	membrane_GO	0.622142
Cluster_4	YeasTractDirect_PHD1	0.624261
Cluster_4	Venters25-37C_Rgr1	0.625359
Cluster_4	Venters25-37C_Jhd2	0.632651
Cluster_4	Venters25-37C_Gcr1	0.638854
Cluster_4	TsvetanovaRBP_UBP3	0.639705
Cluster_4	Venters25-37C_Rad6	0.647315
Cluster_4	Venters25-37C_Rsc1	0.656022
Cluster_4	Venters25-37C_Sin3	0.657132
Cluster_4	YeasTractDirect_TEC1	0.658977
Cluster_4	mitochondrion_GO	0.659898
Cluster_4	Venters25-37C_Taf4	0.661451
Cluster_4	Venters25-37C_Gln3	0.664848
Cluster_4	Venters25-37C_Yaf9	0.665368
Cluster_4	Venters25-37C_Sfp1	0.665594
Cluster_4	ubiquinone biosynthesis & proteasome_LEE_POSITIVE	0.668071
Cluster_4	Venters25-37C_Rph1	0.669538
Cluster_4	Venters25-37C_Yap6	0.679675
Cluster_4	Venters25-37C_Iws1	0.680134
Cluster_4	Venters25-37C_Ssl2	0.687781
Cluster_4	Venters25-37C_Dhh1	0.688953
Cluster_4	Venters25-37C_Itc1	0.689515
Cluster_4	Venters25-37C_Ioc3	0.692105
Cluster_4	cell wall_LEE_POSITIVE	0.693973
Cluster_4	YeasTractDirect_CIN5	0.694884
Cluster_4	TsvetanovaRBP_VTC1	0.703781
Cluster_4	Venters25-37C_Mot1	0.703781
Cluster_4	Venters25-37C_Rvb2	0.706166
Cluster_4	Venters25-37C_Ada2	0.707355
Cluster_4	Venters25-37C_Brf1	0.712576
Cluster_4	YeasTractDirect_SKN7	0.712576
Cluster_4	Venters25-37C_Spt3	0.714733
Cluster_4	Venters25-37C_Rtt109	0.715617
Cluster_4	Venters25-37C_Cha4	0.716017
Cluster_4	YeasTractDirect_YOX1	0.724757
Cluster_4	Venters25-37C_Ino2	0.732342
Cluster_4	Venters25-37C_Rpb7	0.733565
Cluster_4	Venters25-37C_Rxt2	0.736811
Cluster_4	Venters25-37C_Nut1	0.737888
Cluster_4	Venters25-37C_Fkh1	0.738962
Cluster_4	Venters25-37C_Gcn5	0.739935
Cluster_4	Venters25-37C_Otu1	0.754813
Cluster_4	Venters25-37C_Epl1	0.756332
Cluster_4	oxidation-reduction_process_GO	0.756586
Cluster_4	Venters25-37C_Tfb1	0.757847
Cluster_4	Venters25-37C_Taf10	0.759335
Cluster_4	NEO1-PIK1_LEE_POSITIVE	0.760553
Cluster_4	Venters25-37C_Dot1	0.765727
Cluster_4	Venters25-37C_Spt16	0.777649
Cluster_4	Venters25-37C_Gal4	0.783083
Cluster_4	Venters25-37C_Rpt1	0.784234
Cluster_4	Venters25-37C_Ino80	0.788994
Cluster_4	YeasTractDirect_ABF1	0.798629
Cluster_4	YeasTractDirect_RFX1	0.800289
Cluster_4	Venters25-37C_Leu3	0.80103
Cluster_4	Venters25-37C_Sir2	0.801604
Cluster_4	Venters25-37C_Rpb2	0.805781
Cluster_4	Venters25-37C_Fkh2	0.808601
Cluster_4	Venters25-37C_Spt2	0.814704
Cluster_4	YeasTractDirect_XBP1	0.817702
Cluster_4	Venters25-37C_Tfg2	0.822124
Cluster_4	YeasTractDirect_REB1	0.826575
Cluster_4	Venters25-37C_TAF1	0.827926
Cluster_4	YeasTractDirect_YAP1	0.82944
Cluster_4	Venters25-37C_Srb5	0.831936
Cluster_4	Venters25-37C_Isw1	0.838466
Cluster_4	Venters25-37C_Eaf3	0.839112
Cluster_4	ScParalogs_E-10_APGcategory	0.842174
Cluster_4	Venters25-37C_Ino4	0.842947
Cluster_4	Venters25-37C_Hif1	0.843095
Cluster_4	Venters25-37C_Msn2	0.853507
Cluster_4	Venters25-37C_Hho1	0.854481
Cluster_4	Venters25-37C_Wtm2	0.858005
Cluster_4	Venters25-37C_Fhl1	0.859919
Cluster_4	Venters25-37C_Asf1	0.866444
Cluster_4	Venters25-37C_Hos2	0.868436
Cluster_4	regulation_of_transcription,_DNA-templated_GO	0.869539
Cluster_4	Venters25-37C_Ume6	0.871698
Cluster_4	Venters25-37C_Med6	0.878049
Cluster_4	Venters25-37C_Ioc4	0.880091
Cluster_4	Venters25-37C_Tfc6	0.886155
Cluster_4	Venters25-37C_Htb1	0.89259
Cluster_4	Venters25-37C_Hos1	0.896475
Cluster_4	nucleus_GO	0.901343
Cluster_4	Venters25-37C_Rpo21	0.903105
Cluster_4	Venters25-37C_Kin28	0.904154
Cluster_4	Venters25-37C_Taf3	0.904154
Cluster_4	Venters25-37C_Rsc9	0.904524
Cluster_4	Venters25-37C_Pob3	0.906604
Cluster_4	Venters25-37C_Reb1	0.90937
Cluster_4	Venters25-37C_Gcn4	0.909409
Cluster_4	Venters25-37C_Not3	0.911707
Cluster_4	YeasTractDirect_YAP6	0.915402
Cluster_4	YeasTractDirect_SKO1	0.91755
Cluster_4	Venters25-37C_Hpa3	0.9269
Cluster_4	cytoplasm_GO	0.928149
Cluster_4	Venters25-37C_Irc20	0.929214
Cluster_4	Venters25-37C_Aor1	0.936003
Cluster_4	Venters25-37C_Xbp1	0.960766
Cluster_4	YeasTractDirect_SOK2	0.971175
Cluster_4	TATAcontaining_APGcategory	0.973542
Cluster_4	Venters25-37C_Hda1	0.978494
Cluster_4	Venters25-37C_Snf5	0.985262
Cluster_4	Venters25-37C_Cyc8	0.999418

## Sheet: Cluster8
Query Cluster	Category	pvalue
Cluster_8	invasive_growth_in_response_to_glucose_limitation_GO	0.000208468
Cluster_8	Harbison_PUT3_YPD	0.00457328
Cluster_8	synaptonemal_complex_assembly_GO	0.00457328
Cluster_8	transmembrane_transport_GO	0.004881
Cluster_8	iESR_APGcategory	0.0056823
Cluster_8	Harbison_SMP1_YPD	0.00656448
Cluster_8	ATPase_activity,_coupled_to_transmembrane_movement_of_substances"_GO	0.00662694
Cluster_8	azole & statin_LEE_POSITIVE	0.00771517
Cluster_8	cellular_component_GO	0.00771517
Cluster_8	ergosterol_metabolic_process_GO	0.00842695
Cluster_8	AP-2_adaptor_comple_GO	0.00842695
Cluster_8	sodium_ion_transport_GO	0.00842695
Cluster_8	Harbison_YAP7_H2O2Lo	0.00946032
Cluster_8	ScParalogs_E-10_APGcategory	0.0107734
Cluster_8	iron_ion_transport_GO	0.0113774
Cluster_8	specific_transcriptional_repressor_activity_GO	0.0167162
Cluster_8	protein_modification_process_GO	0.0167162
Cluster_8	drug_transmembrane_transport_GO	0.0189762
Cluster_8	Golgi_to_plasma_membrane_transport_GO	0.0192256
Cluster_8	Venters25-37C_Hos1	0.0217948
Cluster_8	biological_process_GO	0.0245672
Cluster_8	Harbison_YAP1_H2O2Lo	0.0260016
Cluster_8	Venters25-37C_Nut1	0.0265075
Cluster_8	meiosis_I_GO	0.0270087
Cluster_8	cellular_response_to_alkaline_pH_GO	0.0270087
Cluster_8	mitochondrial_fission_GO	0.0270087
Cluster_8	UDP-glucose_transport_GO	0.0270087
Cluster_8	coated_pit_GO	0.0270087
Cluster_8	pentose-phosphate_shunt,_oxidative_branch_GO	0.0270087
Cluster_8	tRNA_wobble_position_uridine_thiolation_GO	0.0270087
Cluster_8	membrane_fusion_GO	0.0270087
Cluster_8	Harbison_CIN5_H2O2Lo	0.0291942
Cluster_8	ScherrerRBP_MDH3	0.0312704
Cluster_8	peroisome_GO	0.0312704
Cluster_8	nucleoside-triphosphatase_activity_GO	0.0312704
Cluster_8	cellular_zinc_ion_homeostasis_GO	0.0329023
Cluster_8	integral_to_plasma_membrane_GO	0.0329023
Cluster_8	pantothenate_biosynthetic_process_GO	0.0329023
Cluster_8	Sterols_APGcategory	0.0329023
Cluster_8	90_LEE_NEGATIVE	0.033909
Cluster_8	iron_ion_binding_GO	0.0350996
Cluster_8	Harbison_MSN2_H2O2Lo	0.0367995
Cluster_8	molecular_function_GO	0.0370478
Cluster_8	meiosis_GO	0.0396463
Cluster_8	ATPase_activity_GO	0.0419595
Cluster_8	arsenite_transport_GO	0.0432583
Cluster_8	DNA_catabolic_process,_endonucleolytic_GO	0.0432583
Cluster_8	flocculation_GO	0.0432583
Cluster_8	monocarboxylic_acid_transport_GO	0.0432583
Cluster_8	regulation_of_ARF_protein_signal_transduction_GO	0.0432583
Cluster_8	ATP_transport_GO	0.0432583
Cluster_8	malate_transmembrane_transport_GO	0.0432583
Cluster_8	regulation_of_mitochondrial_membrane_permeability_GO	0.0432583
Cluster_8	FMN_binding_GO	0.0432583
Cluster_8	positive_regulation_of_barrier_septum_assembly_GO	0.0432583
Cluster_8	cellular_response_to_misfolded_protein_GO	0.0432583
Cluster_8	actin_filament_depolymerization_GO	0.0432583
Cluster_8	Flocculation_APGcategory	0.0432583
Cluster_8	ADP_transport_GO	0.0432583
Cluster_8	protein_import_into_peroisome_matri_GO	0.0432583
Cluster_8	positive_regulation_of_actin_filament_depolymerization_GO	0.0432583
Cluster_8	phosphatidylinositol_transporter_activity_GO	0.0432583
Cluster_8	negative_regulation_of_transcription_from_RNA_polymerase_II_promoter_by_glucose_GO	0.0432583
Cluster_8	171_LEE_POSITIVE	0.0432583
Cluster_8	YeasTractDirect_YAP7	0.0460491
Cluster_8	Harbison_HAP1_YPD	0.0499139
Cluster_8	meiotic_cell_cycle_GO	0.0531046
Cluster_8	iron_ion_homeostasis_GO	0.0548133
Cluster_8	acyltransferase_activity_GO	0.0556021
Cluster_8	heme biosynthesis & mitochondrial translocase_LEE_POSITIVE	0.0556021
Cluster_8	synapsis_GO	0.0556021
Cluster_8	intracellular_sterol_transport_GO	0.0556021
Cluster_8	base-excision_repair_GO	0.0556021
Cluster_8	ion_transport_GO	0.0557281
Cluster_8	fungal-type_cell_wall_(1->3)-beta-D-glucan_biosynthetic_process_GO	0.0574116
Cluster_8	pentose-phosphate_shunt_GO	0.0574116
Cluster_8	Harbison_HAC1_YPD	0.0574116
Cluster_8	phospholipid_catabolic_process_GO	0.0574116
Cluster_8	salvage_pathways_of_purines_and_their_nucleosides	0.0574116
Cluster_8	cellular_alcohol_metabolic_process_GO	0.0574116
Cluster_8	Glycerol_APGcategory	0.0574116
Cluster_8	regulation_of_transcription_from_RNA_polymerase_II_promoter_GO	0.0581664
Cluster_8	YeasTractDirect_PHO4	0.0593967
Cluster_8	ascospore_wall_assembly_GO	0.0600932
Cluster_8	Venters25-37C_Spt6	0.0629681
Cluster_8	YeasTractDirect_CIN5	0.0664059
Cluster_8	Venters25-37C_Rgr1	0.0693248
Cluster_8	Venters25-37C_Hho1	0.0710742
Cluster_8	cation_transmembrane_transport_GO	0.0715302
Cluster_8	cation_transport_GO	0.0715302
Cluster_8	nitrogen_compound_metabolic_process_GO	0.0715302
Cluster_8	Venters25-37C_Htz1	0.0750046
Cluster_8	tRNAprocessing_APGcategory	0.0803629
Cluster_8	Venters25-37C_Rpd3	0.0816258
Cluster_8	Venters25-37C_Tfg2	0.0823689
Cluster_8	fungal-type_cell_wall_chitin_biosynthetic_process_GO	0.0847032
Cluster_8	sterol_metabolic_process_GO	0.0847032
Cluster_8	peroisomal_membrane_GO	0.0847032
Cluster_8	lipid_catabolic_process_GO	0.0851011
Cluster_8	Venters25-37C_Yap6	0.0853981
Cluster_8	MacIsaac_YAP7	0.0879813
Cluster_8	transport_GO	0.091754
Cluster_8	YeasTractDirect_SMP1	0.0933479
Cluster_8	Venters25-37C_Cin5	0.0934213
Cluster_8	Endocytosis_APGcategory	0.09785
Cluster_8	Harbison_INO4_YPD	0.09785
Cluster_8	Harbison_DAL81_YPD	0.09785
Cluster_8	ammonium_transmembrane_transport_GO	0.0980849
Cluster_8	protein_urmylation_GO	0.0980849
Cluster_8	Harbison_RPN4	0.0980849
Cluster_8	Harbison_MET31_YPD	0.0980849
Cluster_8	ATPase_activity,_coupled"_GO	0.0980849
Cluster_8	glycerol_metabolic_process_GO	0.0980849
Cluster_8	MacIsaac_ARG80	0.0980849
Cluster_8	ammonium_transport_GO	0.0980849
Cluster_8	RNA_polymerase_II_transcription_mediator_activity_GO	0.0980849
Cluster_8	peroxisome_fission_GO	0.0980849
Cluster_8	257_LEE_POSITIVE	0.0980849
Cluster_8	dephosphorylation_GO	0.0992803
Cluster_8	Venters25-37C_Set2	0.100567
Cluster_8	DNA_topoisomerase_activity_GO	0.103952
Cluster_8	de_novo'_protein_folding_GO	0.103952
Cluster_8	xenobiotic_transport_GO	0.103952
Cluster_8	Harbison_HMS1_YPD	0.103952
Cluster_8	heme_transport_GO	0.103952
Cluster_8	pantothenate_and_coenzyme_A_biosynthesis	0.103952
Cluster_8	D-xylose_catabolic_process_GO	0.103952
Cluster_8	255_LEE_NEGATIVE	0.103952
Cluster_8	MacIsaac_PUT3	0.103952
Cluster_8	Harbison_RTG1_SM	0.103952
Cluster_8	peptide_transport_GO	0.103952
Cluster_8	tRNA_splicing,_via_endonucleolytic_cleavage_and_ligation_GO	0.103952
Cluster_8	positive_regulation_of_protein_autophosphorylation_GO	0.103952
Cluster_8	cation_transmembrane_transporter_activity_GO	0.103952
Cluster_8	Harbison_MOT3_H2O2Lo	0.103952
Cluster_8	plasma_membrane_selenite_transport_GO	0.103952
Cluster_8	methylglyoxal_catabolic_process_to_D-lactate_via_S-lactoyl-glutathione_GO	0.103952
Cluster_8	flocculation_via_cell_wall_protein-carbohydrate_interaction_GO	0.103952
Cluster_8	biofilm_formation_GO	0.103952
Cluster_8	de_novo'_protein_folding_GO	0.103952
Cluster_8	clathrin-coated_vesicle_GO	0.103952
Cluster_8	Harbison_UGA3_SM	0.103952
Cluster_8	Harbison_ARG80_SM	0.103952
Cluster_8	oxidative_branch_of_the_pentose_phosphate_pathway	0.103952
Cluster_8	4_iron,_4_sulfur_binding"_GO	0.103952
Cluster_8	polyamine_biosynthetic_process_GO	0.103952
Cluster_8	arabinose_catabolic_process_GO	0.103952
Cluster_8	oligopeptide_transport_GO	0.103952
Cluster_8	positive_regulation_of_filamentous_growth_of_a_population_of_unicellular_organisms_in_response_to_starvation_GO	0.103952
Cluster_8	tRNA_thio-modification_GO	0.103952
Cluster_8	disaccharide_catabolic_process_GO	0.103952
Cluster_8	condensed_nuclear_chromosome_GO	0.103952
Cluster_8	Harbison_MET18_YPD	0.103952
Cluster_8	regulation_of_macroautophagy_GO	0.103952
Cluster_8	Harbison_YAP7_H2O2Hi	0.107131
Cluster_8	endocytosis_GO	0.107838
Cluster_8	Venters25-37C_Rfx1	0.110528
Cluster_8	YeasTractDirect_YAP6	0.113073
Cluster_8	YeasTractDirect_LEU3	0.117017
Cluster_8	YeasTractDirect_TOS8	0.118976
Cluster_8	phosphoprotein_phosphatase_activity_GO	0.119676
Cluster_8	Harbison_ADR1_YPD	0.119676
Cluster_8	MacIsaac_MET31	0.119676
Cluster_8	nucleotide_metabolic_process_GO	0.119676
Cluster_8	cell_wall_mannoprotein_biosynthetic_process_GO	0.119676
Cluster_8	protein_amino_acid_dephosphorylation_GO	0.119676
Cluster_8	electron_carrier_activity_GO	0.128311
Cluster_8	Harbison_DAL82_SM	0.128974
Cluster_8	Venters25-37C_Swr1	0.12987
Cluster_8	RNA processing & uracil transport_LEE_POSITIVE	0.130873
Cluster_8	YeasTractDirect_RDS1	0.131099
Cluster_8	Harbison_RME1_YPD	0.131099
Cluster_8	MacIsaac_TYE7	0.131099
Cluster_8	Venters25-37C_Spt3	0.131763
Cluster_8	Venters25-37C_Rsc9	0.135248
Cluster_8	Venters25-37C_Tfg1	0.136022
Cluster_8	protein_dephosphorylation_GO	0.137456
Cluster_8	negative_regulation_of_transcription_from_RNA_polymerase_II_promoter_GO	0.137969
Cluster_8	Venters25-37C_Zap1	0.139745
Cluster_8	Venters25-37C_Rpb7	0.140852
Cluster_8	YeasTractDirect_SUM1	0.141351
Cluster_8	Venters25-37C_Ume6	0.14306
Cluster_8	mitochondrial_membrane_GO	0.146969
Cluster_8	YeasTractDirect_HAC1	0.146969
Cluster_8	sulfate_assimilation_GO	0.146969
Cluster_8	MacIsaac_YAP1	0.146969
Cluster_8	Harbison_MIG1_YPD	0.146969
Cluster_8	Venters25-37C_Hht2	0.147766
Cluster_8	YeasTractDirect_PUT3	0.149983
Cluster_8	tRNA_wobble_uridine_modification_GO	0.159701
Cluster_8	glycogen_metabolic_process_GO	0.159701
Cluster_8	protein_localization_to_pre-autophagosomal_structure_GO	0.159701
Cluster_8	cytoplasmic_vesicle_GO	0.159701
Cluster_8	carbohydrate_transport_GO	0.162478
Cluster_8	Venters25-37C_Ino80	0.163913
Cluster_8	Venters25-37C_Rad6	0.164399
Cluster_8	YeasTractDirect_INO4	0.169036
Cluster_8	glycerol_biosynthesis	0.180026
Cluster_8	protein_targeting_to_nuclear_inner_membrane_GO	0.180026
Cluster_8	sexual_sporulation_resulting_in_formation_of_a_cellular_spore_GO	0.180026
Cluster_8	meiotic_sister_chromatid_segregation_GO	0.180026
Cluster_8	positive_regulation_of_translation_GO	0.180026
Cluster_8	MacIsaac_RDS1	0.180026
Cluster_8	endoplasmic_reticulum_membrane_organization_GO	0.180026
Cluster_8	ceramide_biosynthetic_process_GO	0.180026
Cluster_8	263_LEE_NEGATIVE	0.180026
Cluster_8	regulation_of_nitrogen_utilization_GO	0.180026
Cluster_8	regulation_of_glycolytic_process_by_positive_regulation_of_transcription_from_RNA_polymerase_II_promoter_GO	0.180026
Cluster_8	"salvage_pathways_of_adenine,_hypoxanthine_and_their_nucleosides"	0.180026
Cluster_8	Harbison_SIP4_YPD	0.180026
Cluster_8	negative_regulation_of_peptidase_activity_GO	0.180026
Cluster_8	sulfate_assimilation_pathway	0.180026
Cluster_8	mediator_comple_GO	0.180026
Cluster_8	cell_budding_GO	0.180026
Cluster_8	protein_methylation_GO	0.180026
Cluster_8	box_C/D_snoRNP_assembly_GO	0.180026
Cluster_8	heteroduple_formation_GO	0.180026
Cluster_8	heme_biosynthetic_process_GO	0.180026
Cluster_8	double-stranded_DNA_binding_GO	0.180026
Cluster_8	229_LEE_NEGATIVE	0.180026
Cluster_8	copper_ion_import_GO	0.180026
Cluster_8	response_to_pH_GO	0.180026
Cluster_8	zinc_II_ion_transport_GO	0.180026
Cluster_8	positive_regulation_of_ribosomal_protein_gene_transcription_from_RNA_polymerase_II_promoter_GO	0.180026
Cluster_8	proteasome_regulatory_particle_assembly_GO	0.180026
Cluster_8	zinc_II_ion_transmembrane_transport_GO	0.180026
Cluster_8	endoplasmic_reticulum_tubular_network_organization_GO	0.180026
Cluster_8	double-strand_break_repair_via_single-strand_annealing,_removal_of_nonhomologous_ends_GO	0.180026
Cluster_8	meiotic_DNA_double-strand_break_processing_GO	0.180026
Cluster_8	nuclear_migration_GO	0.180026
Cluster_8	hydrogen_sulfide_biosynthetic_process_GO	0.180026
Cluster_8	regulation_of_mitotic_metaphase/anaphase_transition_GO	0.180026
Cluster_8	base-excision_repair,_AP_site_formation_GO	0.180026
Cluster_8	traversing_start_control_point_of_mitotic_cell_cycle_GO	0.180026
Cluster_8	response_to_starvation_GO	0.180026
Cluster_8	regulation_of_phosphate_transmembrane_transport_GO	0.180026
Cluster_8	Polyamine_APGcategory	0.180026
Cluster_8	Harbison_GTS1_YPD	0.180026
Cluster_8	YeasTractDirect_ECM22	0.190191
Cluster_8	response_to_stress_GO	0.191287
Cluster_8	Harbison_GCN4_RAPA	0.192349
Cluster_8	chromosome_GO	0.193563
Cluster_8	YeasTractDirect_HMS2	0.193563
Cluster_8	Harbison_HMS2_YPD	0.193563
Cluster_8	exocytosis_GO	0.193563
Cluster_8	Harbison_MET32_SM	0.199803
Cluster_8	YeasTractDirect_USV1	0.199803
Cluster_8	Harbison_NRG1_H2O2Lo	0.199803
Cluster_8	cellular_metabolic_compound_salvage_GO	0.199803
Cluster_8	binding_GO	0.201293
Cluster_8	protein_import_into_peroxisome_matrix_GO	0.201788
Cluster_8	Harbison_GLN3_YPD	0.201788
Cluster_8	DNA-dependent_DNA_replication_GO	0.201788
Cluster_8	potassium_ion_transmembrane_transport_GO	0.201788
Cluster_8	mitotic_spindle_organization_in_nucleus_GO	0.201788
Cluster_8	protein_sumoylation_GO	0.201788
Cluster_8	protein_targeting_to_vacuole_involved_in_ubiquitin-dependent_protein_catabolic_process_via_the_multivesicular_body_sorting_pathway_GO	0.201788
Cluster_8	polyphosphate_metabolic_process_GO	0.201788
Cluster_8	pheromone-dependent_signal_transduction_involved_in_conjugation_with_cellular_fusion_GO	0.201788
Cluster_8	cellular_cation_homeostasis_GO	0.201788
Cluster_8	MacIsaac_SKO1	0.201788
Cluster_8	protein_serine/threonine_phosphatase_activity_GO	0.201788
Cluster_8	Harbison_HAL9_YPD	0.203786
Cluster_8	mRNA_export_from_nucleus_GO	0.203786
Cluster_8	response_to_oidative_stress_GO	0.203786
Cluster_8	vacuole_fusion,_non-autophagic"_GO	0.203786
Cluster_8	mRNA_eport_from_nucleus_GO	0.203786
Cluster_8	ion_transmembrane_transport_GO	0.203786
Cluster_8	soluble_fraction_GO	0.203786
Cluster_8	Harbison_RFX1_YPD	0.203786
Cluster_8	MacIsaac_INO4	0.203786
Cluster_8	peroisome_organization_GO	0.203786
Cluster_8	YeasTractDirect_RGM1	0.206837
Cluster_8	reciprocal_meiotic_recombination_GO	0.206837
Cluster_8	YeasTractDirect_MCM1	0.208744
Cluster_8	Harbison_AFT2_H2O2Lo	0.212042
Cluster_8	YeasTractDirect_CUP9	0.212042
Cluster_8	Venters25-37C_TBP	0.213299
Cluster_8	metabolic_process_GO	0.215459
Cluster_8	TATAcontaining_APGcategory	0.219447
Cluster_8	Venters25-37C_TAF1	0.220822
Cluster_8	YeasTractDirect_GCR1	0.223634
Cluster_8	Venters25-37C_Spt16	0.224183
Cluster_8	YeasTractDirect_INO2	0.225047
Cluster_8	sporulation_resulting_in_formation_of_a_cellular_spore_GO	0.225325
Cluster_8	Harbison_MIG2_H2O2Hi	0.226505
Cluster_8	chromatin_GO	0.226505
Cluster_8	aging_GO	0.226505
Cluster_8	translational_readthrough_GO	0.226505
Cluster_8	cell_migration_GO	0.226505
Cluster_8	positive_regulation_of_dephosphorylation_GO	0.226505
Cluster_8	peptidyl-arginine_omega-N-methylation_GO	0.226505
Cluster_8	single_strand_break_repair_GO	0.226505
Cluster_8	324_LEE_NEGATIVE	0.226505
Cluster_8	cell_adhesion_involved_in_single-species_biofilm_formation_GO	0.226505
Cluster_8	synaptonemal_complex_organization_GO	0.226505
Cluster_8	positive_regulation_of_ubiquitin_protein_ligase_activity_GO	0.226505
Cluster_8	generation_of_catalytic_spliceosome_for_first_transesterification_step_GO	0.226505
Cluster_8	glutamate_decarboxylation_to_succinate_GO	0.226505
Cluster_8	actin_filament_severing_GO	0.226505
Cluster_8	ergosteryl_3-beta-D-glucoside_catabolic_process_GO	0.226505
Cluster_8	polyol_transport_GO	0.226505
Cluster_8	positive_regulation_of_translational_termination_GO	0.226505
Cluster_8	positive_regulation_of_pyrimidine_nucleotide_biosynthetic_process_GO	0.226505
Cluster_8	transposition_GO	0.226505
Cluster_8	L-glutamate_biosynthetic_process_GO	0.226505
Cluster_8	positive_regulation_of_specific_transcription_from_RNA_polymerase_II_promoter_GO	0.226505
Cluster_8	nitrite_transport_GO	0.226505
Cluster_8	inositol_biosynthetic_process_GO	0.226505
Cluster_8	protein_transport_into_membrane_raft_GO	0.226505
Cluster_8	mitotic_chromosome_condensation_GO	0.226505
Cluster_8	phosphatidylinositol-4,5-bisphosphate_5-phosphatase_activity"_GO	0.226505
Cluster_8	putrescine_biosynthesis	0.226505
Cluster_8	purine_deoxyribonucleoside_triphosphate_catabolic_process_GO	0.226505
Cluster_8	positive_regulation_of_phosphatase_activity_GO	0.226505
Cluster_8	mitotic_spindle_disassembly_GO	0.226505
Cluster_8	hypoxanthine_metabolic_process_GO	0.226505
Cluster_8	253_LEE_POSITIVE	0.226505
Cluster_8	thiamine_transmembrane_transport_GO	0.226505
Cluster_8	nuclear_retention_of_unspliced_pre-mRNA_at_the_site_of_transcription_GO	0.226505
Cluster_8	regulation_of_G1/S_transition_of_mitotic_cell_cycle_GO	0.226505
Cluster_8	chromosome,_centromeric_region"_GO	0.226505
Cluster_8	phosphatidylcholine_catabolic_process_GO	0.226505
Cluster_8	cellular_amino_acid_catabolic_process_GO	0.226505
Cluster_8	putrescine_biosynthetic_process_GO	0.226505
Cluster_8	negative_regulation_of_endocytosis_GO	0.226505
Cluster_8	sulfate_reduction_GO	0.226505
Cluster_8	centromere_clustering_GO	0.226505
Cluster_8	spliceosomal_complex_assembly_GO	0.226505
Cluster_8	proteasome_regulatory_particle,_base_subcomple"_GO	0.226505
Cluster_8	fatty_acid_beta-oxidation_using_acyl-CoA_oxidase_GO	0.226505
Cluster_8	regulation_of_mitotic_recombination_GO	0.226505
Cluster_8	siderophore_metabolic_process_GO	0.226505
Cluster_8	positive_regulation_of_sulfite_transport_by_positive_regulation_of_transcription_from_RNA_polymerase_II_promoter_GO	0.226505
Cluster_8	281_LEE_NEGATIVE	0.226505
Cluster_8	cellular_phosphate_ion_homeostasis_GO	0.226505
Cluster_8	response_to_cycloheimide_GO	0.226505
Cluster_8	interphase_GO	0.226505
Cluster_8	nucleoside_transmembrane_transport_GO	0.226505
Cluster_8	sulfate_assimilation_via_adenylyl_sulfate_reduction_GO	0.226505
Cluster_8	organic_hydroxy_compound_transport_GO	0.226505
Cluster_8	negative_regulation_of_cytokinesis_GO	0.226505
Cluster_8	replication_fork_progression_beyond_termination_site_GO	0.226505
Cluster_8	positive_regulation_of_leucine_biosynthetic_process_GO	0.226505
Cluster_8	positive_regulation_of_sulfate_assimilation_by_positive_regulation_of_transcription_from_RNA_polymerase_II_promoter_GO	0.226505
Cluster_8	149_LEE_POSITIVE	0.226505
Cluster_8	butanediol_biosynthesis	0.226505
Cluster_8	phosphatidylcholine_metabolic_process_GO	0.226505
Cluster_8	endopeptidase_activity_GO	0.226505
Cluster_8	eomer_comple_GO	0.226505
Cluster_8	fatty_acid_beta-oxidation_using_acyl-CoA_dehydrogenase_GO	0.226505
Cluster_8	actin_cortical_patch_organization_GO	0.226505
Cluster_8	regulation_of_intracellular_transport_GO	0.226505
Cluster_8	spliceosome_assembly_GO	0.226505
Cluster_8	purine-containing_compound_salvage_GO	0.226505
Cluster_8	negative_regulation_of_sterol_import_by_negative_regulation_of_transcription_from_RNA_polymerase_II_promoter_GO	0.226505
Cluster_8	negative_regulation_of_mating_type_switching_by_negative_regulation_of_transcription_from_RNA_polymerase_II_promoter_GO	0.226505
Cluster_8	cleavage_in_ITS2_between_5.8S_rRNA_and_LSU-rRNA_of_tricistronic_rRNA_transcript_(SSU-rRNA,_5.8S_rRNA,_LSU-rRNA)_GO	0.226505
Cluster_8	Harbison_RDR1_YPD	0.226505
Cluster_8	XMP_salvage_GO	0.226505
Cluster_8	plasma_membrane_pyruvate_transport_GO	0.226505
Cluster_8	Harbison_MBF1_YPD	0.226505
Cluster_8	DNA_strand_elongation_during_DNA_replication_GO	0.226505
Cluster_8	peptide_alpha-N-acetyltransferase_activity_GO	0.226505
Cluster_8	pyrimidine_nucleoside_salvage_GO	0.226505
Cluster_8	proline_biosynthetic_process_GO	0.226505
Cluster_8	N-terminal_protein_amino_acid_methylation_GO	0.226505
Cluster_8	coflocculation_GO	0.226505
Cluster_8	GMP_biosynthetic_process_GO	0.226505
Cluster_8	cellular_response_to_biotin_starvation_GO	0.226505
Cluster_8	transcriptional_activation_by_promoter-terminator_looping_GO	0.226505
Cluster_8	UDP-N-acetylglucosamine_transmembrane_transport_GO	0.226505
Cluster_8	nucleoside_transport_GO	0.226505
Cluster_8	positive_regulation_of_exonuclease_activity_GO	0.226505
Cluster_8	regulation_of_protein_processing_GO	0.226505
Cluster_8	ribosome_assembly_GO	0.226505
Cluster_8	N-terminal_peptidyl-proline_dimethylation_GO	0.226505
Cluster_8	xylulose_catabolic_process_GO	0.226505
Cluster_8	carbon_catabolite_repression_of_transcription_GO	0.226505
Cluster_8	alanyl-tRNA_aminoacylation_GO	0.226505
Cluster_8	G-quadruplex_DNA_unwinding_GO	0.226505
Cluster_8	ceramide_catabolic_process_GO	0.226505
Cluster_8	Harbison_USV1_YPD	0.226505
Cluster_8	deoxyribonucleoside_triphosphate_metabolic_process_GO	0.226505
Cluster_8	regulation_of_transcription_from_RNA_polymerase_II_promoter_in_response_to_methionine_GO	0.226505
Cluster_8	glutamate_biosynthesis_from_glutamine	0.226505
Cluster_8	negative_regulation_of_translation_in_response_to_stress_GO	0.226505
Cluster_8	pyrimidine_deoxyribonucleoside_triphosphate_catabolic_process_GO	0.226505
Cluster_8	nucleotide-sugar_transport_GO	0.226505
Cluster_8	activation_of_MAPKKK_activity_involved_in_osmosensory_signaling_pathway_GO	0.226505
Cluster_8	protein_localization_to_nuclear_pore_GO	0.226505
Cluster_8	mitochondrion_migration_along_actin_filament_GO	0.226505
Cluster_8	cellular_response_to_toxic_substance_GO	0.226505
Cluster_8	snRNP_U2_GO	0.226505
Cluster_8	cellular_response_to_freezing_GO	0.226505
Cluster_8	negative_regulation_of_telomere_maintenance_via_telomerase_GO	0.226505
Cluster_8	regulation_of_phospholipid_biosynthetic_process_GO	0.226505
Cluster_8	nucleotide-excision_repair,_DNA_incision_GO	0.226505
Cluster_8	Harbison_IFH1_YPD	0.226505
Cluster_8	UDP-xylose_transport_GO	0.226505
Cluster_8	negative_regulation_of_histone_H3-K36_methylation_GO	0.226505
Cluster_8	coenzyme_binding_GO	0.226505
Cluster_8	regulation_of_iron-sulfur_assembly_GO	0.226505
Cluster_8	polyamine_homeostasis_GO	0.226505
Cluster_8	tRNA_aminoacylation_GO	0.226505
Cluster_8	actin_nucleation_GO	0.226505
Cluster_8	160_LEE_POSITIVE	0.226505
Cluster_8	cellular_response_to_carbohydrate_stimulus_GO	0.226505
Cluster_8	hydrogen_transport_GO	0.226505
Cluster_8	positive_regulation_of_exit_from_mitosis_GO	0.226505
Cluster_8	negative_regulation_of_G1/S_transition_of_mitotic_cell_cycle_by_negative_regulation_of_transcription_from_RNA_polymerase_II_promoter_GO	0.226505
Cluster_8	protein_comple_GO	0.226505
Cluster_8	negative_regulation_of_DNA-templated_transcription,_termination_GO	0.226505
Cluster_8	246_LEE_NEGATIVE	0.226505
Cluster_8	positive_regulation_of_G2/M_transition_of_mitotic_cell_cycle_GO	0.226505
Cluster_8	Harbison_MSN1_YPD	0.226505
Cluster_8	meiotic_DNA_integrity_checkpoint_GO	0.226505
Cluster_8	response_to_purine-containing_compound_GO	0.226505
Cluster_8	urea_transmembrane_transport_GO	0.226505
Cluster_8	DNA_strand_elongation_involved_in_DNA_replication_GO	0.226505
Cluster_8	regulation_of_meiotic_DNA_double-strand_break_formation_involved_in_reciprocal_meiotic_recombination_GO	0.226505
Cluster_8	negative_regulation_of_dipeptide_transport_by_negative_regulation_of_transcription_from_RNA_polymerase_II_promoter_GO	0.226505
Cluster_8	putrescine_biosynthetic_process_from_ornithine_GO	0.226505
Cluster_8	single-species_biofilm_formation_on_inanimate_substrate_GO	0.226505
Cluster_8	presequence_translocase-associated_import_motor_GO	0.226505
Cluster_8	inosine_salvage_GO	0.226505
Cluster_8	cell-cell_adhesion_GO	0.226505
Cluster_8	17_LEE_POSITIVE	0.226505
Cluster_8	antimonite_transport_GO	0.226505
Cluster_8	protein_homotetramerization_GO	0.226505
Cluster_8	pantothenate_biosynthetic_process_from_valine_GO	0.226505
Cluster_8	regulation_of_MAPK_cascade_GO	0.226505
Cluster_8	DNA_double-strand_break_processing_involved_in_repair_via_synthesis-dependent_strand_annealing_GO	0.226505
Cluster_8	cellular_monovalent_inorganic_cation_homeostasis_GO	0.226505
Cluster_8	regulation_of_synaptonemal_complex_assembly_GO	0.226505
Cluster_8	butanediol_degradation	0.226505
Cluster_8	protection_from_non-homologous_end_joining_at_telomere_GO	0.226505
Cluster_8	C-terminal_protein_demethylation_GO	0.226505
Cluster_8	mitochondrial_ATP_synthesis_coupled_electron_transport_GO	0.226505
Cluster_8	positive_regulation_of_ubiquitin-dependent_endocytosis_GO	0.226505
Cluster_8	nucleotide-excision_repair,_DNA_gap_filling_GO	0.226505
Cluster_8	quinolinic_acid_transmembrane_transport_GO	0.226505
Cluster_8	plasma_membrane_lactate_transport_GO	0.226505
Cluster_8	endoplasmic_reticulum_membrane_fusion_GO	0.226505
Cluster_8	regulation_of_DNA_double-strand_break_processing_GO	0.226505
Cluster_8	positive_regulation_of_maintenance_of_meiotic_sister_chromatid_cohesion,_centromeric_GO	0.226505
Cluster_8	anaphase-promoting_comple_GO	0.226505
Cluster_8	oligopeptide_transmembrane_transport_GO	0.226505
Cluster_8	negative_regulation_of_ribonucleoprotein_complex_localization_GO	0.226505
Cluster_8	pheromone-dependent_signal_transduction_during_conjugation_with_cellular_fusion_GO	0.226505
Cluster_8	amino_acid_export_GO	0.226505
Cluster_8	UDP-N-acetylglucosamine_transport_GO	0.226505
Cluster_8	filamentous_growth_of_a_population_of_unicellular_organisms_GO	0.226505
Cluster_8	cardiolipin_acyl-chain_remodeling_GO	0.226505
Cluster_8	carbohydrate_transmembrane_transport_GO	0.226505
Cluster_8	nuclear_mRNA_surveillance_of_mRNP_export_GO	0.226505
Cluster_8	negative_regulation_of_mRNA_polyadenylation_GO	0.226505
Cluster_8	DNA-directed_RNA_polymerase_II,_holoenzyme"_GO	0.226505
Cluster_8	sequestering_of_actin_monomers_GO	0.226505
Cluster_8	positive_regulation_of_transposition,_RNA-mediated_GO	0.226505
Cluster_8	nucleotide_catabolic_process_GO	0.226505
Cluster_8	proteasome_regulatory_particle,_lid_subcomple"_GO	0.226505
Cluster_8	GDP-fucose_transport_GO	0.226505
Cluster_8	regulation_of_cytoplasmic_translation_GO	0.226505
Cluster_8	cellular_hyperosmotic_salinity_response_GO	0.226505
Cluster_8	purine_ribonucleoside_monophosphate_biosynthetic_process_GO	0.226505
Cluster_8	de_novo'_CTP_biosynthetic_process_GO	0.226505
Cluster_8	peroxisomal_long-chain_fatty_acid_import_GO	0.226505
Cluster_8	protein_demethylation_GO	0.226505
Cluster_8	establishment_of_protein_localization_to_endoplasmic_reticulum_membrane_GO	0.226505
Cluster_8	mating_projection_assembly_GO	0.226505
Cluster_8	spermine_catabolic_process_GO	0.226505
Cluster_8	aggresome_assembly_GO	0.226505
Cluster_8	asparagine_biosynthetic_process_GO	0.226505
Cluster_8	base-excision_repair,_AP_site_formation_via_deaminated_base_removal_GO	0.226505
Cluster_8	sulfur_amino_acid_biosynthetic_process_GO	0.226505
Cluster_8	regulation_of_protein_secretion_GO	0.226505
Cluster_8	regulation_of_cytoplasmic_mRNA_processing_body_assembly_GO	0.226505
Cluster_8	fatty_acid_transport_GO	0.226505
Cluster_8	hypoxanthine_salvage_GO	0.226505
Cluster_8	dynamin_family_protein_polymerization_involved_in_mitochondrial_fission_GO	0.226505
Cluster_8	regulation_of_growth_GO	0.226505
Cluster_8	regulation_of_meiosis_I_GO	0.226505
Cluster_8	snRNP_U5_GO	0.226505
Cluster_8	negative_regulation_of_oligopeptide_transport_by_negative_regulation_of_transcription_from_RNA_polymerase_II_promoter_GO	0.226505
Cluster_8	butanediol_biosynthetic_process_GO	0.226505
Cluster_8	centromeric_DNA_binding_GO	0.226505
Cluster_8	"salvage_pathways_of_guanine,_xanthine_and_their_nucleosides"	0.226505
Cluster_8	replication_fork_reversal_GO	0.226505
Cluster_8	urea_transport_GO	0.226505
Cluster_8	acetoin_biosynthesis	0.226505
Cluster_8	anaerobic_glycerol_catabolic_process_GO	0.226505
Cluster_8	L-asparagine_biosynthetic_process_GO	0.226505
Cluster_8	sterol_homeostasis_GO	0.226505
Cluster_8	regulation_of_transmembrane_transporter_activity_GO	0.226505
Cluster_8	adenine_catabolic_process_GO	0.226505
Cluster_8	negative_regulation_of_actin_filament_polymerization_GO	0.226505
Cluster_8	glycine_biosynthesis_from_glyoxylate	0.226505
Cluster_8	peptidyl-arginine_methylation,_to_asymmetrical-dimethyl_arginine_GO	0.226505
Cluster_8	159_LEE_POSITIVE	0.226505
Cluster_8	negative_regulation_of_ceramide_biosynthetic_process_by_negative_regulation_of_transcription_from_RNA_Polymerase_II_promoter_GO	0.226505
Cluster_8	carboxylic_acid_transport_GO	0.226505
Cluster_8	N-acetyltransferase_activity_GO	0.226505
Cluster_8	(1->3)-beta-D-glucan_metabolic_process_GO	0.226505
Cluster_8	negative_regulation_of_gene_expression_GO	0.226505
Cluster_8	xylulose_degradation	0.226505
Cluster_8	peptidyl-lysine_methylation_GO	0.226505
Cluster_8	negative_regulation_of_fatty_acid_biosynthetic_process_GO	0.226505
Cluster_8	nucleoside_triphosphate_catabolic_process_GO	0.226505
Cluster_8	superpathway_of_purine_biosynthesis_and_salvage_pathways	0.226505
Cluster_8	negative_regulation_of_heterochromatin_assembly_GO	0.226505
Cluster_8	plus-end_specific_microtubule_depolymerization_GO	0.226505
Cluster_8	L-aspartate_transmembrane_transport_GO	0.226505
Cluster_8	membrane_organization_GO	0.226505
Cluster_8	DNA_ligation_involved_in_DNA_repair_GO	0.226505
Cluster_8	glycerol-3-phosphate_catabolic_process_GO	0.226505
Cluster_8	negative_regulation_of_pheromone-dependent_signal_transduction_involved_in_conjugation_with_cellular_fusion_GO	0.226505
Cluster_8	DNA_clamp_unloading_GO	0.226505
Cluster_8	enzyme-directed_rRNA_2'-O-methylation_GO	0.226505
Cluster_8	myo-inositol_biosynthesis	0.226505
Cluster_8	176_LEE_POSITIVE	0.226505
Cluster_8	protein_complex_oligomerization_GO	0.226505
Cluster_8	negative_regulation_of_endoplasmic_reticulum_unfolded_protein_response_GO	0.226505
Cluster_8	90_LEE_POSITIVE	0.226505
Cluster_8	RNA_helicase_activity_GO	0.226505
Cluster_8	glycine_biosynthetic_process,_by_transamination_of_glyoxylate_GO	0.226505
Cluster_8	negative_regulation_of_phosphatidylglycerol_biosynthetic_process_GO	0.226505
Cluster_8	polyamine_metabolic_process_GO	0.226505
Cluster_8	riboflavin_transport_GO	0.226505
Cluster_8	histone_arginine_methylation_GO	0.226505
Cluster_8	YeasTractDirect_HIR2	0.236191
Cluster_8	Venters25-37C_Swc1	0.238936
Cluster_8	Harbison_BAS1_YPD	0.239669
Cluster_8	peroxisome_organization_GO	0.239669
Cluster_8	Venters25-37C_Bur6	0.249548
Cluster_8	ergosterol depletion effects on membrane_LEE_POSITIVE	0.249647
Cluster_8	helicase_activity_GO	0.250869
Cluster_8	cellular_protein_localization_GO	0.250869
Cluster_8	MacIsaac_INO2	0.250869
Cluster_8	Peroxisome_APGcategory	0.250869
Cluster_8	YeasTractDirect_MSN1	0.251629
Cluster_8	plasma_membrane_GO	0.256653
Cluster_8	polysome_GO	0.26033
Cluster_8	Harbison_GAT1_RAPA	0.26033
Cluster_8	endoplasmic_reticulum_inheritance_GO	0.26033
Cluster_8	Harbison_ASK10_YPD	0.26033
Cluster_8	positive_regulation_of_transcription,_DNA-templated_GO	0.26033
Cluster_8	proteasome_assembly_GO	0.26033
Cluster_8	nucleotide-excision_repair_GO	0.26033
Cluster_8	Venters25-37C_Htb2	0.261339
Cluster_8	ATP_biosynthetic_process_GO	0.261656
Cluster_8	DNA_double-strand_break_processing_GO	0.261656
Cluster_8	YeasTractDirect_PDR8	0.261656
Cluster_8	iron-sulfur_binding_GO	0.261656
Cluster_8	transcription_from_RNA_polymerase_III_promoter_GO	0.261656
Cluster_8	226_LEE_NEGATIVE	0.261656
Cluster_8	vacuole_organization_GO	0.261656
Cluster_8	Harbison_MSN4_H2O2Lo	0.261656
Cluster_8	mitochondria-nucleus_signaling_pathway_GO	0.261656
Cluster_8	membrane_coat_GO	0.261656
Cluster_8	Harbison_HSF1_HEAT	0.261656
Cluster_8	drug_transport_GO	0.261656
Cluster_8	meiotic_recombination_checkpoint_GO	0.261656
Cluster_8	maintenance_of_cell_polarity_GO	0.261656
Cluster_8	TsvetanovaRBP_GUS1	0.261656
Cluster_8	regulation_of_phosphatidylinositol_dephosphorylation_GO	0.261656
Cluster_8	early_endosome_to_Golgi_transport_GO	0.261656
Cluster_8	Harbison_SIP4_SM	0.261656
Cluster_8	cysteine_biosynthetic_process_GO	0.261656
Cluster_8	peptidyl-lysine_dimethylation_GO	0.261656
Cluster_8	protein_refolding_GO	0.261656
Cluster_8	mitotic_cytokinesis_GO	0.261656
Cluster_8	nucleobase_transport_GO	0.261656
Cluster_8	interstrand_cross-link_repair_GO	0.261656
Cluster_8	RNA_metabolic_process_GO	0.261656
Cluster_8	DNA_helicase_activity_GO	0.261656
Cluster_8	steroid_biosynthetic_process_GO	0.261656
Cluster_8	MacIsaac_GAL4	0.261656
Cluster_8	hydrolase_activity,_acting_on_acid_anhydrides,_in_phosphorus-containing_anhydrides"_GO	0.261656
Cluster_8	Harbison_BAS1_SM	0.261656
Cluster_8	RNA_polymerase_II_transcriptional_preinitiation_complex_assembly_GO	0.261656
Cluster_8	alcohol_metabolic_process_GO	0.261656
Cluster_8	MacIsaac_GTS1	0.261656
Cluster_8	negative_regulation_of_endopeptidase_activity_GO	0.261656
Cluster_8	response_to_temperature_stimulus_GO	0.261656
Cluster_8	cellular_protein_modification_process_GO	0.261656
Cluster_8	lipid_homeostasis_GO	0.261656
Cluster_8	Harbison_GCN4_SM	0.263152
Cluster_8	YeasTractDirect_OAF1	0.275562
Cluster_8	Venters25-37C_Sir2	0.275774
Cluster_8	YeasTractDirect_DIG1	0.281427
Cluster_8	YeasTractDirect_SRD1	0.283763
Cluster_8	plasma membrane duress_LEE_POSITIVE	0.283763
Cluster_8	cellular_response_to_heat_GO	0.285088
Cluster_8	Venters25-37C_Not3	0.286748
Cluster_8	Venters25-37C_Taf13	0.28897
Cluster_8	Venters25-37C_Isw1	0.289927
Cluster_8	Venters25-37C_Cyc8	0.291933
Cluster_8	signal_transduction_GO	0.292241
Cluster_8	Harbison_UME6_H2O2Hi	0.298604
Cluster_8	manganese_ion_binding_GO	0.299892
Cluster_8	Harbison_RCS1_YPD	0.299892
Cluster_8	YeasTractDirect_RSF2	0.299892
Cluster_8	Harbison_RDS1_H2O2Hi	0.299892
Cluster_8	negative_regulation_of_catalytic_activity_GO	0.299892
Cluster_8	response_to_heat_GO	0.299892
Cluster_8	YeasTractDirect_HCM1	0.299966
Cluster_8	Venters25-37C_Bdf1	0.30064
Cluster_8	Venters25-37C_Rna14	0.300682
Cluster_8	MacIsaac_CIN5	0.302048
Cluster_8	Venters25-37C_Spt21	0.30297
Cluster_8	Venters25-37C_Hda1	0.303607
Cluster_8	YeasTractDirect_MSN4	0.306554
Cluster_8	YeasTractDirect_GAT3	0.310513
Cluster_8	Harbison_MSN2_H2O2Hi	0.310645
Cluster_8	positive_regulation_of_transcription_from_RNA_polymerase_II_promoter_GO	0.313532
Cluster_8	Venters25-37C_Esa1	0.315735
Cluster_8	ScherrerRBP_YMR1	0.318671
Cluster_8	Harbison_CIN5_YPD	0.318699
Cluster_8	Venters25-37C_Rtt103	0.320011
Cluster_8	Harbison_MET28_YPD	0.320611
Cluster_8	Harbison_RPH1_H2O2Hi	0.320611
Cluster_8	Harbison_PUT3_SM	0.320611
Cluster_8	ER_to_Golgi_vesicle-mediated_transport_GO	0.320662
Cluster_8	Venters25-37C_Ioc2	0.322214
Cluster_8	YeasTractDirect_YRM1	0.324428
Cluster_8	Harbison_GCN4_YPD	0.324428
Cluster_8	fatty acid desaturase (OLE1)_LEE_POSITIVE	0.324428
Cluster_8	Venters25-37C_Chd1	0.330279
Cluster_8	YeasTractDirect_CAD1	0.330993
Cluster_8	Harbison_GLN3_RAPA	0.331145
Cluster_8	YeasTractDirect_AFT1	0.332868
Cluster_8	Harbison_FKH1_YPD	0.336482
Cluster_8	Venters25-37C_Srb5	0.336669
Cluster_8	Harbison_YAP6_YPD	0.341246
Cluster_8	Venters25-37C_Nhp6a	0.341485
Cluster_8	Harbison_OAF1_YPD	0.341507
Cluster_8	cellular_response_to_oxidative_stress_GO	0.342874
Cluster_8	mitochondrial_proton-transporting_ATP_synthase_complex_assembly_GO	0.343425
Cluster_8	protein_targeting_to_mitochondrion_GO	0.343425
Cluster_8	positive_regulation_of_macroautophagy_GO	0.343425
Cluster_8	signal_transduction_involved_in_filamentous_growth_GO	0.343425
Cluster_8	hexose_transport_GO	0.343425
Cluster_8	heme_binding_GO	0.343425
Cluster_8	cell_wall_chitin_biosynthetic_process_GO	0.343425
Cluster_8	Harbison_YER130C_YPD	0.343425
Cluster_8	Harbison_MAC1_H2O2Hi	0.343425
Cluster_8	DNA_topological_change_GO	0.343425
Cluster_8	Ras_protein_signal_transduction_GO	0.343425
Cluster_8	copper_ion_transport_GO	0.343425
Cluster_8	Harbison_GCR1_YPD	0.343425
Cluster_8	meiotic_DNA_double-strand_break_formation_GO	0.343425
Cluster_8	protein_amino_acid_glycosylation_GO	0.343425
Cluster_8	response_to_arsenic-containing_substance_GO	0.343425
Cluster_8	protein_palmitoylation_GO	0.343425
Cluster_8	MacIsaac_CAD1	0.343425
Cluster_8	septin_ring_assembly_GO	0.343425
Cluster_8	establishment_or_maintenance_of_actin_cytoskeleton_polarity_GO	0.343425
Cluster_8	Harbison_SIG1_H2O2Hi	0.343425
Cluster_8	protein_targeting_to_membrane_GO	0.343425
Cluster_8	Harbison_STP1_YPD	0.343425
Cluster_8	phosphatidylinositol_dephosphorylation_GO	0.343425
Cluster_8	nitrogen_utilization_GO	0.343425
Cluster_8	regulation_of_protein_kinase_activity_GO	0.343425
Cluster_8	potassium_ion_transport_GO	0.343425
Cluster_8	glucose_transport_GO	0.343425
Cluster_8	double-strand_break_repair_via_break-induced_replication_GO	0.343425
Cluster_8	Venters25-37C_Ioc3	0.347961
Cluster_8	Harbison_ABF1_YPD	0.348514
Cluster_8	intracellular_protein_transport_GO	0.349636
Cluster_8	regulation_of_cyclin-dependent_protein_serine/threonine_kinase_activity_GO	0.349861
Cluster_8	protein_import_into_nucleus_GO	0.349861
Cluster_8	ascospore-type_prospore_membrane_assembly_GO	0.349861
Cluster_8	YeasTractDirect_YRR1	0.349861
Cluster_8	mannosylation_GO	0.349861
Cluster_8	MacIsaac_RLM1	0.349861
Cluster_8	Venters25-37C_Irc20	0.353669
Cluster_8	Harbison_MGA1_YPD	0.354254
Cluster_8	YeasTractDirect_HIR1	0.354254
Cluster_8	ESR_APGcategory	0.357177
Cluster_8	Venters25-37C_Rpb2	0.360079
Cluster_8	regulation_of_DNA_metabolic_process_GO	0.362763
Cluster_8	regulation_of_translational_elongation_GO	0.362763
Cluster_8	Proteasome_APGcategory	0.362763
Cluster_8	acetate_transport_GO	0.362763
Cluster_8	DNA-templated_transcription,_elongation_GO	0.362763
Cluster_8	endoplasmic_reticulum_tubular_network_maintenance_GO	0.362763
Cluster_8	mating_projection_GO	0.362763
Cluster_8	glycerol_biosynthetic_process_GO	0.362763
Cluster_8	spermine_and_methylthioadenosine_biosynthesis	0.362763
Cluster_8	sodium_ion_transmembrane_transport_GO	0.362763
Cluster_8	mitochondrial_pyruvate_transmembrane_transport_GO	0.362763
Cluster_8	phosphatidylinositol-3-phosphatase_activity_GO	0.362763
Cluster_8	se_determination_GO	0.362763
Cluster_8	acetoin_biosynthesis_II	0.362763
Cluster_8	response_to_zinc_ion_GO	0.362763
Cluster_8	mRNA_polyadenylation_GO	0.362763
Cluster_8	inosine_catabolic_process_GO	0.362763
Cluster_8	DNA-(apurinic_or_apyrimidinic_site)_lyase_activity_GO	0.362763
Cluster_8	methylglyoxal_catabolism	0.362763
Cluster_8	aromatic_amino_acid_family_catabolic_process_GO	0.362763
Cluster_8	replication_fork_GO	0.362763
Cluster_8	maintenance_of_meiotic_sister_chromatid_cohesion_GO	0.362763
Cluster_8	peptidyl-proline_modification_GO	0.362763
Cluster_8	tripeptide_transport_GO	0.362763
Cluster_8	pyrimidine_nucleobase_metabolic_process_GO	0.362763
Cluster_8	phosphatidylinositol-3,5-bisphosphate_5-phosphatase_activity"_GO	0.362763
Cluster_8	nicotinic_acid_riboside_biosynthetic_process_GO	0.362763
Cluster_8	termination_of_RNA_polymerase_I_transcription_GO	0.362763
Cluster_8	protein_targeting_to_peroxisome_GO	0.362763
Cluster_8	biotin_biosynthesis	0.362763
Cluster_8	proline_catabolic_process_to_glutamate_GO	0.362763
Cluster_8	meiotic_attachment_of_telomere_to_nuclear_envelope_GO	0.362763
Cluster_8	dipeptide_transport_GO	0.362763
Cluster_8	positive_regulation_of_phosphatidylinositol_biosynthetic_process_GO	0.362763
Cluster_8	167_LEE_NEGATIVE	0.362763
Cluster_8	long-chain_fatty-acyl-CoA_metabolic_process_GO	0.362763
Cluster_8	meiotic_telomere_clustering_GO	0.362763
Cluster_8	glycerophospholipid_metabolic_process_GO	0.362763
Cluster_8	furaldehyde_metabolic_process_GO	0.362763
Cluster_8	regulation_of_mitotic_spindle_elongation_GO	0.362763
Cluster_8	nuclear-transcribed_mRNA_catabolic_process,_deadenylation-dependent_decay"_GO	0.362763
Cluster_8	positive_regulation_of_stress-activated_MAPK_cascade_GO	0.362763
Cluster_8	single-stranded_DNA_specific_endodeoyribonuclease_activity_GO	0.362763
Cluster_8	cellular_response_to_nutrient_levels_GO	0.362763
Cluster_8	Harbison_YDR049W_YPD	0.362763
Cluster_8	Harbison_HSF1_YPD	0.362763
Cluster_8	MacIsaac_YOX1	0.362763
Cluster_8	nuclear_chromosome,_telomeric_region"_GO	0.362763
Cluster_8	establishment_of_meiotic_sister_chromatid_cohesion_GO	0.362763
Cluster_8	clathrin_coat_assembly_GO	0.362763
Cluster_8	MAPK_cascade_involved_in_osmosensory_signaling_pathway_GO	0.362763
Cluster_8	regulation_of_pH_GO	0.362763
Cluster_8	rRNA_transcription_GO	0.362763
Cluster_8	vacuolar_transporter_chaperone_comple_GO	0.362763
Cluster_8	negative_regulation_of_transcription_GO	0.362763
Cluster_8	proline_utilization	0.362763
Cluster_8	protein_lipidation_GO	0.362763
Cluster_8	histone_peptidyl-prolyl_isomerization_GO	0.362763
Cluster_8	regulation_of_sphingolipid_biosynthetic_process_GO	0.362763
Cluster_8	cellular_response_to_anoxia_GO	0.362763
Cluster_8	plasma_membrane_acetate_transport_GO	0.362763
Cluster_8	nicotinamide_riboside_salvage_pathway_II	0.362763
Cluster_8	myo-inositol_transport_GO	0.362763
Cluster_8	organic_anion_transport_GO	0.362763
Cluster_8	transcription_factor_comple_GO	0.362763
Cluster_8	Asparagine_APGcategory	0.362763
Cluster_8	conjugation_GO	0.362763
Cluster_8	positive_regulation_of_protein_catabolic_process_GO	0.362763
Cluster_8	positive_regulation_of_signal_transduction_GO	0.362763
Cluster_8	lactate_biosynthetic_process_GO	0.362763
Cluster_8	monolayer-surrounded_lipid_storage_body_GO	0.362763
Cluster_8	osmosensory_signaling_via_phosphorelay_pathway_GO	0.362763
Cluster_8	iron_ion_transmembrane_transport_GO	0.362763
Cluster_8	regulation_of_transcriptional_start_site_selection_at_RNA_polymerase_II_promoter_GO	0.362763
Cluster_8	trans-Golgi_network_GO	0.362763
Cluster_8	protein_targeting_to_vacuole_involved_in_autophagy_GO	0.362763
Cluster_8	xylose_metabolism	0.362763
Cluster_8	mitochondrial_respiratory_chain_supercomplex_assembly_GO	0.362763
Cluster_8	4-aminobutyrate_degradation	0.362763
Cluster_8	cellular_response_to_arsenic-containing_substance_GO	0.362763
Cluster_8	urea_catabolic_process_GO	0.362763
Cluster_8	heterochromatin_maintenance_involved_in_chromatin_silencing_GO	0.362763
Cluster_8	cellular_response_to_water_deprivation_GO	0.362763
Cluster_8	negative_regulation_of_microtubule_polymerization_GO	0.362763
Cluster_8	carboylesterase_activity_GO	0.362763
Cluster_8	protein_kinase_A_signaling_GO	0.362763
Cluster_8	regulation_of_sequestering_of_zinc_ion_GO	0.362763
Cluster_8	U4/U6__U5_tri-snRNP_comple_GO	0.362763
Cluster_8	thioredoin_peroidase_activity_GO	0.362763
Cluster_8	glycerol-3-phosphate_metabolic_process_GO	0.362763
Cluster_8	chromatin_remodeling_comple_GO	0.362763
Cluster_8	inositol_or_phosphatidylinositol_phosphatase_activity_GO	0.362763
Cluster_8	condensed_nuclear_chromosome,_centromeric_region"_GO	0.362763
Cluster_8	protein_homodimerization_activity_GO	0.362763
Cluster_8	Harbison_YER051w_YPD	0.362763
Cluster_8	ribosomal_subunit_export_from_nucleus_GO	0.362763
Cluster_8	pyrimidine_nucleobase_biosynthetic_process_GO	0.362763
Cluster_8	telomere_capping_GO	0.362763
Cluster_8	oligosaccharide_metabolic_process_GO	0.362763
Cluster_8	short-chain_fatty_acid_metabolic_process_GO	0.362763
Cluster_8	ceramide_metabolic_process_GO	0.362763
Cluster_8	regulation_of_nucleosome_density_GO	0.362763
Cluster_8	protein_deglutathionylation_GO	0.362763
Cluster_8	glycerol_ether_metabolic_process_GO	0.362763
Cluster_8	glycerol-3-phosphate_transport_GO	0.362763
Cluster_8	161_LEE_POSITIVE	0.362763
Cluster_8	negative_regulation_of_ubiquitin-protein_ligase_activity_involved_in_mitotic_cell_cycle_GO	0.362763
Cluster_8	negative_regulation_of_histone_exchange_GO	0.362763
Cluster_8	protein_maturation_GO	0.362763
Cluster_8	polyphosphate_biosynthetic_process_GO	0.362763
Cluster_8	MacIsaac_HAC1	0.362763
Cluster_8	cAMP-dependent_protein_kinase_comple_GO	0.362763
Cluster_8	nuclear_telomeric_heterochromatin_GO	0.362763
Cluster_8	positive_regulation_of_phosphatidylcholine_biosynthetic_process_GO	0.362763
Cluster_8	phosphoinositide_dephosphorylation_GO	0.362763
Cluster_8	Harbison_UGA3_YPD	0.362763
Cluster_8	CTP_biosynthetic_process_GO	0.362763
Cluster_8	single-species_surface_biofilm_formation_GO	0.362763
Cluster_8	positive_regulation_of_inositol_biosynthetic_process_by_positive_regulation_of_transcription_from_RNA_polymerase_II_promoter_GO	0.362763
Cluster_8	cullin-RING_ubiquitin_ligase_comple_GO	0.362763
Cluster_8	ScherrerRBP_GRE3	0.362763
Cluster_8	regulation_of_pheromone-dependent_signal_transduction_involved_in_conjugation_with_cellular_fusion_GO	0.362763
Cluster_8	coenzyme_A_biosynthetic_process_GO	0.362763
Cluster_8	establishment_of_mitochondrion_localization_GO	0.362763
Cluster_8	peptidyl-arginine_methylation_GO	0.362763
Cluster_8	regulation_of_ribonucleoside-diphosphate_reductase_activity_GO	0.362763
Cluster_8	regulation_of_pseudohyphal_growth_GO	0.362763
Cluster_8	negative_regulation_of_telomerase_activity_GO	0.362763
Cluster_8	intrinsic_to_endoplasmic_reticulum_membrane_GO	0.362763
Cluster_8	oidoreductase_activity,_acting_on_single_donors_with_incorporation_of_molecular_oygen,_incorporation_of_two_atoms_of_oygen"_GO	0.362763
Cluster_8	DNA_geometric_change_GO	0.362763
Cluster_8	MacIsaac_ZAP1	0.362763
Cluster_8	dolichol-linked_oligosaccharide_biosynthetic_process_GO	0.362763
Cluster_8	cellular_potassium_ion_homeostasis_GO	0.362763
Cluster_8	negative_regulation_of_transcription_from_RNA_polymerase_II_promoter_by_a_nonfermentable_carbon_source_GO	0.362763
Cluster_8	D-xylose_metabolic_process_GO	0.362763
Cluster_8	nicotinamide_riboside_transport_GO	0.362763
Cluster_8	N-terminal_protein_amino_acid_acetylation_GO	0.362763
Cluster_8	vesicle_docking_involved_in_exocytosis_GO	0.362763
Cluster_8	318_LEE_POSITIVE	0.362763
Cluster_8	large_ribosomal_subunit_GO	0.362763
Cluster_8	regulation_of_signal_transduction_GO	0.362763
Cluster_8	positive_regulation_of_pseudohyphal_growth_GO	0.362763
Cluster_8	negative_regulation_of_sequence-specific_DNA_binding_transcription_factor_activity_GO	0.362763
Cluster_8	GTP_biosynthetic_process_GO	0.362763
Cluster_8	regulation_of_vacuole_organization_GO	0.362763
Cluster_8	nucleotide-excision_repair_involved_in_interstrand_cross-link_repair_GO	0.362763
Cluster_8	protein_targeting_GO	0.362763
Cluster_8	response_to_ethanol_GO	0.362763
Cluster_8	clathrin_adaptor_comple_GO	0.362763
Cluster_8	anaphase-promoting_complex-dependent_catabolic_process_GO	0.362763
Cluster_8	asparagine_biosynthesis	0.362763
Cluster_8	positive_regulation_of_telomere_maintenance_via_telomerase_GO	0.362763
Cluster_8	nuclear_nucleosome_GO	0.362763
Cluster_8	response_to_cycloheximide_GO	0.362763
Cluster_8	maintenance_of_RNA_location_GO	0.362763
Cluster_8	Harbison_KSS1_Alpha	0.362763
Cluster_8	filamentous_growth_of_a_population_of_unicellular_organisms_in_response_to_pH_GO	0.362763
Cluster_8	proline_metabolic_process_GO	0.362763
Cluster_8	positive_regulation_of_transcription_by_galactose_GO	0.362763
Cluster_8	glutathione-glutaredoxin_redox_reactions	0.362763
Cluster_8	regulation_of_DNA_damage_checkpoint_GO	0.362763
Cluster_8	positive_regulation_of_translation_in_response_to_stress_GO	0.362763
Cluster_8	nicotinamide_riboside_biosynthetic_process_GO	0.362763
Cluster_8	oidoreductase_activity,_acting_on_the_CH-OH_group_of_donors,_NAD_or_NADP_as_acceptor"_GO	0.362763
Cluster_8	spermine_biosynthetic_process_GO	0.362763
Cluster_8	pyridoxine_biosynthetic_process_GO	0.362763
Cluster_8	guanosine_catabolic_process_GO	0.362763
Cluster_8	nicotinate_riboside_salvage_pathway_II	0.362763
Cluster_8	redox potentiating_LEE_POSITIVE	0.364225
Cluster_8	sequence-specific_DNA_binding_GO	0.364225
Cluster_8	Harbison_RCS1_H2O2Hi	0.36805
Cluster_8	Harbison_DIG1_YPD	0.36805
Cluster_8	YeasTractDirect_HMS1	0.36805
Cluster_8	methionine_biosynthetic_process_GO	0.36805
Cluster_8	Venters25-37C_Stp1	0.368642
Cluster_8	MacIsaac_FHL1	0.372292
Cluster_8	Harbison_PUT3_H2O2Lo	0.372292
Cluster_8	DNA_repair_GO	0.375199
Cluster_8	YeasTractDirect_HAP1	0.37709
Cluster_8	MacIsaac_ABF1	0.37709
Cluster_8	Venters25-37C_Swi3	0.378971
Cluster_8	ascospore_formation_GO	0.378986
Cluster_8	Venters25-37C_Asf1	0.379094
Cluster_8	MacIsaac_GLN3	0.380724
Cluster_8	MacIsaac_AFT1	0.380724
Cluster_8	YeasTractDirect_MSS11	0.380724
Cluster_8	Harbison_SUM1_YPD	0.380724
Cluster_8	Harbison_RLM1_YPD	0.380724
Cluster_8	purine_nucleotide_biosynthetic_process_GO	0.380952
Cluster_8	gluconeogenesis_GO	0.380952
Cluster_8	intra-Golgi_vesicle-mediated_transport_GO	0.380952
Cluster_8	DNA_duplex_unwinding_GO	0.380952
Cluster_8	Rho_protein_signal_transduction_GO	0.380952
Cluster_8	glutamine_metabolic_process_GO	0.380952
Cluster_8	YeasTractDirect_RTS2	0.380952
Cluster_8	chromatin_assembly_or_disassembly_GO	0.380952
Cluster_8	YeasTractDirect_ADR1	0.382626
Cluster_8	YeasTractDirect_YAP1	0.384001
Cluster_8	YeasTractDirect_HAL9	0.384653
Cluster_8	YeasTractDirect_RIM101	0.387319
Cluster_8	YeasTractDirect_PIP2	0.390186
Cluster_8	MacIsaac_MCM1	0.390186
Cluster_8	Harbison_RPN4_H2O2Lo	0.390186
Cluster_8	endomembrane recycling_LEE_POSITIVE	0.393775
Cluster_8	Venters25-37C_Ino4	0.395468
Cluster_8	MacIsaac_AFT2	0.397586
Cluster_8	Venters25-37C_Hpa3	0.399185
Cluster_8	late_nucleophagy_GO	0.39988
Cluster_8	positive_regulation_of_catalytic_activity_GO	0.39988
Cluster_8	pseudohyphal_growth_GO	0.403571
Cluster_8	Venters25-37C_Pta1	0.406916
Cluster_8	YeasTractDirect_ARG80	0.408536
Cluster_8	YeasTractDirect_HOT1	0.408536
Cluster_8	oidoreductase_activity_GO	0.408536
Cluster_8	YeasTractDirect_SFL1	0.411716
Cluster_8	actin_filament_organization_GO	0.411716
Cluster_8	telomere_maintenance_GO	0.411716
Cluster_8	Harbison_TYE7_YPD	0.411716
Cluster_8	phospholipid_biosynthetic_process_GO	0.419981
Cluster_8	mitophagy_GO	0.419981
Cluster_8	mRNA_transport_GO	0.419981
Cluster_8	proton_transport_GO	0.419981
Cluster_8	Harbison_PHD1_YPD	0.419981
Cluster_8	MacIsaac_STP1	0.422005
Cluster_8	mannose_transport_GO	0.422005
Cluster_8	lipid_particle_GO	0.422005
Cluster_8	nucleus_organization_GO	0.422005
Cluster_8	Harbison_RCS1_SM	0.422005
Cluster_8	MacIsaac_ADR1	0.422005
Cluster_8	amino_acid_biosynthetic_process_GO	0.422005
Cluster_8	maltose_metabolic_process_GO	0.422005
Cluster_8	cellular_response_to_osmotic_stress_GO	0.422005
Cluster_8	pyridoal_phosphate_binding_GO	0.422005
Cluster_8	MacIsaac_HAP5	0.422005
Cluster_8	L-methionine_salvage_from_methylthioadenosine_GO	0.422005
Cluster_8	actin_cortical_patch_GO	0.422005
Cluster_8	Harbison_UGA3_RAPA	0.422005
Cluster_8	fructose_transport_GO	0.422005
Cluster_8	cell_redo_homeostasis_GO	0.422005
Cluster_8	Harbison_SKO1_YPD	0.422005
Cluster_8	nuclear-transcribed_mRNA_catabolic_process,_3'-5'_exonucleolytic_nonsense-mediated_decay_GO	0.422005
Cluster_8	chromosome,_telomeric_region"_GO	0.422005
Cluster_8	GPI_anchor_biosynthetic_process_GO	0.422005
Cluster_8	pyrimidine_nucleotide_biosynthetic_process_GO	0.422005
Cluster_8	copper-dependent oxidative stress_LEE_POSITIVE	0.422005
Cluster_8	cellular_protein_complex_localization_GO	0.422005
Cluster_8	Venters25-37C_Put3	0.422005
Cluster_8	peroisomal_matri_GO	0.422005
Cluster_8	ubiquitin-dependent_endocytosis_GO	0.422005
Cluster_8	ubiquitin_protein_ligase_binding_GO	0.422005
Cluster_8	telomere_tethering_at_nuclear_periphery_GO	0.422005
Cluster_8	phosphate_ion_transport_GO	0.422005
Cluster_8	methionine_salvage_pathway	0.422005
Cluster_8	vesicle-mediated_transport_GO	0.422254
Cluster_8	Spellman_M-G1_peak	0.422254
Cluster_8	ScherrerRBP_STI1	0.426155
Cluster_8	YeasTractDirect_GCN4	0.430012
Cluster_8	protein_binding_GO	0.430982
Cluster_8	TsvetanovaRBP_PAD1	0.438115
Cluster_8	YeasTractDirect_RTG1	0.438115
Cluster_8	regulation_of_mitotic_cell_cycle_GO	0.440007
Cluster_8	pexophagy_GO	0.440007
Cluster_8	cell_separation_after_cytokinesis_GO	0.440007
Cluster_8	233_LEE_POSITIVE	0.440007
Cluster_8	Harbison_STB2_YPD	0.440007
Cluster_8	nuclear-transcribed_mRNA_catabolic_process,_nonsense-mediated_decay_GO	0.440007
Cluster_8	activation_of_protein_kinase_activity_GO	0.440007
Cluster_8	regulation_of_cell_shape_GO	0.440007
Cluster_8	YeasTractDirect_BAS1	0.44319
Cluster_8	Venters25-37C_Pob3	0.444136
Cluster_8	Venters25-37C_Gcn5	0.445766
Cluster_8	Venters25-37C_Ash1	0.446833
Cluster_8	YeasTractDirect_RLM1	0.447017
Cluster_8	MacIsaac_BAS1	0.449176
Cluster_8	YeasTractDirect_ABF1	0.450162
Cluster_8	Venters25-37C_Dot1	0.450792
Cluster_8	Venters25-37C_Rpt1	0.451068
Cluster_8	MacIsaac_MSN4	0.454909
Cluster_8	cellular_iron_ion_homeostasis_GO	0.454909
Cluster_8	Harbison_STP1_SM	0.454909
Cluster_8	Harbison_MSN4_RAPA	0.454909
Cluster_8	MacIsaac_DAL82	0.454909
Cluster_8	YeasTractDirect_SWI5	0.455352
Cluster_8	Venters25-37C_Gcn4	0.455765
Cluster_8	Harbison_YAP1_YPD	0.4589
Cluster_8	MacIsaac_PHO2	0.4589
Cluster_8	YeasTractDirect_HSF1	0.459432
Cluster_8	Venters25-37C_Snf5	0.460443
Cluster_8	Venters25-37C_Tfa2	0.461609
Cluster_8	MacIsaac_RAP1	0.461869
Cluster_8	integral_to_membrane_GO	0.463223
Cluster_8	Harbison_SOK2_BUT14	0.464178
Cluster_8	response_to_drug_GO	0.464178
Cluster_8	YeasTractDirect_RME1	0.466034
Cluster_8	YeasTractDirect_IFH1	0.476411
Cluster_8	Venters25-37C_Thp1	0.478802
Cluster_8	Venters25-37C_Rpb3	0.487042
Cluster_8	heterochromatin_assembly_involved_in_chromatin_silencing_GO	0.487684
Cluster_8	sulfate_transmembrane_transport_GO	0.487684
Cluster_8	global_genome_nucleotide-excision_repair_GO	0.487684
Cluster_8	L-serine_transport_GO	0.487684
Cluster_8	positive_regulation_of_pseudohyphal_growth_by_positive_regulation_of_transcription_from_RNA_polymerase_II_promoter_GO	0.487684
Cluster_8	peroidase_activity_GO	0.487684
Cluster_8	regulation_of_chromatin_organization_GO	0.487684
Cluster_8	polyamine_transmembrane_transport_GO	0.487684
Cluster_8	nuclear_envelope_organization_GO	0.487684
Cluster_8	negative_regulation_of_DNA_recombination_GO	0.487684
Cluster_8	Wnt_signaling_pathway_GO	0.487684
Cluster_8	glycolytic_fermentation_to_ethanol_GO	0.487684
Cluster_8	DNA_replication_origin_binding_GO	0.487684
Cluster_8	glutamate_degradation_I	0.487684
Cluster_8	mitochondrial_electron_transport,_cytochrome_c_to_oxygen_GO	0.487684
Cluster_8	spermidine_transport_GO	0.487684
Cluster_8	potassium_ion_binding_GO	0.487684
Cluster_8	Harbison_GZF3_H2O2Hi	0.487684
Cluster_8	MacIsaac_RME1	0.487684
Cluster_8	Biotin_APGcategory	0.487684
Cluster_8	MacIsaac_GCR1	0.487684
Cluster_8	glutathione_peroidase_activity_GO	0.487684
Cluster_8	defense_response_to_virus_GO	0.487684
Cluster_8	Harbison_GAT1_YPD	0.487684
Cluster_8	aromatic_amino_acid_family_catabolic_process_to_alcohol_via_Ehrlich_pathway_GO	0.487684
Cluster_8	Harbison_PDR1_H2O2Lo	0.487684
Cluster_8	receptor_activity_GO	0.487684
Cluster_8	Harbison_CBF1_YPD	0.487684
Cluster_8	positive_regulation_of_transcription_from_RNA_polymerase_II_promoter_in_response_to_acidic_pH_GO	0.487684
Cluster_8	endoplasmic_reticulum_organization_GO	0.487684
Cluster_8	phosphatidylinositol_metabolic_process_GO	0.487684
Cluster_8	Harbison_RTG3_YPD	0.487684
Cluster_8	nucleosome_GO	0.487684
Cluster_8	diphthamide_biosynthesis	0.487684
Cluster_8	regulation_of_membrane_potential_GO	0.487684
Cluster_8	protein_import_into_peroisome_matri,_receptor_recycling"_GO	0.487684
Cluster_8	monooygenase_activity_GO	0.487684
Cluster_8	enzyme_activator_activity_GO	0.487684
Cluster_8	cytoskeletal_part_GO	0.487684
Cluster_8	vitamin_B6_biosynthetic_process_GO	0.487684
Cluster_8	sulfate_assimilation,_phosphoadenylyl_sulfate_reduction_by_phosphoadenylyl-sulfate_reductase_(thioredoxin)_GO	0.487684
Cluster_8	nucleobase_transmembrane_transporter_activity_GO	0.487684
Cluster_8	carnitine_metabolic_process_GO	0.487684
Cluster_8	long-chain_fatty_acid_metabolic_process_GO	0.487684
Cluster_8	morphogenesis_checkpoint_GO	0.487684
Cluster_8	nicotinamide_nucleotide_metabolic_process_GO	0.487684
Cluster_8	regulation_of_translational_termination_GO	0.487684
Cluster_8	aspartate_biosynthesis	0.487684
Cluster_8	102_LEE_NEGATIVE	0.487684
Cluster_8	ergosterol_biosynthesis	0.487684
Cluster_8	NADH_oidation_GO	0.487684
Cluster_8	galactose_catabolic_process_via_UDP-galactose_GO	0.487684
Cluster_8	48_LEE_NEGATIVE	0.487684
Cluster_8	220_LEE_POSITIVE	0.487684
Cluster_8	G-protein_coupled_receptor_protein_signaling_pathway_GO	0.487684
Cluster_8	negative_regulation_of_microtubule_depolymerization_GO	0.487684
Cluster_8	inner_mitochondrial_membrane_organization_GO	0.487684
Cluster_8	bilirubin_transport_GO	0.487684
Cluster_8	regulation_of_protein_comple_assembly_GO	0.487684
Cluster_8	plasma_membrane_organization_GO	0.487684
Cluster_8	base-ecision_repair_GO	0.487684
Cluster_8	UV-damage_excision_repair_GO	0.487684
Cluster_8	ATP_synthesis_coupled_proton_transport_GO	0.487684
Cluster_8	polyamine_transport_GO	0.487684
Cluster_8	protein_import_into_peroxisome_matrix,_receptor_recycling_GO	0.487684
Cluster_8	eocytosis_GO	0.487684
Cluster_8	phospholipid_biosynthesis_II_(Kennedy_pathway)	0.487684
Cluster_8	cytosine_transport_GO	0.487684
Cluster_8	PentosePhosphate_APGcategory	0.487684
Cluster_8	response_to_furfural_GO	0.487684
Cluster_8	regulation_of_proteolysis_GO	0.487684
Cluster_8	inositol_lipid-mediated_signaling_GO	0.487684
Cluster_8	spermidine_transmembrane_transport_GO	0.487684
Cluster_8	DNA_replication-dependent_nucleosome_assembly_GO	0.487684
Cluster_8	purine-containing_compound_transmembrane_transport_GO	0.487684
Cluster_8	ER_to_Golgi_ceramide_transport_GO	0.487684
Cluster_8	Harbison_A1	0.487684
Cluster_8	NADPH_regeneration_GO	0.487684
Cluster_8	general_RNA_polymerase_II_transcription_factor_activity_GO	0.487684
Cluster_8	sphingoid_long-chain_base_transport_GO	0.487684
Cluster_8	response_to_acidic_pH_GO	0.487684
Cluster_8	Harbison_MET31_SM	0.487684
Cluster_8	proteasome_comple_GO	0.487684
Cluster_8	S-adenosylmethionine_biosynthetic_process_GO	0.487684
Cluster_8	Harbison_YJL206C_H2O2Hi	0.487684
Cluster_8	Srb-mediator_comple_GO	0.487684
Cluster_8	protein_amino_acid_O-linked_glycosylation_GO	0.487684
Cluster_8	MacIsaac_STB4	0.487684
Cluster_8	cyclin-dependent_protein_kinase_holoenzyme_comple_GO	0.487684
Cluster_8	251_LEE_POSITIVE	0.487684
Cluster_8	negative_regulation_of_protein_import_into_nucleus_during_spindle_assembly_checkpoint_GO	0.487684
Cluster_8	glycine_biosynthetic_process_GO	0.487684
Cluster_8	cellular_biosynthetic_process_GO	0.487684
Cluster_8	Elongator_holoenzyme_comple_GO	0.487684
Cluster_8	response_to_glucose_GO	0.487684
Cluster_8	chloride_transport_GO	0.487684
Cluster_8	protein_lipoylation_GO	0.487684
Cluster_8	disulfide_oidoreductase_activity_GO	0.487684
Cluster_8	deoxyribonucleotide_biosynthetic_process_GO	0.487684
Cluster_8	phosphatidylinositol-3-phosphate_biosynthetic_process_GO	0.487684
Cluster_8	hydrolase_activity,_acting_on_acid_anhydrides"_GO	0.487684
Cluster_8	L-histidine_transmembrane_transport_GO	0.487684
Cluster_8	phosphorelay_signal_transduction_system_GO	0.487684
Cluster_8	NAD_or_NADH_binding_GO	0.487684
Cluster_8	biotin_biosynthetic_process_GO	0.487684
Cluster_8	151_LEE_NEGATIVE	0.487684
Cluster_8	ammonia_assimilation_cycle_GO	0.487684
Cluster_8	sterol_import_GO	0.487684
Cluster_8	drug_export_GO	0.487684
Cluster_8	gamma-aminobutyric_acid_catabolic_process_GO	0.487684
Cluster_8	Doa10p_ubiquitin_ligase_comple_GO	0.487684
Cluster_8	negative_regulation_of_glycogen_biosynthetic_process_GO	0.487684
Cluster_8	telomeric_3'_overhang_formation_GO	0.487684
Cluster_8	ammonium_transmembrane_transporter_activity_GO	0.487684
Cluster_8	phosphatidate_biosynthesis_II_(the_glycerol-3-phosphate_pathway)	0.487684
Cluster_8	glycerol_catabolic_process_GO	0.487684
Cluster_8	beta-alanine_biosynthesis	0.487684
Cluster_8	amino_acid_catabolic_process_via_Ehrlich_pathway_GO	0.487684
Cluster_8	L-glutamate_transmembrane_transport_GO	0.487684
Cluster_8	invasive_filamentous_growth_GO	0.487684
Cluster_8	peptidyl-diphthamide_biosynthetic_process_from_peptidyl-histidine_GO	0.487684
Cluster_8	cytosolic_ribosome_GO	0.487684
Cluster_8	carnitine_shuttle	0.487684
Cluster_8	nucleotide-excision_repair,_DNA_damage_recognition_GO	0.487684
Cluster_8	lagging_strand_elongation_GO	0.487684
Cluster_8	mitochondrial_pyruvate_transport_GO	0.487684
Cluster_8	gene_conversion_at_mating-type_locus,_DNA_double-strand_break_processing_GO	0.487684
Cluster_8	Harbison_RGT1_YPD	0.487684
Cluster_8	galactose_catabolic_process_GO	0.487684
Cluster_8	233_LEE_NEGATIVE	0.487684
Cluster_8	protein_import_into_peroisome_matri,_docking"_GO	0.487684
Cluster_8	kinetochore_GO	0.487684
Cluster_8	L-arginine_transmembrane_transport_GO	0.487684
Cluster_8	pyrophosphatase_activity_GO	0.487684
Cluster_8	Harbison_UME1_YPD	0.487684
Cluster_8	5-amino-1-ribofuranosylimidazole-4-carboxamide_transmembrane_transport_GO	0.487684
Cluster_8	deoyribonucleotide_biosynthetic_process_GO	0.487684
Cluster_8	spore_membrane_bending_pathway_GO	0.487684
Cluster_8	activation_of_MAPKK_activity_GO	0.487684
Cluster_8	oidoreductase_activity,_acting_on_the_CH-CH_group_of_donors"_GO	0.487684
Cluster_8	cellular_response_to_desiccation_GO	0.487684
Cluster_8	putrescine_transport_GO	0.487684
Cluster_8	peptide_catabolic_process_GO	0.487684
Cluster_8	cyclin-dependent_protein_kinase_regulator_activity_GO	0.487684
Cluster_8	polarisome_GO	0.487684
Cluster_8	thiamine_transport_GO	0.487684
Cluster_8	nucleoside_catabolic_process_GO	0.487684
Cluster_8	DNA_unwinding_during_replication_GO	0.487684
Cluster_8	long-chain_fatty_acid_import_GO	0.487684
Cluster_8	cytoskeletal_regulatory_protein_binding_GO	0.487684
Cluster_8	50_LEE_POSITIVE	0.487684
Cluster_8	integral_to_peroisomal_membrane_GO	0.487684
Cluster_8	UMP_biosynthetic_process_GO	0.487684
Cluster_8	DNA_biosynthetic_process_GO	0.487684
Cluster_8	ARF_GTPase_activator_activity_GO	0.487684
Cluster_8	mitochondrial processes_LEE_POSITIVE	0.487684
Cluster_8	ScherrerRBP_PHR1	0.487684
Cluster_8	SUMO_ligase_activity_GO	0.487684
Cluster_8	115_LEE_POSITIVE	0.487684
Cluster_8	iron_assimilation_by_reduction_and_transport_GO	0.487684
Cluster_8	meiotic_joint_molecule_formation_GO	0.487684
Cluster_8	sulfate_transport_GO	0.487684
Cluster_8	organic_acid_metabolic_process_GO	0.487684
Cluster_8	calcineurin_comple_GO	0.487684
Cluster_8	positive_regulation_of_gene-specific_transcription_GO	0.487684
Cluster_8	regulation_of_ARF_GTPase_activity_GO	0.487684
Cluster_8	Harbison_HOG1_YPD	0.487684
Cluster_8	L-lysine_transmembrane_transport_GO	0.487684
Cluster_8	tRNA_binding_GO	0.487684
Cluster_8	stress-activated_MAPK_cascade_GO	0.487684
Cluster_8	peroxisome_inheritance_GO	0.487684
Cluster_8	regulation_of_sulfur_amino_acid_metabolic_process_GO	0.487684
Cluster_8	negative_regulation_of_exit_from_mitosis_GO	0.487684
Cluster_8	protein_serine/threonine_phosphatase_comple_GO	0.487684
Cluster_8	pyridoxal_phosphate_biosynthetic_process_GO	0.487684
Cluster_8	stress_granule_GO	0.487684
Cluster_8	microtubule_cytoskeleton_GO	0.487684
Cluster_8	NAD_biosynthesis_via_nicotinamide_riboside_salvage_pathway_GO	0.487684
Cluster_8	Harbison_ARG81_YPD	0.487684
Cluster_8	regulation_of_vesicle-mediated_transport_GO	0.487684
Cluster_8	multidrug_transport_GO	0.487684
Cluster_8	protein_import_into_mitochondrial_matri_GO	0.487684
Cluster_8	phosphatase_activity_GO	0.487684
Cluster_8	UDP-glucose_metabolic_process_GO	0.487684
Cluster_8	protein_disulfide_oidoreductase_activity_GO	0.487684
Cluster_8	galactose_transport_GO	0.487684
Cluster_8	TsvetanovaRBP_VTC1	0.494472
Cluster_8	Harbison_CUP9_YPD	0.49541
Cluster_8	nucleobase-containing_compound_metabolic_process_GO	0.49541
Cluster_8	Harbison_SPT2_YPD	0.49541
Cluster_8	DNA-dependent_ATPase_activity_GO	0.49541
Cluster_8	anchored_to_membrane_GO	0.49541
Cluster_8	YeasTractDirect_MIG2	0.49541
Cluster_8	Harbison_CAD1_SM	0.49541
Cluster_8	sterol_transport_GO	0.49541
Cluster_8	autophagic_vacuole_formation_GO	0.49541
Cluster_8	etrinsic_to_membrane_GO	0.49541
Cluster_8	response_to_pheromone_GO	0.49541
Cluster_8	Harbison_ARG81_SM	0.49541
Cluster_8	Harbison_ARO80_SM	0.49541
Cluster_8	TsvetanovaRBP_ARP8	0.495669
Cluster_8	regulation_of_translation_GO	0.49578
Cluster_8	Venters25-37C_Taf3	0.49644
Cluster_8	oidation_reduction_GO	0.496726
Cluster_8	negative_regulation_of_transposition,_RNA-mediated"_GO	0.496748
Cluster_8	YeasTractDirect_CST6	0.496748
Cluster_8	apoptotic_process_GO	0.496748
Cluster_8	establishment_of_protein_localization_GO	0.496748
Cluster_8	Harbison_YAP6_H2O2Hi	0.49696
Cluster_8	YeasTractDirect_THI2	0.497064
Cluster_8	MacIsaac_RPN4	0.497104
Cluster_8	vacuole_fusion,_non-autophagic_GO	0.497104
Cluster_8	MacIsaac_YAP6	0.497145
Cluster_8	YeasTractDirect_CRZ1	0.497145
Cluster_8	YeasTractDirect_STE12	0.506048
Cluster_8	YeasTractDirect_YAP5	0.50687
Cluster_8	MacIsaac_REB1	0.516551
Cluster_8	Spellman_S/G2_peak	0.519587
Cluster_8	YeasTractDirect_IXR1	0.523996
Cluster_8	Harbison_FKH2_H2O2Hi	0.525462
Cluster_8	MacIsaac_DIG1	0.525462
Cluster_8	Harbison_REB1_YPD	0.527152
Cluster_8	Harbison_CIN5_H2O2Hi	0.529133
Cluster_8	Harbison_HSF1_H2O2Lo	0.529133
Cluster_8	nucleic_acid_binding_GO	0.529133
Cluster_8	Venters25-37C_Vps72	0.529698
Cluster_8	Harbison_NRG1_YPD	0.534421
Cluster_8	YeasTractDirect_MET4	0.534421
Cluster_8	Venters25-37C_Ssl1	0.536505
Cluster_8	YeasTractDirect_MOT3	0.538144
Cluster_8	YeasTractDirect_ZAP1	0.538144
Cluster_8	Venters25-37C_Tfb3	0.538223
Cluster_8	ATP_binding_GO	0.539761
Cluster_8	YeasTractDirect_AFT2	0.542756
Cluster_8	Harbison_FKH2_H2O2Lo	0.543151
Cluster_8	Harbison_THI2_Thi-	0.543151
Cluster_8	protein_N-linked_glycosylation_GO	0.543151
Cluster_8	Harbison_TEC1_BUT14	0.543151
Cluster_8	Venters25-37C_Ioc4	0.544113
Cluster_8	pre-autophagosomal_structure_GO	0.550436
Cluster_8	filamentous_growth_GO	0.550436
Cluster_8	Harbison_MSN4_YPD	0.550436
Cluster_8	Harbison_MSN2_Acid	0.550436
Cluster_8	MacIsaac_UME6	0.550908
Cluster_8	Venters25-37C_Rad3	0.552476
Cluster_8	Venters25-37C_Ncb2	0.55574
Cluster_8	YeasTractDirect_ARG81	0.556807
Cluster_8	YeasTractDirect_YOX1	0.558619
Cluster_8	YeasTractDirect_MSN2	0.55967
Cluster_8	structural_molecule_activity_GO	0.562576
Cluster_8	RNA_phosphodiester_bond_hydrolysis,_endonucleolytic_GO	0.562576
Cluster_8	stress-activated_protein_kinase_signaling_cascade_GO	0.562576
Cluster_8	regulation_of_apoptotic_process_GO	0.562576
Cluster_8	nucleosome_assembly_GO	0.562576
Cluster_8	pyruvate_metabolic_process_GO	0.562576
Cluster_8	Golgi_to_vacuole_transport_GO	0.562576
Cluster_8	Autophagy_APGcategory	0.562576
Cluster_8	Harbison_STB4_YPD	0.562576
Cluster_8	lyase_activity_GO	0.562576
Cluster_8	metallopeptidase_activity_GO	0.562576
Cluster_8	response_to_endoplasmic_reticulum_stress_GO	0.562576
Cluster_8	fatty_acid_oxidation_pathway	0.562576
Cluster_8	cellular_lipid_metabolic_process_GO	0.562576
Cluster_8	cellular_response_to_salt_stress_GO	0.562576
Cluster_8	cellular_response_to_glucose_starvation_GO	0.562576
Cluster_8	response_to_salt_stress_GO	0.562576
Cluster_8	Harbison_HAP2_YPD	0.562576
Cluster_8	zinc_ion_binding_GO	0.563319
Cluster_8	SGD-nonessentials_APGcategory	0.565078
Cluster_8	Venters25-37C_Rap1	0.566632
Cluster_8	Venters25-37C_Tfc6	0.56791
Cluster_8	YeasTractDirect_DAL81	0.570258
Cluster_8	piecemeal_microautophagy_of_nucleus_GO	0.570479
Cluster_8	MacIsaac_GCN4	0.570754
Cluster_8	TsvetanovaRBP_UBP3	0.572515
Cluster_8	YeasTractDirect_SOK2	0.57317
Cluster_8	Venters25-37C_Mot1	0.57694
Cluster_8	Harbison_FKH2_YPD	0.57724
Cluster_8	DNA_replication_GO	0.577499
Cluster_8	Harbison_PHO4_YPD	0.577499
Cluster_8	Harbison_PDR1_YPD	0.577499
Cluster_8	Harbison_XBP1_H2O2Lo	0.577499
Cluster_8	Venters25-37C_Cdc36	0.578662
Cluster_8	Venters25-37C_Isw2	0.584075
Cluster_8	Harbison_MET32_YPD	0.586926
Cluster_8	histone_deacetylation_GO	0.586926
Cluster_8	glucose_metabolic_process_GO	0.586926
Cluster_8	Harbison_INO2_YPD	0.586926
Cluster_8	negative_regulation_of_meiotic_nuclear_division_GO	0.589657
Cluster_8	5'-3'_eonuclease_activity_GO	0.589657
Cluster_8	eonuclease_activity_GO	0.589657
Cluster_8	serine_biosynthesis_from_3-phosphoglycerate	0.589657
Cluster_8	Harbison_YML081W_YPD	0.589657
Cluster_8	sister_chromatid_cohesion_GO	0.589657
Cluster_8	Glutamate_APGcategory	0.589657
Cluster_8	strand_invasion_GO	0.589657
Cluster_8	MAPK_cascade_GO	0.589657
Cluster_8	PDR1_LEE_POSITIVE	0.589657
Cluster_8	regulation_of_exocytosis_GO	0.589657
Cluster_8	glycerol_transport_GO	0.589657
Cluster_8	AMP-activated_protein_kinase_comple_GO	0.589657
Cluster_8	lipid-linked_oligosaccharide_biosynthesis	0.589657
Cluster_8	protein_phosphatase_type_2A_comple_GO	0.589657
Cluster_8	positive_regulation_of_spindle_pole_body_separation_GO	0.589657
Cluster_8	Harbison_RLR1_YPD	0.589657
Cluster_8	YeasTractDirect_IME1	0.589657
Cluster_8	premeiotic_DNA_replication_GO	0.589657
Cluster_8	maturation_of_LSU-rRNA_GO	0.589657
Cluster_8	positive_regulation_of_gluconeogenesis_by_positive_regulation_of_transcription_from_RNA_polymerase_II_promoter_GO	0.589657
Cluster_8	negative_regulation_of_DNA_replication_GO	0.589657
Cluster_8	trehalose_metabolism_in_response_to_stress_GO	0.589657
Cluster_8	Glycogen_APGcategory	0.589657
Cluster_8	Harbison_MOT3_YPD	0.589657
Cluster_8	negative_regulation_of_ATPase_activity_GO	0.589657
Cluster_8	siderophore_transmembrane_transport_GO	0.589657
Cluster_8	adaptation_to_pheromone_during_conjugation_with_cellular_fusion_GO	0.589657
Cluster_8	Harbison_DAL80_YPD	0.589657
Cluster_8	regulation_of_phosphoprotein_phosphatase_activity_GO	0.589657
Cluster_8	cell_adhesion_GO	0.589657
Cluster_8	protein_import_into_mitochondrial_matrix_GO	0.589657
Cluster_8	DNA_replication_initiation_GO	0.589657
Cluster_8	nucleotide-excision_repair,_DNA_incision,_5'-to_lesion_GO	0.589657
Cluster_8	Harbison_GZF3_RAPA	0.589657
Cluster_8	ergosterol_biosynthetic_process_GO	0.589657
Cluster_8	Harbison_SFP1_H2O2Lo	0.589657
Cluster_8	cytoplasmic_membrane-bounded_vesicle_GO	0.589657
Cluster_8	anaerobic_respiration_GO	0.589657
Cluster_8	103_LEE_POSITIVE	0.589657
Cluster_8	Harbison_YDR026c_YPD	0.589657
Cluster_8	cytoplasmic_vesicle_membrane_GO	0.589657
Cluster_8	Harbison_ARG80_YPD	0.589657
Cluster_8	mitotic_spindle_assembly_GO	0.589657
Cluster_8	nuclear_envelope_lumen_GO	0.589657
Cluster_8	serine_family_amino_acid_biosynthetic_process_GO	0.589657
Cluster_8	AMP-activated_protein_kinase_activity_GO	0.589657
Cluster_8	cellular_metabolic_process_GO	0.589657
Cluster_8	Leucine_APGcategory	0.589657
Cluster_8	DNA_replication-independent_nucleosome_assembly_GO	0.589657
Cluster_8	nuclear-transcribed_mRNA_catabolic_process,_deadenylation-dependent_decay_GO	0.589657
Cluster_8	regulation_of_cyclin-dependent_protein_kinase_activity_GO	0.589657
Cluster_8	response_to_ionizing_radiation_GO	0.589657
Cluster_8	positive_regulation_of_transcription_from_RNA_polymerase_II_promoter_in_response_to_osmotic_stress_GO	0.589657
Cluster_8	219_LEE_NEGATIVE	0.589657
Cluster_8	nuclear-transcribed_mRNA_catabolic_process,_exonucleolytic,_3'-5'_GO	0.589657
Cluster_8	water_transport_GO	0.589657
Cluster_8	calmodulin_binding_GO	0.589657
Cluster_8	protein_import_into_peroxisome_matrix,_docking_GO	0.589657
Cluster_8	Harbison_ZAP1_YPD	0.589657
Cluster_8	translational_frameshifting_GO	0.589657
Cluster_8	damaged_DNA_binding_GO	0.589657
Cluster_8	arginine_degradation_(aerobic)	0.589657
Cluster_8	positive_regulation_of_endodeoxyribonuclease_activity_GO	0.589657
Cluster_8	endosome_transport_via_multivesicular_body_sorting_pathway_GO	0.589657
Cluster_8	integral_to_Golgi_membrane_GO	0.589657
Cluster_8	MacIsaac_RFX1	0.589657
Cluster_8	transaminase_activity_GO	0.589657
Cluster_8	peptidyl-serine_dephosphorylation_GO	0.589657
Cluster_8	response_to_hydrogen_peroxide_GO	0.589657
Cluster_8	ATP-dependent_DNA_helicase_activity_GO	0.589657
Cluster_8	RNA_splicing_factor_activity,_transesterification_mechanism"_GO	0.589657
Cluster_8	spindle_pole_body_duplication_GO	0.589657
Cluster_8	ER-dependent_peroxisome_organization_GO	0.589657
Cluster_8	CDP-choline_pathway_GO	0.589657
Cluster_8	vitamin_transport_GO	0.589657
Cluster_8	nucleosome_binding_GO	0.589657
Cluster_8	telomeric_DNA_binding_GO	0.589657
Cluster_8	sulfur_amino_acid_metabolic_process_GO	0.589657
Cluster_8	cysteine-type_endopeptidase_activity_GO	0.589657
Cluster_8	single-stranded_DNA_binding_GO	0.589657
Cluster_8	regulation_of_protein_complex_assembly_GO	0.589657
Cluster_8	nicotinate_nucleotide_salvage_GO	0.589657
Cluster_8	cellular_response_to_oleic_acid_GO	0.589657
Cluster_8	protein_localization_to_chromosome,_centromeric_region_GO	0.589657
Cluster_8	218_LEE_NEGATIVE	0.589657
Cluster_8	transcription_factor_import_into_nucleus_GO	0.589657
Cluster_8	protein_insertion_into_ER_membrane_GO	0.589657
Cluster_8	nucleoplasm_GO	0.589657
Cluster_8	carbon_utilization_GO	0.589657
Cluster_8	peroisome_degradation_GO	0.589657
Cluster_8	L-phenylalanine_catabolic_process_GO	0.589657
Cluster_8	condensed_chromosome_kinetochore_GO	0.589657
Cluster_8	amino_acid_transmembrane_export_from_vacuole_GO	0.589657
Cluster_8	Harbison_RCO1_YPD	0.589657
Cluster_8	response_to_water_GO	0.589657
Cluster_8	stress_granule_assembly_GO	0.589657
Cluster_8	second-messenger-mediated_signaling_GO	0.589657
Cluster_8	nucleotide_binding_GO	0.590495
Cluster_8	ScherrerRBP_PRE10	0.590982
Cluster_8	Harbison_RCS1_H2O2Lo	0.591096
Cluster_8	Venters25-37C_Rsc2	0.591957
Cluster_8	YeasTractDirect_ASH1	0.594598
Cluster_8	hydrolase_activity_GO	0.595024
Cluster_8	cellular_response_to_DNA_damage_stimulus_GO	0.595024
Cluster_8	MacIsaac_MSN2	0.597328
Cluster_8	TsvetanovaRBP_ARC15	0.597536
Cluster_8	glucose_transmembrane_transport_GO	0.60058
Cluster_8	Harbison_MAL33_H2O2Hi	0.60058
Cluster_8	cytoskeleton_GO	0.60058
Cluster_8	Harbison_GAL4_RAFF	0.60058
Cluster_8	lipid_transport_GO	0.60058
Cluster_8	Harbison_PHO4_Pi-	0.60058
Cluster_8	Venters25-37C_Gln3	0.602594
Cluster_8	Venters25-37C_Med4	0.610562
Cluster_8	metal_ion_binding_GO	0.611273
Cluster_8	Venters25-37C_Taf8	0.613632
Cluster_8	Harbison_RAP1_YPD	0.613652
Cluster_8	cellular_amino_acid_biosynthetic_process_GO	0.613652
Cluster_8	Venters25-37C_Bdf2	0.61375
Cluster_8	DNA_recombination_GO	0.615003
Cluster_8	YeasTractDirect_RDS2	0.615003
Cluster_8	peptidyl-amino_acid_modification_GO	0.615003
Cluster_8	Harbison_SKN7_H2O2Hi	0.620381
Cluster_8	cellular_aldehyde_metabolic_process_GO	0.623067
Cluster_8	eisosome_assembly_GO	0.623067
Cluster_8	intracellular_protein_transmembrane_transport_GO	0.623067
Cluster_8	Harbison_RTG1_RAPA	0.623067
Cluster_8	protein_transporter_activity_GO	0.623067
Cluster_8	MacIsaac_YAP5	0.623067
Cluster_8	2_LEE_POSITIVE	0.623067
Cluster_8	glycogen_biosynthetic_process_GO	0.623067
Cluster_8	poly(A)+_mRNA_export_from_nucleus_GO	0.623067
Cluster_8	Harbison_YRR1_YPD	0.623067
Cluster_8	94_LEE_POSITIVE	0.623067
Cluster_8	karyogamy_involved_in_conjugation_with_cellular_fusion_GO	0.623067
Cluster_8	protein_monoubiquitination_GO	0.623067
Cluster_8	fungal-type_cell_wall_biogenesis_GO	0.623067
Cluster_8	protein_localization_GO	0.623067
Cluster_8	RNA_catabolic_process_GO	0.623067
Cluster_8	protein_processing_GO	0.623067
Cluster_8	DNA_metabolic_process_GO	0.623067
Cluster_8	nuclear_pore_GO	0.623067
Cluster_8	33_LEE_NEGATIVE	0.623067
Cluster_8	Pyrimidine_APGcategory	0.623067
Cluster_8	Venters25-37C_Jhd1	0.627097
Cluster_8	YeasTractDirect_ACE2	0.627148
Cluster_8	YeasTractDirect_GLN3	0.627148
Cluster_8	mitochondrion_GO	0.633067
Cluster_8	sphingolipid biosynthesis & PDR1_LEE_POSITIVE	0.633778
Cluster_8	YeasTractDirect_GAL4	0.633778
Cluster_8	MacIsaac_HAP1	0.638174
Cluster_8	Venters25-37C_Htb1	0.641116
Cluster_8	YeasTractDirect_UME6	0.64326
Cluster_8	Venters25-37C_Wtm2	0.643882
Cluster_8	positive_regulation_of_transcription_from_RNA_polymerase_II_promoter_by_a_nonfermentable_carbon_source_GO	0.646896
Cluster_8	Harbison_IME4_YPD	0.646896
Cluster_8	protein_deubiquitination_GO	0.646896
Cluster_8	MacIsaac_HSF1	0.646896
Cluster_8	Harbison_GAT1_SM	0.646896
Cluster_8	NuclearProteinTargetting_APGcategory	0.646896
Cluster_8	Harbison_GCR2_SM	0.646896
Cluster_8	216_LEE_POSITIVE	0.646896
Cluster_8	lipid_metabolic_process_GO	0.647412
Cluster_8	DNA intercalators_LEE_NEGATIVE	0.648618
Cluster_8	Venters25-37C_Ssl2	0.649682
Cluster_8	Venters25-37C_Msn2	0.649822
Cluster_8	Venters25-37C_Arp6	0.64987
Cluster_8	MacIsaac_ACE2	0.650481
Cluster_8	cytoplasm_GO	0.652741
Cluster_8	Venters25-37C_Spt2	0.654687
Cluster_8	Venters25-37C_Itc1	0.65492
Cluster_8	membrane_GO	0.655425
Cluster_8	YeasTractDirect_STP2	0.658075
Cluster_8	Harbison_AFT2_H2O2Hi	0.66665
Cluster_8	establishment_of_cell_polarity_GO	0.66665
Cluster_8	Golgi_membrane_GO	0.66665
Cluster_8	Venters25-37C_Kin28	0.66704
Cluster_8	Harbison_ACE2_YPD	0.669532
Cluster_8	DNA_replication,_removal_of_RNA_primer_GO	0.671572
Cluster_8	positive_regulation_of_actin_cytoskeleton_reorganization_GO	0.671572
Cluster_8	tRNA_export_from_nucleus_GO	0.671572
Cluster_8	216_LEE_NEGATIVE	0.671572
Cluster_8	peptidyl-lysine_trimethylation_GO	0.671572
Cluster_8	proteolysis_involved_in_cellular_protein_catabolic_process_GO	0.671572
Cluster_8	glycogen_biosynthesis	0.671572
Cluster_8	positive_regulation_of_protein_sumoylation_GO	0.671572
Cluster_8	response_to_antibiotic_GO	0.671572
Cluster_8	nuclear-transcribed_mRNA_catabolic_process,_nonsense-mediated_decay"_GO	0.671572
Cluster_8	carboy-lyase_activity_GO	0.671572
Cluster_8	G-protein_coupled_receptor_signaling_pathway_GO	0.671572
Cluster_8	L-serine_biosynthetic_process_GO	0.671572
Cluster_8	branched-chain_amino_acid_biosynthetic_process_GO	0.671572
Cluster_8	NLS-bearing_protein_import_into_nucleus_GO	0.671572
Cluster_8	sphingolipid biosynthesis & PDR1_LEE_NEGATIVE	0.671572
Cluster_8	235_LEE_POSITIVE	0.671572
Cluster_8	245_LEE_NEGATIVE	0.671572
Cluster_8	Harbison_KSS1_YPD	0.671572
Cluster_8	mitochondrial_electron_transport,_ubiquinol_to_cytochrome_c_GO	0.671572
Cluster_8	phosphatidylinositol_phosphate_biosynthesis	0.671572
Cluster_8	protein_homooligomerization_GO	0.671572
Cluster_8	heteroduplex_formation_GO	0.671572
Cluster_8	positive_regulation_of_transcription_from_RNA_polymerase_II_promoter_in_response_to_stress_GO	0.671572
Cluster_8	negative_regulation_of_transposition,_RNA-mediated_GO	0.671572
Cluster_8	Golgi_vesicle_transport_GO	0.671572
Cluster_8	amino_acid_metabolic_process_GO	0.671572
Cluster_8	mitotic_cell_cycle_spindle_assembly_checkpoint_GO	0.671572
Cluster_8	cytoskeleton_organization_GO	0.671572
Cluster_8	248_LEE_POSITIVE	0.671572
Cluster_8	Rab_GTPase_activator_activity_GO	0.671572
Cluster_8	regulation_of_cytokinesis_GO	0.671572
Cluster_8	donor_selection_GO	0.671572
Cluster_8	nuclear_pore_complex_assembly_GO	0.671572
Cluster_8	regulation_of_translational_fidelity_GO	0.671572
Cluster_8	termination_of_RNA_polymerase_II_transcription_GO	0.671572
Cluster_8	iron_assimilation_by_chelation_and_transport_GO	0.671572
Cluster_8	regulation_of_formin-nucleated_actin_cable_assembly_GO	0.671572
Cluster_8	superoxide_LEE_POSITIVE	0.671572
Cluster_8	apoptosis_GO	0.671572
Cluster_8	mRNA_pseudouridine_synthesis_GO	0.671572
Cluster_8	MacIsaac_LEU3	0.671572
Cluster_8	microsome_GO	0.671572
Cluster_8	structural_constituent_of_cell_wall_GO	0.671572
Cluster_8	re-entry_into_mitotic_cell_cycle_after_pheromone_arrest_GO	0.671572
Cluster_8	barbed-end_actin_filament_capping_GO	0.671572
Cluster_8	regulation_of_glycogen_biosynthetic_process_GO	0.671572
Cluster_8	sulfur_compound_metabolic_process_GO	0.671572
Cluster_8	cardiolipin_metabolic_process_GO	0.671572
Cluster_8	Harbison_MOT3_SM	0.671572
Cluster_8	cell_death_GO	0.671572
Cluster_8	positive_regulation_of_histone_acetylation_GO	0.671572
Cluster_8	RNA pol III & RNase P/MRP_LEE_POSITIVE	0.671572
Cluster_8	spliceosome_GO	0.671572
Cluster_8	fatty_acid_beta-oidation_GO	0.671572
Cluster_8	regulation_of_Rab_GTPase_activity_GO	0.671572
Cluster_8	leucine_biosynthetic_process_GO	0.671572
Cluster_8	mating_type_switching_GO	0.671572
Cluster_8	phosphatidylethanolamine_biosynthetic_process_GO	0.671572
Cluster_8	protein_ubiquitination_during_ubiquitin-dependent_protein_catabolic_process_GO	0.671572
Cluster_8	endosome_organization_GO	0.671572
Cluster_8	mRNA_binding_GO	0.671572
Cluster_8	MacIsaac_SPT2	0.671572
Cluster_8	Harbison_IME1_H2O2Hi	0.671572
Cluster_8	regulation_of_reciprocal_meiotic_recombination_GO	0.671572
Cluster_8	maintenance_of_rDNA_GO	0.671572
Cluster_8	substrate-specific_transmembrane_transporter_activity_GO	0.671572
Cluster_8	excess fatty acid_LEE_POSITIVE	0.671572
Cluster_8	negative_regulation_of_apoptotic_process_GO	0.671572
Cluster_8	MacIsaac_DAL80	0.671572
Cluster_8	ATP_hydrolysis_coupled_cation_transmembrane_transport_GO	0.671572
Cluster_8	cytoplasmic_mRNA_processing_body_GO	0.671572
Cluster_8	Harbison_DAL82_YPD	0.671572
Cluster_8	catalytic_activity_GO	0.672072
Cluster_8	Harbison_MCM1_Alpha	0.67561
Cluster_8	YeasTractDirect_TYE7	0.67561
Cluster_8	Harbison_SNT2_YPD	0.67687
Cluster_8	Harbison_CST6_YPD	0.67687
Cluster_8	ScherrerRBP_DFR1	0.67687
Cluster_8	vesicle_fusion_GO	0.67687
Cluster_8	nucleoside_metabolic_process_GO	0.67687
Cluster_8	regulation_of_transcription_GO	0.67687
Cluster_8	Harbison_CAD1_YPD	0.67687
Cluster_8	Harbison_PHO2_H2O2Hi	0.67687
Cluster_8	YeasTractDirect_GSM1	0.67687
Cluster_8	nucleolus_GO	0.67687
Cluster_8	glutathione_metabolic_process_GO	0.67687
Cluster_8	response_to_toin_GO	0.67687
Cluster_8	glutamate_biosynthetic_process_GO	0.67687
Cluster_8	de_novo_biosynthesis_of_purine_nucleotides	0.67687
Cluster_8	mitochondrial_translation_GO	0.67687
Cluster_8	budding_cell_bud_growth_GO	0.67687
Cluster_8	MacIsaac_XBP1	0.67687
Cluster_8	MacIsaac_MET32	0.67687
Cluster_8	YeasTractDirect_RFX1	0.677705
Cluster_8	Spellman_G2-M_peak	0.677891
Cluster_8	YeasTractDirect_FKH2	0.678082
Cluster_8	ubiquinone biosynthesis & proteasome_LEE_POSITIVE	0.680266
Cluster_8	Venters25-37C_Eaf3	0.680286
Cluster_8	Venters25-37C_Gal4	0.682055
Cluster_8	methylation_GO	0.682689
Cluster_8	Venters25-37C_Ubp8	0.683461
Cluster_8	YeasTractDirect_GAT1	0.683461
Cluster_8	YeasTractDirect_GTS1	0.683815
Cluster_8	YeasTractDirect_PDR1	0.684353
Cluster_8	Venters25-37C_Bye1	0.684539
Cluster_8	MacIsaac_CBF1	0.686184
Cluster_8	YeasTractDirect_MET31	0.686282
Cluster_8	YeasTractDirect_STB1	0.689264
Cluster_8	regulation_of_cell_size_GO	0.689264
Cluster_8	G1/S_transition_of_mitotic_cell_cycle_GO	0.689264
Cluster_8	Harbison_YAP5_YPD	0.689264
Cluster_8	response_to_osmotic_stress_GO	0.689264
Cluster_8	glucose_import_GO	0.689264
Cluster_8	Harbison_PIP2_YPD	0.689264
Cluster_8	mRNA_splicing,_via_spliceosome_GO	0.689264
Cluster_8	Mitochondria_APGcategory	0.689264
Cluster_8	Harbison_SFP1_SM	0.689264
Cluster_8	cellular_aromatic_compound_metabolic_process_GO	0.689264
Cluster_8	TsvetanovaRBP_LYS1	0.689686
Cluster_8	transcription_from_RNA_polymerase_II_promoter_GO	0.690049
Cluster_8	MacIsaac_FKH2	0.691333
Cluster_8	Harbison_MBP1_YPD	0.691333
Cluster_8	Venters25-37C_Yng1	0.691901
Cluster_8	Venters25-37C_Sas4	0.696836
Cluster_8	macroautophagy_GO	0.69911
Cluster_8	MacIsaac_NDD1	0.69911
Cluster_8	Venters25-37C_Toa2	0.69911
Cluster_8	Harbison_DAL81_RAPA	0.701297
Cluster_8	protein_polyubiquitination_GO	0.702328
Cluster_8	YeasTractDirect_DAL80	0.702328
Cluster_8	FattyAcid_APGcategory	0.702328
Cluster_8	energy_reserve_metabolic_process_GO	0.702328
Cluster_8	magnesium_ion_binding_GO	0.702328
Cluster_8	YeasTractDirect_PDR3	0.703813
Cluster_8	MacIsaac_STE12	0.703813
Cluster_8	cell_cycle_GO	0.709886
Cluster_8	YeasTractDirect_STP1	0.710874
Cluster_8	intracellular_signal_transduction_GO	0.712958
Cluster_8	YeasTractDirect_RGT1	0.712958
Cluster_8	TsvetanovaRBP_HSP26	0.713402
Cluster_8	191_LEE_NEGATIVE	0.724243
Cluster_8	cell_morphogenesis_GO	0.724243
Cluster_8	Harbison_IXR1_YPD	0.724243
Cluster_8	positive_regulation_of_transcription_elongation_from_RNA_polymerase_II_promoter_GO	0.724243
Cluster_8	sphingolipid_metabolism	0.724243
Cluster_8	GTPase_activator_activity_GO	0.724243
Cluster_8	retrograde_vesicle-mediated_transport,_Golgi_to_ER_GO	0.724243
Cluster_8	Mating_APGcategory	0.724243
Cluster_8	mismatch_repair_GO	0.724243
Cluster_8	regulation_of_cell_cycle_GO	0.724243
Cluster_8	YeasTractDirect_UGA3	0.725638
Cluster_8	Venters25-37C_Ahc1	0.726579
Cluster_8	isomerase_activity_GO	0.727696
Cluster_8	Harbison_RTG3_H2O2Hi	0.727696
Cluster_8	vesicle_organization_GO	0.727696
Cluster_8	Harbison_MAC1_YPD	0.727696
Cluster_8	chronological_cell_aging_GO	0.727696
Cluster_8	MacIsaac_GCR2	0.727696
Cluster_8	NEO1-PIK1_LEE_POSITIVE	0.728115
Cluster_8	YeasTractDirect_FKH1	0.734181
Cluster_8	Venters25-37C_Ycs4	0.734757
Cluster_8	cell_division_GO	0.734955
Cluster_8	Harbison_STE12_YPD	0.735164
Cluster_8	Venters25-37C_Reb1	0.736914
Cluster_8	229_LEE_POSITIVE	0.737188
Cluster_8	lysosomal_microautophagy_GO	0.737188
Cluster_8	cellular_response_to_nitrogen_starvation_GO	0.737188
Cluster_8	telomere_maintenance_via_telomerase_GO	0.737188
Cluster_8	aminopeptidase_activity_GO	0.737188
Cluster_8	RNAPol_APGcategory	0.737188
Cluster_8	Harbison_MIG2_YPD	0.737188
Cluster_8	calcium_ion_binding_GO	0.737188
Cluster_8	calcium-mediated_signaling_GO	0.737188
Cluster_8	RNA_elongation_from_RNA_polymerase_II_promoter_GO	0.737188
Cluster_8	MacIsaac_CST6	0.737188
Cluster_8	MacIsaac_SPT23	0.737188
Cluster_8	snoRNA_metabolic_process_GO	0.737188
Cluster_8	signal_transduction_by_protein_phosphorylation_GO	0.737188
Cluster_8	237_LEE_NEGATIVE	0.737188
Cluster_8	glucose_mediated_signaling_pathway_GO	0.737188
Cluster_8	nuclear_envelope_GO	0.737188
Cluster_8	protein_binding,_bridging"_GO	0.737188
Cluster_8	NLS-bearing_substrate_import_into_nucleus_GO	0.737188
Cluster_8	steroid_metabolic_process_GO	0.737188
Cluster_8	NADH_oxidation_GO	0.737188
Cluster_8	nucleobase,_nucleoside,_nucleotide_and_nucleic_acid_transport"_GO	0.737188
Cluster_8	trehalose_biosynthetic_process_GO	0.737188
Cluster_8	nuclear-transcribed_mRNA_catabolic_process,_3'-5'_eonucleolytic_nonsense-mediated_decay"_GO	0.737188
Cluster_8	ribosomal_protein_import_into_nucleus_GO	0.737188
Cluster_8	mitochondrial_electron_transport,_succinate_to_ubiquinone_GO	0.737188
Cluster_8	purine_nucleobase_biosynthetic_process_GO	0.737188
Cluster_8	Harbison_LEU3_SM	0.737188
Cluster_8	de_novo_biosynthesis_of_pyrimidine_ribonucleotides	0.737188
Cluster_8	cellular_protein_catabolic_process_GO	0.737188
Cluster_8	pre-autophagosomal_structure_membrane_GO	0.737188
Cluster_8	response_to_arsenic_GO	0.737188
Cluster_8	SNAP_receptor_activity_GO	0.737188
Cluster_8	microtubule_cytoskeleton_organization_GO	0.737188
Cluster_8	meiotic_chromosome_segregation_GO	0.737188
Cluster_8	inactivation_of_MAPK_activity_involved_in_osmosensory_signaling_pathway_GO	0.737188
Cluster_8	snRNA_eport_from_nucleus_GO	0.737188
Cluster_8	cellular_carbohydrate_metabolic_process_GO	0.737188
Cluster_8	establishment_of_mitotic_sister_chromatid_cohesion_GO	0.737188
Cluster_8	deadenylation-dependent_decapping_of_nuclear-transcribed_mRNA_GO	0.737188
Cluster_8	tRNA_pseudouridine_synthesis_GO	0.737188
Cluster_8	basic_amino_acid_transmembrane_transport_GO	0.737188
Cluster_8	snRNP_protein_import_into_nucleus_GO	0.737188
Cluster_8	peripheral_to_membrane_of_membrane_fraction_GO	0.737188
Cluster_8	tRNA_eport_from_nucleus_GO	0.737188
Cluster_8	error-free_translesion_synthesis_GO	0.737188
Cluster_8	actin_binding_GO	0.737188
Cluster_8	nuclear_mRNA_splicing,_via_spliceosome"_GO	0.737188
Cluster_8	RNA_elongation_GO	0.737188
Cluster_8	maturation_of_LSU-rRNA_from_tricistronic_rRNA_transcript_(SSU-rRNA,_5.8S_rRNA,_LSU-rRNA)_GO	0.737188
Cluster_8	mRNA-binding_(hnRNP)_protein_import_into_nucleus_GO	0.737188
Cluster_8	peptidyl-lysine_monomethylation_GO	0.737188
Cluster_8	branched-chain_amino_acid_catabolic_process_GO	0.737188
Cluster_8	replication-born_double-strand_break_repair_via_sister_chromatid_exchange_GO	0.737188
Cluster_8	positive_regulation_of_TORC1_signaling_GO	0.737188
Cluster_8	triglyceride_catabolic_process_GO	0.737188
Cluster_8	YeasTractDirect_MIG1	0.737347
Cluster_8	YeasTractDirect_SFP1	0.739108
Cluster_8	YeasTractDirect_DAL82	0.739539
Cluster_8	regulation_of_catalytic_activity_GO	0.743831
Cluster_8	YeasTractDirect_MET28	0.743831
Cluster_8	Venters25-37C_Pop2	0.745641
Cluster_8	YeasTractDirect_RPN4	0.745798
Cluster_8	Venters25-37C_Tfb1	0.749114
Cluster_8	Venters25-37C_Taf10	0.751527
Cluster_8	protein_transport_GO	0.752395
Cluster_8	Venters25-37C_Hht1	0.75246
Cluster_8	calcium & mitochondrial duress_LEE_POSITIVE	0.752566
Cluster_8	RNA_binding_GO	0.752767
Cluster_8	Venters25-37C_Taf4	0.755237
Cluster_8	Venters25-37C_Med6	0.758191
Cluster_8	Harbison_HSF1_H2O2Hi	0.758531
Cluster_8	ScherrerRBP_MAP1	0.758531
Cluster_8	Harbison_STE12_Alpha	0.758531
Cluster_8	Venters25-37C_Tfc7	0.759971
Cluster_8	Venters25-37C_Bre2	0.760739
Cluster_8	YeasTractDirect_OTU1	0.761608
Cluster_8	Harbison_SWI5_YPD	0.761608
Cluster_8	Venters25-37C_Paf1	0.762143
Cluster_8	77_LEE_POSITIVE	0.762298
Cluster_8	Harbison_MSN2_RAPA	0.762298
Cluster_8	Harbison_STB5_YPD	0.762298
Cluster_8	YeasTractDirect_NRG1	0.76351
Cluster_8	Venters25-37C_Ctr9	0.763686
Cluster_8	Phospholipid_APGcategory	0.765196
Cluster_8	chromosome_segregation_GO	0.765196
Cluster_8	Harbison_YAP6_H2O2Lo	0.765196
Cluster_8	TFs_APGcategory	0.765606
Cluster_8	tRNA_modification_GO	0.765606
Cluster_8	transcription_elongation_from_RNA_polymerase_II_promoter_GO	0.765606
Cluster_8	transporter_activity_GO	0.765606
Cluster_8	endoplasmic_reticulum_unfolded_protein_response_GO	0.765606
Cluster_8	tRNA_methylation_GO	0.765606
Cluster_8	specific_RNA_polymerase_II_transcription_factor_activity_GO	0.765606
Cluster_8	YeasTractDirect_UPC2	0.765606
Cluster_8	autophagosome_assembly_GO	0.765606
Cluster_8	conjugation_with_cellular_fusion_GO	0.765606
Cluster_8	RSC complex & mRNA processing_LEE_POSITIVE	0.765606
Cluster_8	oxidation-reduction_process_GO	0.767153
Cluster_8	Venters25-37C_Spt23	0.768213
Cluster_8	chromatin_remodeling_GO	0.770507
Cluster_8	vacuole_GO	0.770507
Cluster_8	Venters25-37C_Hos2	0.772285
Cluster_8	Venters25-37C_Uga3	0.774822
Cluster_8	Venters25-37C_Ino2	0.775611
Cluster_8	Venters25-37C_Epl1	0.77641
Cluster_8	carbohydrate_metabolic_process_GO	0.77674
Cluster_8	Venters25-37C_Rlr1	0.777476
Cluster_8	Venters25-37C_Chz1	0.779308
Cluster_8	Venters25-37C_Fcp1	0.783116
Cluster_8	YeasTractDirect_MET32	0.783579
Cluster_8	response_to_DNA_damage_stimulus_GO	0.783579
Cluster_8	Venters25-37C_Dhh1	0.788655
Cluster_8	GenesWithParalogs_E-100_APGcategory	0.788752
Cluster_8	DNA_recombinase_assembly_GO	0.789717
Cluster_8	valine_degradation	0.789717
Cluster_8	46_LEE_NEGATIVE	0.789717
Cluster_8	metal_ion_transport_GO	0.789717
Cluster_8	Harbison_NDT80_YPD	0.789717
Cluster_8	DNA_damage_checkpoint_GO	0.789717
Cluster_8	mRNA_catabolic_process_GO	0.789717
Cluster_8	microautophagy_GO	0.789717
Cluster_8	7_LEE_POSITIVE	0.789717
Cluster_8	posttranslational_protein_targeting_to_membrane_GO	0.789717
Cluster_8	Harbison_UME1_H2O2Hi	0.789717
Cluster_8	ScherrerRBP_POT1	0.789717
Cluster_8	de_novo'_IMP_biosynthetic_process_GO	0.789717
Cluster_8	MacIsaac_CHA4	0.789717
Cluster_8	nuclear-transcribed_mRNA_catabolic_process,_non-stop_decay_GO	0.789717
Cluster_8	tryptophan_catabolic_process_GO	0.789717
Cluster_8	Harbison_PDR3_YPD	0.789717
Cluster_8	N-glycan_processing_GO	0.789717
Cluster_8	regulation_of_vesicle_fusion_GO	0.789717
Cluster_8	mRNA_export_from_nucleus_in_response_to_heat_stress_GO	0.789717
Cluster_8	InvasiveGrowth_APGcategory	0.789717
Cluster_8	RNA_processing_GO	0.789717
Cluster_8	FAD_binding_GO	0.789717
Cluster_8	protein_localization_to_plasma_membrane_GO	0.789717
Cluster_8	Harbison_HAP5_YPD	0.789717
Cluster_8	hexose_transmembrane_transport_GO	0.789717
Cluster_8	purine_nucleobase_metabolic_process_GO	0.789717
Cluster_8	tyrosine_transport_GO	0.789717
Cluster_8	calcium_ion_transmembrane_transport_GO	0.789717
Cluster_8	Harbison_MSS11_BUT14	0.789717
Cluster_8	sterol_biosynthetic_process_GO	0.789717
Cluster_8	reticulophagy_GO	0.789717
Cluster_8	microtubule-based_movement_GO	0.789717
Cluster_8	Harbison_HIR1_YPD	0.789717
Cluster_8	ATP-dependent_chromatin_remodeling_GO	0.789717
Cluster_8	retrograde_vesicle-mediated_transport,_Golgi_to_ER"_GO	0.789717
Cluster_8	negative_regulation_of_protein_kinase_activity_GO	0.789717
Cluster_8	protein_catabolic_process_in_the_vacuole_GO	0.789717
Cluster_8	Thiamine_APGcategory	0.789717
Cluster_8	Venters25-37C_Xbp1	0.791783
Cluster_8	vacuolar_membrane_GO	0.792504
Cluster_8	replicative_cell_aging_GO	0.792504
Cluster_8	Venters25-37C_Fhl1	0.79275
Cluster_8	ERAD & cell cycle_LEE_NEGATIVE	0.793247
Cluster_8	Harbison_RTG3_RAPA	0.793247
Cluster_8	RNA_splicing_GO	0.793247
Cluster_8	Harbison_ASH1_BUT14	0.793247
Cluster_8	Harbison_MSN4_H2O2Hi	0.795013
Cluster_8	TsvetanovaRBP_PCS60	0.797571
Cluster_8	YeasTractDirect_CHA4	0.799106
Cluster_8	YeasTractDirect_HAP3	0.801384
Cluster_8	Purine_APGcategory	0.801467
Cluster_8	vacuolar_transport_GO	0.801467
Cluster_8	YeasTractDirect_MGA2	0.801467
Cluster_8	MacIsaac_ASH1	0.801467
Cluster_8	Harbison_NRG1_H2O2Hi	0.803915
Cluster_8	Venters25-37C_Top1	0.804093
Cluster_8	Venters25-37C_Dst1	0.807735
Cluster_8	Venters25-37C_Tfa1	0.816244
Cluster_8	Venters25-37C_Yap1	0.816861
Cluster_8	Spellman_G1_peak	0.818107
Cluster_8	mRNAprocessing_APGcategory	0.820762
Cluster_8	cellular_oxidant_detoxification_GO	0.820762
Cluster_8	actin_cytoskeleton_organization_GO	0.820762
Cluster_8	mitochondrial_inner_membrane_GO	0.820762
Cluster_8	protein_phosphorylation_GO	0.822843
Cluster_8	cytosol_GO	0.822925
Cluster_8	Venters25-37C_Ifh1	0.822925
Cluster_8	Venters25-37C_Snf7	0.82318
Cluster_8	Harbison_SWI4_YPD	0.825786
Cluster_8	Venters25-37C_Not5	0.827534
Cluster_8	Venters25-37C_Ada2	0.828316
Cluster_8	Harbison_SKN7_H2O2Lo	0.828743
Cluster_8	Venters25-37C_Taf14	0.828746
Cluster_8	TsvetanovaRBP_ARF3	0.830163
Cluster_8	Venters25-37C_Rsc1	0.830658
Cluster_8	hyperosmotic_response_GO	0.83176
Cluster_8	Harbison_STB1_YPD	0.83176
Cluster_8	Harbison_FZF1_YPD	0.83176
Cluster_8	isoleucine_degradation	0.83176
Cluster_8	response_to_unfolded_protein_GO	0.83176
Cluster_8	Harbison_RPN4_YPD	0.83176
Cluster_8	MacIsaac_STB5	0.83176
Cluster_8	MacIsaac_HAP3	0.83176
Cluster_8	intracellular_mRNA_localization_GO	0.83176
Cluster_8	signal_transducer_activity_GO	0.83176
Cluster_8	negative_regulation_of_translation_GO	0.83176
Cluster_8	MacIsaac_ARR1	0.83176
Cluster_8	meiotic_mismatch_repair_GO	0.83176
Cluster_8	mitotic_recombination_GO	0.83176
Cluster_8	Harbison_MET4_SM	0.83176
Cluster_8	Harbison_DAL80_RAPA	0.83176
Cluster_8	Harbison_ADR1_HEAT	0.83176
Cluster_8	3_LEE_POSITIVE	0.83176
Cluster_8	Golgi_to_plasma_membrane_protein_transport_GO	0.83176
Cluster_8	DrugResistance_APGcategory	0.83176
Cluster_8	Harbison_LEU3_YPD	0.83176
Cluster_8	Golgi_to_endosome_transport_GO	0.83176
Cluster_8	incipient_cellular_bud_site_GO	0.83176
Cluster_8	cysteine-type_peptidase_activity_GO	0.83176
Cluster_8	YeasTractDirect_NDT80	0.83176
Cluster_8	nuclear_migration_along_microtubule_GO	0.83176
Cluster_8	protein_eport_from_nucleus_GO	0.83176
Cluster_8	siderophore_transport_GO	0.83176
Cluster_8	hydrolase_activity,_acting_on_glycosyl_bonds"_GO	0.83176
Cluster_8	phosphatidylinositol_3-phosphate_binding_GO	0.83176
Cluster_8	establishment_of_mitotic_spindle_orientation_GO	0.83176
Cluster_8	Harbison_RTG3_SM	0.83176
Cluster_8	tryptophan_degradation	0.83176
Cluster_8	fatty_acid_beta-oxidation_GO	0.83176
Cluster_8	ERG2_LEE_POSITIVE	0.83176
Cluster_8	vacuole_inheritance_GO	0.83176
Cluster_8	double-strand_break_repair_via_nonhomologous_end_joining_GO	0.832373
Cluster_8	ER-associated_protein_catabolic_process_GO	0.832373
Cluster_8	cytosolic_large_ribosomal_subunit_GO	0.832373
Cluster_8	double-strand_break_repair_GO	0.832373
Cluster_8	cellular_bud_site_selection_GO	0.832373
Cluster_8	phospholipid_transport_GO	0.832373
Cluster_8	YeasTractDirect_GZF3	0.832373
Cluster_8	chromatin_silencing_at_rDNA_GO	0.832373
Cluster_8	Harbison_CHA4_SM	0.832373
Cluster_8	GTPase_activity_GO	0.832373
Cluster_8	regulation_of_protein_localization_GO	0.832373
Cluster_8	mitotic_spindle_assembly_checkpoint_GO	0.832373
Cluster_8	Venters25-37C_Bur2	0.832824
Cluster_8	proteolysis_GO	0.834436
Cluster_8	Venters25-37C_Gcr1	0.83487
Cluster_8	Venters25-37C_Rpo21	0.835122
Cluster_8	protein_amino_acid_phosphorylation_GO	0.837818
Cluster_8	Spellman_S_peak	0.838443
Cluster_8	tRNA_processing_GO	0.838443
Cluster_8	Harbison_SKN7_YPD	0.839435
Cluster_8	Venters25-37C_Fkh1	0.840829
Cluster_8	Harbison_FHL1_YPD	0.843136
Cluster_8	Venters25-37C_Srb4	0.843865
Cluster_8	fatty_acid_metabolic_process_GO	0.845096
Cluster_8	calcium & mitochondrial duress_LEE_NEGATIVE	0.845096
Cluster_8	Harbison_RIM101_H2O2Lo	0.845096
Cluster_8	Venters25-37C_Hos3	0.845635
Cluster_8	Venters25-37C_Rxt1	0.847072
Cluster_8	Venters25-37C_Med2	0.847753
Cluster_8	Venters25-37C_Brf1	0.849596
Cluster_8	Venters25-37C_Ccr4	0.853661
Cluster_8	Venters25-37C_Pho2	0.855929
Cluster_8	Venters25-37C_Wtm1	0.856249
Cluster_8	CVT_pathway_GO	0.856311
Cluster_8	Harbison_PHD1_BUT90	0.856448
Cluster_8	MacIsaac_PHD1	0.856448
Cluster_8	Venters25-37C_Leu3	0.856744
Cluster_8	Venters25-37C_Spt7	0.85801
Cluster_8	regulation_of_transcription,_DNA-dependent"_GO	0.858181
Cluster_8	histone_acetylation_GO	0.85887
Cluster_8	unfolded_protein_binding_GO	0.85887
Cluster_8	protein_catabolic_process_GO	0.85887
Cluster_8	mitochondrial_outer_membrane_GO	0.85887
Cluster_8	transferase_activity,_transferring_glycosyl_groups"_GO	0.85887
Cluster_8	fungal-type_cell_wall_GO	0.85887
Cluster_8	peptidyl-tyrosine_dephosphorylation_GO	0.85887
Cluster_8	Harbison_HAP5_SM	0.85887
Cluster_8	ubiquitin-protein_ligase_activity_GO	0.85887
Cluster_8	Harbison_YOX1_YPD	0.85887
Cluster_8	Harbison_MCM1_YPD	0.859354
Cluster_8	biopolymer_biosynthetic_process_GO	0.859354
Cluster_8	Harbison_DIG1_Alpha	0.859354
Cluster_8	Venters25-37C_Rvb1	0.859751
Cluster_8	ubiquitin-dependent_protein_catabolic_process_GO	0.860511
Cluster_8	Venters25-37C_Aor1	0.863334
Cluster_8	TsvetanovaRBP_SCD6	0.863737
Cluster_8	Venters25-37C_Dig1	0.86437
Cluster_8	Venters25-37C_Yaf9	0.864432
Cluster_8	bipolar_cellular_bud_site_selection_GO	0.865408
Cluster_8	cellular_ion_homeostasis_GO	0.865408
Cluster_8	rRNA_export_from_nucleus_GO	0.865408
Cluster_8	Harbison_PPR1_YPD	0.865408
Cluster_8	MacIsaac_MAC1	0.865408
Cluster_8	ribosomal_large_subunit_assembly_GO	0.865408
Cluster_8	endonuclease_activity_GO	0.865408
Cluster_8	Venters25-37C_Taf9	0.865408
Cluster_8	nuclear_chromatin_GO	0.865408
Cluster_8	60S ribosome export_LEE_NEGATIVE	0.865408
Cluster_8	adaptation_of_signaling_pathway_by_response_to_pheromone_involved_in_conjugation_with_cellular_fusion_GO	0.865408
Cluster_8	posttranscriptional_tethering_of_RNA_polymerase_II_gene_DNA_at_nuclear_periphery_GO	0.865408
Cluster_8	phosphatidylcholine_biosynthetic_process_GO	0.865408
Cluster_8	Harbison_AZF1_YPD	0.865408
Cluster_8	activation_of_GTPase_activity_GO	0.865408
Cluster_8	nuclear_chromosome_GO	0.865408
Cluster_8	cellular_bud_tip_GO	0.865408
Cluster_8	Harbison_AFT2_YPD	0.865408
Cluster_8	response_to_oxidative_stress_GO	0.865408
Cluster_8	phenylalanine_biosynthesis	0.865408
Cluster_8	actin_cortical_patch_localization_GO	0.865408
Cluster_8	cytogamy_GO	0.865408
Cluster_8	Harbison_UPC2_YPD	0.865408
Cluster_8	YeasTractDirect_HAP5	0.866227
Cluster_8	peptidase_activity_GO	0.866511
Cluster_8	mitochondrion_organization_GO	0.866511
Cluster_8	regulation_of_transcription,_DNA-templated_GO	0.867802
Cluster_8	Venters25-37C_Iws1	0.870273
Cluster_8	positive_regulation_of_GTPase_activity_GO	0.871323
Cluster_8	Golgi_apparatus_GO	0.871323
Cluster_8	Venters25-37C_Cdc39	0.871823
Cluster_8	YeasTractDirect_SKO1	0.872615
Cluster_8	Harbison_SUT1_YPD	0.873012
Cluster_8	Harbison_STE12_BUT90	0.873012
Cluster_8	YeasTractDirect_HAP4	0.873581
Cluster_8	rESR_RPs_APGcategory	0.873581
Cluster_8	Venters25-37C_Rxt2	0.875036
Cluster_8	protein_glycosylation_GO	0.877127
Cluster_8	mRNA_processing_GO	0.877127
Cluster_8	YeasTractDirect_MGA1	0.879209
Cluster_8	Venters25-37C_Otu1	0.879563
Cluster_8	60S ribosome export_LEE_POSITIVE	0.881484
Cluster_8	Harbison_MBP1_H2O2Lo	0.881484
Cluster_8	YeasTractDirect_FLO8	0.883707
Cluster_8	Venters25-37C_Rvb2	0.885363
Cluster_8	iron homeostasis_LEE_NEGATIVE	0.885552
Cluster_8	Venters25-37C_Rpt6	0.885638
Cluster_8	Venters25-37C_Jhd2	0.886502
Cluster_8	cytoplasmic_translation_GO	0.888775
Cluster_8	YeasTractDirect_HAP2	0.888775
Cluster_8	Venters25-37C_Fkh2	0.889976
Cluster_8	YeasTractDirect_REB1	0.891749
Cluster_8	phospholipid_metabolic_process_GO	0.892335
Cluster_8	RNA_polymerase_II_transcription_factor_activity_GO	0.892335
Cluster_8	mitotic_sister_chromatid_segregation_GO	0.892335
Cluster_8	hydrogen_ion_transmembrane_transport_GO	0.892335
Cluster_8	207_LEE_POSITIVE	0.892335
Cluster_8	Harbison_YJL206C_YPD	0.892335
Cluster_8	positive_regulation_of_ATPase_activity_GO	0.892335
Cluster_8	lipid_biosynthetic_process_GO	0.892335
Cluster_8	gluconeogenesis	0.892335
Cluster_8	G2/M_transition_of_mitotic_cell_cycle_GO	0.892335
Cluster_8	superpathway_of_glucose_fermentation	0.892335
Cluster_8	ribosomal_large_subunit_biogenesis_GO	0.892335
Cluster_8	mitochondrial_genome_maintenance_GO	0.892335
Cluster_8	transcription_activator_activity_GO	0.892335
Cluster_8	mitochondrial response to ROS_LEE_NEGATIVE	0.892335
Cluster_8	Harbison_GAL4_GAL	0.892335
Cluster_8	Harbison_IME4_H2O2Hi	0.892335
Cluster_8	SCF-dependent_proteasomal_ubiquitin-dependent_protein_catabolic_process_GO	0.892335
Cluster_8	Venters25-37C_Rtt109	0.892553
Cluster_8	Venters25-37C_Snf2	0.892627
Cluster_8	TRP & mitochondrial translation_LEE_POSITIVE	0.892922
Cluster_8	Venters25-37C_Caf40	0.89357
Cluster_8	transcription_GO	0.89529
Cluster_8	Harbison_CBF1_SM	0.89529
Cluster_8	Venters25-37C_Sua7	0.895655
Cluster_8	YeasTractDirect_MAL33	0.896733
Cluster_8	YeasTractDirect_MBP1	0.899257
Cluster_8	mitosis_GO	0.900708
Cluster_8	GTP_binding_GO	0.900708
Cluster_8	YeasTractDirect_SIP4	0.901514
Cluster_8	Venters25-37C_Caf130	0.90154
Cluster_8	Venters25-37C_Bas1	0.901612
Cluster_8	ubiquinone biosynthesis & proteasome_LEE_NEGATIVE	0.90165
Cluster_8	MacIsaac_SUM1	0.90165
Cluster_8	Venters25-37C_Sir3	0.903146
Cluster_8	Venters25-37C_Spt20	0.904071
Cluster_8	nucleus_GO	0.90444
Cluster_8	TsvetanovaRBP_CRG1	0.906287
Cluster_8	MacIsaac_SOK2	0.906909
Cluster_8	protein_serine/threonine_kinase_activity_GO	0.906909
Cluster_8	protein_kinase_activity_GO	0.906909
Cluster_8	intracellular_GO	0.90731
Cluster_8	transcription,_DNA-templated_GO	0.907571
Cluster_8	Venters25-37C_Ctk1	0.909465
Cluster_8	Venters25-37C_Tup1	0.909894
Cluster_8	Harbison_MBP1_H2O2Hi	0.910043
Cluster_8	Venters25-37C_Zms1	0.913069
Cluster_8	Harbison_NDD1_YPD	0.913557
Cluster_8	ligase_activity_GO	0.913881
Cluster_8	YeasTractDirect_MOT2	0.913881
Cluster_8	YeasTractDirect_PPR1	0.913881
Cluster_8	spindle_pole_body_GO	0.913881
[truncated: 176 more rows]

## Sheet: Cluster10
Query Cluster	Category	pvalue
Cluster_10	YeasTractDirect_SKO1	0.000115175
Cluster_10	tetrahydrofolate_interconversion_GO	0.000983657
Cluster_10	Venters25-37C_Ahc1	0.00165615
Cluster_10	Venters25-37C_Tfb1	0.00172384
Cluster_10	MacIsaac_GLN3	0.00183943
Cluster_10	positive_regulation_of_histone_deacetylation_GO	0.0018615
Cluster_10	Venters25-37C_Sfp1	0.00210695
Cluster_10	folate_transformations	0.00217331
Cluster_10	Venters25-37C_Ada2	0.00290979
Cluster_10	Venters25-37C_Hif1	0.00358486
Cluster_10	YeasTractDirect_SKN7	0.00361395
Cluster_10	Purine_APGcategory	0.00401363
Cluster_10	Venters25-37C_Hho1	0.00428483
Cluster_10	YeasTractDirect_SOK2	0.00523295
Cluster_10	Venters25-37C_Rvb2	0.00548411
Cluster_10	metal_ion_transport_GO	0.00562341
Cluster_10	Venters25-37C_TAF1	0.00593866
Cluster_10	Harbison_DAL81_RAPA	0.00602361
Cluster_10	glycine_metabolic_process_GO	0.00654472
Cluster_10	folate_polyglutamylation	0.00654472
Cluster_10	negative_regulation_of_Ras_protein_signal_transduction_GO	0.00654472
Cluster_10	regulation_of_GTPase_activity_GO	0.00654472
Cluster_10	Harbison_YAP6_H2O2Lo	0.00746532
Cluster_10	signal_transduction_GO	0.00802291
Cluster_10	Venters25-37C_Cyc8	0.00978173
Cluster_10	folate_interconversions	0.0101741
Cluster_10	Venters25-37C_Sin3	0.0104278
Cluster_10	YeasTractDirect_GLN3	0.0106651
Cluster_10	Venters25-37C_Ssl2	0.0128958
Cluster_10	YeasTractDirect_FLO8	0.0135126
Cluster_10	Harbison_GLN3_RAPA	0.0142975
Cluster_10	nucleocytoplasmic_transport_GO	0.0146485
Cluster_10	SRP-dependent_cotranslational_protein_targeting_to_membrane,_translocation"_GO	0.0148726
Cluster_10	SRP-dependent_cotranslational_protein_targeting_to_membrane,_translocation_GO	0.0148726
Cluster_10	Venters25-37C_Sua7	0.0150018
Cluster_10	serine_biosynthesis_from_glyoxylate	0.0155247
Cluster_10	gamma-aminobutyric_acid_transport_GO	0.0155247
Cluster_10	cinnamic_acid_catabolic_process_GO	0.0155247
Cluster_10	regulation_of_sporulation_GO	0.0155247
Cluster_10	transcription_factor_binding_GO	0.0155247
Cluster_10	protein_deneddylation_GO	0.0155247
Cluster_10	glycine_biosynthesis_from_serine	0.0155247
Cluster_10	protein_localization_to_eisosome_filament_GO	0.0155247
Cluster_10	AMP_salvage_GO	0.0155247
Cluster_10	positive_regulation_of_autophagy_GO	0.0155247
Cluster_10	attachment_of_mitotic_spindle_microtubules_to_kinetochore_GO	0.0155247
Cluster_10	negative_regulation_of_transcription_regulatory_region_DNA_binding_GO	0.0155247
Cluster_10	positive_regulation_of_cellular_response_to_amino_acid_starvation_GO	0.0155247
Cluster_10	ribonucleoprotein_complex_assembly_GO	0.0155247
Cluster_10	folate_biosynthesis	0.0165748
Cluster_10	adaptation_of_signaling_pathway_by_response_to_pheromone_involved_in_conjugation_with_cellular_fusion_GO	0.0165748
Cluster_10	cell_wall_GO	0.0165748
Cluster_10	one-carbon_metabolic_process_GO	0.0165748
Cluster_10	negative_regulation_of_chromatin_silencing_at_telomere_GO	0.0165748
Cluster_10	YeasTractDirect_FHL1	0.0169912
Cluster_10	Venters25-37C_Rvb1	0.0185966
Cluster_10	amino_acid_transmembrane_transport_GO	0.0213417
Cluster_10	MacIsaac_PHD1	0.0225919
Cluster_10	Harbison_HSF1_H2O2Hi	0.0226758
Cluster_10	ScherrerRBP_MAP1	0.0226758
Cluster_10	Venters25-37C_Bre2	0.0233527
Cluster_10	regulation_of_catalytic_activity_GO	0.0234182
Cluster_10	Venters25-37C_Tfa1	0.0250011
Cluster_10	nucleotide_metabolic_process_GO	0.0250144
Cluster_10	Venters25-37C_Spt23	0.025314
Cluster_10	glycerol_metabolic_process_GO	0.0270786
Cluster_10	positive_regulation_of_transcription_GO	0.0270786
Cluster_10	YeasTractDirect_STE12	0.0275265
Cluster_10	Venters25-37C_Pcf11	0.0276456
Cluster_10	YeasTractDirect_PHD1	0.0289693
Cluster_10	Venters25-37C_Top1	0.0294654
Cluster_10	Venters25-37C_Tup1	0.0307318
Cluster_10	Venters25-37C_Not5	0.0312052
Cluster_10	Harbison_ROX1_YPD	0.0316052
Cluster_10	Venters25-37C_Taf14	0.0320763
Cluster_10	Venters25-37C_Snf1	0.032184
Cluster_10	Venters25-37C_Srb5	0.0332381
Cluster_10	Harbison_YAP6_YPD	0.0349198
Cluster_10	nuclear_pore_organization_GO	0.035612
Cluster_10	MacIsaac_HSF1	0.0365464
Cluster_10	Harbison_GCR2_SM	0.0365464
Cluster_10	Venters25-37C_Rph1	0.0377478
Cluster_10	Venters25-37C_Ino80	0.0386999
Cluster_10	Venters25-37C_Rtt103	0.039516
Cluster_10	Venters25-37C_Swi4	0.0395451
Cluster_10	Venters25-37C_Hfi1	0.0408394
Cluster_10	protein_import_into_nucleus,_docking"_GO	0.0409241
Cluster_10	regulation_of_meiosis_GO	0.0409241
Cluster_10	transmembrane_receptor_activity_GO	0.0409241
Cluster_10	nitrogen_catabolite_activation_of_transcription_from_RNA_polymerase_II_promoter_GO	0.0409241
Cluster_10	fructose_6-phosphate_metabolic_process_GO	0.0409241
Cluster_10	223_LEE_POSITIVE	0.0409241
Cluster_10	endoplasmic_reticulum_lumen_GO	0.0409241
Cluster_10	magnesium_ion_transport_GO	0.0409241
Cluster_10	glycine_biosynthetic_process_GO	0.0409241
Cluster_10	Ras_GTPase_activator_activity_GO	0.0409241
Cluster_10	branched_chain_family_amino_acid_catabolic_process_GO	0.0409241
Cluster_10	invasive_filamentous_growth_GO	0.0409241
Cluster_10	age-dependent_response_to_oxidative_stress_involved_in_chronological_cell_aging_GO	0.0409241
Cluster_10	ubiquitin_homeostasis_GO	0.0409241
Cluster_10	positive_regulation_of_transcription_from_RNA_polymerase_II_promoter_in_response_to_ethanol_GO	0.0409241
Cluster_10	nucleoside_catabolic_process_GO	0.0409241
Cluster_10	triglyceride_biosynthesis	0.0409241
Cluster_10	regulation_of_translational_initiation_GO	0.0409241
Cluster_10	nicotinamide_riboside_salvage_pathway_I	0.0409241
Cluster_10	galactose_transport_GO	0.0409241
Cluster_10	negative_regulation_of_chromatin_silencing_at_silent_mating-type_cassette_GO	0.0431699
Cluster_10	allantoin_catabolic_process_GO	0.0431699
Cluster_10	Venters25-37C_Med6	0.0440426
Cluster_10	Venters25-37C_Mot1	0.0457932
Cluster_10	response_to_stress_GO	0.0462769
Cluster_10	YeasTractDirect_STB1	0.0467644
Cluster_10	Harbison_GLN3_SM	0.0467644
Cluster_10	Venters25-37C_Skn7	0.048086
Cluster_10	etracellular_region_GO	0.04842
Cluster_10	pexophagy_GO	0.04842
Cluster_10	Venters25-37C_Ioc4	0.0489664
Cluster_10	ribosome_biogenesis_GO	0.0493404
Cluster_10	Venters25-37C_Rxt2	0.0512378
Cluster_10	Venters25-37C_Htb2	0.0517567
Cluster_10	Venters25-37C_Taf13	0.0523888
Cluster_10	YeasTractDirect_CAD1	0.0561329
Cluster_10	Venters25-37C_Swi3	0.0571918
Cluster_10	Venters25-37C_Spt20	0.0581826
Cluster_10	MacIsaac_RTG3	0.0585101
Cluster_10	Harbison_TEC1_YPD	0.0585101
Cluster_10	MacIsaac_RPN4	0.0585101
Cluster_10	Venters25-37C_Wtm2	0.058669
Cluster_10	Venters25-37C_Asf1	0.0620037
Cluster_10	NAD_biosynthetic_process_GO	0.0629673
Cluster_10	Harbison_CAD1_SM	0.0629673
Cluster_10	MacIsaac_STB1	0.0629673
Cluster_10	Venters25-37C_Swc1	0.0634028
Cluster_10	MacIsaac_SKN7	0.0634057
Cluster_10	endoplasmic_reticulum_unfolded_protein_response_GO	0.0634295
Cluster_10	Venters25-37C_Bre1	0.0639646
Cluster_10	Venters25-37C_Ssl1	0.0683463
Cluster_10	proteasome-mediated_ubiquitin-dependent_protein_catabolic_process_GO	0.0717846
Cluster_10	mating_projection_tip_GO	0.0717846
Cluster_10	Harbison_PHO4_YPD	0.0745376
Cluster_10	glycerol_biosynthesis	0.0751885
Cluster_10	MAPK_cascade_GO	0.0751885
Cluster_10	translation_initiation_factor_activity_GO	0.0751885
Cluster_10	243_LEE_POSITIVE	0.0751885
Cluster_10	negative_regulation_of_transcription_from_RNA_polymerase_II_promoter_involved_in_meiotic_cell_cycle_GO	0.0751885
Cluster_10	adaptation_to_pheromone_during_conjugation_with_cellular_fusion_GO	0.0751885
Cluster_10	"salvage_pathways_of_adenine,_hypoxanthine_and_their_nucleosides"	0.0751885
Cluster_10	ribosome-associated_ubiquitin-dependent_protein_catabolic_process_GO	0.0751885
Cluster_10	magnesium_ion_transmembrane_transport_GO	0.0751885
Cluster_10	regulation_of_gene_expression_GO	0.0751885
Cluster_10	enzyme_regulator_activity_GO	0.0751885
Cluster_10	purine_ribonucleoside_salvage_GO	0.0751885
Cluster_10	regulation_of_small_GTPase_mediated_signal_transduction_GO	0.0751885
Cluster_10	endosome_transport_via_multivesicular_body_sorting_pathway_GO	0.0751885
Cluster_10	glutathione_catabolic_process_GO	0.0751885
Cluster_10	regulation_of_meiotic_nuclear_division_GO	0.0751885
Cluster_10	ribosomal_large_subunit_export_from_nucleus_GO	0.0751885
Cluster_10	nucleosome_positioning_GO	0.0751885
Cluster_10	Harbison_RCO1_YPD	0.0751885
Cluster_10	Venters25-37C_Rsc8	0.0753107
Cluster_10	YeasTractDirect_YHP1	0.076784
Cluster_10	YeasTractDirect_ROX1	0.078516
Cluster_10	PAC_APGcategory	0.0792967
Cluster_10	Venters25-37C_Spt7	0.0799824
Cluster_10	response_to_heat_GO	0.0805786
Cluster_10	Venters25-37C_Ctk1	0.0831609
Cluster_10	Venters25-37C_Dig1	0.0854077
Cluster_10	cellular_response_to_starvation_GO	0.0861636
Cluster_10	cellular_bud_GO	0.0861636
Cluster_10	translational_initiation_GO	0.0861636
Cluster_10	Harbison_AFT2_YPD	0.0861636
Cluster_10	response_to_salt_stress_GO	0.0861636
Cluster_10	small_GTPase_mediated_signal_transduction_GO	0.0865638
Cluster_10	rESR_APGcategory	0.0886634
Cluster_10	Venters25-37C_Tfg1	0.0892357
Cluster_10	Venters25-37C_Ure2	0.0924273
Cluster_10	Harbison_HSF1_H2O2Lo	0.0936721
Cluster_10	Venters25-37C_Tfc6	0.0941787
Cluster_10	Venters25-37C_Rad3	0.0948528
Cluster_10	Venters25-37C_Yap1	0.0968903
Cluster_10	YeasTractDirect_TEC1	0.0974388
Cluster_10	Venters25-37C_Srb4	0.097675
Cluster_10	Venters25-37C_Chd1	0.098611
Cluster_10	fungal-type_vacuole_membrane_GO	0.0997604
Cluster_10	regulation_of_protein_localization_GO	0.0997604
Cluster_10	Venters25-37C_Dst1	0.100909
Cluster_10	Venters25-37C_Rtg2	0.101269
Cluster_10	actin_cytoskeleton_organization_GO	0.102801
Cluster_10	Venters25-37C_Kin28	0.104347
Cluster_10	intracellular_signal_transduction_GO	0.105314
Cluster_10	Venters25-37C_Spt3	0.108524
Cluster_10	catalytic_activity_GO	0.109122
Cluster_10	MacIsaac_NRG1	0.110301
Cluster_10	Venters25-37C_Rad6	0.1109
Cluster_10	intracellular_protein_transmembrane_transport_GO	0.11237
Cluster_10	protein_folding_in_endoplasmic_reticulum_GO	0.11237
Cluster_10	ribosomal_large_subunit_biogenesis_GO	0.11237
Cluster_10	YeasTractDirect_IXR1	0.113656
Cluster_10	Venters25-37C_Leu3	0.114942
Cluster_10	tRNA_export_from_nucleus_GO	0.11539
Cluster_10	response_to_antibiotic_GO	0.11539
Cluster_10	protein_tyrosine_kinase_activity_GO	0.11539
Cluster_10	Harbison_YHP1_YPD	0.11539
Cluster_10	226_LEE_NEGATIVE	0.11539
Cluster_10	NLS-bearing_protein_import_into_nucleus_GO	0.11539
Cluster_10	negative_regulation_of_transcription_from_RNA_polymerase_II_promoter_by_pheromones_GO	0.11539
Cluster_10	235_LEE_POSITIVE	0.11539
Cluster_10	GID_comple_GO	0.11539
Cluster_10	septin_ring_organization_GO	0.11539
Cluster_10	cell_differentiation_GO	0.11539
Cluster_10	peptidyl-lysine_dimethylation_GO	0.11539
Cluster_10	rescue_of_stalled_ribosome_GO	0.11539
Cluster_10	regulation_of_glycogen_biosynthetic_process_GO	0.11539
Cluster_10	salvage_pathways_of_purines_and_their_nucleosides	0.11539
Cluster_10	Harbison_MOT3_SM	0.11539
Cluster_10	Harbison_BAS1_SM	0.11539
Cluster_10	late_endosome_membrane_GO	0.11539
Cluster_10	cofactor_metabolic_process_GO	0.11539
Cluster_10	Glycerol_APGcategory	0.11539
Cluster_10	excess fatty acid_LEE_POSITIVE	0.11539
Cluster_10	RNA_secondary_structure_unwinding_GO	0.11539
Cluster_10	Harbison_DAL82_YPD	0.11539
Cluster_10	Venters25-37C_Bur6	0.115529
Cluster_10	MacIsaac_YAP6	0.116555
Cluster_10	Venters25-37C_Taf4	0.117031
Cluster_10	Venters25-37C_Zap1	0.117574
Cluster_10	sporulation_resulting_in_formation_of_a_cellular_spore_GO	0.117683
Cluster_10	Venters25-37C_Ess1	0.118633
Cluster_10	Venters25-37C_Snf4	0.119815
Cluster_10	Harbison_TEC1_Alpha	0.12043
Cluster_10	Harbison_RIM101_H2O2Lo	0.12043
Cluster_10	unfolded_protein_binding_GO	0.120832
Cluster_10	fungal-type_cell_wall_GO	0.120832
Cluster_10	216_LEE_POSITIVE	0.120832
Cluster_10	Venters25-37C_Bye1	0.122031
Cluster_10	YeasTractDirect_FKH1	0.122342
Cluster_10	MacIsaac_SUT1	0.125298
Cluster_10	YeasTractDirect_MSN1	0.125298
Cluster_10	TsvetanovaRBP_CRG1	0.127661
Cluster_10	Venters25-37C_Rsc2	0.130485
Cluster_10	N-terminal_peptidyl-glycine_methylation_GO	0.130702
Cluster_10	ScherrerRBP_PFK2	0.130702
Cluster_10	negative_regulation_of_DNA-dependent_DNA_replication_GO	0.130702
Cluster_10	eukaryotic_translation_initiation_factor_2B_comple_GO	0.130702
Cluster_10	endonucleolytic_cleavage_in_ITS1_upstream_of_5.8S_rRNA_from_tricistronic_rRNA_transcript_(SSU-rRNA,_5.8S_rRNA,_LSU-rRNA)_GO	0.130702
Cluster_10	Harbison_RIM101_YPD	0.130702
Cluster_10	cellular_magnesium_ion_homeostasis_GO	0.130702
Cluster_10	198_LEE_POSITIVE	0.130702
Cluster_10	Golgi_inheritance_GO	0.130702
Cluster_10	response_to_nutrient_GO	0.130702
Cluster_10	glutamate_degradation_IX	0.130702
Cluster_10	positive_regulation_of_DNA_replication_GO	0.130702
Cluster_10	cysteine_biosynthetic_process_via_cystathionine_GO	0.130702
Cluster_10	branched-chain_amino_acid_metabolic_process_GO	0.130702
Cluster_10	response_to_spindle_checkpoint_signaling_GO	0.130702
Cluster_10	aromatic_compound_catabolic_process_GO	0.130702
Cluster_10	RNA_export_from_nucleus_GO	0.130702
Cluster_10	succinate_dehydrogenase_activity_GO	0.130702
Cluster_10	regulation_of_arginine_catabolic_process_GO	0.130702
Cluster_10	AMP_biosynthetic_process_GO	0.130702
Cluster_10	glycine_decarboxylation_via_glycine_cleavage_system_GO	0.130702
Cluster_10	guanyl-nucleotide_echange_factor_comple_GO	0.130702
Cluster_10	copper_ion_homeostasis_GO	0.130702
Cluster_10	UDP-N-acetylglucosamine_metabolic_process_GO	0.130702
Cluster_10	signalosome_GO	0.130702
Cluster_10	S-methylmethionine_transport_GO	0.130702
Cluster_10	homocysteine_catabolic_process_GO	0.130702
Cluster_10	IRES-dependent_translational_initiation_GO	0.130702
Cluster_10	155_LEE_POSITIVE	0.130702
Cluster_10	Golgi_localization_GO	0.130702
Cluster_10	low-affinity_zinc_II_ion_transport_GO	0.130702
Cluster_10	negative_regulation_of_protein_complex_assembly_GO	0.130702
Cluster_10	negative_regulation_of_invasive_growth_in_response_to_glucose_limitation_by_negative_regulation_of_transcription_from_RNA_polymerase_II_promoter_GO	0.130702
Cluster_10	cellular_triglyceride_homeostasis_GO	0.130702
Cluster_10	adenine_salvage_GO	0.130702
Cluster_10	protein_import_into_nucleus,_translocation_GO	0.130702
Cluster_10	NADH_dehydrogenase_complex_assembly_GO	0.130702
Cluster_10	detection_of_glucose_GO	0.130702
Cluster_10	isoleucine_biosynthesis	0.130702
Cluster_10	alanine_degradation	0.130702
Cluster_10	histone_catabolic_process_GO	0.130702
Cluster_10	protein_oligomerization_GO	0.130702
Cluster_10	UDP-glycosyltransferase_activity_GO	0.130702
Cluster_10	nicotinamide_riboside_metabolic_process_GO	0.130702
Cluster_10	chaperone_binding_GO	0.130702
Cluster_10	positive_regulation_of_helicase_activity_GO	0.130702
Cluster_10	alanine_catabolic_process_GO	0.130702
Cluster_10	positive_regulation_of_transcription_involved_in_meiotic_cell_cycle_GO	0.130702
Cluster_10	positive_regulation_of_endopeptidase_activity_GO	0.130702
Cluster_10	ribose_phosphate_biosynthetic_process_GO	0.130702
Cluster_10	activation_of_mitotic_cell_cycle_spindle_assembly_checkpoint_GO	0.130702
Cluster_10	phosphorylated_carbohydrate_dephosphorylation_GO	0.130702
Cluster_10	231_LEE_NEGATIVE	0.130702
Cluster_10	P-P-bond-hydrolysis-driven_protein_transmembrane_transporter_activity_GO	0.130702
Cluster_10	valine_biosynthesis	0.130702
Cluster_10	275_LEE_NEGATIVE	0.130702
Cluster_10	triglyceride_biosynthetic_process_GO	0.130702
Cluster_10	regulation_of_arginine_biosynthetic_process_GO	0.130702
Cluster_10	rRNA_modification_GO	0.130702
Cluster_10	thiamine_catabolic_process_GO	0.130702
Cluster_10	meiotic_sister_chromatid_cohesion_GO	0.130702
Cluster_10	nicotinate_riboside_salvage_pathway_I	0.130702
Cluster_10	coenzyme_biosynthetic_process_GO	0.130702
Cluster_10	positive_regulation_of_transcription_from_RNA_polymerase_II_promoter_in_response_to_iron_GO	0.130702
Cluster_10	regulation_of_transcription_from_RNA_polymerase_II_promoter_in_response_to_salt_stress_GO	0.130702
Cluster_10	nucleus-vacuole_junction_assembly_GO	0.130702
Cluster_10	329_LEE_POSITIVE	0.130702
Cluster_10	positive_regulation_of_sister_chromatid_cohesion_GO	0.130702
Cluster_10	regulation_of_protein_desumoylation_GO	0.130702
Cluster_10	40_LEE_POSITIVE	0.130702
Cluster_10	negative_regulation_of_pseudohyphal_growth_by_negative_regulation_of_transcription_from_RNA_polymerase_II_promoter_GO	0.130702
Cluster_10	NADP_metabolic_process_GO	0.130702
Cluster_10	late_endosome_to_Golgi_transport_GO	0.130702
Cluster_10	DNA_bending_activity_GO	0.130702
Cluster_10	carbohydrate_derivative_metabolic_process_GO	0.130702
Cluster_10	negative_regulation_of_ubiquitin-protein_transferase_activity_GO	0.130702
Cluster_10	succinyl-CoA_metabolic_process_GO	0.130702
Cluster_10	positive_regulation_of_proteasomal_ubiquitin-dependent_protein_catabolic_process_GO	0.130702
Cluster_10	mitochondrial_outer_membrane_translocase_comple_GO	0.130702
Cluster_10	Harbison_ZMS1_YPD	0.130702
Cluster_10	177_LEE_POSITIVE	0.130702
Cluster_10	detection_of_sucrose_stimulus_GO	0.130702
Cluster_10	115_LEE_NEGATIVE	0.130702
Cluster_10	adenyl-nucleotide_echange_factor_activity_GO	0.130702
Cluster_10	positive_regulation_of_chromatin_silencing_at_telomere_GO	0.130702
Cluster_10	143_LEE_POSITIVE	0.130702
Cluster_10	209_LEE_POSITIVE	0.130702
Cluster_10	apoptotic_DNA_fragmentation_GO	0.130702
Cluster_10	protein_trans-autophosphorylation_GO	0.130702
Cluster_10	peptide_biosynthetic_process_GO	0.130702
Cluster_10	purine_nucleobase_catabolic_process_GO	0.130702
Cluster_10	branched_chain_family_amino_acid_biosynthetic_process_GO	0.130702
Cluster_10	negative_regulation_of_ribosomal_protein_gene_transcription_from_RNA_polymerase_II_promoter_GO	0.130702
Cluster_10	cellular_response_to_metal_ion_GO	0.130702
Cluster_10	44_LEE_POSITIVE	0.130702
Cluster_10	ATP_metabolic_process_GO	0.130702
Cluster_10	adenylate_kinase_activity_GO	0.130702
Cluster_10	cellular_ketone_metabolic_process_GO	0.130702
Cluster_10	protein-DNA_complex_assembly_GO	0.130702
Cluster_10	allantoin_assimilation_pathway_GO	0.130702
Cluster_10	chromatin_assembly_GO	0.130702
Cluster_10	nuclear_mRNA_surveillance_of_spliceosomal_pre-mRNA_splicing_GO	0.130702
Cluster_10	alanine_biosynthetic_process_GO	0.130702
Cluster_10	203_LEE_NEGATIVE	0.130702
Cluster_10	negative_regulation_of_fatty_acid_metabolic_process_GO	0.130702
Cluster_10	sucrose_mediated_signaling_GO	0.130702
Cluster_10	MacIsaac_RGT1	0.130702
Cluster_10	negative_regulation_of_cytoplasmic_translation_GO	0.130702
Cluster_10	fatty_acid_oxidation_GO	0.130702
Cluster_10	ScherrerRBP_LAP3	0.130702
Cluster_10	fatty_acid_catabolic_process_GO	0.130702
Cluster_10	histone_H2B_conserved_C-terminal_lysine_ubiquitination_GO	0.130702
Cluster_10	nitrogen_catabolite_activation_of_transcription_GO	0.130702
Cluster_10	N-acetylglucosamine_metabolic_process_GO	0.130702
Cluster_10	Isoleucine_APGcategory	0.130702
Cluster_10	glutamate_catabolic_process_to_2-oxoglutarate_GO	0.130702
Cluster_10	Harbison_MSN2_YPD	0.130702
Cluster_10	nucleosome_organization_GO	0.130702
Cluster_10	nicotinamide_nucleotide_biosynthetic_process_GO	0.130702
Cluster_10	ferulate_metabolic_process_GO	0.130702
Cluster_10	endoribonuclease_activity_GO	0.130702
Cluster_10	regulation_of_peroxisome_size_GO	0.130702
Cluster_10	glycolytic_process_through_fructose-6-phosphate_GO	0.130702
Cluster_10	protein_insertion_into_mitochondrial_membrane_GO	0.130702
Cluster_10	chaperone-mediated_protein_transport_GO	0.130702
Cluster_10	4-nitrophenol_catabolic_process_GO	0.130702
Cluster_10	182_LEE_NEGATIVE	0.130702
Cluster_10	alanine_biosynthesis	0.130702
Cluster_10	292_LEE_POSITIVE	0.130702
Cluster_10	MacIsaac_RPH1	0.130702
Cluster_10	Venters25-37C_Ycs4	0.136072
Cluster_10	MacIsaac_TEC1	0.139366
Cluster_10	protein_polyubiquitination_GO	0.139366
Cluster_10	protein_ubiquitination_involved_in_ubiquitin-dependent_protein_catabolic_process_GO	0.139366
Cluster_10	nucleoside_metabolic_process_GO	0.141155
Cluster_10	nuclear_membrane_GO	0.141155
Cluster_10	Rho_protein_signal_transduction_GO	0.141155
Cluster_10	one-carbon_compound_metabolic_process_GO	0.141155
Cluster_10	budding_cell_bud_growth_GO	0.141155
Cluster_10	Venters25-37C_Snf2	0.142844
Cluster_10	MacIsaac_BAS1	0.143622
Cluster_10	cellular_aromatic_compound_metabolic_process_GO	0.143622
Cluster_10	TsvetanovaRBP_ARF3	0.14432
Cluster_10	Harbison_SKN7_H2O2Lo	0.145972
Cluster_10	YeasTractDirect_YAP6	0.152033
Cluster_10	Venters25-37C_Rsc9	0.152464
Cluster_10	Venters25-37C_Rxt1	0.155943
Cluster_10	Venters25-37C_Reb1	0.158292
Cluster_10	peptidyl-tyrosine_phosphorylation_GO	0.159545
Cluster_10	lysosomal_microautophagy_GO	0.159545
Cluster_10	RNAPol_APGcategory	0.159545
Cluster_10	glucose_mediated_signaling_pathway_GO	0.159545
Cluster_10	Harbison_GAT3_YPD	0.159545
Cluster_10	NLS-bearing_substrate_import_into_nucleus_GO	0.159545
Cluster_10	ribosomal_protein_import_into_nucleus_GO	0.159545
Cluster_10	negative_regulation_of_transcription_involved_in_G1/S_transition_of_mitotic_cell_cycle_GO	0.159545
Cluster_10	cellular_response_to_methylmercury_GO	0.159545
Cluster_10	inactivation_of_MAPK_activity_involved_in_osmosensory_signaling_pathway_GO	0.159545
Cluster_10	snRNA_eport_from_nucleus_GO	0.159545
Cluster_10	cellular_carbohydrate_metabolic_process_GO	0.159545
Cluster_10	snRNP_protein_import_into_nucleus_GO	0.159545
Cluster_10	peripheral_to_membrane_of_membrane_fraction_GO	0.159545
Cluster_10	mRNA-binding_(hnRNP)_protein_import_into_nucleus_GO	0.159545
Cluster_10	branched-chain_amino_acid_catabolic_process_GO	0.159545
Cluster_10	leucine_degradation	0.159545
Cluster_10	replication-born_double-strand_break_repair_via_sister_chromatid_exchange_GO	0.159545
Cluster_10	positive_regulation_of_TORC1_signaling_GO	0.159545
Cluster_10	TsvetanovaRBP_VTC1	0.163952
Cluster_10	RNA_modification_GO	0.167939
Cluster_10	vacuolar_protein_catabolic_process_GO	0.168039
Cluster_10	Venters25-37C_Tfb3	0.169506
Cluster_10	Venters25-37C_Taf8	0.171254
Cluster_10	Harbison_IXR1_YPD	0.172066
Cluster_10	GTPase_activator_activity_GO	0.172066
Cluster_10	MacIsaac_FKH1	0.172506
Cluster_10	Venters25-37C_Hht1	0.173557
Cluster_10	YeasTractDirect_MGA1	0.174398
Cluster_10	YeasTractDirect_HOT1	0.174526
Cluster_10	Venters25-37C_Fcp1	0.176121
Cluster_10	Venters25-37C_Fkh1	0.178244
Cluster_10	Harbison_XBP1_H2O2Lo	0.180754
Cluster_10	Venters25-37C_Bdf2	0.182582
Cluster_10	Venters25-37C_Rlr1	0.182807
Cluster_10	Venters25-37C_Sif2	0.183186
Cluster_10	Venters25-37C_Med4	0.18519
Cluster_10	Venters25-37C_Htz1	0.190202
Cluster_10	MacIsaac_CIN5	0.19037
Cluster_10	GenesWithParalogs_E-100_APGcategory	0.191832
Cluster_10	membrane_fraction_GO	0.193581
Cluster_10	Venters25-37C_Taf3	0.194158
Cluster_10	YeasTractDirect_SWI4	0.197151
Cluster_10	MacIsaac_ABF1	0.199212
Cluster_10	Venters25-37C_Brn1	0.199574
Cluster_10	Venters25-37C_Rpt6	0.202256
Cluster_10	YeasTractDirect_RDS2	0.202977
Cluster_10	replicative_cell_aging_GO	0.202977
Cluster_10	cell_cycle_GO	0.203449
Cluster_10	specific_RNA_polymerase_II_transcription_factor_activity_GO	0.204657
Cluster_10	269_LEE_NEGATIVE	0.204657
Cluster_10	conjugation_with_cellular_fusion_GO	0.204657
Cluster_10	establishment_of_protein_localization_GO	0.204657
Cluster_10	valine_degradation	0.206095
Cluster_10	glyoxylate_cycle_GO	0.206095
Cluster_10	microautophagy_GO	0.206095
Cluster_10	MacIsaac_ADR1	0.206095
Cluster_10	YeasTractDirect_HAC1	0.206095
Cluster_10	pyridoal_phosphate_binding_GO	0.206095
Cluster_10	MacIsaac_HAP5	0.206095
Cluster_10	L-methionine_salvage_from_methylthioadenosine_GO	0.206095
Cluster_10	purine_nucleobase_metabolic_process_GO	0.206095
Cluster_10	misfolded_or_incompletely_synthesized_protein_catabolic_process_GO	0.206095
Cluster_10	Venters25-37C_Spt8	0.206095
Cluster_10	275_LEE_POSITIVE	0.206095
Cluster_10	protein_localization_to_bud_neck_GO	0.206095
Cluster_10	methionine_salvage_pathway	0.206095
Cluster_10	Venters25-37C_Ash1	0.206545
Cluster_10	cellular_component_GO	0.206804
Cluster_10	DNA intercalators_LEE_POSITIVE	0.207663
Cluster_10	positive_regulation_of_transcription_from_RNA_polymerase_II_promoter_GO	0.208469
Cluster_10	Venters25-37C_Isw1	0.210912
Cluster_10	Venters25-37C_Esa1	0.212151
Cluster_10	Venters25-37C_TBP	0.21466
Cluster_10	YeasTractDirect_MAL33	0.216867
Cluster_10	YeasTractDirect_NRG1	0.218603
Cluster_10	Venters25-37C_Gcn5	0.218906
Cluster_10	fungal-type_vacuole_GO	0.220335
Cluster_10	MacIsaac_ACE2	0.226055
Cluster_10	ScherrerRBP_PRE10	0.22618
Cluster_10	amino_acid_transport_GO	0.227286
Cluster_10	MacIsaac_NDD1	0.227286
Cluster_10	SGD-nonessentials_APGcategory	0.228689
Cluster_10	cadmium_ion_transmembrane_transport_GO	0.229624
Cluster_10	(1->3)-beta-D-glucan_catabolic_process_GO	0.229624
Cluster_10	histone_deubiquitination_GO	0.229624
Cluster_10	two-component_signal_transduction_system_(phosphorelay)_GO	0.229624
Cluster_10	anatomical_structure_morphogenesis_GO	0.229624
Cluster_10	glycogen_catabolic_process_GO	0.229624
Cluster_10	hexose_mediated_signaling_GO	0.229624
Cluster_10	CVT_vesicle_assembly_GO	0.229624
Cluster_10	NADH_metabolic_process_GO	0.229624
Cluster_10	protein_localization_to_vacuolar_membrane_GO	0.229624
Cluster_10	negative_regulation_of_cAMP_biosynthetic_process_GO	0.229624
Cluster_10	glycerol_biosynthetic_process_GO	0.229624
Cluster_10	positive_regulation_of_fatty_acid_beta-oxidation_GO	0.229624
Cluster_10	methylglyoxal_catabolism	0.229624
Cluster_10	aromatic_amino_acid_family_metabolic_process_GO	0.229624
Cluster_10	inactivation_of_MAPK_activity_involved_in_conjugation_with_cellular_fusion_GO	0.229624
Cluster_10	pyrimidine_nucleobase_metabolic_process_GO	0.229624
Cluster_10	negative_regulation_of_histone_H3-K14_acetylation_GO	0.229624
Cluster_10	positive_regulation_of_transcription_from_RNA_polymerase_II_promoter_in_response_to_a_hypotonic_environment_GO	0.229624
Cluster_10	fructose_transmembrane_transporter_activity_GO	0.229624
Cluster_10	spindle_pole_body_organization_GO	0.229624
Cluster_10	termination_of_RNA_polymerase_I_transcription_GO	0.229624
Cluster_10	stress_granule_disassembly_GO	0.229624
Cluster_10	hyperosmotic_salinity_response_GO	0.229624
Cluster_10	positive_regulation_of_transcription_from_RNA_polymerase_II_promoter_in_response_to_freezing_GO	0.229624
Cluster_10	polyadenylation-dependent_RNA_catabolic_process_GO	0.229624
Cluster_10	positive_regulation_of_phosphatidylinositol_biosynthetic_process_GO	0.229624
Cluster_10	heose_transport_GO	0.229624
Cluster_10	regulation_of_mitotic_spindle_assembly_GO	0.229624
Cluster_10	MacIsaac_YOX1	0.229624
Cluster_10	de_novo'_L-methionine_biosynthetic_process_GO	0.229624
Cluster_10	rRNA_transcription_GO	0.229624
Cluster_10	folic_acid-containing_compound_biosynthetic_process_GO	0.229624
Cluster_10	nuclear-transcribed_mRNA_poly(A)_tail_shortening_GO	0.229624
Cluster_10	negative_regulation_of_transcription_GO	0.229624
Cluster_10	cellular_response_to_anoxia_GO	0.229624
Cluster_10	GSE_comple_GO	0.229624
Cluster_10	CDP-diacylglycerol_biosynthetic_process_GO	0.229624
Cluster_10	response_to_acid_GO	0.229624
Cluster_10	tyrosine_degradation	0.229624
Cluster_10	acetyl-CoA_biosynthetic_process_from_pyruvate_GO	0.229624
Cluster_10	positive_regulation_of_ergosterol_biosynthetic_process_by_positive_regulation_of_transcription_from_RNA_polymerase_II_promoter_GO	0.229624
Cluster_10	transcription_factor_comple_GO	0.229624
Cluster_10	MacIsaac_IXR1	0.229624
Cluster_10	gene_silencing_GO	0.229624
Cluster_10	positive_regulation_of_signal_transduction_GO	0.229624
Cluster_10	translation_LEE_NEGATIVE	0.229624
Cluster_10	regulation_of_transcriptional_start_site_selection_at_RNA_polymerase_II_promoter_GO	0.229624
Cluster_10	glucose_transmembrane_transporter_activity_GO	0.229624
Cluster_10	tRNA_re-export_from_nucleus_GO	0.229624
Cluster_10	catabolic_process_GO	0.229624
Cluster_10	translation_reinitiation_GO	0.229624
Cluster_10	cellular_response_to_water_deprivation_GO	0.229624
Cluster_10	ubiquitin-dependent_protein_catabolic_process_via_the_N-end_rule_pathway_GO	0.229624
Cluster_10	adenylate_cyclase-activating_G-protein_coupled_receptor_signaling_pathway_GO	0.229624
Cluster_10	double-strand_break_repair_via_synthesis-dependent_strand_annealing_GO	0.229624
Cluster_10	maintenance_of_protein_location_in_nucleus_GO	0.229624
Cluster_10	positive_regulation_of_transcription_from_RNA_polymerase_II_promoter_in_response_to_cold_GO	0.229624
Cluster_10	glycerol-3-phosphate_metabolic_process_GO	0.229624
Cluster_10	nuclear_envelope-endoplasmic_reticulum_network_GO	0.229624
Cluster_10	protein_homodimerization_activity_GO	0.229624
Cluster_10	chaperonin-containing_T-comple_GO	0.229624
Cluster_10	(1->3)-beta-D-glucan_biosynthetic_process_GO	0.229624
Cluster_10	L-phenylalanine_biosynthetic_process_GO	0.229624
Cluster_10	tryptophan_catabolic_process_to_kynurenine_GO	0.229624
Cluster_10	Harbison_GAL3_YPD	0.229624
Cluster_10	positive_regulation_of_transcription_from_RNA_polymerase_II_promoter_in_response_to_glucose_starvation_GO	0.229624
Cluster_10	negative_regulation_of_ceramide_biosynthetic_process_GO	0.229624
Cluster_10	negative_regulation_of_invasive_growth_in_response_to_glucose_limitation_GO	0.229624
Cluster_10	short-chain_fatty_acid_metabolic_process_GO	0.229624
Cluster_10	ceramide_metabolic_process_GO	0.229624
Cluster_10	RNA_phosphodiester_bond_hydrolysis_GO	0.229624
Cluster_10	regulation_of_nucleosome_density_GO	0.229624
Cluster_10	protein_deglutathionylation_GO	0.229624
Cluster_10	glycerol_ether_metabolic_process_GO	0.229624
Cluster_10	phospholipid_homeostasis_GO	0.229624
Cluster_10	negative_regulation_of_histone_exchange_GO	0.229624
Cluster_10	MacIsaac_HAC1	0.229624
Cluster_10	two-component_response_regulator_activity_GO	0.229624
Cluster_10	dynactin_comple_GO	0.229624
Cluster_10	poly(A)+_mRNA_eport_from_nucleus_GO	0.229624
Cluster_10	MacIsaac_PDR1	0.229624
Cluster_10	positive_regulation_of_transcription_from_RNA_polymerase_II_promoter_in_response_to_hydrogen_peroxide_GO	0.229624
Cluster_10	phospholipid_biosynthesis_(Kennedy_pathway)	0.229624
Cluster_10	positive_regulation_of_adenylate_cyclase_activity_GO	0.229624
Cluster_10	trehalose_biosynthesis	0.229624
Cluster_10	255_LEE_POSITIVE	0.229624
Cluster_10	positive_regulation_of_transcription_from_RNA_polymerase_II_promoter_in_response_to_nitrosative_stress_GO	0.229624
Cluster_10	malate_metabolic_process_GO	0.229624
Cluster_10	negative_regulation_of_sphingolipid_biosynthetic_process_GO	0.229624
Cluster_10	cellular_response_to_blue_light_GO	0.229624
Cluster_10	regulation_of_transcription_of_G1/S-phase_of_mitotic_cell_cycle_GO	0.229624
Cluster_10	positive_regulation_of_transcription_from_RNA_polymerase_II_promoter_in_response_to_amino_acid_starvation_GO	0.229624
Cluster_10	neutral_amino_acid_transport_GO	0.229624
Cluster_10	activation_of_MAPK_activity_GO	0.229624
Cluster_10	phosphatidylinositol_3-kinase_comple_I_GO	0.229624
Cluster_10	mitochondrion_localization_GO	0.229624
Cluster_10	positive_regulation_of_glycerol_transport_GO	0.229624
Cluster_10	de_novo'_NAD_biosynthetic_process_from_aspartate_GO	0.229624
Cluster_10	257_LEE_NEGATIVE	0.229624
Cluster_10	purine_base_metabolic_process_GO	0.229624
Cluster_10	positive_regulation_of_filamentous_growth_of_a_population_of_unicellular_organisms_in_response_to_starvation_by_positive_regulation_of_transcription_from_RNA_polymerase_II_promoter_GO	0.229624
Cluster_10	valine_biosynthetic_process_GO	0.229624
Cluster_10	nuclear_mRNA_surveillance_of_mRNA_3'-end_processing_GO	0.229624
Cluster_10	glycogen_catabolism	0.229624
Cluster_10	histone_H3-K79_methylation_GO	0.229624
Cluster_10	regulation_of_molecular_function_GO	0.229624
Cluster_10	tyrosine_biosynthetic_process_GO	0.229624
Cluster_10	protein_import_into_mitochondrial_inner_membrane_GO	0.229624
Cluster_10	positive_regulation_of_endocytosis_GO	0.229624
Cluster_10	CAAX-box_protein_processing_GO	0.229624
Cluster_10	regulation_of_(1->6)-beta-D-glucan_biosynthetic_process_GO	0.229624
Cluster_10	regulation_of_replicative_cell_aging_by_regulation_of_transcription_from_RNA_polymerase_II_promoter_in_response_to_caloric_restriction_GO	0.229624
Cluster_10	negative_regulation_of_histone_H3-K9_acetylation_GO	0.229624
Cluster_10	protein_localization_to_nucleolar_rDNA_repeats_GO	0.229624
Cluster_10	regulation_of_glycogen_catabolic_process_GO	0.229624
Cluster_10	attachment_of_spindle_microtubules_to_kinetochore_involved_in_homologous_chromosome_segregation_GO	0.229624
Cluster_10	296_LEE_NEGATIVE	0.229624
Cluster_10	response_to_cycloheximide_GO	0.229624
Cluster_10	positive_regulation_of_transcription_from_RNA_polymerase_II_promoter_in_response_to_zinc_ion_starvation_GO	0.229624
Cluster_10	clathrin_coat_disassembly_GO	0.229624
Cluster_10	positive_regulation_of_transcription_from_RNA_polymerase_II_promoter_in_response_to_hydrostatic_pressure_GO	0.229624
Cluster_10	mannose_transmembrane_transporter_activity_GO	0.229624
Cluster_10	regulation_of_carbohydrate_metabolic_process_GO	0.229624
Cluster_10	transsulfuration_GO	0.229624
Cluster_10	Harbison_KSS1_Alpha	0.229624
Cluster_10	L-alanine_catabolic_process_GO	0.229624
Cluster_10	regulation_of_anion_transmembrane_transport_GO	0.229624
Cluster_10	superpathway_of_glutathione_metabolism_(truncated_&gamma;-glutamyl_cycle)	0.229624
Cluster_10	rDNA_condensation_GO	0.229624
Cluster_10	nucleotide_phosphorylation_GO	0.229624
Cluster_10	regulation_of_ribosomal_protein_gene_transcription_from_RNA_polymerase_II_promoter_GO	0.229624
Cluster_10	cellular_sodium_ion_homeostasis_GO	0.229624
Cluster_10	Venters25-37C_Chz1	0.234728
Cluster_10	Venters25-37C_Epl1	0.235471
Cluster_10	biosynthetic_process_GO	0.238497
Cluster_10	MacIsaac_ROX1	0.238497
Cluster_10	YeasTractDirect_HSF1	0.239525
Cluster_10	Venters25-37C_Ubp8	0.241405
Cluster_10	Venters25-37C_Snf7	0.245179
Cluster_10	positive_regulation_of_GTPase_activity_GO	0.245243
Cluster_10	Venters25-37C_Isw2	0.245655
Cluster_10	Venters25-37C_Med2	0.246318
Cluster_10	tricarboxylic_acid_cycle_GO	0.24799
Cluster_10	Harbison_TYE7_YPD	0.24799
Cluster_10	Venters25-37C_Bur2	0.24808
Cluster_10	kinase_activity_GO	0.248387
Cluster_10	ER-associated_ubiquitin-dependent_protein_catabolic_process_GO	0.249859
Cluster_10	Harbison_SKN7_YPD	0.249859
Cluster_10	YeasTractDirect_DAL81	0.253073
Cluster_10	cellular_response_to_oxidative_stress_GO	0.253214
Cluster_10	Venters25-37C_Tfc8	0.253404
Cluster_10	Venters25-37C_Sas4	0.253738
Cluster_10	Harbison_STB1_YPD	0.253804
Cluster_10	isoleucine_degradation	0.253804
Cluster_10	pyridine_nucleotide_biosynthetic_process_GO	0.253804
Cluster_10	response_to_unfolded_protein_GO	0.253804
Cluster_10	MacIsaac_HAP3	0.253804
Cluster_10	Harbison_CUP9_YPD	0.253804
Cluster_10	proteasomal_ubiquitin-dependent_protein_catabolic_process_GO	0.253804
Cluster_10	anchored_to_membrane_GO	0.253804
Cluster_10	sterol_transport_GO	0.253804
Cluster_10	L-amino_acid_transport_GO	0.253804
Cluster_10	negative_regulation_of_gluconeogenesis_GO	0.253804
Cluster_10	protein_eport_from_nucleus_GO	0.253804
Cluster_10	L-alpha-amino_acid_transmembrane_transport_GO	0.253804
Cluster_10	protein_targeting_to_vacuole_involved_in_ubiquitin-dependent_protein_catabolic_process_via_the_multivesicular_body_sorting_pathway_GO	0.253804
Cluster_10	transcription_from_RNA_polymerase_I_promoter_GO	0.253804
Cluster_10	tryptophan_degradation	0.253804
Cluster_10	vacuole_inheritance_GO	0.253804
Cluster_10	Venters25-37C_Caf130	0.259768
Cluster_10	Venters25-37C_Pop2	0.261256
Cluster_10	calcium & mitochondrial duress_LEE_POSITIVE	0.263694
Cluster_10	YeasTractDirect_MET32	0.264785
Cluster_10	protein_ubiquitination_GO	0.264785
Cluster_10	Venters25-37C_Vps72	0.268925
Cluster_10	Harbison_SUT1_YPD	0.270018
Cluster_10	regulation_of_translation_GO	0.270156
Cluster_10	Venters25-37C_Cdc39	0.270558
Cluster_10	regulation_of_cyclin-dependent_protein_serine/threonine_kinase_activity_GO	0.273181
Cluster_10	protein_import_into_nucleus_GO	0.273181
Cluster_10	ER-associated_protein_catabolic_process_GO	0.273181
Cluster_10	cellular_bud_site_selection_GO	0.273181
Cluster_10	Harbison_NRG1_YPD	0.27426
Cluster_10	Venters25-37C_Cdc36	0.275893
Cluster_10	Harbison_DAL82_RAPA	0.276336
Cluster_10	cell_redox_homeostasis_GO	0.276336
Cluster_10	establishment_of_cell_polarity_GO	0.276336
Cluster_10	103_LEE_NEGATIVE	0.276336
Cluster_10	Venters25-37C_Nut1	0.276474
Cluster_10	YeasTractDirect_MSN4	0.280391
Cluster_10	ScParalogs_E-10_APGcategory	0.281941
Cluster_10	Venters25-37C_Cha4	0.28213
Cluster_10	Venters25-37C_Rpt1	0.282321
Cluster_10	protein_folding_GO	0.284741
Cluster_10	Venters25-37C_Hos3	0.285912
Cluster_10	YeasTractDirect_GCR2	0.287353
Cluster_10	transcription,_DNA-templated_GO	0.2893
Cluster_10	Venters25-37C_Ycg1	0.290872
Cluster_10	Venters25-37C_Ctr9	0.291639
Cluster_10	biological_process_GO	0.2919
Cluster_10	ergosterol depletion effects on membrane_LEE_POSITIVE	0.295456
Cluster_10	YeasTractDirect_ASH1	0.295456
Cluster_10	YeasTractDirect_MIG1	0.295992
Cluster_10	Venters25-37C_Pob3	0.297315
Cluster_10	YeasTractDirect_TOS8	0.297573
Cluster_10	Venters25-37C_Ume6	0.298262
Cluster_10	Venters25-37C_Bdf1	0.29883
Cluster_10	MacIsaac_MCM1	0.299128
Cluster_10	Harbison_RPN4_H2O2Lo	0.299128
Cluster_10	YeasTractDirect_MET28	0.299128
Cluster_10	Venters25-37C_Ioc3	0.299843
Cluster_10	bipolar_cellular_bud_site_selection_GO	0.301701
Cluster_10	structural_molecule_activity_GO	0.301701
Cluster_10	cellular_ion_homeostasis_GO	0.301701
Cluster_10	MacIsaac_MAC1	0.301701
Cluster_10	stress-activated_protein_kinase_signaling_cascade_GO	0.301701
Cluster_10	ribosomal_large_subunit_assembly_GO	0.301701
Cluster_10	regulation_of_apoptotic_process_GO	0.301701
Cluster_10	pyruvate_metabolic_process_GO	0.301701
Cluster_10	102_LEE_POSITIVE	0.301701
Cluster_10	Harbison_STB4_YPD	0.301701
Cluster_10	positive_regulation_of_transcription,_DNA-templated_GO	0.301701
Cluster_10	tRNA_metabolic_process_GO	0.301701
Cluster_10	cellular_bud_tip_GO	0.301701
Cluster_10	peptidyl-prolyl_cis-trans_isomerase_activity_GO	0.301701
Cluster_10	axial_cellular_bud_site_selection_GO	0.301701
Cluster_10	protein_peptidyl-prolyl_isomerization_GO	0.301701
Cluster_10	phenylalanine_biosynthesis	0.301701
Cluster_10	Harbison_HAP2_YPD	0.301701
Cluster_10	YeasTractDirect_AFT2	0.302158
Cluster_10	Venters25-37C_Pta1	0.303114
Cluster_10	cytosol_GO	0.305044
Cluster_10	YeasTractDirect_DAL80	0.305172
Cluster_10	meiotic_cell_cycle_GO	0.307785
Cluster_10	YeasTractDirect_RIM101	0.307785
Cluster_10	Venters25-37C_Rpo21	0.307873
Cluster_10	Harbison_MET32_SM	0.308339
Cluster_10	NuclearProteinTargetting_APGcategory	0.308339
Cluster_10	cell wall signaling_LEE_POSITIVE	0.308339
Cluster_10	Venters25-37C_Ncb2	0.312241
Cluster_10	Venters25-37C_Zms1	0.313103
Cluster_10	Venters25-37C_Yaf9	0.318578
Cluster_10	Venters25-37C_Hda1	0.319202
Cluster_10	Venters25-37C_Set2	0.321272
Cluster_10	metabolic_process_GO	0.322644
Cluster_10	heterochromatin_assembly_involved_in_chromatin_silencing_GO	0.32301
Cluster_10	basic_amino_acid_transmembrane_export_from_vacuole_GO	0.32301
Cluster_10	global_genome_nucleotide-excision_repair_GO	0.32301
Cluster_10	L-serine_transport_GO	0.32301
Cluster_10	establishment_or_maintenance_of_cell_polarity_GO	0.32301
Cluster_10	regulation_of_chromatin_organization_GO	0.32301
Cluster_10	positive_regulation_of_G1_to_G0_transition_GO	0.32301
Cluster_10	formation_of_translation_preinitiation_complex_GO	0.32301
Cluster_10	nucleobase,_nucleoside,_nucleotide_and_nucleic_acid_metabolic_process"_GO	0.32301
Cluster_10	MacIsaac_RME1	0.32301
Cluster_10	Golgi_organization_GO	0.32301
Cluster_10	Biotin_APGcategory	0.32301
Cluster_10	defense_response_to_virus_GO	0.32301
Cluster_10	transcription_of_nuclear_large_rRNA_transcript_from_RNA_polymerase_I_promoter_GO	0.32301
Cluster_10	rRNA_methylation_GO	0.32301
Cluster_10	positive_regulation_of_transcription_from_RNA_polymerase_II_promoter_in_response_to_acidic_pH_GO	0.32301
Cluster_10	Harbison_RTG3_YPD	0.32301
Cluster_10	positive_regulation_of_receptor_internalization_GO	0.32301
Cluster_10	peptide_binding_GO	0.32301
Cluster_10	carnitine_metabolic_process_GO	0.32301
Cluster_10	253_LEE_NEGATIVE	0.32301
Cluster_10	de_novo_NAD_biosynthesis	0.32301
Cluster_10	nicotinamide_nucleotide_metabolic_process_GO	0.32301
Cluster_10	regulation_of_translational_termination_GO	0.32301
Cluster_10	aspartate_biosynthesis	0.32301
Cluster_10	alcohol_dehydrogenase_activity_GO	0.32301
Cluster_10	bilirubin_transport_GO	0.32301
Cluster_10	nucleotide_biosynthetic_process_GO	0.32301
Cluster_10	voltage-gated_ion_channel_activity_GO	0.32301
Cluster_10	Ski_comple_GO	0.32301
Cluster_10	eocytosis_GO	0.32301
Cluster_10	response_to_furfural_GO	0.32301
Cluster_10	DNA_replication-dependent_nucleosome_assembly_GO	0.32301
Cluster_10	protein_phosphatase_type_2A_regulator_activity_GO	0.32301
Cluster_10	positive_regulation_of_DNA-dependent_DNA_replication_initiation_GO	0.32301
Cluster_10	glycine_catabolic_process_GO	0.32301
Cluster_10	response_to_acidic_pH_GO	0.32301
Cluster_10	spermine_transmembrane_transport_GO	0.32301
Cluster_10	Harbison_MET31_SM	0.32301
Cluster_10	Harbison_MOT3_H2O2Lo	0.32301
Cluster_10	regulation_of_intracellular_pH_GO	0.32301
Cluster_10	regulation_of_endocytosis_GO	0.32301
Cluster_10	cellular_response_to_hydrogen_peroxide_GO	0.32301
Cluster_10	Maltose_APGcategory	0.32301
Cluster_10	chloride_transmembrane_transport_GO	0.32301
Cluster_10	regulation_of_mRNA_stability_GO	0.32301
Cluster_10	negative_regulation_of_protein_import_into_nucleus_during_spindle_assembly_checkpoint_GO	0.32301
Cluster_10	regulation_of_transcription_from_RNA_polymerase_II_promoter_in_response_to_oxidative_stress_GO	0.32301
Cluster_10	methylglyoxal_catabolic_process_to_D-lactate_via_S-lactoyl-glutathione_GO	0.32301
Cluster_10	superpathway_of_glutamate_biosynthesis	0.32301
Cluster_10	Harbison_RTG1_YPD	0.32301
Cluster_10	chloride_transport_GO	0.32301
Cluster_10	actin_cable_formation_GO	0.32301
Cluster_10	disulfide_oidoreductase_activity_GO	0.32301
Cluster_10	deoxyribonucleotide_biosynthetic_process_GO	0.32301
Cluster_10	L-histidine_transmembrane_transport_GO	0.32301
Cluster_10	positive_regulation_of_mitotic_cell_cycle_phase_transition_GO	0.32301
Cluster_10	phosphorelay_signal_transduction_system_GO	0.32301
Cluster_10	TORC2_signaling_GO	0.32301
Cluster_10	site_of_polarized_growth_GO	0.32301
Cluster_10	biotin_biosynthetic_process_GO	0.32301
Cluster_10	protein_deglycosylation_GO	0.32301
Cluster_10	inositol_metabolic_process_GO	0.32301
Cluster_10	drug_export_GO	0.32301
Cluster_10	negative_regulation_of_glycogen_biosynthetic_process_GO	0.32301
Cluster_10	leucine_biosynthesis	0.32301
Cluster_10	retrograde_protein_transport,_ER_to_cytosol_GO	0.32301
Cluster_10	peptide_mating_pheromone_maturation_involved_in_conjugation_with_cellular_fusion_GO	0.32301
Cluster_10	phosphatidate_biosynthesis_II_(the_glycerol-3-phosphate_pathway)	0.32301
Cluster_10	glycine_dehydrogenase_(decarboylating)_activity_GO	0.32301
Cluster_10	glycerol_catabolic_process_GO	0.32301
Cluster_10	tyrosine_biosynthesis	0.32301
Cluster_10	L-glutamate_transmembrane_transport_GO	0.32301
Cluster_10	formin-nucleated_actin_cable_assembly_GO	0.32301
Cluster_10	285_LEE_NEGATIVE	0.32301
Cluster_10	proline_transport_GO	0.32301
Cluster_10	pentose_transport_GO	0.32301
Cluster_10	establishment_of_RNA_localization_GO	0.32301
Cluster_10	septin_cytoskeleton_organization_GO	0.32301
Cluster_10	carnitine_shuttle	0.32301
Cluster_10	Harbison_RGT1_YPD	0.32301
Cluster_10	positive_regulation_of_transcription_from_RNA_polymerase_II_promoter_in_response_to_alkaline_pH_GO	0.32301
Cluster_10	233_LEE_NEGATIVE	0.32301
Cluster_10	L-arginine_transmembrane_transport_GO	0.32301
Cluster_10	Harbison_UME1_YPD	0.32301
Cluster_10	deoyribonucleotide_biosynthetic_process_GO	0.32301
Cluster_10	spore_membrane_bending_pathway_GO	0.32301
Cluster_10	activation_of_MAPKK_activity_GO	0.32301
Cluster_10	cellular_response_to_cold_GO	0.32301
Cluster_10	putrescine_transport_GO	0.32301
Cluster_10	cellular_sphingolipid_homeostasis_GO	0.32301
Cluster_10	cadmium_ion_transport_GO	0.32301
Cluster_10	ER_to_Golgi_transport_vesicle_GO	0.32301
Cluster_10	negative_regulation_of_transcription_from_RNA_polymerase_II_promoter_during_mitotic_cell_cycle_GO	0.32301
Cluster_10	negative_regulation_of_cell_aging_GO	0.32301
Cluster_10	"superpathway_of_histidine,_purine,_and_pyrimidine_biosynthesis"	0.32301
Cluster_10	MAP_kinase_kinase_activity_GO	0.32301
Cluster_10	isoleucine_biosynthetic_process_GO	0.32301
Cluster_10	nuclear-transcribed_mRNA_catabolic_process,_eonucleolytic,_3'-5'"_GO	0.32301
Cluster_10	glycine_cleavage_comple_GO	0.32301
Cluster_10	negative_regulation_of_autophagy_GO	0.32301
Cluster_10	histone_ubiquitination_GO	0.32301
Cluster_10	methylated_histone_residue_binding_GO	0.32301
Cluster_10	secretion_by_cell_GO	0.32301
Cluster_10	heat_shock_protein_binding_GO	0.32301
Cluster_10	positive_regulation_of_transcription_from_RNA_polymerase_II_promoter_by_oleic_acid_GO	0.32301
Cluster_10	calcineurin_comple_GO	0.32301
Cluster_10	cortical_actin_cytoskeleton_organization_GO	0.32301
Cluster_10	Harbison_SKN7_HEAT	0.32301
Cluster_10	L-lysine_transmembrane_transport_GO	0.32301
Cluster_10	cristae_formation_GO	0.32301
Cluster_10	phosphatidate_biosynthesis_I_(the_dihydroxyacetone_pathway)	0.32301
Cluster_10	stress_granule_GO	0.32301
Cluster_10	NAD_biosynthesis_via_nicotinamide_riboside_salvage_pathway_GO	0.32301
Cluster_10	positive_regulation_of_formin-nucleated_actin_cable_assembly_GO	0.32301
Cluster_10	protein_import_into_mitochondrial_matri_GO	0.32301
Cluster_10	glycine_cleavage_complex	0.32301
Cluster_10	spermine_transport_GO	0.32301
Cluster_10	regulation_of_mitotic_nuclear_division_GO	0.32301
Cluster_10	positive_regulation_of_sterol_import_by_positive_regulation_of_transcription_from_RNA_polymerase_II_promoter_GO	0.32301
Cluster_10	protein_localization_to_kinetochore_GO	0.32301
Cluster_10	secretion_GO	0.32301
Cluster_10	rRNAprocessing_APGcategory	0.32301
Cluster_10	thiamine_metabolic_process_GO	0.32301
Cluster_10	protein_disulfide_oidoreductase_activity_GO	0.32301
Cluster_10	homologous_chromosome_segregation_GO	0.32301
Cluster_10	YeasTractDirect_YOX1	0.324358
Cluster_10	YeasTractDirect_LEU3	0.328371
Cluster_10	YeasTractDirect_PDR1	0.328507
Cluster_10	Venters25-37C_Uga3	0.329409
Cluster_10	phosphorylation_GO	0.333716
Cluster_10	YeasTractDirect_MOT3	0.334304
Cluster_10	MacIsaac_FHL1	0.337195
Cluster_10	YeasTractDirect_RAP1	0.337222
Cluster_10	regulation_of_cell_size_GO	0.343635
Cluster_10	G1/S_transition_of_mitotic_cell_cycle_GO	0.343635
Cluster_10	response_to_osmotic_stress_GO	0.343635
Cluster_10	mRNA_splicing,_via_spliceosome_GO	0.343635
Cluster_10	Mitochondria_APGcategory	0.343635
Cluster_10	Harbison_MBP1_H2O2Lo	0.343635
Cluster_10	Venters25-37C_Hos1	0.345832
Cluster_10	Harbison_PHD1_BUT90	0.346422
Cluster_10	redox potentiating_LEE_NEGATIVE	0.349034
Cluster_10	Harbison_ADR1_YPD	0.349034
Cluster_10	207_LEE_POSITIVE	0.349034
Cluster_10	gluconeogenesis	0.349034
Cluster_10	poly(A)+_mRNA_export_from_nucleus_GO	0.349034
Cluster_10	transcription_activator_activity_GO	0.349034
Cluster_10	protein_localization_GO	0.349034
Cluster_10	nuclear_pore_GO	0.349034
Cluster_10	actin_cortical_patch_assembly_GO	0.349034
Cluster_10	SCF-dependent_proteasomal_ubiquitin-dependent_protein_catabolic_process_GO	0.349034
Cluster_10	MacIsaac_SOK2	0.349766
Cluster_10	protein_serine/threonine_kinase_activity_GO	0.349766
Cluster_10	protein_kinase_activity_GO	0.349766
Cluster_10	transferase_activity_GO	0.35655
Cluster_10	NEO1-PIK1_LEE_NEGATIVE	0.358708
Cluster_10	pseudohyphal_growth_GO	0.360053
Cluster_10	Spellman_S_peak	0.360053
Cluster_10	YeasTractDirect_RGT1	0.360053
Cluster_10	Venters25-37C_Wtm1	0.361798
Cluster_10	YeasTractDirect_GAT1	0.362953
Cluster_10	MacIsaac_SUM1	0.363552
Cluster_10	protein_phosphorylation_GO	0.366372
Cluster_10	cell wall_LEE_NEGATIVE	0.367366
Cluster_10	oidation_reduction_GO	0.367366
Cluster_10	MacIsaac_CBF1	0.36916
Cluster_10	Venters25-37C_Rgr1	0.377786
Cluster_10	Venters25-37C_Rsc1	0.378035
Cluster_10	vacuole_fusion,_non-autophagic_GO	0.378775
Cluster_10	MacIsaac_GCR2	0.378775
Cluster_10	YeasTractDirect_CIN5	0.379219
Cluster_10	Venters25-37C_Hpr1	0.380123
Cluster_10	MacIsaac_STE12	0.380177
Cluster_10	dephosphorylation_GO	0.383003
Cluster_10	YeasTractDirect_RPH1	0.383003
Cluster_10	Venters25-37C_Rpd3	0.38577
Cluster_10	Venters25-37C_Hpa3	0.38698
Cluster_10	Venters25-37C_Fhl1	0.387804
Cluster_10	YeasTractDirect_ADR1	0.388852
Cluster_10	mitochondrion_GO	0.39094
Cluster_10	Venters25-37C_Set1	0.392748
Cluster_10	mitochondrial response to ROS_LEE_POSITIVE	0.392748
Cluster_10	proton_transport_GO	0.392748
Cluster_10	peptidyl-amino_acid_modification_GO	0.392748
Cluster_10	YeasTractDirect_MOT2	0.395229
Cluster_10	mitochondrion_inheritance_GO	0.395229
Cluster_10	Harbison_CAD1_YPD	0.395229
Cluster_10	Harbison_PHO2_H2O2Hi	0.395229
Cluster_10	tRNA_wobble_uridine_modification_GO	0.395229
Cluster_10	glycogen_metabolic_process_GO	0.395229
Cluster_10	mitotic_spindle_orientation_checkpoint_GO	0.395229
Cluster_10	de_novo_biosynthesis_of_purine_nucleotides	0.395229
Cluster_10	Harbison_GCR2_YPD	0.395229
Cluster_10	MacIsaac_XBP1	0.395229
Cluster_10	rRNA_eport_from_nucleus_GO	0.395229
Cluster_10	1_LEE_POSITIVE	0.395229
Cluster_10	ESR_APGcategory	0.39665
Cluster_10	protein_amino_acid_phosphorylation_GO	0.400813
Cluster_10	macroautophagy_GO	0.400813
Cluster_10	sequence-specific_DNA_binding_GO	0.400813
Cluster_10	transcription_corepressor_activity_GO	0.40554
Cluster_10	RNA_phosphodiester_bond_hydrolysis,_exonucleolytic_GO	0.40554
Cluster_10	meiosis_I_GO	0.40554
Cluster_10	protein_targeting_to_nuclear_inner_membrane_GO	0.40554
Cluster_10	dynein_comple_GO	0.40554
Cluster_10	Glutamate_APGcategory	0.40554
Cluster_10	sexual_sporulation_resulting_in_formation_of_a_cellular_spore_GO	0.40554
Cluster_10	meiotic_sister_chromatid_segregation_GO	0.40554
Cluster_10	positive_regulation_of_transcription_from_RNA_polymerase_II_promoter_in_response_to_increased_salt_GO	0.40554
Cluster_10	protein_neddylation_GO	0.40554
Cluster_10	protein_phosphatase_type_2A_comple_GO	0.40554
Cluster_10	Harbison_RIM101_H2O2Hi	0.40554
Cluster_10	amino_acid_catabolic_process_to_alcohol_via_Ehrlich_pathway_GO	0.40554
Cluster_10	positive_regulation_of_spindle_pole_body_separation_GO	0.40554
Cluster_10	Harbison_RLR1_YPD	0.40554
Cluster_10	Harbison_WAR1_YPD	0.40554
Cluster_10	endocytic_recycling_GO	0.40554
Cluster_10	premeiotic_DNA_replication_GO	0.40554
Cluster_10	cellular_metal_ion_homeostasis_GO	0.40554
Cluster_10	sugar:hydrogen_symporter_activity_GO	0.40554
Cluster_10	trehalose_metabolism_in_response_to_stress_GO	0.40554
Cluster_10	negative_regulation_of_pseudohyphal_growth_GO	0.40554
Cluster_10	Glycogen_APGcategory	0.40554
Cluster_10	fermentation_GO	0.40554
Cluster_10	MacIsaac_STB2	0.40554
Cluster_10	allantoin_degradation	0.40554
Cluster_10	Harbison_MOT3_YPD	0.40554
Cluster_10	mitotic_DNA_integrity_checkpoint_GO	0.40554
Cluster_10	regulation_of_nitrogen_utilization_GO	0.40554
Cluster_10	Atg8_ligase_activity_GO	0.40554
Cluster_10	enzyme-directed_rRNA_pseudouridine_synthesis_GO	0.40554
Cluster_10	regulation_of_exit_from_mitosis_GO	0.40554
Cluster_10	inactivation_of_MAPK_activity_involved_in_cell_wall_organization_or_biogenesis_GO	0.40554
Cluster_10	protein_import_into_mitochondrial_matrix_GO	0.40554
Cluster_10	ubiquitin-dependent_catabolism_of_misfolded_proteins_by_cytoplasm-associated_proteasome_GO	0.40554
Cluster_10	ethanol_degradation	0.40554
Cluster_10	negative_regulation_of_peptidase_activity_GO	0.40554
Cluster_10	glucose_mediated_signaling_GO	0.40554
Cluster_10	ion_channel_activity_GO	0.40554
Cluster_10	serine_family_amino_acid_biosynthetic_process_GO	0.40554
Cluster_10	nuclear_mRNA_surveillance_GO	0.40554
Cluster_10	mitochondrial_respiratory_chain_complex_III_assembly_GO	0.40554
Cluster_10	protein_import_into_mitochondrial_outer_membrane_GO	0.40554
Cluster_10	cellular_metabolic_process_GO	0.40554
Cluster_10	box_C/D_snoRNP_assembly_GO	0.40554
Cluster_10	DNA_replication-independent_nucleosome_assembly_GO	0.40554
Cluster_10	219_LEE_NEGATIVE	0.40554
Cluster_10	nuclear-transcribed_mRNA_catabolic_process,_exonucleolytic,_3'-5'_GO	0.40554
Cluster_10	water_transport_GO	0.40554
Cluster_10	calmodulin_binding_GO	0.40554
Cluster_10	Harbison_ZAP1_YPD	0.40554
Cluster_10	proline_transmembrane_transport_GO	0.40554
Cluster_10	response_to_pH_GO	0.40554
Cluster_10	glycolysis	0.40554
Cluster_10	zinc_II_ion_transport_GO	0.40554
Cluster_10	positive_regulation_of_endodeoxyribonuclease_activity_GO	0.40554
Cluster_10	protein_targeting_to_Golgi_GO	0.40554
Cluster_10	integral_to_Golgi_membrane_GO	0.40554
Cluster_10	MacIsaac_RFX1	0.40554
Cluster_10	transaminase_activity_GO	0.40554
Cluster_10	thiamine_biosynthesis	0.40554
Cluster_10	zinc_II_ion_transmembrane_transport_GO	0.40554
Cluster_10	wybutosine_biosynthetic_process_GO	0.40554
Cluster_10	glutathione_biosynthesis	0.40554
Cluster_10	negative_regulation_of_Rho_protein_signal_transduction_GO	0.40554
Cluster_10	negative_regulation_of_Arp2/3_complex-mediated_actin_nucleation_GO	0.40554
Cluster_10	spindle_pole_body_duplication_GO	0.40554
Cluster_10	ER-dependent_peroxisome_organization_GO	0.40554
Cluster_10	CDP-choline_pathway_GO	0.40554
Cluster_10	vitamin_transport_GO	0.40554
Cluster_10	nuclear_migration_GO	0.40554
Cluster_10	nucleosome_binding_GO	0.40554
Cluster_10	telomeric_DNA_binding_GO	0.40554
Cluster_10	protein_comple_assembly_GO	0.40554
Cluster_10	tryptophan_degradation_via_kynurenine	0.40554
Cluster_10	thiamine_diphosphate_biosynthetic_process_GO	0.40554
Cluster_10	cysteine-type_endopeptidase_activity_GO	0.40554
Cluster_10	ATP_export_GO	0.40554
Cluster_10	protein_localization_to_chromosome,_centromeric_region_GO	0.40554
Cluster_10	transcription_initiation_from_RNA_polymerase_II_promoter_GO	0.40554
Cluster_10	response_to_toxic_substance_GO	0.40554
Cluster_10	actin_cap_GO	0.40554
Cluster_10	arginine_metabolic_process_GO	0.40554
Cluster_10	traversing_start_control_point_of_mitotic_cell_cycle_GO	0.40554
Cluster_10	structural_constituent_of_cytoskeleton_GO	0.40554
Cluster_10	osmosensory_signaling_pathway_GO	0.40554
Cluster_10	amino_acid_transmembrane_transporter_activity_GO	0.40554
Cluster_10	NAD_salvage_pathway	0.40554
Cluster_10	lipid_storage_GO	0.40554
Cluster_10	second-messenger-mediated_signaling_GO	0.40554
Cluster_10	YeasTractDirect_OTU1	0.405963
Cluster_10	Harbison_FKH2_H2O2Lo	0.413498
Cluster_10	77_LEE_POSITIVE	0.413498
Cluster_10	Harbison_THI2_Thi-	0.413498
Cluster_10	fatty acid desaturase (OLE1)_LEE_POSITIVE	0.413498
Cluster_10	Venters25-37C_Ino4	0.419297
Cluster_10	Harbison_YAP1_YPD	0.421738
Cluster_10	MacIsaac_PHO2	0.421738
Cluster_10	Venters25-37C_Rpb7	0.42439
Cluster_10	transcription_factor_activity_GO	0.426218
Cluster_10	YeasTractDirect_INO2	0.428857
Cluster_10	regulation_of_transcription,_DNA-templated_GO	0.428957
Cluster_10	MacIsaac_MBP1	0.431397
Cluster_10	proteolysis_GO	0.431967
Cluster_10	YeasTractDirect_YAP1	0.432581
Cluster_10	YeasTractDirect_XBP1	0.433501
Cluster_10	regulation_of_mitotic_cell_cycle_GO	0.439862
Cluster_10	191_LEE_NEGATIVE	0.439862
Cluster_10	cellular_amino_acid_metabolic_process_GO	0.439862
Cluster_10	cellular_protein_complex_assembly_GO	0.439862
Cluster_10	response_to_oidative_stress_GO	0.439862
Cluster_10	vacuole_fusion,_non-autophagic"_GO	0.439862
Cluster_10	nitrogen_compound_metabolic_process_GO	0.439862
Cluster_10	mRNA_eport_from_nucleus_GO	0.439862
Cluster_10	ion_transmembrane_transport_GO	0.439862
Cluster_10	233_LEE_POSITIVE	0.439862
Cluster_10	peroisome_organization_GO	0.439862
Cluster_10	regulation_of_cell_cycle_GO	0.439862
Cluster_10	regulation_of_fungal-type_cell_wall_organization_GO	0.439862
Cluster_10	RNA_splicing_GO	0.447586
Cluster_10	Harbison_INO2_YPD	0.447586
Cluster_10	YeasTractDirect_ACE2	0.448585
Cluster_10	Harbison_SWI4_YPD	0.450196
Cluster_10	rESR_RPs_APGcategory	0.450863
Cluster_10	Harbison_FKH1_YPD	0.451368
Cluster_10	YeasTractDirect_MSN2	0.452239
Cluster_10	Venters25-37C_Gln3	0.452867
Cluster_10	cell wall_LEE_POSITIVE	0.453511
Cluster_10	Venters25-37C_Jhd2	0.455375
Cluster_10	Venters25-37C_Yng1	0.456552
Cluster_10	Venters25-37C_Snf5	0.461368
Cluster_10	YeasTractDirect_SWI5	0.461853
Cluster_10	YeasTractDirect_PHO4	0.465958
Cluster_10	autophagy_GO	0.46666
Cluster_10	Venters25-37C_Brf1	0.466921
Cluster_10	Venters25-37C_Taf10	0.468807
Cluster_10	Harbison_FHL1_SM	0.470219
Cluster_10	Venters25-37C_Bas1	0.472626
Cluster_10	Venters25-37C_Pho2	0.473258
Cluster_10	Venters25-37C_Ifh1	0.474161
Cluster_10	Harbison_MBP1_H2O2Hi	0.474161
Cluster_10	oidoreductase_activity_GO	0.474161
Cluster_10	chromatin_silencing_GO	0.478071
Cluster_10	216_LEE_NEGATIVE	0.478071
Cluster_10	peptidyl-lysine_trimethylation_GO	0.478071
Cluster_10	carboy-lyase_activity_GO	0.478071
Cluster_10	exonucleolytic_trimming_to_generate_mature_3'-end_of_5.8S_rRNA_from_tricistronic_rRNA_transcript_(SSU-rRNA,_5.8S_rRNA,_LSU-rRNA)_GO	0.478071
Cluster_10	G-protein_coupled_receptor_signaling_pathway_GO	0.478071
Cluster_10	Harbison_HAC1_YPD	0.478071
Cluster_10	vacuole_organization_GO	0.478071
Cluster_10	branched-chain_amino_acid_biosynthetic_process_GO	0.478071
Cluster_10	Harbison_MSN4_H2O2Lo	0.478071
Cluster_10	protein_autoubiquitination_GO	0.478071
Cluster_10	sphingolipid biosynthesis & PDR1_LEE_NEGATIVE	0.478071
Cluster_10	vacuolar_protein_processing_GO	0.478071
Cluster_10	245_LEE_NEGATIVE	0.478071
Cluster_10	Harbison_KSS1_YPD	0.478071
Cluster_10	carbon_catabolite_activation_of_transcription_from_RNA_polymerase_II_promoter_GO	0.478071
Cluster_10	protein_homooligomerization_GO	0.478071
Cluster_10	isocitrate_metabolic_process_GO	0.478071
Cluster_10	negative_regulation_of_chromatin_silencing_at_rDNA_GO	0.478071
Cluster_10	positive_regulation_of_transcription_from_RNA_polymerase_II_promoter_in_response_to_stress_GO	0.478071
Cluster_10	Golgi_vesicle_transport_GO	0.478071
Cluster_10	amino_acid_metabolic_process_GO	0.478071
Cluster_10	Rab_GTPase_activator_activity_GO	0.478071
Cluster_10	maintenance_of_cell_polarity_GO	0.478071
Cluster_10	nuclear_pore_complex_assembly_GO	0.478071
Cluster_10	positive_regulation_of_transcription_involved_in_G1/S_transition_of_mitotic_cell_cycle_GO	0.478071
Cluster_10	regulation_of_translational_fidelity_GO	0.478071
Cluster_10	termination_of_RNA_polymerase_II_transcription_GO	0.478071
Cluster_10	regulation_of_formin-nucleated_actin_cable_assembly_GO	0.478071
Cluster_10	protein_refolding_GO	0.478071
Cluster_10	nuclear_polyadenylation-dependent_CUT_catabolic_process_GO	0.478071
Cluster_10	mitotic_cytokinesis_GO	0.478071
Cluster_10	structural_constituent_of_cell_wall_GO	0.478071
Cluster_10	cytokinesis,_completion_of_separation"_GO	0.478071
Cluster_10	karyogamy_during_conjugation_with_cellular_fusion_GO	0.478071
Cluster_10	barbed-end_actin_filament_capping_GO	0.478071
Cluster_10	cell_morphogenesis_involved_in_conjugation_with_cellular_fusion_GO	0.478071
Cluster_10	negative_regulation_of_protein_serine/threonine_kinase_activity_GO	0.478071
Cluster_10	sulfur_compound_metabolic_process_GO	0.478071
Cluster_10	cellular_alcohol_metabolic_process_GO	0.478071
Cluster_10	lysine_biosynthetic_process_via_aminoadipic_acid_GO	0.478071
Cluster_10	tricarboylic_acid_cycle_GO	0.478071
Cluster_10	positive_regulation_of_histone_acetylation_GO	0.478071
Cluster_10	vacuolar_proton-transporting_V-type_ATPase_complex_assembly_GO	0.478071
Cluster_10	fatty_acid_beta-oidation_GO	0.478071
Cluster_10	alcohol_metabolic_process_GO	0.478071
Cluster_10	regulation_of_Rab_GTPase_activity_GO	0.478071
Cluster_10	leucine_biosynthetic_process_GO	0.478071
Cluster_10	nuclear_transport_GO	0.478071
Cluster_10	negative_regulation_of_endopeptidase_activity_GO	0.478071
Cluster_10	endosome_organization_GO	0.478071
Cluster_10	nuclear_polyadenylation-dependent_rRNA_catabolic_process_GO	0.478071
Cluster_10	positive_regulation_of_transcription_from_RNA_polymerase_II_promoter_in_response_to_arsenic-containing_substance_GO	0.478071
Cluster_10	regulation_of_cell_growth_GO	0.478071
Cluster_10	MacIsaac_MOT3	0.478071
Cluster_10	response_to_temperature_stimulus_GO	0.478071
Cluster_10	cellular_protein_modification_process_GO	0.478071
Cluster_10	protein_secretion_GO	0.478071
Cluster_10	nuclear-transcribed_mRNA_catabolic_process,_non-stop_decay"_GO	0.478071
Cluster_10	maintenance_of_rDNA_GO	0.478071
Cluster_10	nucleosome_mobilization_GO	0.478071
Cluster_10	190_LEE_POSITIVE	0.478071
Cluster_10	substrate-specific_transmembrane_transporter_activity_GO	0.478071
Cluster_10	MacIsaac_THI2	0.478071
Cluster_10	negative_regulation_of_apoptotic_process_GO	0.478071
Cluster_10	ATP_hydrolysis_coupled_cation_transmembrane_transport_GO	0.478071
Cluster_10	actin_filament_organization_GO	0.480852
Cluster_10	TFs_APGcategory	0.482626
Cluster_10	transcription_elongation_from_RNA_polymerase_II_promoter_GO	0.482626
Cluster_10	13_LEE_POSITIVE	0.482626
Cluster_10	YeasTractDirect_ARR1	0.482626
Cluster_10	Peroxisome_APGcategory	0.482626
Cluster_10	fungal-type_cell_wall_organization_GO	0.489423
Cluster_10	Harbison_ABF1_YPD	0.489423
Cluster_10	TsvetanovaRBP_HSP26	0.495472
Cluster_10	YeasTractDirect_SIP4	0.50082
Cluster_10	YeasTractDirect_STP2	0.50082
Cluster_10	Harbison_AFT2_H2O2Lo	0.50082
Cluster_10	YeasTractDirect_CUP9	0.50082
Cluster_10	Venters25-37C_Tfa2	0.502677
Cluster_10	TsvetanovaRBP_PCS60	0.506116
Cluster_10	Venters25-37C_Msn2	0.512542
Cluster_10	methylation_GO	0.513027
Cluster_10	Harbison_FHL1_RAPA	0.513027
Cluster_10	MacIsaac_MSN4	0.513144
Cluster_10	cellular_iron_ion_homeostasis_GO	0.513144
Cluster_10	fatty_acid_metabolic_process_GO	0.513144
Cluster_10	Harbison_STP1_SM	0.513144
Cluster_10	Golgi_membrane_GO	0.513144
Cluster_10	MacIsaac_DAL82	0.513144
Cluster_10	Venters25-37C_Xbp1	0.51855
Cluster_10	Venters25-37C_Rap1	0.52139
Cluster_10	90_LEE_NEGATIVE	0.521448
Cluster_10	plasma_membrane_GO	0.52216
Cluster_10	pre-autophagosomal_structure_GO	0.523314
Cluster_10	MacIsaac_HAP2	0.523314
Cluster_10	"TCA_cycle,_aerobic_respiration"	0.523314
Cluster_10	Harbison_RCS1_YPD	0.523314
Cluster_10	Harbison_MSN2_Acid	0.523314
Cluster_10	electron_carrier_activity_GO	0.523314
Cluster_10	MacIsaac_ASH1	0.523314
Cluster_10	Harbison_NDD1_YPD	0.524882
Cluster_10	protein_dephosphorylation_GO	0.524882
Cluster_10	YeasTractDirect_YAP5	0.525022
Cluster_10	MacIsaac_SWI6	0.527221
Cluster_10	Venters25-37C_Dhh1	0.530838
Cluster_10	Venters25-37C_Fkh2	0.53133
Cluster_10	Venters25-37C_Tfg2	0.531986
Cluster_10	TsvetanovaRBP_SCD6	0.532589
Cluster_10	vacuole_GO	0.533108
Cluster_10	Venters25-37C_Aor1	0.535481
Cluster_10	Venters25-37C_Itc1	0.536293
Cluster_10	cytoplasmic_translation_GO	0.539695
Cluster_10	Venters25-37C_Swr1	0.539776
Cluster_10	YeasTractDirect_CBF1	0.541602
Cluster_10	protein_targeting_to_mitochondrion_GO	0.541776
Cluster_10	maturation_of_SSU-rRNA_GO	0.541776
Cluster_10	cellular_response_to_nitrogen_starvation_GO	0.541776
Cluster_10	cellular_response_to_amino_acid_stimulus_GO	0.541776
Cluster_10	signal_transduction_involved_in_filamentous_growth_GO	0.541776
Cluster_10	ammonium_transmembrane_transport_GO	0.541776
Cluster_10	hexose_transport_GO	0.541776
Cluster_10	RNA_elongation_from_RNA_polymerase_II_promoter_GO	0.541776
Cluster_10	MacIsaac_SFP1	0.541776
Cluster_10	transferase_activity,_transferring_heosyl_groups"_GO	0.541776
Cluster_10	signal_transduction_by_protein_phosphorylation_GO	0.541776
Cluster_10	nucleotidyltransferase_activity_GO	0.541776
Cluster_10	protein_binding,_bridging"_GO	0.541776
Cluster_10	234_LEE_NEGATIVE	0.541776
Cluster_10	Ras_protein_signal_transduction_GO	0.541776
Cluster_10	methionine_metabolic_process_GO	0.541776
Cluster_10	NADH_oxidation_GO	0.541776
Cluster_10	nucleobase,_nucleoside,_nucleotide_and_nucleic_acid_transport"_GO	0.541776
Cluster_10	trehalose_biosynthetic_process_GO	0.541776
Cluster_10	nuclear-transcribed_mRNA_catabolic_process,_3'-5'_eonucleolytic_nonsense-mediated_decay"_GO	0.541776
Cluster_10	mitochondrial_electron_transport,_succinate_to_ubiquinone_GO	0.541776
Cluster_10	purine_nucleobase_biosynthetic_process_GO	0.541776
Cluster_10	cellular_protein_catabolic_process_GO	0.541776
Cluster_10	SNAP_receptor_activity_GO	0.541776
Cluster_10	microtubule_cytoskeleton_organization_GO	0.541776
Cluster_10	C-terminal_protein_lipidation_GO	0.541776
Cluster_10	aial_cellular_bud_site_selection_GO	0.541776
Cluster_10	meiotic_chromosome_segregation_GO	0.541776
Cluster_10	19_LEE_POSITIVE	0.541776
Cluster_10	protein_palmitoylation_GO	0.541776
Cluster_10	establishment_of_mitotic_sister_chromatid_cohesion_GO	0.541776
Cluster_10	thiamine_biosynthetic_process_GO	0.541776
Cluster_10	regulation_of_DNA-dependent_DNA_replication_initiation_GO	0.541776
Cluster_10	deadenylation-dependent_decapping_of_nuclear-transcribed_mRNA_GO	0.541776
Cluster_10	ammonium_transport_GO	0.541776
Cluster_10	tRNA_eport_from_nucleus_GO	0.541776
Cluster_10	protein_targeting_to_membrane_GO	0.541776
Cluster_10	peroxisome_fission_GO	0.541776
Cluster_10	maturation_of_LSU-rRNA_from_tricistronic_rRNA_transcript_(SSU-rRNA,_5.8S_rRNA,_LSU-rRNA)_GO	0.541776
Cluster_10	Harbison_STP1_YPD	0.541776
Cluster_10	guanyl-nucleotide_echange_factor_activity_GO	0.541776
Cluster_10	nitrogen_utilization_GO	0.541776
Cluster_10	peptidyl-lysine_monomethylation_GO	0.541776
Cluster_10	potassium_ion_transport_GO	0.541776
Cluster_10	pseudouridine_synthesis_GO	0.541776
Cluster_10	glucose_transport_GO	0.541776
Cluster_10	histone_H3-K4_methylation_GO	0.541776
Cluster_10	Venters25-37C_Tfc7	0.542145
Cluster_10	Venters25-37C_Mft1	0.543929
Cluster_10	YeasTractDirect_DAL82	0.545431
Cluster_10	Venters25-37C_Otu1	0.549916
Cluster_10	Venters25-37C_Sir2	0.551145
Cluster_10	translation_LEE_POSITIVE	0.556988
Cluster_10	Venters25-37C_Stp1	0.558128
Cluster_10	TsvetanovaRBP_LYS1	0.558938
Cluster_10	Venters25-37C_Caf40	0.561784
Cluster_10	glucose_transmembrane_transport_GO	0.561796
Cluster_10	Harbison_HAP3_YPD	0.561796
Cluster_10	double-strand_break_repair_via_nonhomologous_end_joining_GO	0.561796
Cluster_10	cytoskeleton_GO	0.561796
Cluster_10	Harbison_GAL4_RAFF	0.561796
Cluster_10	ascospore-type_prospore_membrane_assembly_GO	0.561796
Cluster_10	YeasTractDirect_GZF3	0.561796
Cluster_10	Harbison_CHA4_SM	0.561796
Cluster_10	unfolded protein response_LEE_POSITIVE	0.561796
Cluster_10	carbohydrate_transport_GO	0.561796
Cluster_10	mitotic_spindle_assembly_checkpoint_GO	0.561796
Cluster_10	Venters25-37C_Rtt109	0.563754
Cluster_10	MacIsaac_GCN4	0.563973
Cluster_10	translation_GO	0.5649
Cluster_10	YeasTractDirect_INO4	0.565519
Cluster_10	YeasTractDirect_HCM1	0.573614
Cluster_10	endoplasmic_reticulum_GO	0.574014
Cluster_10	YeasTractDirect_ZAP1	0.574345
Cluster_10	Venters25-37C_Sir3	0.574919
Cluster_10	Venters25-37C_Rei1	0.575728
Cluster_10	Venters25-37C_Jhd1	0.576064
Cluster_10	Venters25-37C_Hos2	0.578525
Cluster_10	Venters25-37C_Paf1	0.58112
Cluster_10	Harbison_YAP7_H2O2Hi	0.581804
Cluster_10	cellular_response_to_heat_GO	0.581804
Cluster_10	YeasTractDirect_STP1	0.58188
Cluster_10	YeasTractDirect_THI2	0.584679
Cluster_10	Harbison_ACE2_YPD	0.584679
Cluster_10	Venters25-37C_Ioc2	0.587852
Cluster_10	Venters25-37C_Eaf3	0.588299
Cluster_10	oxidation-reduction_process_GO	0.590074
Cluster_10	ubiquitin-dependent_protein_catabolic_process_GO	0.591046
Cluster_10	YeasTractDirect_RME1	0.593762
Cluster_10	Golgi_apparatus_GO	0.593762
Cluster_10	Harbison_SKN7_H2O2Hi	0.593762
Cluster_10	Venters25-37C_Nhp6a	0.596597
Cluster_10	mannose_transport_GO	0.597722
Cluster_10	asparagine_catabolic_process_GO	0.597722
Cluster_10	Rpd3/Clr6_histone_deacetylase_comple_I/I'_GO	0.597722
Cluster_10	vacuolar_acidification_GO	0.597722
Cluster_10	nucleus_organization_GO	0.597722
Cluster_10	protein_dimerization_activity_GO	0.597722
Cluster_10	7_LEE_POSITIVE	0.597722
Cluster_10	posttranslational_protein_targeting_to_membrane_GO	0.597722
Cluster_10	amino_acid_biosynthetic_process_GO	0.597722
Cluster_10	maltose_metabolic_process_GO	0.597722
Cluster_10	Harbison_HAP4_H2O2Lo	0.597722
Cluster_10	MacIsaac_HAP4	0.597722
Cluster_10	de_novo'_IMP_biosynthetic_process_GO	0.597722
Cluster_10	nuclear-transcribed_mRNA_catabolic_process,_non-stop_decay_GO	0.597722
Cluster_10	tryptophan_catabolic_process_GO	0.597722
Cluster_10	sphingolipids_APGcategory	0.597722
Cluster_10	actin_cortical_patch_GO	0.597722
Cluster_10	Harbison_UGA3_RAPA	0.597722
Cluster_10	fructose_transport_GO	0.597722
Cluster_10	mRNA_export_from_nucleus_in_response_to_heat_stress_GO	0.597722
Cluster_10	cell_redo_homeostasis_GO	0.597722
Cluster_10	glyoxylate_cycle	0.597722
Cluster_10	InvasiveGrowth_APGcategory	0.597722
Cluster_10	Arginine_APGcategory	0.597722
Cluster_10	cell_communication_GO	0.597722
Cluster_10	Harbison_HAP5_YPD	0.597722
Cluster_10	nuclear-transcribed_mRNA_catabolic_process,_3'-5'_exonucleolytic_nonsense-mediated_decay_GO	0.597722
Cluster_10	chromosome,_telomeric_region"_GO	0.597722
Cluster_10	tyrosine_transport_GO	0.597722
Cluster_10	sulfate_assimilation_GO	0.597722
Cluster_10	calcium_ion_transmembrane_transport_GO	0.597722
Cluster_10	mitochondrial stress_LEE_NEGATIVE	0.597722
Cluster_10	cellular_protein_complex_localization_GO	0.597722
Cluster_10	peroisomal_matri_GO	0.597722
Cluster_10	nuclear-transcribed_mRNA_catabolic_process_GO	0.597722
Cluster_10	ubiquitin-dependent_endocytosis_GO	0.597722
Cluster_10	ubiquitin_protein_ligase_binding_GO	0.597722
Cluster_10	ATP-dependent_chromatin_remodeling_GO	0.597722
Cluster_10	retrograde_vesicle-mediated_transport,_Golgi_to_ER"_GO	0.597722
Cluster_10	Harbison_MIG1_YPD	0.597722
Cluster_10	telomere_tethering_at_nuclear_periphery_GO	0.597722
Cluster_10	calcium_ion_transport_GO	0.597722
Cluster_10	negative_regulation_of_protein_kinase_activity_GO	0.597722
Cluster_10	protein_catabolic_process_in_the_vacuole_GO	0.597722
Cluster_10	Thiamine_APGcategory	0.597722
Cluster_10	YeasTractDirect_USV1	0.598005
Cluster_10	positive_regulation_of_transcription_from_RNA_polymerase_II_promoter_by_a_nonfermentable_carbon_source_GO	0.598005
Cluster_10	Harbison_IME4_YPD	0.598005
Cluster_10	protein_deubiquitination_GO	0.598005
Cluster_10	Harbison_REB1_H2O2Hi	0.598005
Cluster_10	MacIsaac_PHO4	0.598005
Cluster_10	Harbison_NRG1_H2O2Lo	0.598005
Cluster_10	peptidyl-tyrosine_dephosphorylation_GO	0.598005
Cluster_10	ATP_binding_GO	0.598912
Cluster_10	cellular_bud_neck_GO	0.60309
Cluster_10	YeasTractDirect_MSS11	0.60309
Cluster_10	MacIsaac_REB1	0.606503
Cluster_10	Venters25-37C_Rpb3	0.608196
Cluster_10	ascospore_wall_assembly_GO	0.609195
Cluster_10	YeasTractDirect_GCR1	0.609195
Cluster_10	rRNA_processing_GO	0.609195
Cluster_10	intracellular_GO	0.616624
Cluster_10	Venters25-37C_Rna14	0.618165
Cluster_10	Venters25-37C_Yap5	0.619409
Cluster_10	negative_regulation_of_transcription_from_RNA_polymerase_II_promoter_GO	0.62163
Cluster_10	Harbison_FHL1_YPD	0.62163
Cluster_10	Venters25-37C_Dot1	0.630243
Cluster_10	endosome_GO	0.630526
Cluster_10	mitophagy_GO	0.630526
Cluster_10	mRNA_transport_GO	0.630526
Cluster_10	vacuolar_membrane_GO	0.630526
Cluster_10	Harbison_PHD1_YPD	0.630526
Cluster_10	Harbison_BAS1_YPD	0.63192
Cluster_10	peroxisome_organization_GO	0.63192
Cluster_10	glucose_import_GO	0.63192
Cluster_10	60S ribosome export_LEE_POSITIVE	0.63192
Cluster_10	Harbison_SFP1_SM	0.63192
Cluster_10	Venters25-37C_Not3	0.63248
Cluster_10	rRNA_metabolic_process_GO	0.632805
Cluster_10	Venters25-37C_Ccr4	0.633416
Cluster_10	cell_wall_organization_GO	0.633416
Cluster_10	protein_transport_GO	0.633505
Cluster_10	ascospore_formation_GO	0.636466
Cluster_10	cell_division_GO	0.639009
Cluster_10	YeasTractDirect_MAC1	0.640715
Cluster_10	Venters25-37C_Hht2	0.644193
Cluster_10	Venters25-37C_Htb1	0.644544
Cluster_10	hyperosmotic_response_GO	0.646854
Cluster_10	phosphorus_metabolic_process_GO	0.646854
Cluster_10	signal_transducer_activity_GO	0.646854
Cluster_10	negative_regulation_of_translation_GO	0.646854
Cluster_10	nucleobase-containing_compound_metabolic_process_GO	0.646854
Cluster_10	Harbison_SPT2_YPD	0.646854
Cluster_10	MacIsaac_ARR1	0.646854
Cluster_10	meiotic_mismatch_repair_GO	0.646854
Cluster_10	acyltransferase_activity_GO	0.646854
Cluster_10	heme biosynthesis & mitochondrial translocase_LEE_POSITIVE	0.646854
Cluster_10	YeasTractDirect_WAR1	0.646854
Cluster_10	Harbison_MET4_SM	0.646854
Cluster_10	Harbison_ADR1_HEAT	0.646854
Cluster_10	3_LEE_POSITIVE	0.646854
Cluster_10	histone_deacetylase_activity_GO	0.646854
Cluster_10	Venters25-37C_Rsc4	0.646854
Cluster_10	DrugResistance_APGcategory	0.646854
Cluster_10	Harbison_LEU3_YPD	0.646854
Cluster_10	motor_activity_GO	0.646854
Cluster_10	incipient_cellular_bud_site_GO	0.646854
Cluster_10	cysteine-type_peptidase_activity_GO	0.646854
Cluster_10	DNA-dependent_DNA_replication_GO	0.646854
Cluster_10	positive_regulation_of_transcription_from_RNA_polymerase_II_promoter_in_response_to_heat_stress_GO	0.646854
Cluster_10	Harbison_HAP4_YPD	0.646854
Cluster_10	mitotic_spindle_organization_in_nucleus_GO	0.646854
Cluster_10	siderophore_transport_GO	0.646854
Cluster_10	vesicle_docking_GO	0.646854
Cluster_10	hydrolase_activity,_acting_on_glycosyl_bonds"_GO	0.646854
Cluster_10	phosphatidylinositol_3-phosphate_binding_GO	0.646854
Cluster_10	Rpd3L-Epanded_comple_GO	0.646854
Cluster_10	response_to_pheromone_GO	0.646854
Cluster_10	establishment_of_mitotic_spindle_orientation_GO	0.646854
Cluster_10	cellular_cation_homeostasis_GO	0.646854
Cluster_10	10_LEE_POSITIVE	0.646854
Cluster_10	MacIsaac_SKO1	0.646854
Cluster_10	ScherrerRBP_MEU1	0.646854
Cluster_10	Harbison_RTG3_SM	0.646854
Cluster_10	Harbison_ARO80_SM	0.646854
Cluster_10	fatty_acid_beta-oxidation_GO	0.646854
Cluster_10	Venters25-37C_Gal4	0.649314
Cluster_10	Harbison_STE12_BUT90	0.655479
Cluster_10	ergosterol depletion effects on membrane_LEE_NEGATIVE	0.655479
Cluster_10	Harbison_CIN5_H2O2Lo	0.659216
Cluster_10	Harbison_GCN4_SM	0.662309
Cluster_10	TsvetanovaRBP_ARC15	0.663427
Cluster_10	30_LEE_POSITIVE	0.663564
Cluster_10	isomerase_activity_GO	0.663564
Cluster_10	Harbison_RTG3_H2O2Hi	0.663564
Cluster_10	Harbison_RME1_YPD	0.663564
Cluster_10	MacIsaac_TYE7	0.663564
Cluster_10	chronological_cell_aging_GO	0.663564
Cluster_10	GTP_binding_GO	0.663564
Cluster_10	YeasTractDirect_REB1	0.664211
Cluster_10	YeasTractDirect_RFX1	0.66425
Cluster_10	YeasTractDirect_HAP3	0.665752
Cluster_10	Venters25-37C_Taf5	0.670073
Cluster_10	TsvetanovaRBP_PAD1	0.676305
Cluster_10	Harbison_GCN4_RAPA	0.677117
Cluster_10	Harbison_SOK2_BUT14	0.677197
Cluster_10	YeasTractDirect_PHO2	0.681267
Cluster_10	MacIsaac_SWI5	0.681373
Cluster_10	81_LEE_NEGATIVE	0.681373
Cluster_10	YeasTractDirect_CRZ1	0.681373
Cluster_10	YeasTractDirect_MCM1	0.682733
Cluster_10	cytoplasm_GO	0.68374
Cluster_10	Venters25-37C_Rfx1	0.689319
Cluster_10	mitochondrial_matri_GO	0.689998
Cluster_10	microtubule-based_process_GO	0.689998
Cluster_10	RNA_phosphodiester_bond_hydrolysis,_endonucleolytic_GO	0.689998
Cluster_10	endonuclease_activity_GO	0.689998
Cluster_10	fungal-type_cell_wall_chitin_biosynthetic_process_GO	0.689998
Cluster_10	Venters25-37C_Taf9	0.689998
Cluster_10	Harbison_GAT1_RAPA	0.689998
Cluster_10	endoplasmic_reticulum_inheritance_GO	0.689998
Cluster_10	60S ribosome export_LEE_NEGATIVE	0.689998
Cluster_10	peroisomal_membrane_GO	0.689998
Cluster_10	phosphatidylcholine_biosynthetic_process_GO	0.689998
Cluster_10	Autophagy_APGcategory	0.689998
Cluster_10	lyase_activity_GO	0.689998
Cluster_10	actin_filament_bundle_assembly_GO	0.689998
Cluster_10	activation_of_GTPase_activity_GO	0.689998
Cluster_10	response_to_endoplasmic_reticulum_stress_GO	0.689998
Cluster_10	nuclear_chromosome_GO	0.689998
Cluster_10	cellular_calcium_ion_homeostasis_GO	0.689998
Cluster_10	TOR_signaling_GO	0.689998
Cluster_10	Tryptophan_APGcategory	0.689998
Cluster_10	cellular_response_to_glucose_starvation_GO	0.689998
Cluster_10	actin_cortical_patch_localization_GO	0.689998
Cluster_10	nucleotide-excision_repair_GO	0.689998
Cluster_10	Harbison_FKH2_YPD	0.694404
Cluster_10	Spellman_M-G1_peak	0.69497
Cluster_10	carbohydrate_metabolic_process_GO	0.69497
Cluster_10	Harbison_SWI6_YPD	0.69497
Cluster_10	Harbison_YAP6_H2O2Hi	0.697947
Cluster_10	YeasTractDirect_CHA4	0.697947
Cluster_10	Venters25-37C_Rpb2	0.699314
Cluster_10	YeasTractDirect_HIR1	0.704774
Cluster_10	Harbison_MCM1_YPD	0.704774
Cluster_10	chromatin_silencing_at_telomere_GO	0.704774
Cluster_10	YeasTractDirect_MET4	0.704774
Cluster_10	protein_targeting_to_vacuole_GO	0.704774
Cluster_10	RPs_APGcategory	0.710512
Cluster_10	Harbison_CIN5_YPD	0.710936
Cluster_10	Venters25-37C_Yap6	0.712842
Cluster_10	Harbison_CIN5_H2O2Hi	0.717726
Cluster_10	YeasTractDirect_FZF1	0.717726
Cluster_10	Harbison_PUT3_H2O2Lo	0.717726
Cluster_10	Spellman_G1_peak	0.719872
Cluster_10	Harbison_MET32_YPD	0.720249
Cluster_10	chromosome_GO	0.720249
Cluster_10	YeasTractDirect_HMS2	0.720249
Cluster_10	ERAD & cell cycle_LEE_NEGATIVE	0.720249
Cluster_10	Harbison_HMS2_YPD	0.720249
Cluster_10	TsvetanovaRBP_GCY1	0.720249
Cluster_10	histone_deacetylation_GO	0.720249
Cluster_10	Harbison_RTG3_RAPA	0.720249
Cluster_10	peroisome_GO	0.720249
Cluster_10	Harbison_HAP2_RAPA	0.720249
Cluster_10	Harbison_ASH1_BUT14	0.720249
Cluster_10	invasive_growth_in_response_to_glucose_limitation_GO	0.726841
Cluster_10	mRNA_processing_GO	0.726841
Cluster_10	YeasTractDirect_HIR2	0.726841
Cluster_10	YeasTractDirect_PIP2	0.726841
Cluster_10	piecemeal_microautophagy_of_nucleus_GO	0.726841
Cluster_10	phosphoinositide_binding_GO	0.727883
Cluster_10	cellular_aldehyde_metabolic_process_GO	0.727883
Cluster_10	eisosome_assembly_GO	0.727883
Cluster_10	RNA_polymerase_II_transcription_factor_activity_GO	0.727883
Cluster_10	fatty_acid_biosynthetic_process_GO	0.727883
Cluster_10	phosphoprotein_phosphatase_activity_GO	0.727883
Cluster_10	31_LEE_POSITIVE	0.727883
Cluster_10	protein_transporter_activity_GO	0.727883
Cluster_10	sphingolipid_metabolic_process_GO	0.727883
Cluster_10	hydrogen_ion_transmembrane_transport_GO	0.727883
Cluster_10	positive_regulation_of_ATPase_activity_GO	0.727883
Cluster_10	lipid_biosynthetic_process_GO	0.727883
Cluster_10	2_LEE_POSITIVE	0.727883
Cluster_10	protein_autophosphorylation_GO	0.727883
Cluster_10	G2/M_transition_of_mitotic_cell_cycle_GO	0.727883
Cluster_10	glycolytic_process_GO	0.727883
Cluster_10	superpathway_of_glucose_fermentation	0.727883
Cluster_10	glycogen_biosynthetic_process_GO	0.727883
Cluster_10	Harbison_MET28_YPD	0.727883
Cluster_10	karyogamy_involved_in_conjugation_with_cellular_fusion_GO	0.727883
Cluster_10	chromatin_organization_GO	0.727883
Cluster_10	fungal-type_cell_wall_biogenesis_GO	0.727883
Cluster_10	RNA_catabolic_process_GO	0.727883
Cluster_10	DNA_metabolic_process_GO	0.727883
Cluster_10	Harbison_RPH1_H2O2Hi	0.727883
Cluster_10	mitochondrial response to ROS_LEE_NEGATIVE	0.727883
Cluster_10	Harbison_PUT3_SM	0.727883
Cluster_10	Harbison_GAL4_GAL	0.727883
Cluster_10	Pyrimidine_APGcategory	0.727883
Cluster_10	Harbison_IME4_H2O2Hi	0.727883
Cluster_10	Venters25-37C_Cin5	0.730418
Cluster_10	MacIsaac_DIG1	0.730418
Cluster_10	Venters25-37C_Arp6	0.731162
Cluster_10	YeasTractDirect_ABF1	0.734488
Cluster_10	Venters25-37C_Iws1	0.736585
Cluster_10	nucleotide_binding_GO	0.740545
Cluster_10	MacIsaac_SWI4	0.742504
Cluster_10	YeasTractDirect_SFL1	0.745449
Cluster_10	ATPase_activity_GO	0.745449
Cluster_10	mitochondrial_inner_membrane_GO	0.745449
Cluster_10	Harbison_MBP1_YPD	0.746931
Cluster_10	TsvetanovaRBP_UBP3	0.750241
Cluster_10	YeasTractDirect_RTG3	0.750671
Cluster_10	purine_nucleotide_biosynthetic_process_GO	0.761148
Cluster_10	gluconeogenesis_GO	0.761148
Cluster_10	ScherrerRBP_DFR1	0.761148
Cluster_10	vesicle_fusion_GO	0.761148
Cluster_10	ligase_activity_GO	0.761148
Cluster_10	transcription_regulator_activity_GO	0.761148
Cluster_10	nuclease_activity_GO	0.761148
Cluster_10	microtubule_GO	0.761148
Cluster_10	protein_O-linked_glycosylation_GO	0.761148
Cluster_10	methyltransferase_activity_GO	0.761148
Cluster_10	glutamine_metabolic_process_GO	0.761148
Cluster_10	YeasTractDirect_RTS2	0.761148
Cluster_10	chromatin_assembly_or_disassembly_GO	0.761148
Cluster_10	glutamate_biosynthetic_process_GO	0.761148
Cluster_10	peptidyl-threonine_phosphorylation_GO	0.761148
Cluster_10	electron_transport_chain_GO	0.761148
Cluster_10	mitotic_cell_cycle_GO	0.761148
Cluster_10	MacIsaac_SNT2	0.761148
Cluster_10	cellular_copper_ion_homeostasis_GO	0.761148
Cluster_10	cytoplasmic_vesicle_GO	0.761148
Cluster_10	Harbison_PHO2_SM	0.761148
Cluster_10	endoplasmic_reticulum_membrane_GO	0.762686
Cluster_10	YeasTractDirect_SMP1	0.763088
Cluster_10	Harbison_MSN4_H2O2Hi	0.767078
Cluster_10	meiosis_GO	0.767078
Cluster_10	Harbison_DIG1_BUT14	0.767078
Cluster_10	Harbison_AFT2_H2O2Hi	0.76868
Cluster_10	Harbison_MSN4_RAPA	0.76868
Cluster_10	ER_to_Golgi_vesicle-mediated_transport_GO	0.771297
Cluster_10	binding_GO	0.771297
Cluster_10	Harbison_SWI5_YPD	0.771297
Cluster_10	YeasTractDirect_SUM1	0.771419
Cluster_10	Harbison_NRG1_H2O2Hi	0.771419
Cluster_10	YeasTractDirect_MBP1	0.777593
Cluster_10	YeasTractDirect_HAP5	0.780156
Cluster_10	Venters25-37C_Swi5	0.780226
Cluster_10	Venters25-37C_Spt16	0.780452
Cluster_10	Venters25-37C_Spt2	0.781549
Cluster_10	ERAD & cell cycle_LEE_POSITIVE	0.783314
Cluster_10	YeasTractDirect_YAP7	0.784373
Cluster_10	83_LEE_POSITIVE	0.785317
Cluster_10	zinc_ion_binding_GO	0.788706
Cluster_10	energy_reserve_metabolic_process_GO	0.790045
Cluster_10	mitochondrion_organization_GO	0.790045
Cluster_10	telomere_maintenance_via_recombination_GO	0.790356
Cluster_10	aerobic_respiration_GO	0.790356
Cluster_10	integral_to_endoplasmic_reticulum_membrane_GO	0.790356
Cluster_10	cellular_respiration_GO	0.790356
Cluster_10	cation_transmembrane_transport_GO	0.790356
Cluster_10	drug_transmembrane_transport_GO	0.790356
Cluster_10	cation_transport_GO	0.790356
Cluster_10	Venters25-37C_Ste12	0.790356
Cluster_10	sphingolipid_metabolism	0.790356
Cluster_10	endomembrane recycling_LEE_NEGATIVE	0.790356
Cluster_10	cell_separation_after_cytokinesis_GO	0.790356
Cluster_10	retrograde_vesicle-mediated_transport,_Golgi_to_ER_GO	0.790356
Cluster_10	Harbison_RFX1_YPD	0.790356
Cluster_10	Mating_APGcategory	0.790356
Cluster_10	Harbison_STB2_YPD	0.790356
Cluster_10	heat shock/prefoldin_LEE_POSITIVE	0.790356
Cluster_10	nuclear-transcribed_mRNA_catabolic_process,_nonsense-mediated_decay_GO	0.790356
Cluster_10	activation_of_protein_kinase_activity_GO	0.790356
Cluster_10	mismatch_repair_GO	0.790356
Cluster_10	regulation_of_cell_shape_GO	0.790356
Cluster_10	sphingolipid biosynthesis & PDR1_LEE_POSITIVE	0.79196
Cluster_10	YeasTractDirect_GAL4	0.79196
Cluster_10	YeasTractDirect_PDR3	0.792476
Cluster_10	Spellman_G2-M_peak	0.79254
Cluster_10	endocytosis_GO	0.79785
Cluster_10	transport_GO	0.800581
Cluster_10	redox potentiating_LEE_POSITIVE	0.802361
Cluster_10	Harbison_MCM1_Alpha	0.802362
Cluster_10	YeasTractDirect_TYE7	0.802362
Cluster_10	YeasTractDirect_ECM22	0.804271
Cluster_10	Harbison_OAF1_YPD	0.809654
Cluster_10	iron_ion_binding_GO	0.809654
Cluster_10	TsvetanovaRBP_GIS2	0.815549
Cluster_10	Endocytosis_APGcategory	0.816
Cluster_10	Harbison_INO4_YPD	0.816
Cluster_10	tRNA_modification_GO	0.816
Cluster_10	transporter_activity_GO	0.816
Cluster_10	tRNA_methylation_GO	0.816
Cluster_10	YeasTractDirect_UPC2	0.816
Cluster_10	Harbison_DAL81_YPD	0.816
Cluster_10	ribosomal_small_subunit_assembly_GO	0.816
Cluster_10	cellular_protein_localization_GO	0.816
Cluster_10	autophagosome_assembly_GO	0.816
Cluster_10	YeasTractDirect_ARG80	0.816567
Cluster_10	YeasTractDirect_OAF1	0.816567
Cluster_10	YeasTractDirect_ARO80	0.816567
Cluster_10	regulation_of_transcription,_DNA-dependent"_GO	0.81751
Cluster_10	CVT_pathway_GO	0.818257
Cluster_10	MacIsaac_AFT2	0.818257
Cluster_10	vesicle-mediated_transport_GO	0.821869
Cluster_10	integral_to_membrane_GO	0.824594
Cluster_10	transmembrane_transport_GO	0.825174
Cluster_10	chromosome_segregation_GO	0.827616
Cluster_10	Harbison_SUM1_YPD	0.827616
Cluster_10	YeasTractDirect_RTG1	0.829925
Cluster_10	YeasTractDirect_UGA3	0.829925
Cluster_10	YeasTractDirect_BAS1	0.830495
Cluster_10	Harbison_YAP7_H2O2Lo	0.830495
Cluster_10	YeasTractDirect_RPN4	0.831253
Cluster_10	membrane_GO	0.831705
Cluster_10	YeasTractDirect_GCN4	0.832168
Cluster_10	33_LEE_POSITIVE	0.833004
Cluster_10	transcription_from_RNA_polymerase_II_promoter_GO	0.833004
Cluster_10	MacIsaac_MSN2	0.833055
Cluster_10	maturation_of_SSU-rRNA_from_tricistronic_rRNA_transcript_(SSU-rRNA,_5.8S_rRNA,_LSU-rRNA)_GO	0.838514
Cluster_10	filamentous_growth_GO	0.838514
Cluster_10	Harbison_MSN4_YPD	0.838514
Cluster_10	vacuolar_transport_GO	0.838514
Cluster_10	negative_regulation_of_catalytic_activity_GO	0.838514
Cluster_10	sphingolipid_biosynthetic_process_GO	0.838514
Cluster_10	peptidyl-serine_phosphorylation_GO	0.844041
Cluster_10	phospholipid_biosynthetic_process_GO	0.844041
Cluster_10	Harbison_DAL82_SM	0.844041
Cluster_10	nucleic_acid_phosphodiester_bond_hydrolysis_GO	0.844041
Cluster_10	Venters25-37C_Gcn4	0.845898
Cluster_10	TATAcontaining_APGcategory	0.846041
Cluster_10	response_to_drug_GO	0.846808
Cluster_10	Venters25-37C_Ino2	0.857737
Cluster_10	late_endosome_to_vacuole_transport_via_multivesicular_body_sorting_pathway_GO	0.85828
Cluster_10	double-strand_break_repair_GO	0.85828
Cluster_10	Harbison_PHO4_Pi-	0.85828
Cluster_10	chromatin_silencing_at_rDNA_GO	0.85828
Cluster_10	mannosylation_GO	0.85828
Cluster_10	MacIsaac_RLM1	0.85828
Cluster_10	GTPase_activity_GO	0.85828
Cluster_10	plasma membrane duress_LEE_POSITIVE	0.859034
Cluster_10	YeasTractDirect_IFH1	0.862204
Cluster_10	Venters25-37C_Spt21	0.864532
Cluster_10	Venters25-37C_Spt6	0.867085
Cluster_10	iESR_APGcategory	0.868211
Cluster_10	YeasTractDirect_HAP4	0.872644
Cluster_10	YeasTractDirect_GTS1	0.8727
Cluster_10	YeasTractDirect_STB5	0.872932
Cluster_10	Venters25-37C_Gcr1	0.873786
Cluster_10	Venters25-37C_Irr1	0.875448
Cluster_10	MacIsaac_FKH2	0.875515
Cluster_10	regulation_of_transcription_from_RNA_polymerase_II_promoter_GO	0.875515
Cluster_10	late_nucleophagy_GO	0.875632
Cluster_10	histone_acetylation_GO	0.875632
Cluster_10	mitochondrial_outer_membrane_GO	0.875632
Cluster_10	Harbison_PHO2_YPD	0.875632
Cluster_10	positive_regulation_of_catalytic_activity_GO	0.875632
Cluster_10	Harbison_GAT1_SM	0.875632
Cluster_10	transferase_activity,_transferring_glycosyl_groups"_GO	0.875632
Cluster_10	retrograde_transport,_endosome_to_Golgi_GO	0.875632
Cluster_10	endosome_membrane_GO	0.875632
Cluster_10	tRNAprocessing_APGcategory	0.875632
Cluster_10	Harbison_HAP5_SM	0.875632
Cluster_10	ubiquitin-protein_ligase_activity_GO	0.875632
Cluster_10	Harbison_YOX1_YPD	0.875632
Cluster_10	transcription_GO	0.88219
Cluster_10	Harbison_CBF1_SM	0.88219
Cluster_10	tRNA_processing_GO	0.882321
Cluster_10	ubiquinone biosynthesis & proteasome_LEE_POSITIVE	0.88331
Cluster_10	Venters25-37C_Irc20	0.884902
Cluster_10	reciprocal_meiotic_recombination_GO	0.885139
Cluster_10	biopolymer_biosynthetic_process_GO	0.885139
Cluster_10	Harbison_MSN2_H2O2Lo	0.890864
Cluster_10	Harbison_YAP5_YPD	0.890864
Cluster_10	Harbison_ROX1_H2O2Hi	0.890864
Cluster_10	YeasTractDirect_AZF1	0.890864
Cluster_10	TsvetanovaRBP_ARP8	0.896065
Cluster_10	YeasTractDirect_HAP2	0.896118
Cluster_10	hydrolase_activity_GO	0.897226
Cluster_10	YeasTractDirect_FKH2	0.89902
Cluster_10	Harbison_STE12_Alpha	0.902406
Cluster_10	DNA_binding_GO	0.902475
Cluster_10	vesicle_organization_GO	0.904234
Cluster_10	Harbison_MAC1_YPD	0.904234
Cluster_10	mitosis_GO	0.904234
Cluster_10	YeasTractDirect_DIG1	0.904234
Cluster_10	chromatin_remodeling_GO	0.906712
Cluster_10	ScherrerRBP_STI1	0.906712
Cluster_10	lipid_metabolic_process_GO	0.908727
Cluster_10	intracellular_protein_transport_GO	0.910323
Cluster_10	Harbison_MSN2_RAPA	0.91597
Cluster_10	Harbison_STB5_YPD	0.91597
Cluster_10	protein_N-linked_glycosylation_GO	0.91597
Cluster_10	Harbison_TEC1_BUT14	0.91597
Cluster_10	81_LEE_POSITIVE	0.916021
Cluster_10	Harbison_REB1_YPD	0.918222
Cluster_10	YeasTractDirect_PUT3	0.919078
Cluster_10	azole & statin_LEE_POSITIVE	0.924453
Cluster_10	molecular_function_GO	0.925258
Cluster_10	Harbison_HAP1_YPD	0.925483
Cluster_10	Venters25-37C_Thp1	0.925678
Cluster_10	Harbison_RCS1_H2O2Hi	0.926271
Cluster_10	exocytosis_GO	0.926271
Cluster_10	YeasTractDirect_HMS1	0.926271
Cluster_10	metal_ion_binding_GO	0.929361
Cluster_10	Venters25-37C_Toa2	0.932084
Cluster_10	Harbison_UME6_YPD	0.93215
Cluster_10	mRNAprocessing_APGcategory	0.935312
Cluster_10	cellular_oxidant_detoxification_GO	0.935312
Cluster_10	telomere_maintenance_GO	0.935312
Cluster_10	chromatin_modification_GO	0.935312
Cluster_10	YeasTractDirect_UME6	0.935535
Cluster_10	ion_transport_GO	0.935969
Cluster_10	NEO1-PIK1_LEE_POSITIVE	0.936082
Cluster_10	Harbison_RAP1_YPD	0.938265
Cluster_10	covalent_chromatin_modification_GO	0.938265
Cluster_10	YeasTractDirect_SWI6	0.93863
Cluster_10	iron_ion_homeostasis_GO	0.943247
Cluster_10	calcium & mitochondrial duress_LEE_NEGATIVE	0.943247
Cluster_10	nucleus_GO	0.944513
Cluster_10	RNA_binding_GO	0.945213
Cluster_10	NEO1_LEE_POSITIVE	0.945213
Cluster_10	protein_binding_GO	0.945213
Cluster_10	ribosome_GO	0.945213
Cluster_10	Harbison_FKH2_H2O2Hi	0.948996
Cluster_10	peptidase_activity_GO	0.950211
Cluster_10	FattyAcid_APGcategory	0.950211
Cluster_10	magnesium_ion_binding_GO	0.950211
Cluster_10	Harbison_MSN2_H2O2Hi	0.950836
Cluster_10	Harbison_STE12_BUT14	0.954876
Cluster_10	Harbison_STE12_YPD	0.956322
Cluster_10	mitochondrial stress_LEE_POSITIVE	0.957972
Cluster_10	YeasTractDirect_MET31	0.960476
Cluster_10	nucleic_acid_binding_GO	0.960476
Cluster_10	Phospholipid_APGcategory	0.961685
Cluster_10	DNA_replication_GO	0.961685
Cluster_10	Harbison_PDR1_YPD	0.961685
Cluster_10	Harbison_RLM1_YPD	0.961685
Cluster_10	YeasTractDirect_RLM1	0.968523
Cluster_10	YeasTractDirect_AFT1	0.968715
Cluster_10	YeasTractDirect_SRD1	0.97052
Cluster_10	MacIsaac_UME6	0.971668
Cluster_10	Vacuole_APGcategory	0.974143
Cluster_10	ScherrerRBP_YMR1	0.974143
Cluster_10	MacIsaac_YAP7	0.974143
Cluster_10	Harbison_SMP1_YPD	0.977322
Cluster_10	YeasTractDirect_RGM1	0.977322
Cluster_10	Harbison_DIG1_Alpha	0.977322
Cluster_10	YeasTractDirect_ARG81	0.979702
Cluster_10	4_LEE_POSITIVE	0.979702
Cluster_10	protein_glycosylation_GO	0.98011
Cluster_10	ribonucleoprotein_comple_GO	0.98011
Cluster_10	YeasTractDirect_SFP1	0.980806
Cluster_10	endomembrane recycling_LEE_POSITIVE	0.981067
Cluster_10	Harbison_RCS1_H2O2Lo	0.981971
Cluster_10	TRP & mitochondrial translation_LEE_POSITIVE	0.982557
Cluster_10	MacIsaac_RAP1	0.984703
Cluster_10	Harbison_UME6_H2O2Hi	0.984703
Cluster_10	MacIsaac_HAP1	0.984703
Cluster_10	Spellman_S/G2_peak	0.98509
Cluster_10	YeasTractDirect_GAT3	0.98973
Cluster_10	iron homeostasis_LEE_POSITIVE	0.990844
Cluster_10	YeasTractDirect_HAP1	0.992563
Cluster_10	78_LEE_POSITIVE	0.99331
Cluster_10	DNA intercalators_LEE_NEGATIVE	0.996402
Cluster_10	iron homeostasis_LEE_NEGATIVE	0.996402
Cluster_10	cellular_response_to_DNA_damage_stimulus_GO	0.996933
Cluster_10	cellular_amino_acid_biosynthetic_process_GO	0.997877
Cluster_10	DNA_repair_GO	0.999697

## Sheet: Cluster13
Query Cluster	Category	pvalue
Cluster_13	79_LEE_POSITIVE	2.92655e-16
Cluster_13	tubulin folding & SWR complex_LEE_POSITIVE	3.17043e-15
Cluster_13	histone_exchange_GO	4.29183e-14
Cluster_13	chromatin_remodeling_GO	4.66399e-13
Cluster_13	covalent_chromatin_modification_GO	6.80175e-12
Cluster_13	RSC complex & mRNA processing_LEE_POSITIVE	2.34992e-09
Cluster_13	ubiquinone biosynthesis & proteasome_LEE_POSITIVE	5.68819e-09
Cluster_13	cell wall_LEE_POSITIVE	8.69422e-09
Cluster_13	chromatin_modification_GO	1.95922e-08
Cluster_13	histone_echange_GO	3.54946e-08
Cluster_13	Swr1_comple_GO	3.54946e-08
Cluster_13	regulation_of_transcription,_DNA-templated_GO	2.12199e-07
Cluster_13	NEO1-PIK1_LEE_POSITIVE	2.82686e-06
Cluster_13	transcription,_DNA-templated_GO	1.14801e-05
Cluster_13	one-carbon_compound_metabolic_process_GO	0.000156739
Cluster_13	transcription_GO	0.000405904
Cluster_13	regulation_of_transcription,_DNA-dependent"_GO	0.000432957
Cluster_13	nucleus_GO	0.000769287
Cluster_13	histone_binding_GO	0.00370885
Cluster_13	endoplasmic_reticulum_organization_GO	0.00555897
Cluster_13	nucleosome_GO	0.00555897
Cluster_13	Harbison_RTG1_SM	0.00555897
Cluster_13	32_LEE_POSITIVE	0.00555897
Cluster_13	chromatin_binding_GO	0.00555897
Cluster_13	protein_amino_acid_alkylation_GO	0.00740623
Cluster_13	DNA_packaging_GO	0.00740623
Cluster_13	nuclear-transcribed_mRNA_catabolic_process,_non-stop_decay"_GO	0.00925063
Cluster_13	RNA_elongation_GO	0.0110922
Cluster_13	DNA_binding_GO	0.0116263
Cluster_13	nuclear-transcribed_mRNA_catabolic_process,_non-stop_decay_GO	0.0129309
Cluster_13	Venters25-37C_Taf9	0.0165997
Cluster_13	nucleosome_assembly_GO	0.0165997
Cluster_13	nuclear_chromatin_GO	0.0165997
Cluster_13	Harbison_ASK10_YPD	0.0165997
Cluster_13	regulation_of_transcription_GO	0.0202572
Cluster_13	YeasTractDirect_GSM1	0.0202572
Cluster_13	Venters25-37C_Swr1	0.0244582
Cluster_13	Venters25-37C_Sua7	0.0266432
Cluster_13	Harbison_GAT1_SM	0.0293512
Cluster_13	30_LEE_POSITIVE	0.0329691
Cluster_13	chromatin_silencing_at_silent_mating-type_cassette_GO	0.0347738
Cluster_13	chromosome_GO	0.0365758
Cluster_13	Venters25-37C_TAF1	0.0373473
Cluster_13	molecular_function_GO	0.0382368
Cluster_13	Harbison_MSN4_RAPA	0.0401712
Cluster_13	TsvetanovaRBP_ARF3	0.0439263
Cluster_13	Harbison_DAL82_SM	0.0473285
Cluster_13	Venters25-37C_Set1	0.0473285
Cluster_13	transcription_factor_activity_GO	0.06327
Cluster_13	TsvetanovaRBP_UBP3	0.0661038
Cluster_13	response_to_drug_GO	0.0667821
Cluster_13	Spellman_S_peak	0.0720298
Cluster_13	Venters25-37C_Rpd3	0.0720412
Cluster_13	Venters25-37C_Swi3	0.0737988
Cluster_13	Harbison_SWI5_YPD	0.0755146
Cluster_13	iron homeostasis_LEE_NEGATIVE	0.0772529
Cluster_13	Venters25-37C_Srb5	0.0773946
Cluster_13	Venters25-37C_Isw1	0.0794978
Cluster_13	Venters25-37C_Spt3	0.0821767
Cluster_13	Venters25-37C_Jhd2	0.0838005
Cluster_13	regulation_of_transcription_from_RNA_polymerase_II_promoter_GO	0.0893449
Cluster_13	YeasTractDirect_MIG1	0.0927754
Cluster_13	Venters25-37C_Caf40	0.0996333
Cluster_13	MacIsaac_SWI4	0.104697
Cluster_13	Venters25-37C_Thp1	0.106594
Cluster_13	Venters25-37C_Rad3	0.109884
Cluster_13	Venters25-37C_Zms1	0.111503
Cluster_13	Venters25-37C_Snf1	0.112108
Cluster_13	Venters25-37C_Chd1	0.116489
Cluster_13	Venters25-37C_Rsc1	0.119598
Cluster_13	Venters25-37C_Top1	0.120069
Cluster_13	Venters25-37C_Otu1	0.123801
Cluster_13	Venters25-37C_Bdf1	0.130952
Cluster_13	Venters25-37C_TBP	0.13308
Cluster_13	Venters25-37C_Rgr1	0.143065
Cluster_13	Venters25-37C_Swi4	0.144587
Cluster_13	YeasTractDirect_RPN4	0.147843
Cluster_13	Venters25-37C_Rtt103	0.149586
Cluster_13	Venters25-37C_Vps72	0.151354
Cluster_13	Venters25-37C_Rvb1	0.152191
Cluster_13	Venters25-37C_Xbp1	0.155196
Cluster_13	Venters25-37C_Arp6	0.155522
Cluster_13	Venters25-37C_Ssl1	0.157236
Cluster_13	Venters25-37C_Caf130	0.15753
Cluster_13	TsvetanovaRBP_ARC15	0.168757
Cluster_13	Venters25-37C_Rpb2	0.178533
Cluster_13	Venters25-37C_Wtm2	0.179361
Cluster_13	YeasTractDirect_CAD1	0.193909
Cluster_13	YeasTractDirect_HCM1	0.198553
Cluster_13	Venters25-37C_Ino80	0.206918
Cluster_13	YeasTractDirect_LEU3	0.219934
Cluster_13	TsvetanovaRBP_HSP26	0.227454
Cluster_13	mitochondrion_GO	0.227454
Cluster_13	TsvetanovaRBP_SCD6	0.228045
Cluster_13	TsvetanovaRBP_PCS60	0.23295
Cluster_13	Venters25-37C_Snf5	0.234416
Cluster_13	Venters25-37C_Rei1	0.246198
Cluster_13	Venters25-37C_Tfa1	0.251069
Cluster_13	TsvetanovaRBP_VTC1	0.252571
Cluster_13	Venters25-37C_Reb1	0.254458
Cluster_13	Venters25-37C_Aor1	0.260303
Cluster_13	YeasTractDirect_YOX1	0.265591
Cluster_13	Venters25-37C_Ahc1	0.279018
Cluster_13	Venters25-37C_Rpb7	0.292507
Cluster_13	Venters25-37C_Fkh1	0.295499
Cluster_13	Venters25-37C_Yap1	0.300768
Cluster_13	Venters25-37C_Snf7	0.308998
Cluster_13	Venters25-37C_Cyc8	0.312401
Cluster_13	Venters25-37C_Zap1	0.31378
Cluster_13	Venters25-37C_Bur2	0.318334
Cluster_13	Venters25-37C_Ino2	0.322892
Cluster_13	Venters25-37C_Sir3	0.330552
Cluster_13	Venters25-37C_Taf14	0.337337
Cluster_13	TsvetanovaRBP_CRG1	0.338488
Cluster_13	YeasTractDirect_REB1	0.342427
Cluster_13	YeasTractDirect_MCM1	0.345042
Cluster_13	Venters25-37C_Kin28	0.346466
Cluster_13	Venters25-37C_Taf3	0.346466
Cluster_13	Venters25-37C_Itc1	0.349996
Cluster_13	Venters25-37C_Tfc8	0.351542
Cluster_13	Venters25-37C_Eaf3	0.354127
Cluster_13	Venters25-37C_Rsc9	0.36265
Cluster_13	YeasTractDirect_RAP1	0.366996
Cluster_13	Venters25-37C_Sif2	0.369456
Cluster_13	YeasTractDirect_SWI4	0.371981
Cluster_13	Venters25-37C_Htz1	0.384151
Cluster_13	Venters25-37C_Tfb3	0.38445
Cluster_13	Venters25-37C_Rpb3	0.38748
Cluster_13	Venters25-37C_Spt20	0.393106
Cluster_13	Venters25-37C_Rlr1	0.39799
Cluster_13	Venters25-37C_Ino4	0.401845
Cluster_13	Venters25-37C_Htb1	0.413636
Cluster_13	Venters25-37C_Rsc8	0.421407
Cluster_13	Venters25-37C_Swi5	0.424268
Cluster_13	Venters25-37C_Jhd1	0.424268
Cluster_13	Venters25-37C_Pta1	0.426609
Cluster_13	Venters25-37C_Gln3	0.427776
Cluster_13	Venters25-37C_Ume6	0.428896
Cluster_13	Venters25-37C_Tfa2	0.430391
Cluster_13	Venters25-37C_Iws1	0.437045
Cluster_13	Venters25-37C_Gcn4	0.437045
Cluster_13	Venters25-37C_Brf1	0.457441
Cluster_13	Venters25-37C_Ioc2	0.465238
Cluster_13	cytoplasm_GO	0.467407
Cluster_13	Venters25-37C_Esa1	0.475496
Cluster_13	Venters25-37C_Ycg1	0.478299
Cluster_13	Venters25-37C_Rph1	0.492211
Cluster_13	Venters25-37C_Bur6	0.497216
Cluster_13	SGD-nonessentials_APGcategory	0.509933
Cluster_13	Venters25-37C_Ncb2	0.519408
Cluster_13	Venters25-37C_Leu3	0.520034
Cluster_13	Venters25-37C_Yng1	0.525049
Cluster_13	Venters25-37C_Gcn5	0.534193
Cluster_13	YeasTractDirect_FHL1	0.543711
Cluster_13	Venters25-37C_Sas4	0.545639
Cluster_13	Venters25-37C_Nhp6a	0.54879
Cluster_13	Venters25-37C_Snf4	0.551383
Cluster_13	Venters25-37C_Ure2	0.558948
Cluster_13	Venters25-37C_Fhl1	0.571014
Cluster_13	Venters25-37C_Asf1	0.577396
Cluster_13	Venters25-37C_Taf13	0.587385
Cluster_13	Venters25-37C_Dst1	0.59607
Cluster_13	Venters25-37C_Rvb2	0.598681
Cluster_13	YeasTractDirect_STE12	0.610285
Cluster_13	Venters25-37C_Bre1	0.611524
Cluster_13	Venters25-37C_Rpo21	0.6174
Cluster_13	Venters25-37C_Tfg1	0.622462
Cluster_13	Venters25-37C_Rxt2	0.623082
Cluster_13	Venters25-37C_Dot1	0.634583
Cluster_13	Venters25-37C_Tfb1	0.635661
Cluster_13	Venters25-37C_Hht1	0.636985
Cluster_13	Venters25-37C_Rfx1	0.641748
Cluster_13	Venters25-37C_Rpt1	0.646459
Cluster_13	Venters25-37C_Pho2	0.649571
Cluster_13	Venters25-37C_Stp1	0.658771
Cluster_13	Venters25-37C_Med4	0.663294
Cluster_13	Venters25-37C_Rsc2	0.665537
Cluster_13	Venters25-37C_Rad6	0.678736
Cluster_13	Venters25-37C_Yap6	0.694275
Cluster_13	Venters25-37C_Htb2	0.705849
Cluster_13	Venters25-37C_Paf1	0.718996
Cluster_13	Venters25-37C_Tfc6	0.722843
Cluster_13	Venters25-37C_Hos1	0.732269
Cluster_13	Venters25-37C_Taf10	0.734122
Cluster_13	TATAcontaining_APGcategory	0.739616
Cluster_13	Venters25-37C_Ctr9	0.741426
Cluster_13	Venters25-37C_Pob3	0.742028
Cluster_13	Venters25-37C_Hfi1	0.74561
Cluster_13	Venters25-37C_Ssl2	0.749138
Cluster_13	Venters25-37C_Tfg2	0.768448
Cluster_13	Venters25-37C_Sfp1	0.772263
Cluster_13	Venters25-37C_Swc1	0.774956
Cluster_13	Venters25-37C_Ycs4	0.776559
Cluster_13	Venters25-37C_Ioc3	0.782876
Cluster_13	TsvetanovaRBP_LYS1	0.783914
Cluster_13	Venters25-37C_Spt23	0.804781
Cluster_13	Venters25-37C_Isw2	0.809494
Cluster_13	Venters25-37C_Irc20	0.842306
Cluster_13	Venters25-37C_Hda1	0.843498
Cluster_13	ScParalogs_E-10_APGcategory	0.847028
Cluster_13	Venters25-37C_Taf4	0.882927
Cluster_13	Venters25-37C_Nut1	0.902004

## Sheet: Cluster17
Query Cluster	Category	pvalue
Cluster_17	phospholipid_biosynthesis	4.00367e-08
Cluster_17	cell wall_LEE_POSITIVE	6.46046e-06
Cluster_17	Phospholipid_APGcategory	0.00013433
Cluster_17	phosphatidylcholine_biosynthetic_process_GO	0.000135256
Cluster_17	phospholipid_metabolic_process_GO	0.000219588
Cluster_17	microtubule_GO	0.000336138
Cluster_17	MacIsaac_INO4	0.000491171
Cluster_17	Venters25-37C_Irc20	0.000917591
Cluster_17	cytokinesis_GO	0.0011822
Cluster_17	negative_regulation_of_protein_metabolic_process_GO	0.0011822
Cluster_17	phospholipid_biosynthetic_process_GO	0.00148366
Cluster_17	pseudohyphal_growth_GO	0.00192815
Cluster_17	lipid_metabolic_process_GO	0.00194922
Cluster_17	60S ribosome export_LEE_POSITIVE	0.00207245
Cluster_17	fatty_acid_oxidation_pathway	0.00270022
Cluster_17	chromatin_silencing_at_silent_mating-type_cassette_GO	0.00320391
Cluster_17	microtubule_binding_GO	0.00330553
Cluster_17	endoplasmic_reticulum_GO	0.00332111
Cluster_17	YeasTractDirect_INO4	0.00368778
Cluster_17	YeasTractDirect_MGA1	0.00419894
Cluster_17	calcium & mitochondrial duress_LEE_POSITIVE	0.00496285
Cluster_17	budding_cell_bud_growth_GO	0.00504856
Cluster_17	dynein_comple_GO	0.00646486
Cluster_17	mitotic_anaphase_B_GO	0.00646486
Cluster_17	ribosomal_large_subunit_export_from_nucleus_GO	0.00646486
Cluster_17	FattyAcid_APGcategory	0.00659778
Cluster_17	endoplasmic_reticulum_membrane_GO	0.00669943
Cluster_17	response_to_drug_GO	0.00732228
Cluster_17	Harbison_INO4_YPD	0.00833065
Cluster_17	MacIsaac_INO2	0.00833065
Cluster_17	YeasTractDirect_SPT23	0.00895005
Cluster_17	regulation_of_Rho_protein_signal_transduction_GO	0.0105381
Cluster_17	fatty_acid_beta-oidation_GO	0.0105381
Cluster_17	phosphatidylethanolamine_biosynthetic_process_GO	0.0105381
Cluster_17	Venters25-37C_Ino4	0.0107162
Cluster_17	Venters25-37C_Vps72	0.0109529
Cluster_17	Venters25-37C_Bdf1	0.0113121
Cluster_17	protein_import_into_nucleus_GO	0.0126189
Cluster_17	unfolded protein response_LEE_POSITIVE	0.0126189
Cluster_17	transferase_activity_GO	0.0129057
Cluster_17	Harbison_REB1_YPD	0.0151419
Cluster_17	peptidyl-tyrosine_dephosphorylation_GO	0.0151556
Cluster_17	MacIsaac_CST6	0.0154609
Cluster_17	Venters25-37C_Cha4	0.0165356
Cluster_17	4_LEE_POSITIVE	0.0165885
Cluster_17	Venters25-37C_Swr1	0.0173418
Cluster_17	protein_dimerization_activity_GO	0.0211724
Cluster_17	spindle_GO	0.0211724
Cluster_17	MacIsaac_CHA4	0.0211724
Cluster_17	InvasiveGrowth_APGcategory	0.0211724
Cluster_17	GPI_anchor_biosynthetic_process_GO	0.0211724
Cluster_17	peroisomal_matri_GO	0.0211724
Cluster_17	protein_serine/threonine_kinase_activity_GO	0.0212457
Cluster_17	protein_kinase_activity_GO	0.0212457
Cluster_17	33_LEE_POSITIVE	0.0225023
Cluster_17	Harbison_FKH2_H2O2Hi	0.0232884
Cluster_17	83_LEE_POSITIVE	0.0235641
Cluster_17	MacIsaac_ABF1	0.0256831
Cluster_17	protein_amino_acid_phosphorylation_GO	0.0260308
Cluster_17	response_to_unfolded_protein_GO	0.0276148
Cluster_17	motor_activity_GO	0.0276148
Cluster_17	mitotic_spindle_elongation_GO	0.0276148
Cluster_17	DNA-dependent_DNA_replication_GO	0.0276148
Cluster_17	Harbison_SPT23_YPD	0.0276148
Cluster_17	fatty_acid_beta-oxidation_GO	0.0276148
Cluster_17	ERG2_LEE_POSITIVE	0.0276148
Cluster_17	peroisome_GO	0.0279871
Cluster_17	kinase_activity_GO	0.0286474
Cluster_17	Harbison_SUT1_YPD	0.0314153
Cluster_17	protein-lipid_complex_remodeling_GO	0.0343041
Cluster_17	cilium_assembly_GO	0.0343041
Cluster_17	lipid_phosphorylation_GO	0.0343041
Cluster_17	endonucleolytic_cleavage_of_tricistronic_rRNA_transcript_(SSU-rRNA,_5.8S_rRNA,_LSU-rRNA)_GO	0.0343041
Cluster_17	positive_regulation_of_transcription_from_RNA_polymerase_II_promoter_involved_in_unfolded_protein_response_GO	0.0343041
Cluster_17	very_long-chain_fatty_acid_metabolic_process_GO	0.0343041
Cluster_17	regulation_of_ER_to_Golgi_vesicle-mediated_transport_GO	0.0343041
Cluster_17	DNA_damage_response,_detection_of_DNA_damage_GO	0.0343041
Cluster_17	sterol_deacetylation_GO	0.0343041
Cluster_17	nuclear_microtubule_GO	0.0343041
Cluster_17	protein_deacetylation_GO	0.0343041
Cluster_17	positive_regulation_of_transcription_from_RNA_polymerase_II_promoter_in_response_to_cobalt_ion_GO	0.0343041
Cluster_17	87_LEE_POSITIVE	0.0343041
Cluster_17	threonine_catabolic_process_GO	0.0343041
Cluster_17	phosphotransferase_activity,_for_other_substituted_phosphate_groups"_GO	0.0343041
Cluster_17	positive_regulation_of_cyclin-dependent_protein_serine/threonine_kinase_activity_GO	0.0343041
Cluster_17	positive_regulation_of_mitochondrial_fusion_GO	0.0343041
Cluster_17	negative_regulation_of_transcription_by_competitive_promoter_binding_GO	0.0343041
Cluster_17	1_LEE_NEGATIVE	0.0343041
Cluster_17	protein_autoprocessing_GO	0.0343041
Cluster_17	microtubule_bundle_formation_GO	0.0343041
Cluster_17	L-serine_degradation	0.0343041
Cluster_17	L-serine_catabolic_process_GO	0.0343041
Cluster_17	threonine_degradation	0.0343041
Cluster_17	221_LEE_POSITIVE	0.0343041
Cluster_17	cell_wall_chitin_metabolic_process_GO	0.0343041
Cluster_17	transmembrane_glycine_transport_from_cytosol_to_mitochondrion_GO	0.0343041
Cluster_17	cardiolipin_biosynthetic_process_GO	0.0343041
Cluster_17	gamma-aminobutyric_acid_metabolic_process_GO	0.0343041
Cluster_17	140_LEE_POSITIVE	0.0343041
Cluster_17	regulation_of_response_to_osmotic_stress_GO	0.0343041
Cluster_17	negative_regulation_of_cAMP-mediated_signaling_GO	0.0343041
Cluster_17	mitochondrial_envelope_GO	0.0343041
Cluster_17	protein_localization_to_cell_surface_GO	0.0343041
Cluster_17	Sec62/Sec63_comple_GO	0.0343041
Cluster_17	charged-tRNA_amino_acid_modification_GO	0.0343041
Cluster_17	27_LEE_NEGATIVE	0.0343041
Cluster_17	meiotic_gene_conversion_GO	0.0343041
Cluster_17	posttranslational_protein_targeting_to_membrane,_translocation"_GO	0.0343041
Cluster_17	cell_surface_receptor_signaling_pathway_GO	0.0343041
Cluster_17	26_LEE_POSITIVE	0.0343041
Cluster_17	ribophagy_GO	0.0343041
Cluster_17	astral_microtubule_organization_GO	0.0343041
Cluster_17	Harbison_OPI1_YPD	0.0343041
Cluster_17	YeasTractDirect_OPI1	0.0343041
Cluster_17	spindle_midzone_GO	0.0343041
Cluster_17	protein_phosphorylation_involved_in_cellular_protein_catabolic_process_GO	0.0343041
Cluster_17	174_LEE_POSITIVE	0.0343041
Cluster_17	spindle_midzone_assembly_GO	0.0343041
Cluster_17	extrachromosomal_circular_DNA_localization_involved_in_cell_aging_GO	0.0343041
Cluster_17	positive_regulation_of_protein_processing_GO	0.0343041
Cluster_17	microtubule-based_process_GO	0.0347332
Cluster_17	Golgi_to_plasma_membrane_transport_GO	0.0347332
Cluster_17	Venters25-37C_Sin3	0.0364816
Cluster_17	translation_LEE_POSITIVE	0.0369854
Cluster_17	MacIsaac_FKH1	0.0374093
Cluster_17	Venters25-37C_Gcr1	0.0393864
Cluster_17	G2/M_transition_of_mitotic_cell_cycle_GO	0.0424757
Cluster_17	chromatin_organization_GO	0.0424757
Cluster_17	fungal-type_cell_wall_biogenesis_GO	0.0424757
Cluster_17	nuclear_pore_GO	0.0424757
Cluster_17	mitochondrial response to ROS_LEE_NEGATIVE	0.0424757
Cluster_17	intracellular_signal_transduction_GO	0.0440181
Cluster_17	Venters25-37C_Htz1	0.044579
Cluster_17	SGD-nonessentials_APGcategory	0.0461916
Cluster_17	MacIsaac_SWI4	0.0469883
Cluster_17	vesicle_fusion_GO	0.0507928
Cluster_17	spindle_pole_body_GO	0.0507928
Cluster_17	methyltransferase_activity_GO	0.0507928
Cluster_17	peptidyl-threonine_phosphorylation_GO	0.0507928
Cluster_17	MacIsaac_XBP1	0.0507928
Cluster_17	YeasTractDirect_XBP1	0.0508881
Cluster_17	Harbison_SKN7_H2O2Hi	0.0512425
Cluster_17	YeasTractDirect_INO2	0.0550846
Cluster_17	peptidyl-serine_phosphorylation_GO	0.0552161
Cluster_17	chromosome_localization_GO	0.066316
Cluster_17	establishment_or_maintenance_of_chromatin_architecture_GO	0.066316
Cluster_17	regulation_of_protein_catabolic_process_GO	0.066316
Cluster_17	cellular_response_to_copper_ion_GO	0.066316
Cluster_17	acetate_ester_metabolic_process_involved_in_fermentation_GO	0.066316
Cluster_17	posttranslational_protein_targeting_to_membrane,_translocation_GO	0.066316
Cluster_17	77_LEE_NEGATIVE	0.066316
Cluster_17	negative_regulation_of_protein_phosphorylation_GO	0.066316
Cluster_17	5-phosphoribose_1-diphosphate_biosynthetic_process_GO	0.066316
Cluster_17	eukaryotic_translation_elongation_factor_1_comple_GO	0.066316
[truncated: 900 more rows]

## Sheet: Cluster19
Query Cluster	Category	pvalue
[truncated: 2,931 more rows]

[truncated: 6 more sheets: Cluster22, Cluster25, Cluster26, Cluster27, Cluster28, Cluster30]
