# Supplementary material for: Comparative chemical genomic profiling across plant-based hydrolysate toxins reveals widespread antagonism in fitness contributions
Source: FEMS Yeast Res. 2022 Jul 26;22(1):foac036. doi: 10.1093/femsyr/foac036 (PMC9508847; doi:10.1093/femsyr/foac036)
Supplement: foac036_Supplemental_Files [file foac036_supplemental_files.zip › Dataset4_HyperG_cdt.xlsx]

## Sheet: Dataset4_HyperG_cdt
GID		NAME	GWEIGHT	22Dipyridyl	BMIMCl	Acetamide	Benomyl	4OHBenzoicAcid	Syringaldehyde	4OHBenzaldehyde	BenzoicAcid	SinapicAcid	CoumaricAcid	VanillicAcid	AzelaicAcid	CoumaroylAmide	SyringicAcid	FerulicAcid	CinnamicAcid	26Dimethylpyrazine	MBO	GVL	EtOH	5HMF	Isobutanol	MMS	Methylglyoxal	Vanillin	4OHAcetophenone	DMSO	FeruloylAmide	AcetoSyringone	Acetovanillone	Furfural	EMIMCl	NAO	CV
AID				ARRY6X	ARRY8X	ARRY1X	ARRY0X	ARRY2X	ARRY18X	ARRY9X	ARRY4X	ARRY5X	ARRY7X	ARRY15X	ARRY20X	ARRY21X	ARRY23X	ARRY27X	ARRY14X	ARRY30X	ARRY24X	ARRY31X	ARRY33X	ARRY3X	ARRY12X	ARRY17X	ARRY19X	ARRY11X	ARRY16X	ARRY10X	ARRY22X	ARRY28X	ARRY25X	ARRY13X	ARRY26X	ARRY29X	ARRY32X
EWEIGHT				1	1	1	1	1	1	1	1	1	1	1	1	1	1	1	1	1	1	1	1	1	1	1	1	1	1	1	1	1	1	1	1	1	1
GENE16X	DNA_double-strand_break_processing_GO	DNA_double-strand_break_processing_GO	1	0	0	0	0	2.01977	1.0566	0	0	0	1.30381	1.41696	0	0.934282	0.922541	1.65721	0	1.40267	0.429675	0.580763	0.919507	-1.9111	0	-4.03455	-0.398325	-0.623565	0	0	1.03658	-0.265188	-0.822718	-0.625583	0	-0.706803	-0.453737
GENE21X	DNA_replication_GO	DNA_replication_GO	1	-1.15721	-0.863489	0	0	0	0.509784	0.384409	0	0	2.62508	1.52604	0.211275	1.89655	-0.150243	0.776084	0	0.490452	-0.80232	-0.339842	0.118316	0	0.199737	-5.34326	-0.305886	1.25037	0.906767	0.136941	0.808189	0.325294	0.443632	0.581366	0.768813	0.925385	0.905222
GENE19X	DNA_recombination_GO	DNA_recombination_GO	1	0	0	0	0	-1.11497	-0.059423	0	0	-0.97544	-0.339171	0.063369	-0.021279	0.86957	0.009185	0.099943	-0.046857	0.408568	0.596511	-0.738114	-0.263128	0	0.181966	-5.01973	-1.25502	0	-0.214947	0.122271	0.422985	0.267441	-0.030251	-1.20137	0.196572	0.311213	0.513499
GENE17X	DNA_metabolic_process_GO	DNA_metabolic_process_GO	1	0	0	0	0	0	0.134244	0	0	0	0	0	-0.14574	0	0.346123	0.636599	0	-0.242551	-0.652272	0.688261	-0.349321	0	-0.2061	-4.25926	-1.63983	0	-0.236838	0	-0.473815	-0.071797	-0.624689	0.251892	-0.506811	-0.207917	0.106117
GENE22X	DNA_topological_change_GO	DNA_topological_change_GO	1	0	0	0	0	0	0.91078	0	0	0	0	0	0	0	0.260062	0.224486	0.577793	0.552705	-0.709812	0.462801	0.711302	0	0	-5.13802	-2.95348	-0.555545	0	0	-0.332725	-0.215156	-0.220589	0	0	0.192508	0.399095
GENE15X	DNA_amplification_GO	DNA_amplification_GO	1	0	0	0	0	0	0	0	0	0	0	0	0	-0.497423	-0.428574	-0.232621	0	0	-0.280956	-0.229132	-0.170182	0	0	-5.88673	-0.398325	0	0	0	-1.09849	-0.265188	-0.271124	0	0.353619	0.240306	1.11793
GENE14X	DNA damage response_LEE_POSITIVE	DNA damage response_LEE_POSITIVE	1	-1.15721	-0.863489	0	0	1.29522	0.509784	-0.214001	0	0	1.52403	0.577997	0.850408	0.640121	0.173518	2.05849	-0.478045	-0.092142	-1.16964	-0.566975	-0.328055	-1.18916	0	-18.0611	-4.71939	-0.374692	-0.539221	-0.329942	-0.561037	0.545866	-0.473112	1.00708	-0.176494	0.616036	0.406437
GENE20X	DNA_repair_GO	DNA_repair_GO	1	-1.01987	-0.581387	0	0	0.721903	0.234838	0.053617	0	-0.463815	1.02336	0.543695	0.036495	0.78632	0.094287	0.466407	-0.369514	0.383144	0.200422	-0.298865	0.706052	-1.56463	0.256738	-16.4573	-2.16216	0.631102	-0.473436	0.235008	0.30749	0.479516	0.357062	-0.948986	-0.09928	-0.746667	0.563399
GENE62X	cellular_response_to_DNA_damage_stimulus_GO	cellular_response_to_DNA_damage_stimulus_GO	1	-1.42	-0.514652	0	0	0.693695	0.252369	0.04516	0	-0.438677	0.952943	0.624481	0.054943	0.463906	-0.227557	0.243424	-0.425017	-0.487582	0.145976	-0.138225	0.363044	-1.50675	0.213898	-17.9936	-1.54234	0.746803	-0.379313	0.189615	-0.139714	0.177943	0.495604	-0.578013	-0.034764	-0.323991	0.705942
GENE131X	response_to_DNA_damage_stimulus_GO	response_to_DNA_damage_stimulus_GO	1	-0.263721	-0.159671	0	0	-0.906218	-0.0707	0.21268	0	-0.771074	-0.19512	0.203169	0.051997	-0.155915	-0.36964	0.446764	-0.146959	-0.204744	-0.302082	-0.830778	-0.43098	-0.949214	0.281281	-9.33962	-1.83116	0.308988	-0.180665	0.174434	-0.146714	0.255158	0.193867	-0.612632	0.039643	0.471238	2.32147
GENE130X	replication_fork_processing_GO	replication_fork_processing_GO	1	0	0	0	0	0	0	0	0	0	0	0	0	0	0	0.275374	0	-0.246664	0	0.172343	0	0	0	-4.03455	-0.398325	-0.623565	0	0	0	0	0	0	0	0	1.11793
GENE70X	double-strand_break_repair_via_break-induced_replication_GO	double-strand_break_repair_via_break-induced_replication_GO	1	0	0	0	0	0	0	0	0	0	0	0	0	-0.338933	-0.278995	-0.121709	0	0.379711	-0.517102	-0.119165	0.03837	0	0	-4.21672	-1.4563	0	0	0	-0.247504	-0.145997	-0.150522	0	0.661193	-0.402499	0.595993
GENE103X	nucleic_acid_phosphodiester_bond_hydrolysis_GO	nucleic_acid_phosphodiester_bond_hydrolysis_GO	1	0	0	0	0	0	-0.222982	0	0	0	0	-0.226283	0.046857	-0.441719	-0.959999	-1.08395	0.111062	-0.549688	0.316829	-0.142259	-0.140188	0	0.181966	-5.01973	-0.511407	-0.338569	-0.214947	0	-0.817089	-0.089674	0.188366	-0.713189	0.196572	0.311213	0.186864
GENE80X	error-free_translesion_synthesis_GO	error-free_translesion_synthesis_GO	1	0	0	0	0	0	0.31511	0	0	0	0	0.471684	0	-0.433657	0.260062	-1.24337	0	0.552705	0.368925	-0.593584	0.711302	-1.8324	0	-5.13802	-0.965793	0	-0.454183	0	-0.332725	-0.215156	-0.220589	-1.44525	-0.181965	-0.579219	-0.348067
GENE110X	postreplication_repair_GO	postreplication_repair_GO	1	0	0	0	0	-1.66307	0	0	0	-1.51861	-0.809593	-0.367202	0.331743	-0.338933	-0.278995	-0.42178	-0.331743	0	-0.517102	-0.891855	-0.078212	-1.70841	-0.321336	-4.21672	-1.4563	0	0	0	-0.73652	-0.145997	-0.150522	-1.20426	0.216054	0.127353	1.10438
GENE18X	DNA_recombinase_assembly_GO	DNA_recombinase_assembly_GO	1	-0.967119	-0.803771	0	0	0	0.794614	0	0	0	1.16195	0.418487	0.374417	0.682737	0.672102	0.591441	0	0.976126	-2.05403	0.373446	1.77663	0	0	-4.61837	-3.82807	0.488459	-0.401637	0.54233	0.261386	-0.570056	-1.19222	0.419938	-1.03999	-1.01875	-0.64134
GENE71X	double-strand_break_repair_via_single-strand_annealing_GO	double-strand_break_repair_via_single-strand_annealing_GO	1	-0.967119	-0.803771	0	0	0	0.269233	0	0	0	1.16195	0.418487	0.374417	0.22222	0.217829	1.20722	0	0.132412	-2.05403	-0.14684	-0.82221	0	0	-4.61837	-3.82807	0.488459	0	0.54233	0.261386	0.14289	0.247233	0	-0.14644	0.517674	0.315754
GENE84X	heteroduplex_formation_GO	heteroduplex_formation_GO	1	-1.1064	-0.939665	0	0	0	0.372795	0	0	0	1.30381	0.53695	0.489266	0.319012	0.313915	1.65721	0	0.678298	-1.67859	-0.229132	0.919507	0	0	-2.57413	-5.07047	0.611696	0	0.668601	0.363908	0.224249	0.347794	0	-0.228638	0.240306	0.145418
GENE125X	reciprocal_meiotic_recombination_GO	reciprocal_meiotic_recombination_GO	1	-0.342588	-0.224481	0	0	0	0.260125	0	0	0	0.501291	0.145811	-0.294781	0.3183	0.305488	1.18887	0.25355	0.192914	-0.228078	0.330809	0.802196	0	0.409827	-1.47047	-4.65602	-0.228841	-0.31791	0.078939	-0.048773	0.053105	0.214501	0.147151	-0.126696	-0.373189	-0.388976
GENE143X	telomere_maintenance_via_recombination_GO	telomere_maintenance_via_recombination_GO	1	-1.81611	-1.48937	0	0	0	1.53336	0.677297	0	0	0.938472	2.21475	1.25256	0.354273	0.745408	2.49192	0	0.459129	-1.7761	-0.216973	-0.679061	0	-0.2061	-4.25926	-3.353	1.6135	0.675541	1.78245	0.888311	0.908752	1.42886	0	-0.216263	2.23541	2.92123
GENE105X	nucleus_GO	nucleus_GO	1	-0.23929	-0.110005	-2.33461	0	0.940247	-0.329666	-0.571971	-0.146095	-0.146095	0.688458	1.06329	0.736873	-1.94615	-0.926223	2.96452	2.25573	-0.183185	-3.17284	-3.11998	-0.608391	0.291594	-1.8271	-6.14968	-1.27621	-1.67013	-2.59879	-1.61271	-2.79807	-1.35284	-1.06712	-1.9535	1.33052	2.13597	2.25198
GENE13X	CVT_pathway_GO	CVT_pathway_GO	1	-0.903813	2.34376	0	0	1.15072	-0.587839	-2.05533	0	0	-2.99796	-3.13345	-1.99531	-2.26245	-0.608576	1.49022	-1.20764	-0.655842	2.30889	-1.1049	-0.451608	0	-0.465712	0.284166	1.65743	0.823894	0.876979	-1.25459	-2.52857	-0.511937	-1.09613	-0.220237	6.09029	2.92683	1.92179
GENE58X	autophagosome_assembly_GO	autophagosome_assembly_GO	1	0	0.646378	0	0	1.57583	0.104095	0	0	0	-1.48013	-0.612852	0.545324	-1.10481	-0.136944	-0.750479	0.818136	0.138076	3.12064	0.888371	0.118324	0	0.394285	0.116422	2.56186	0.75627	0.575445	-0.555139	-1.37407	-0.05124	-0.053743	0.210231	4.46963	0.418161	2.32482
GENE108X	piecemeal_microautophagy_of_nucleus_GO	piecemeal_microautophagy_of_nucleus_GO	1	-0.389757	1.71536	0	0	1.22322	0.363908	0.894677	0	0	-0.846643	0.196025	2.07893	1.92073	1.02925	3.10194	1.70792	0.501786	2.25461	1.39451	0.313058	0	0.158769	0.414447	1.51487	1.02919	0.712931	0.3473	-0.689914	0.563079	0.84725	-0.084165	4.09856	1.27816	2.28222
GENE23X	ER-associated_protein_catabolic_process_GO	ER-associated_protein_catabolic_process_GO	1	0	0.595858	0	0	0	1.1121	-0.368589	0	0	-4.90289	1.07119	0.942452	-1.58732	0.495085	-2.08268	0.252186	0.88821	-0.773106	-0.977551	-0.685838	0	-0.447305	2.53634	-1.20831	0.22703	-0.164107	1.43661	1.07879	0.571792	1.57434	1.07544	1.04032	0.627969	0.910777
GENE54X	Venters25-37C_Tfb1	Venters25-37C_Tfb1	1	0.705759	-0.306378	-0.882066	-0.382438	0.390135	1.18797	-2.4277	-0.548868	-0.882066	-2.08441	-1.15495	0.987762	-1.44638	0.504739	-4.11145	-1.31502	1.03536	-1.1742	-0.480656	-0.682369	-0.486551	-0.798166	0.477971	-0.689394	0.978984	-1.89753	1.76126	-0.980842	-1.03517	-0.984573	1.28244	0.671217	1.95205	0.363169
GENE26X	ER_to_Golgi_vesicle-mediated_transport_GO	ER_to_Golgi_vesicle-mediated_transport_GO	1	0.715671	0.740361	0	0	0	-0.472563	0.691914	0	-0.815048	-1.93633	-3.35866	-5.12725	-3.0639	-1.9329	-2.70128	-0.997873	-0.684615	-0.893476	-1.09912	-1.11915	0	-0.620328	1.26671	-0.931729	-1.61985	-1.12743	0.847537	-1.6553	-2.2189	-1.12743	1.68078	0.473194	1.19546	-0.862611
GENE24X	ERAD & cell cycle_LEE_POSITIVE	ERAD & cell cycle_LEE_POSITIVE	1	-0.230368	-0.248783	0	0	0.677132	-2.51663	-4.951	-0.424023	0	-2.48219	-4.88158	-2.48748	-2.17321	-2.71531	1.57374	-5.15155	-0.965865	-3.51574	-2.27998	-1.2677	-0.581874	1.52933	1.09919	-0.407847	-0.726217	-0.47874	0.940785	1.51579	2.45159	2.80526	-2.39944	4.08188	3.51181	3.33242
GENE31X	Golgi_to_plasma_membrane_protein_transport_GO	Golgi_to_plasma_membrane_protein_transport_GO	1	0	2.07564	0	0	0	-2.92519	-4.08391	0	-1.51861	-8.74292	-5.64657	-3.39181	-5.42682	-3.61544	-4.72119	-2.76208	-0.952017	-1.80255	-1.54649	-0.685265	0	0.592811	0.742321	-0.750154	-1.20021	-1.84357	-1.87335	-1.43401	-1.7257	-1.03516	-0.454471	3.17089	3.50776	2.66123
GENE11X	81_LEE_NEGATIVE	81_LEE_NEGATIVE	1	0	2.67293	-0.948003	0	0	-1.25152	-4.20914	0	-0.948003	-4.48857	-6.5035	-2.63225	-6.09788	-1.7753	-3.89792	-4.27227	-2.87577	-2.1793	-3.84063	-0.808767	0	-1.05468	0.441435	0.68796	1.61259	-4.57276	-2.29156	-2.06133	-2.02415	-1.20216	-0.655034	4.25777	5.46904	1.55791
GENE43X	NEO1_LEE_NEGATIVE	NEO1_LEE_NEGATIVE	1	0	1.05937	0	0	0	-0.526227	-3.42869	0	-1.72041	-2.38654	-4.01349	-3.3577	-3.8666	-0.428574	-3.95373	-2.42352	-1.54552	-1.67859	-2.51323	-2.16112	0	0.774042	0	-0.398325	-1.60192	-1.37779	-0.958919	-1.09849	-0.265188	0.347794	-2.87817	3.17479	4.01037	3.25024
GENE28X	Golgi_LEE_POSITIVE	Golgi_LEE_POSITIVE	1	-0.573835	3.51155	0	0	0	-1.44023	-7.07983	0	-1.15142	-8.81652	-9.63105	-6.54341	-9.19467	-2.32404	-8.63967	-6.59894	-4.61442	-4.18788	-5.27032	-2.16201	0	0.827134	0.965199	-0.978964	-1.80447	-3.75163	-3.10979	-2.81437	-0.889912	-0.916759	-1.81212	8.35755	10.1502	3.85145
GENE109X	plasma membrane duress_LEE_NEGATIVE	plasma membrane duress_LEE_NEGATIVE	1	-0.689791	1.59407	0	0	0	0.104095	-1.96595	0	-1.28019	-5.22753	-4.86724	-3.78299	-4.62177	-0.913338	-4.18644	-2.57584	-1.88954	-2.12625	-2.44728	-2.60593	0	1.05107	0.391968	0.540865	-0.273151	-0.595023	-0.555139	-1.37407	0.379015	0.321074	-1.46955	4.46963	5.32662	1.69073
GENE81X	fatty acid desaturase (OLE1)_LEE_NEGATIVE	fatty acid desaturase (OLE1)_LEE_NEGATIVE	1	-0.822426	0.777432	0	0	0	0.175023	-2.40433	0	0	-3.02845	-3.58686	-2.8119	-3.41163	-0.216933	-3.67556	-1.46733	-1.96166	-1.42365	-2.66808	-2.18298	0	1.31631	0.591229	0.262671	-1.02411	-0.823807	-0.682171	-0.585871	0.652336	0.506191	-1.88416	3.60461	6.31977	2.78168
GENE72X	endomembrane recycling_LEE_NEGATIVE	endomembrane recycling_LEE_NEGATIVE	1	0	0.705809	0	0	0	-0.242492	-2.16289	0	0	-1.60799	-2.18296	-1.60728	-4.01874	-0.537237	-2.98557	-2.01754	-2.28239	-2.53221	-2.15228	-1.69957	0	-1.96844	0.478747	-0.987593	-0.319317	-0.696262	-0.612575	-0.967792	-0.608088	0.40098	-2.58026	4.03758	4.00877	2.92123
GENE25X	ERG2_LEE_POSITIVE	ERG2_LEE_POSITIVE	1	0	0	0	0	-1.66307	0	-1.54604	-1.51861	-1.51861	-4.94304	-2.93849	-2.31755	-5.42682	-2.4906	-2.40531	-2.76208	-0.952017	-1.06834	-0.891855	-0.685265	0	0.592811	0.249954	-0.750154	0.441748	-1.84357	0	-3.39753	-0.145997	0.649618	1.90628	0.661193	1.60259	-0.984276
GENE73X	endomembrane recycling_LEE_POSITIVE	endomembrane recycling_LEE_POSITIVE	1	0.56355	1.56059	0	0	0	-0.190447	-0.424614	0	-1.6191	-5.30351	-6.23322	-1.32356	-5.70664	-2.45909	-3.61316	-2.13261	-1.23899	-1.30549	-2.29406	-1.10823	0	0.167181	0.215177	-0.368151	0.332871	-1.13332	-0.36038	-0.753484	-0.497068	-0.083558	2.08001	0.790005	1.76435	-0.72221
GENE44X	NEO1_LEE_POSITIVE	NEO1_LEE_POSITIVE	1	1.79505	3.175	-0.844172	0	-0.981154	-0.538501	-0.807926	-0.844172	-0.844172	-4.86104	-2.96068	-2.34418	-4.02137	-0.85381	-3.07228	-3.9341	-0.574453	-2.23248	-3.55676	-2.51839	0	0.368985	0.450031	-0.119245	1.19474	-2.87394	1.42157	-1.85501	1.25256	1.96407	3.03762	4.30508	4.35483	1.35941
GENE74X	endoplasmic_reticulum_GO	endoplasmic_reticulum_GO	1	2.12669	1.19354	0	0	-1.68026	-1.97341	-3.30436	-2.44846	-2.44846	-5.17414	-7.08658	-3.38907	-6.44491	-1.82418	-4.63125	-5.03525	-0.673551	-2.78006	-2.51591	-0.971852	0	-1.23164	0.072464	2.0119	0.765688	1.12053	1.78993	-1.46825	0.37439	1.97797	2.08209	5.19226	3.93888	1.66247
GENE75X	endoplasmic_reticulum_membrane_GO	endoplasmic_reticulum_membrane_GO	1	1.47786	1.67646	0	0	0.967119	-0.674376	-2.44191	-1.6856	-1.6856	-3.73622	-5.29877	-1.94416	-4.84192	-1.47804	-2.80281	-3.48592	-0.372706	-2.31952	-1.96679	-0.387616	0	-1.07593	0.073262	1.12558	-0.420013	1.23972	1.70725	-0.437621	0.5758	1.92276	1.41935	2.40253	2.51923	1.59274
GENE6X	33_LEE_NEGATIVE	33_LEE_NEGATIVE	1	0	0.705809	0	0	0	-0.242492	-1.21232	0	0	-1.60799	-6.81381	-1.60728	-1.27648	-1.07535	0.636599	-2.01754	-1.00361	-1.1483	-0.929434	-0.030022	0	-0.622586	-0.248315	-0.485419	-0.319317	-0.696262	0.971234	-0.473815	0.494773	0.40098	-0.320963	0.85876	2.23541	0.977621
GENE30X	Golgi_membrane_GO	Golgi_membrane_GO	1	0.985853	1.22952	0	0	0	-0.730086	-2.22669	0	0	-1.9981	-8.6027	-2.3916	-2.38515	-1.98388	-2.3206	-3.92884	-0.615387	-1.62267	-4.3693	-1.2373	0	-1.61813	0.186696	-0.800741	-1.58226	-1.81026	1.08603	0.691126	-0.400416	0.64108	0.759533	3.52702	6.34068	3.03438
GENE134X	retrograde_vesicle-mediated_transport,_Golgi_to_ER_GO	retrograde_vesicle-mediated_transport,_Golgi_to_ER_GO	1	0	0.674811	0	0	0	0.118078	-3.13278	0	0	-1.54126	-6.42488	-3.06836	-1.91708	-0.989819	-3.57681	-1.88389	-0.209457	-2.31641	-2.68319	-0.589523	0	-1.83567	0.131245	-0.904559	-0.829618	-1.2475	0.911839	-0.42797	-0.539746	-0.063368	-1.55753	1.33195	3.65783	2.5997
GENE0X	103_LEE_NEGATIVE	103_LEE_NEGATIVE	1	0.967546	2.11253	0	0	-1.21244	-0.690289	-0.732741	0	0	-1.94386	-3.24327	-2.95372	-1.63047	-1.88552	-1.19276	-1.59322	0.432795	-1.0672	0.798649	-0.784873	0	-1.53931	-0.708134	-0.749993	-0.925967	1.67531	-0.381433	-0.396925	-0.633646	2.5995	-0.931017	3.35532	6.96951	2.81075
GENE59X	cell wall_LEE_NEGATIVE	cell wall_LEE_NEGATIVE	1	-0.664079	1.80546	-0.72447	0	-0.85824	-0.797986	-1.44374	-0.72447	-0.72447	-2.31097	-3.72828	-3.81502	-2.80776	-1.33292	-1.69052	-2.72993	0.480532	-1.91149	-1.64713	-0.735588	0.948929	-0.385144	0.560265	-1.13924	-1.65425	2.36303	1.90665	0.930524	1.27589	3.21669	-0.817962	3.29747	6.36411	1.13957
GENE7X	4_LEE_POSITIVE	4_LEE_POSITIVE	1	-0.714485	-0.46778	0	0	-0.889548	-1.73571	-4.43149	-0.754863	-1.82217	-4.20451	-8.00432	-5.5636	-3.10144	-4.14381	-2.4099	-5.70393	-0.442867	-1.45484	-0.741482	-0.940554	-0.932427	1.48173	0.2583	-0.976381	2.89945	1.19653	1.07514	2.27648	0.946541	4.19964	1.35865	5.58867	13.0251	3.34389
GENE50X	Vacuole_APGcategory	Vacuole_APGcategory	1	-0.400343	1.75257	0	0	0	-0.449452	-0.541816	0	0	-1.59084	-4.67957	-2.63225	2.55646	-1.7753	-1.2969	-1.59132	-1.03727	-0.605104	-0.633327	-1.11294	0	0.509352	-0.464298	0.038928	1.06919	1.17392	0.3633	0.971518	1.62553	2.26223	1.30221	4.25777	7.13029	3.51916
GENE76X	endosome_GO	endosome_GO	1	-0.422875	3.85188	0	0	0	-0.499096	-1.79528	0	0	-3.56049	-6.88472	-2.24212	-1.23856	-1.93497	-1.92047	-2.32812	-0.329208	0.316829	-1.44243	-1.29287	0	2.47127	0.25815	0.420771	0.681914	1.27937	1.34667	0.714787	-0.938378	1.42809	1.41162	4.60232	8.75582	4.64948
GENE118X	protein_targeting_to_vacuole_GO	protein_targeting_to_vacuole_GO	1	0	1.71536	0	0	0	-0.768036	-3.20579	0	0	-0.308583	-4.54315	-2.52765	-1.57019	-1.22552	-1.21749	-2.07893	-0.672766	-1.60581	-0.586509	-1.76141	0	-1.46829	-0.192906	-0.713993	0.598436	-1.68039	-0.77746	-1.04775	0.829322	1.66047	-1.61751	2.78338	7.72057	3.31681
GENE29X	Golgi_apparatus_GO	Golgi_apparatus_GO	1	0.689341	1.30681	0	0	0	-1.04692	4.64182	0	-0.788039	-5.47472	-9.61167	-6.15128	-4.80182	-1.74473	-6.36319	-3.35017	-0.383049	-2.58795	-3.26431	-0.926293	0	-1.20557	0.322955	-0.81718	-1.03119	1.82144	-1.0555	-0.785832	-0.670354	0.595888	2.5837	4.16332	10.6022	3.9946
GENE95X	membrane_GO	membrane_GO	1	-2.73909	2.31349	-0.164015	0	-0.733709	0.845905	3.48637	-1.03094	-1.69085	-4.21306	-7.91349	-4.77726	-3.66221	-1.12068	-1.58043	-3.15212	-0.928409	-2.88681	-1.33748	-2.29174	0	0.614691	0.193796	1.16779	1.90082	3.57345	1.5467	1.00305	0.646642	2.57911	2.4021	6.08384	7.3574	3.15341
GENE119X	protein_transport_GO	protein_transport_GO	1	-0.196595	4.37571	0	0	0.486632	-0.410378	2.32144	0	-1.42404	-3.13719	-4.28094	-8.77082	-1.7038	-1.31524	-2.01343	-1.36289	0.362413	-4.35673	-1.53382	-1.80725	0	-1.96582	0.770011	0.747963	0.702093	1.56823	1.32397	1.0978	1.79702	1.24826	0.346518	5.50971	8.15714	4.25166
GENE77X	endosome_membrane_GO	endosome_membrane_GO	1	-0.638493	1.48397	0	0	0	0.639594	0.568453	0	0	-1.37158	-2.49451	-1.79052	-1.58732	-1.32315	1.20917	-2.29139	-0.65041	-0.773106	-2.05403	-2.14044	0	0.951034	0.09212	0.143997	1.2771	0.990634	0.268645	1.07879	-1.15802	1.57434	1.07544	2.27513	5.56488	4.05685
GENE89X	iron homeostasis_LEE_POSITIVE	iron homeostasis_LEE_POSITIVE	1	0	3.19002	0	0	0	-2.18234	-2.40032	0	-0.683248	-2.86399	-3.27627	-1.16636	-1.52685	-3.23447	-1.03537	-2.85954	-2.14383	-1.86473	-1.89109	-1.95762	0	-0.296466	-0.988586	0.316373	0.643961	-0.919785	-1.31878	0.507936	1.21243	2.70385	0.440175	3.78285	4.26388	3.72212
GENE126X	redox potentiating_LEE_POSITIVE	redox potentiating_LEE_POSITIVE	1	-0.318154	-0.204012	0	0	0	-0.28367	-1.33456	0	0	0.473517	-6.85832	-1.40613	-1.15544	-2.14422	-0.50579	-2.06505	-1.46071	-2.72279	-0.711581	-0.779824	0	0.758483	-0.119925	0.225604	0.766458	1.20032	0.536098	0.888455	1.25256	1.52491	0.569527	0.838099	3.75303	2.50474
GENE78X	ergosterol depletion effects on membrane_LEE_NEGATIVE	ergosterol depletion effects on membrane_LEE_NEGATIVE	1	-0.342588	-1.23381	0	0	0	-0.614317	-3.69076	0	-0.875747	-2.16708	-1.44793	-2.61314	-1.78206	0.774084	-1.56499	-1.73356	-1.7053	-1.22957	-1.93716	-1.2709	0	0.830055	0.828145	1.71773	0.854471	1.34092	0.278522	1.41572	-0.804856	0.638036	-0.511414	2.27047	5.60367	4.65661
GENE42X	NEO1-PIK1_LEE_POSITIVE	NEO1-PIK1_LEE_POSITIVE	1	-0.201339	0.542985	-0.265578	0	-0.368749	-0.313857	-2.56291	-0.265578	-0.265578	-5.03838	-6.69739	-2.50174	-9.453	-1.15384	-1.88331	-5.57784	-1.25664	-3.52342	-4.07119	-1.36658	0.443532	1.59912	0.17225	0.26473	2.31509	-7.42282	-5.1313	-2.52088	-1.25323	0.792156	3.34953	2.30271	3.32468	1.02344
GENE116X	protein_targeting_to_Golgi_GO	protein_targeting_to_Golgi_GO	1	0	2.72431	0	0	0	-1.59589	-3.81559	0	-1.81655	-4.46627	-4.68252	-4.0118	-2.82471	-2.58273	-3.1561	-2.79643	-1.89025	-2.02928	-1.81693	-0.736963	0	-1.48723	-0.616563	-0.474814	-1.80848	-4.63348	-4.33493	-4.01666	-3.34528	-3.37886	0	2.30909	1.86385	1.43654
GENE133X	response_to_endoplasmic_reticulum_stress_GO	response_to_endoplasmic_reticulum_stress_GO	1	0	0.819392	0	0	0	-0.915631	-1.4466	0	0	-4.69467	-5.19473	-3.07633	-1.62335	-1.40732	-2.11449	-3.64008	-1.4343	-0.446263	-2.09191	0.3541	0	-1.56073	-0.33368	-0.668328	-0.412318	-2.66145	-1.7707	-1.29021	-1.52234	-1.55034	0	1.17009	0.80576	-0.818031
GENE79X	ergosterol depletion effects on membrane_LEE_POSITIVE	ergosterol depletion effects on membrane_LEE_POSITIVE	1	-0.149332	-0.568348	0	0	0	-0.604707	-1.87308	0	-0.597622	-1.72052	-6.55396	-2.23751	-2.10424	-0.657477	-1.58797	-0.698137	-0.076939	-1.62899	-2.8775	-0.620044	0.814931	-0.647378	0.950794	-0.35261	-0.692211	-2.30168	1.21319	-0.331015	-1.43869	0.327823	0.426205	-1.026	0.92305	-1.33164
GENE82X	fatty acid desaturase (OLE1)_LEE_POSITIVE	fatty acid desaturase (OLE1)_LEE_POSITIVE	1	-0.474364	-0.339389	0	0	0	0.307458	-2.0232	0	-1.03683	-3.88154	-4.69676	-1.49904	-2.09104	-1.18455	-0.688208	-0.942676	0.07816	-1.81033	-0.671694	0.292314	1.27137	-1.39602	0.346817	-0.146754	-0.415468	-0.077709	0.480172	-0.34141	0.21068	0.264083	1.10531	0.529739	1.48978	0.307888
GENE86X	integral_to_membrane_GO	integral_to_membrane_GO	1	2.73938	-0.756885	0	0	-1.03191	-1.23059	-1.89865	-1.4754	-2.31866	-2.24863	-4.23481	-1.68799	-3.21201	0.999353	0.949218	-2.40112	-0.315755	-2.2253	-0.331359	-1.00373	0	-0.644602	-0.129038	1.07523	1.02382	2.36427	0.94741	0.641892	0.367445	0.771402	1.1164	1.56979	2.37965	1.58411
GENE149X	transport_GO	transport_GO	1	-0.528433	2.15977	0	0	-0.821492	-0.307331	-1.24941	-0.930932	-1.46514	-3.38653	-3.59541	-5.35165	-1.3142	-1.23336	1.4839	0.763317	-0.385908	-1.40053	0.412097	-1.36472	0	1.43653	0.299979	-0.54478	1.47616	0.776463	0.214598	0.690346	-0.875453	-0.73729	0.196264	1.39954	2.61679	1.82822
GENE106X	phospholipid-translocating_ATPase_activity_GO	phospholipid-translocating_ATPase_activity_GO	1	0	0	0	0	-2.08636	0	-2.46708	-1.94071	-4.38847	-2.8976	-1.88366	-1.56049	-3.39389	-0.6125	-2.35768	-0.678953	-0.403825	-2.56732	-1.14638	0.217873	0	-0.666063	0	-1.57927	-0.822775	-0.710897	0	-3.00607	0	-0.433073	0.732134	0.528636	1.17724	-0.246441
GENE107X	phospholipid_biosynthesis	phospholipid_biosynthesis	1	3.6428	0	0	0	-1.86558	-2.54853	-0.796043	0	0	-2.38654	-4.01349	-2.08077	-1.33156	-2.2146	-1.48968	-3.82867	-2.6119	-4.30014	-1.47566	-1.22889	0	-2.38311	2.09452	-2.10844	-1.60192	1.35278	0.668601	-0.391478	1.45596	1.00008	-1.6062	0.353619	0.240306	-0.124279
GENE41X	NEO1-PIK1_LEE_NEGATIVE	NEO1-PIK1_LEE_NEGATIVE	1	1.31989	2.0404	0	0	-1.8074	-0.941085	-1.45178	0	-1.52362	-3.19495	-1.28685	-0.766339	-1.0981	0.391947	2.06021	1.59478	1.46172	-4.28242	-0.935216	0.922371	0.831423	-0.712577	1.04759	0.329321	-2.92222	1.15505	0.915674	2.93042	1.95692	2.70117	-2.94085	4.22143	10.3986	2.32895
GENE90X	late_endosome_to_vacuole_transport_GO	late_endosome_to_vacuole_transport_GO	1	-0.784421	1.79762	0	0	0	-0.769868	-0.496627	0	0	-1.68134	-0.775467	1.35332	-0.716832	-0.192516	1.25163	0.365867	0.226169	-1.27603	-1.0481	-1.92079	0	1.23936	0.168018	0.23605	0.336629	2.24304	1.0372	0.978935	0.56721	2.34421	-0.955641	0.948346	7.08829	4.34682
GENE91X	late_endosome_to_vacuole_transport_via_multivesicular_body_sorting_pathway_GO	late_endosome_to_vacuole_transport_via_multivesicular_body_sorting_pathway_GO	1	1.09282	2.49465	0	0	0	-0.979183	0.546116	0	0	0.797732	0.505404	1.4651	0.19757	-1.23708	2.96925	-2.97815	0.231194	-0.703335	-1.33991	-2.57344	0	-0.413604	0.640367	0.874789	0.626573	1.53318	2.15564	0.566089	-1.05941	1.4638	1.65255	0.961479	5.17864	3.70137
GENE113X	protein_binding_GO	protein_binding_GO	1	0	2.34376	-0.864928	0	0	-0.313874	2.23017	0	0	1.25245	-1.39761	-1.11881	-2.86622	-1.78292	0.555665	-0.813061	-0.655842	-4.13942	-0.564238	-2.32715	1.09492	-2.12107	-0.974432	0.487882	-0.487278	-1.3472	0.074838	2.27522	0.539504	0.370217	-0.864562	3.91743	2.92683	0.483621
GENE156X	vesicle_docking_GO	vesicle_docking_GO	1	0	0	0	0	0	-4.17388	-1.54604	0	0	0	-2.93849	-0.7346	0.188011	-0.278995	1.04951	-1.74943	-0.952017	-0.517102	-0.891855	-1.23997	0	-0.321336	0	0	-2.17488	0	0.494144	0	1.5218	2.12012	-0.454471	0.661193	1.60259	0.595993
GENE83X	fungal-type_cell_wall_organization_GO	fungal-type_cell_wall_organization_GO	1	0	0.803542	0	0	0	-1.49564	0.358535	-0.592619	-0.592619	-1.14093	-0.387407	-0.193963	-4.61684	-1.14874	-0.235172	0.483773	-0.195053	0.28566	-0.602762	-0.159063	-0.762821	0.530623	-0.399721	0.665478	-0.23855	0.51949	-1.01666	-2.60145	-0.257866	0.45991	0.125052	1.76946	1.1081	0.129546
GENE112X	protein_N-linked_glycosylation_GO	protein_N-linked_glycosylation_GO	1	0	1.26594	0	0	0	-0.371812	2.13718	0	0	0	-0.780151	-0.829627	-1.7965	-0.244238	0.469932	-2.44786	0.134738	-1.23429	-0.60186	-0.195829	0	-1.12534	-0.115209	0.317883	-0.166613	4.24771	0.584893	-0.462374	1.33253	0.691009	0.389061	2.94326	1.44638	0.288459
GENE4X	269_LEE_NEGATIVE	269_LEE_NEGATIVE	1	0	0.646378	-1.28019	0	0	1.29996	0	0	0	0	-0.612852	-0.385942	0.279101	1.6512	-0.39934	2.3944	0.347714	-4.7551	-1.19656	-0.512713	-1.46822	-1.04878	0.819843	0	2.25464	-1.16492	-0.555139	0.345205	1.17018	0.321074	-3.28568	1.22406	1.84524	0.420836
GENE1X	13_LEE_POSITIVE	13_LEE_POSITIVE	1	1.20531	-0.565139	0	0	-3.28536	-0.65593	-2.05983	0	0	0.905822	1.29991	0.591726	0.684754	-1.63691	1.58544	-1.1627	0.754236	-2.31641	-2.68319	-2.14102	3.48966	-4.73793	0.893527	-1.51383	-0.829618	1.21421	0.331102	0.383769	0.806956	0.763805	-0.83328	0.779908	1.39055	0.850344
GENE2X	1_LEE_POSITIVE	1_LEE_POSITIVE	1	-0.784421	-0.627699	0	0	0	0.493196	-1.28188	0	0	0.974145	1.49632	0.701892	0.400595	0.830614	1.9262	0.995103	0.968341	-1.95894	-3.26836	-1.92079	3.64044	-4.15765	0.531143	-0.538095	-0.346563	0.734809	0.384771	-0.526001	0.56721	0.44979	-0.955641	-0.57999	0.614033	0.341173
GENE10X	7_LEE_POSITIVE	7_LEE_POSITIVE	1	-0.967119	-0.803771	0	0	0	0.794614	-1.66124	0	0	1.16195	2.08386	1.03504	0.682737	0.672102	2.02599	0.521292	0.976126	-0.603151	-1.78831	-1.46699	4.05668	-1.89021	0.288424	-0.84751	-0.499656	1.0719	0.54233	-0.285825	1.02401	0.742691	1.1361	-1.03999	0.517674	0.725988
GENE12X	8_LEE_POSITIVE	8_LEE_POSITIVE	1	-0.967119	-0.803771	0	0	0	0.794614	-1.66124	0	0	1.16195	1.13291	1.03504	0.682737	1.34177	2.02599	-1.03504	-0.531078	-2.05403	-2.74547	-3.4165	0	-4.29461	0.288424	-1.62858	0.488459	0.390946	0.54233	-0.833336	0.483761	0.742691	-1.31419	0.754798	1.84671	-0.64134
GENE49X	Tryptophan_APGcategory	Tryptophan_APGcategory	1	-0.864788	-0.704778	0	0	0	-0.915631	-1.4466	0	0	1.05706	1.74674	0.84376	0.517558	1.04334	1.57034	0.432764	0.318122	-2.42007	-3.00183	-1.69665	0	-4.83956	0.660797	-0.668328	-0.412318	0.310885	0.452715	-0.215646	0.341801	0.571974	-1.11004	0.583028	0.80576	0.492734
GENE57X	aromatic_amino_acid_family_biosynthetic_process_GO	aromatic_amino_acid_family_biosynthetic_process_GO	1	-0.864788	-0.704778	0	0	0	0.619526	-1.4466	0	0	1.05706	0.936532	0.84376	0.517558	1.04334	1.57034	0.432764	-0.108884	-3.41349	-4.09899	-2.50027	0	-4.83956	0.660797	-0.668328	0.401766	0.310885	0.452715	-0.215646	0.341801	0.571974	-1.11004	0.583028	0.80576	0.202011
GENE96X	microtubule_GO	microtubule_GO	1	0	0	0	0	0	-1.46415	-1.28188	0	0	0	0.27555	-0.165297	-0.244419	-0.59196	-0.591601	-2.16749	-0.074992	-2.78003	-3.26836	-1.92079	0	-5.3944	1.06971	0.697005	-0.951826	-0.261131	1.89231	-0.526001	1.02644	0.931046	0.792605	0	0.071569	0.341173
GENE99X	negative_regulation_of_protein_metabolic_process_GO	negative_regulation_of_protein_metabolic_process_GO	1	0	0	0	0	0	-0.408536	0	0	0	0	0	-0.284966	0	-0.319111	-0.501455	0.521292	0.132412	-4.38496	-3.95166	-0.100462	0	-4.29461	0.839369	0.371963	-0.499656	-0.401637	1.40194	0.261386	0.483761	1.45803	-0.501563	0	-0.141727	-0.270201
GENE60X	cell wall_LEE_POSITIVE	cell wall_LEE_POSITIVE	1	-0.027669	1.1011	0	-1.1336	-1.1336	-0.225455	-1.23628	-1.62751	-1.62751	-1.24381	-0.625389	-0.529831	-3.01014	-0.807541	-1.25816	-2.20304	-0.698	-6.33209	-4.58505	-1.19659	0.504925	-6.54886	0.324443	1.58871	1.73874	-5.61113	-2.3477	-2.81025	1.46721	1.30281	0.86984	1.84492	0.752471	0.81914
GENE39X	MacIsaac_FKH1	MacIsaac_FKH1	1	0	0	-0.844172	-0.981154	0	-0.875349	-1.96136	0	0	-0.243457	-0.288347	-0.243486	-0.46828	-0.550778	-1.69775	-1.1184	-1.46071	-3.83999	-1.2974	-0.779824	0	-4.52298	-0.119925	0.086649	-0.800176	-2.27099	-0.630083	0.366912	0.466285	-0.700606	-3.77395	0.559385	0.543001	0.263816
GENE102X	nuclear_migration_along_microtubule_GO	nuclear_migration_along_microtubule_GO	1	0	0	0	-3.52233	0	-0.837932	-1.35937	0	0	0	0.303849	-0.188093	-0.271419	-0.216933	-0.08184	-0.768024	-0.327652	-4.12732	-1.8527	-0.908688	0	-2.28674	0	0.762989	-0.377309	-0.288848	0	-0.188811	-0.101601	-0.105342	-1.028	0.161158	-0.076156	-0.131091
GENE67X	cytoplasm_GO	cytoplasm_GO	1	0.591411	0.19387	-1.38563	-1.17637	1.61542	0.553777	-1.74813	-0.819843	-0.116422	1.61846	-1.24211	-0.647291	-1.16692	0.918667	-1.39766	2.8878	1.06159	-4.00457	-2.76495	-0.231062	-0.660797	-5.4977	0.587271	0.745392	-1.25571	-1.10827	2.98167	-0.89061	1.29306	1.75736	-2.8024	1.09388	2.28084	0.352523
GENE132X	response_to_drug_GO	response_to_drug_GO	1	-0.816787	-1.72101	-0.815048	0	-0.951337	-0.472563	-0.742252	-0.815048	0	1.15731	-1.17448	-0.089063	-1.03322	0.803139	-0.60416	1.73301	-0.300468	-4.01386	-2.64855	-1.77062	-0.994626	-2.88067	1.26671	1.39031	-1.13049	1.07611	-1.12447	1.87829	-1.08246	0.991102	-1.62976	1.02453	1.19546	-0.319999
GENE3X	206_LEE_POSITIVE	206_LEE_POSITIVE	1	0	0	0	-4.39358	0	0	-2.17594	0	0	-1.09295	0.619776	-0.466556	-1.53196	0.384874	-0.904729	0.732718	-0.311797	-1.02707	-0.89568	0.149138	0	-0.55785	0	-0.474814	0	-0.600922	-1.05092	-1.29139	-0.987728	-1.00259	-0.711286	0.427382	0.304802	0.666061
GENE5X	30_LEE_POSITIVE	30_LEE_POSITIVE	1	0	0	0	-4.92725	0	0.957547	-3.58506	0	0	-0.500555	-0.460186	-0.263267	-2.88033	-0.674127	-1.24731	0.647198	-0.528219	-1.54485	-2.33942	-0.133855	1.41112	-1.99459	-0.467214	-0.600808	-0.609537	-1.49178	-1.20017	-3.81812	-3.42376	-2.06257	-1.89693	0.889794	0.255765	2.06254
GENE114X	protein_folding_GO	protein_folding_GO	1	0	0.681459	0	-7.16542	0	1.29637	-0.664604	-0.779458	0	-0.591631	0.081361	0.155377	-0.164633	0.435976	-0.305179	0.162061	-1.32018	-1.29887	-0.447658	-1.12602	0	-1.57695	-0.209276	0.054289	-0.340725	-0.645861	0.181893	-0.298803	0.612861	-0.665538	-0.344008	-0.875232	-0.039633	-0.075562
GENE154X	tubulin_complex_assembly_GO	tubulin_complex_assembly_GO	1	0	0	0	-12.0091	0	0.794614	-0.664418	0	0	0	0.418487	0.374417	-0.381921	0.672102	-0.501455	-0.374417	-0.531078	-0.603151	-1.04178	-0.82221	0	-1.01067	-0.415608	-0.291935	-0.499656	-1.09565	0.54233	-0.833336	-0.176514	-1.19222	-0.501563	-0.493041	-0.141727	-0.270201
GENE111X	prefoldin_comple_GO	prefoldin_comple_GO	1	0	0	0	-7.82934	0	1.51756	-1.00322	0	0	0	0	0.678953	-0.687801	0.483159	-0.386794	0	-0.403825	-1.28611	-2.34195	-0.974731	0	-1.7652	0	0	-0.822775	-1.8599	0.870265	-0.571282	0.376546	-1.26021	-0.824909	0.528636	0	-0.246441
GENE153X	tubulin_comple_assembly_GO	tubulin_comple_assembly_GO	1	0	0	0	-7.82934	0	1.51756	-1.00322	0	0	0	0	0.678953	-0.687801	0.483159	-0.386794	0	-0.403825	-1.28611	-2.34195	-0.974731	0	-1.7652	0	0	-0.822775	-1.8599	0.870265	-0.571282	0.376546	-1.26021	-0.824909	0.528636	0	-0.246441
GENE152X	tubulin_binding_GO	tubulin_binding_GO	1	0	0	0	-7.22811	0	1.24786	-0.885636	0	0	0	0	0.570211	-0.578709	0.384874	-0.296324	0	-0.311797	-1.02707	-1.81693	-0.736963	0	-1.48723	0	0	-0.709211	-1.57941	0.755461	-0.467577	0.287057	-1.00259	-0.711286	0.427382	0	-0.172984
GENE155X	unfolded_protein_binding_GO	unfolded_protein_binding_GO	1	0	0.573246	0	-5.0058	0	2.24838	-0.946027	-1.19818	0	-0.521131	-0.987234	-0.289121	-0.44393	0.191497	-0.538803	-0.431499	-0.585864	-3.02168	-1.88807	-0.339231	0	-2.90412	0	0.131176	-0.646334	-2.31501	-1.24494	-1.09972	-0.648906	-1.08822	-0.649707	-0.88325	0.024208	-0.206881
GENE63X	chromatin_modification_GO	chromatin_modification_GO	1	0	0.479701	-1.09005	0	0	-0.348077	0.453907	0	0	0	0.755775	-1.22389	-2.38515	-1.98388	0.730611	-0.643204	-0.960586	-0.220861	-0.547125	-0.563259	0	-0.284175	-0.358442	0	-0.970275	-4.17568	-3.9558	-3.10884	-2.64897	-2.09336	-0.490312	1.06144	0.926428	0.701287
GENE66X	covalent_chromatin_modification_GO	covalent_chromatin_modification_GO	1	0	0.60466	-0.731829	0	0	-0.825368	0.559644	0	0	0	0.159214	-1.13231	-2.34177	-1.78	1.55509	-0.432595	-0.984435	-0.731705	-1.09852	-0.782753	-0.908537	-1.3013	-0.855205	-0.01289	-2.80658	-4.35001	-5.64295	-2.34042	-4.09299	-3.16595	1.24225	1.21489	0.125092	0.280549
GENE64X	chromatin_remodeling_GO	chromatin_remodeling_GO	1	-1.00629	0.34318	0	0	0	-0.734133	0.320163	0	0	0	-0.74285	-0.068768	-4.09329	-1.6312	1.09384	-0.339266	-0.399274	0.786379	0.701407	-0.465386	-1.10485	-0.319095	-0.419357	-0.39831	-3.63195	-4.30742	-4.07855	-4.42331	-5.49079	-4.85339	-1.03469	1.19228	-0.318809	-0.577622
GENE48X	Swr1_comple_GO	Swr1_comple_GO	1	0	0	0	0	0	-0.526227	0	0	0	0	0	0	-3.8666	-2.2146	-0.232621	0	-0.764522	0	-0.722205	-0.575223	0	0	-0.533849	0	-1.60192	-3.96535	-3.94428	-5.02753	-4.18956	-4.23143	0	0	0	0.145418
GENE85X	histone_exchange_GO	histone_exchange_GO	1	0	0	0	0	0	0	0	0	0	0	0	0	-4.01111	-1.55438	0.15378	0	-0.132064	0	-0.119165	-0.299726	0	0	-0.371308	0	-2.17488	-4.13194	-6.51767	-4.67427	-3.71097	-3.75862	0	0	0	0.062358
GENE9X	79_LEE_POSITIVE	79_LEE_POSITIVE	1	0	0	0	-5.61707	0	0	-1.28188	0	0	0	0.27555	-0.165297	-6.97177	-1.17172	-0.259316	0.365867	-0.281502	-0.094391	-0.581429	-0.16561	0	-0.229014	0	0.23605	-2.72986	-7.16876	-9.08982	-9.09671	-7.44016	-7.52253	0	-0.065439	-0.062452	0.341173
GENE151X	tubulin folding & SWR complex_LEE_POSITIVE	tubulin folding & SWR complex_LEE_POSITIVE	1	0	0	0	-5.0895	0	0	-0.990902	0	0	0	0.175865	-0.317884	-5.2221	-0.782271	-0.121278	0.252186	-0.340367	-0.41765	-0.977551	-0.389089	0	-0.447305	-0.173839	0.143997	-3.98453	-5.41069	-7.59042	-6.43343	-4.87849	-4.95468	0	-0.025527	-0.023921	0.309831
GENE100X	negative_regulation_of_transcription_from_RNA_polymerase_II_promoter_GO	negative_regulation_of_transcription_from_RNA_polymerase_II_promoter_GO	1	-0.216264	0.187522	-4.32241	0	0	0.415063	1.00857	0	0	0.947783	-0.466389	-1.29401	1.08904	0.240168	1.3188	-1.6032	-0.806394	-2.07637	-0.492718	-0.608569	0.926689	-0.551521	-1.08102	-0.033701	1.05711	-0.69427	-2.02817	-1.30087	-1.22264	-0.751117	-1.11569	0.766935	0.996514	-1.65284
GENE104X	nucleosome_binding_GO	nucleosome_binding_GO	1	0	0	-4.08839	0	0	0.447778	1.12161	0	0	0	1.61955	0.570211	0.390353	0.384874	1.0132	0.732718	-0.311797	-0.349252	0.228752	0.149138	0	0	0	0	1.7828	-2.89836	-2.5163	-4.01666	-3.34528	-3.37886	0.621395	-0.291919	-0.285457	-0.172984
GENE46X	RNA_elongation_from_RNA_polymerase_II_promoter_GO	RNA_elongation_from_RNA_polymerase_II_promoter_GO	1	0	0	-5.80749	0	0	-0.408536	0.890972	0	0	0	0.418487	0.374417	-1.0518	0.672102	0.591441	1.35674	-0.531078	-1.22688	-1.04178	-0.368829	0	-1.01067	-0.415608	0	1.28583	-3.16915	-3.41477	-1.60565	-1.9745	-2.00456	2.0889	-0.14644	0.155944	-0.270201
GENE146X	transcription_elongation_from_RNA_polymerase_II_promoter_GO	transcription_elongation_from_RNA_polymerase_II_promoter_GO	1	1.069	0	-4.45069	0	0	-0.45557	-0.904329	0	0	0	0.471971	0.400247	-0.412287	0.170755	0.325412	0.647198	0.201995	-2.138	-1.22587	-1.27738	0	-1.99459	-0.146949	0	1.14796	-2.19862	-2.12669	-0.584469	-1.44769	-1.48426	2.29625	0.056097	0.096803	0.228099
GENE145X	transcription_corepressor_activity_GO	transcription_corepressor_activity_GO	1	0	0	-4.08839	0	0	0.447778	1.12161	0	0	0	0.619776	0.570211	0.390353	0.384874	1.0132	0.732718	-0.311797	-0.349252	0	0.149138	0	0	0	0	1.7828	-1.57941	-2.5163	-1.29139	-0.987728	-1.00259	0.621395	1.20275	0.924544	0.197778
GENE128X	regulation_of_transcription,_DNA-templated_GO	regulation_of_transcription,_DNA-templated_GO	1	-0.30974	-0.423938	-3.43213	0	0	-0.419836	0.735659	0	-0.168233	-0.144862	-0.253324	-0.26359	-1.01514	-1.38503	4.4528	-0.776598	-1.03059	-1.30661	-1.05204	-0.681672	0	-1.73334	0.167083	0.170263	-1.37773	-3.67235	-3.73436	-2.39403	-1.42694	-1.73767	2.24059	1.2417	0.595695	0.972357
GENE127X	regulation_of_transcription,_DNA-dependent_GO	regulation_of_transcription,_DNA-dependent_GO	1	-0.643896	-0.637459	-4.5971	0	0	0.425971	0.86816	0	0	-0.198367	1.13966	-0.888529	-1.78986	-0.932951	4.04147	-1.39051	-1.02668	-2.64493	-3.24414	-0.958169	0	-2.71907	-0.850744	-0.271249	1.66396	-4.80631	-4.79608	-2.72062	-1.75364	-2.14071	2.60756	1.54976	2.81475	1.28092
GENE144X	transcription_GO	transcription_GO	1	-0.660584	-0.657425	-4.63916	0	0	0.457636	0.890884	0	0	-0.205894	1.18928	-1.182	-1.86115	-0.983313	3.79431	-1.15289	-1.32115	-2.43166	-4.19035	-1.0402	0	-2.40413	-0.891398	-0.424638	1.72243	-4.94161	-4.87945	-3.67286	-2.1494	-1.95031	3.15313	1.35177	2.61895	1.38693
GENE52X	Venters25-37C_Med2	Venters25-37C_Med2	1	1.6172	0.109494	-4.90875	0	0.293712	0.962717	0.616899	-0.401207	-0.119889	-0.060214	0.41252	0.588108	1.10993	1.1459	-0.290835	0.812104	-0.890854	0.591928	-0.573112	-0.283066	-0.222662	-0.248706	-0.175482	0.126571	0.557309	0.751218	-1.55077	-1.42584	0.259494	0.727013	-0.652955	-0.565235	0.867734	0.488456
GENE92X	mRNA_processing_GO	mRNA_processing_GO	1	4.60731	0.307549	0	0	0	0.465896	0	0	0	0.501291	0.643028	-0.294781	-0.025974	-0.185266	-0.248748	0.958726	-0.073882	0.643402	-0.863904	0.802196	0	0.127414	-0.14317	-0.052067	1.31715	0.913654	-1.28326	-0.521986	0.831046	0.944106	-1.93542	0.224776	0.940236	0.127162
GENE53X	Venters25-37C_Rpb2	Venters25-37C_Rpb2	1	-0.647542	-0.97597	-0.135027	-1.66802	0	-0.572636	0.761864	-0.135027	-0.305045	1.1862	0.64258	0.129708	-1.12593	-0.448827	0.868577	0.539398	0.184436	4.30188	0.479602	-0.242227	-0.031841	0.93177	0.840129	-0.682965	0.500593	-0.20404	1.06692	0.704132	1.68363	0.705186	0.7581	0.340903	-0.439213	-0.772329
GENE65X	chromosome_GO	chromosome_GO	1	-0.536976	-0.396017	0	0	0	0.422824	0	0	0	0	-0.376041	0.683818	1.45144	0.958749	1.2027	0.550013	0.29415	-1.73579	0.638274	0.505018	0	-0.65585	-0.7914	-4.15509	1.60781	-0.75464	0.584893	2.32927	-1.14527	0.691009	1.99124	0.709594	1.96582	1.13447
GENE101X	nuclear-transcribed_mRNA_catabolic_process,_exonucleolytic,_3'-5'_GO	nuclear-transcribed_mRNA_catabolic_process,_exonucleolytic,_3'-5'_GO	1	0	0	0	0	0	0.447778	0	0	0	0	0.619776	0.570211	0.390353	0	-0.904729	0	0.27253	-0.349252	0	-0.736963	0	0	0	-4.05102	-0.709211	0	0.755461	0.438337	0.287057	-0.338556	0	0	0.924544	0.666061
GENE8X	78_LEE_POSITIVE	78_LEE_POSITIVE	1	-6.42037	-6.54569	0	0	-0.701258	0.906022	-1.72977	0	0	2.08874	1.09576	1.81367	1.51796	-0.553273	4.7806	0.992615	-0.092027	-0.517455	-0.255638	-0.467072	0	-0.7794	0.090869	-0.430518	1.97006	2.39641	2.94703	3.24822	0.988362	2.99129	-0.211571	-1.2703	1.16877	0.80922
GENE35X	Harbison_GCN4_YPD	Harbison_GCN4_YPD	1	-4.24362	-3.41398	0	0	0	0.842561	2.78416	0	0	0.617633	2.83795	1.31956	2.4555	1.37377	1.13556	0.125024	0.287464	0.151269	0.336112	-0.532479	0	0	0.569161	-0.123337	1.25037	1.39664	1.44667	1.69134	0.545866	1.58807	0.074244	-1.63689	0.925385	0.627392
GENE61X	cellular_amino_acid_biosynthetic_process_GO	cellular_amino_acid_biosynthetic_process_GO	1	-5.77798	-5.40063	-0.72447	0	1.0038	1.67294	1.69923	-0.72447	0	1.7781	2.0893	2.72993	2.36477	1.89216	3.13055	0.888247	-0.503167	-1.22509	-0.58837	-0.548352	0	-2.1161	0.560265	-1.13924	2.09325	1.87333	3.10381	1.24151	1.93298	1.84005	-0.500976	-1.99447	1.14958	0.695492
GENE37X	Lysine_APGcategory	Lysine_APGcategory	1	-4.11077	-3.59029	0	0	0	1.75131	0.953798	0	0	2.83524	2.30523	1.15953	1.5617	1.54345	1.40344	0	0.552705	0	-0.18241	0.299	0	0	0.335478	0	1.41633	2.20696	2.73285	1.72033	1.21131	1.66383	0.473189	-1.22815	1.27257	0.893632
GENE98X	mitochondrial_inner_membrane_GO	mitochondrial_inner_membrane_GO	1	-4.70324	-5.04371	0	0	0	1.66309	-0.270536	0	0	4.24142	1.8954	3.92884	1.88852	1.33022	1.11667	0.169786	0.117672	-0.220861	0.072544	0.441306	0	2.14301	-0.10643	-0.190955	2.24974	2.44259	3.40031	2.20398	2.23566	2.74115	-0.157149	-2.90076	0.59043	0.251763
GENE115X	protein_lipoylation_GO	protein_lipoylation_GO	1	-3.11784	-4.86578	0	0	0	1.51756	0	0	0	1.52138	1.90105	0.678953	2.72368	1.37115	2.5438	0.846929	0.360407	0	-0.382531	0.217873	0	0	0	-1.57927	2.06787	0.698401	0.870265	2.90065	2.3198	1.45616	0.732134	-2.33972	1.17724	0.89671
GENE88X	iron homeostasis_LEE_NEGATIVE	iron homeostasis_LEE_NEGATIVE	1	-3.02982	-2.26006	-0.771074	0	0	0.6389	0.21268	0	0	3.99586	1.4345	1.60109	0.903778	0.873061	4.39645	-0.533338	-0.204744	-1.24068	-0.830778	-1.66136	0	-1.52693	-0.199238	-0.748766	1.35502	1.27667	2.81151	2.4318	0.57544	0.785318	2.45151	0.560585	1.52305	1.30126
GENE150X	tryptophan_biosynthetic_process_GO	tryptophan_biosynthetic_process_GO	1	-2.60405	-2.2613	0	0	2.01977	2.01759	-1.96391	0	0	1.30381	2.58452	2.42352	1.82172	2.97234	4.26123	1.65034	0.678298	-1.67859	-1.47566	-1.22889	0	-2.38311	0.394392	-1.11377	1.57673	1.35278	1.69713	1.03658	0.71032	1.92737	-1.6062	-0.721006	0.749239	0.510655
GENE97X	mitochondrial stress_LEE_POSITIVE	mitochondrial stress_LEE_POSITIVE	1	-5.71518	-4.3991	0	0	0	2.01884	-1.97962	0	-0.717258	3.71035	2.03682	2.15547	1.50987	-1.67279	3.51701	-1.69683	-1.4562	-0.897511	-0.756749	-0.512276	-0.893394	1.328	-0.141184	1.67825	3.86093	4.69022	2.42489	4.48031	2.22392	4.2122	0.528411	2.70817	7.53181	5.61221
GENE40X	MacIsaac_SFP1	MacIsaac_SFP1	1	0	0	0	0	0	0.31511	-0.724134	0	0	0	1.26001	0.425832	0	0.260062	0.224486	1.48859	1.16076	0.368925	1.00592	0.299	0	0	0.957338	0.423271	0.544015	0	0	0.306755	0.178013	0	2.31037	0	4.81904	2.58058
GENE38X	MacIsaac_FHL1	MacIsaac_FHL1	1	1.69782	0.250123	0	0	0	1.04297	-0.702124	0	0	1.12279	2.07656	0.604812	0.319853	1.3403	1.74414	1.64275	1.77628	1.38107	2.81321	0.938419	0	1.65892	1.55601	1.29732	2.59422	-0.210676	0.447794	0.992585	0.694401	0.404824	2.65308	0.652155	4.15659	0.38141
GENE36X	Harbison_SFP1_SM	Harbison_SFP1_SM	1	1.04652	0	0	0	0	0.497544	-0.314267	0	0	0	2.98372	0.371677	0.707966	0.152372	1.39854	3.65256	2.00237	-0.302977	1.63954	0.659792	0	0.297465	0.965199	0.76823	1.75959	0.397463	0	1.34664	0.409141	0.189295	3.89624	0.454818	4.52469	0.969923
GENE33X	Harbison_FHL1_SM	Harbison_FHL1_SM	1	1.33087	0	0	0	0	0.494978	0.798975	0	0	1.46649	3.76407	1.7996	0.292273	0.411288	1.4746	3.18792	2.48664	0.759089	2.05471	0.79511	0	0.949825	1.38638	3.15506	3.4364	1.18629	1.76091	3.47466	2.37182	0.776982	4.38451	5.44046	4.92881	0.39009
GENE32X	Harbison_FHL1_RAPA	Harbison_FHL1_RAPA	1	1.41291	0	0	0	0	0.455815	0.449773	0	0	0.86509	3.66659	0.690779	0.273563	0.57206	0.983861	4.25899	3.14907	0.46952	2.32676	0.997014	0	0.700003	1.70744	2.58061	3.25554	1.43021	2.56577	4.66457	2.21327	1.01115	3.10663	3.92862	6.52284	0.468345
GENE34X	Harbison_FHL1_YPD	Harbison_FHL1_YPD	1	1.47786	0	0	0	0	0.568841	-0.058444	0	0	0.342588	2.85309	0.336184	0.224743	0.342189	0.707414	3.92151	2.82533	0.574639	2.83829	1.10855	0	0.787485	1.58639	1.12558	3.57552	1.23972	2.81855	4.04756	2.65333	0.92476	3.44543	1.98309	5.51669	0.492417
GENE51X	Venters25-37C_Ifh1	Venters25-37C_Ifh1	1	0.641995	0.210893	0	0	0	0.334553	0.571261	0	0	0.383624	1.70719	1.03408	2.08904	1.29169	0.989569	3.72606	2.71021	0.504667	3.26171	1.40673	0.964494	0.931918	3.49061	0.248375	2.19344	1.12177	1.99424	4.8406	0.62886	0.436725	5.42371	1.62386	6.07548	1.57069
GENE56X	YeasTractDirect_SFP1	YeasTractDirect_SFP1	1	0.927728	0.048638	0	0	0	-0.136754	-0.924895	0	0	0.146032	3.07	0.919626	1.71611	0.780557	1.826	3.57516	3.69002	1.72222	4.81388	0.748228	0.626103	1.52933	3.29241	0.690108	3.62218	1.93225	1.58787	6.22026	1.90831	0.894074	5.61	2.91313	7.36619	1.9581
GENE55X	YeasTractDirect_IFH1	YeasTractDirect_IFH1	1	0.860159	0.038316	0	0	0.640295	0.276105	-0.772327	0	0	0.12586	3.42032	0.906333	2.32192	0.676766	2.06991	5.79944	3.43873	3.30526	5.09982	1.27834	0.589944	2.10051	3.81732	0.512685	3.59752	1.28793	3.38026	5.71429	2.88754	0.79892	5.96505	3.71838	8.94978	1.14149
GENE47X	RPs_APGcategory	RPs_APGcategory	1	1.31989	0.133947	0	0	0	0.904071	0.786246	0	0	0.281336	5.57844	0.526947	1.29418	1.54347	1.14996	5.80882	6.62733	3.9015	5.75364	1.58584	0.831423	3.66731	5.58261	1.73517	4.63215	2.34091	4.65337	8.87733	3.90583	1.26222	9.41278	4.76036	14.367	2.32895
GENE68X	cytoplasmic_translation_GO	cytoplasmic_translation_GO	1	1.22819	0.363227	0	0	0	1.12916	0.68224	0	0	0.247327	6.1303	0.579437	1.47219	1.717	1.02723	6.57203	6.33633	4.2572	5.38817	1.63041	0.783982	3.89692	4.69865	2.57573	4.65972	2.3485	4.09145	7.58682	3.41149	1.19021	9.11057	3.92627	12.867	1.87696
GENE122X	rESR_RPs_APGcategory	rESR_RPs_APGcategory	1	1.38848	0	0	0	0	0.839811	0.432783	0	0	0.307549	3.52633	0.920446	1.58479	1.53272	1.15556	6.32782	4.79313	4.41738	4.15579	1.83352	0	3.99207	5.62844	1.22798	3.74663	1.01116	3.68637	7.63685	2.80331	0.697323	6.92693	2.77797	12.6382	2.23244
GENE147X	translation_GO	translation_GO	1	1.70554	-0.100791	0	0	0	1.94867	0.381842	0	0	0.462419	6.83014	0.721962	1.49756	2.56524	1.3785	5.30474	4.91517	2.0722	4.92015	1.25026	1.57924	2.43875	3.34813	1.16838	3.66678	2.71356	5.05704	9.1343	3.13573	1.61536	6.86587	3.73538	10.8226	1.18047
GENE121X	rESR_APGcategory	rESR_APGcategory	1	1.71	0.444956	0	-0.933954	0.455489	1.37205	-0.90599	0	0	0.181672	3.75473	1.03177	0.465303	2.21909	0.92814	6.21315	5.02428	2.31451	2.44899	1.31956	1.10621	1.61474	6.28614	1.20267	4.02817	2.51118	7.32638	6.81206	3.28081	3.04934	7.42041	3.81989	11.8059	4.27792
GENE69X	cytosolic_small_ribosomal_subunit_GO	cytosolic_small_ribosomal_subunit_GO	1	1.17413	0	0	0	0	-0.201554	0	0	0	0	0.209122	0.545324	0	0	-0.163684	-0.176144	1.64046	1.52595	0.888371	0.118324	0	1.90133	2.07771	0.540865	0.264095	-0.595023	0.857989	0.345205	1.73272	0.694479	3.82706	1.86215	5.32662	0.741226
GENE137X	ribosome_GO	ribosome_GO	1	0.724903	0.756218	0	0	0	0.346936	0.24892	0	0	0	1.25102	0.686183	-0.017469	0.371022	0.427051	1.25483	3.4841	2.00907	2.75147	0.236836	0	2.44599	2.21675	1.91786	1.60764	0.448754	1.34251	1.13341	1.44712	0.731359	3.5345	1.86281	5.97931	0.687288
GENE135X	ribonucleoprotein_comple_GO	ribonucleoprotein_comple_GO	1	0.797155	0	0	0	0	0.297541	0.302142	0	0	0	1.59398	0.571663	0.026883	0.187601	0.128395	0.597909	2.39174	2.56899	1.86205	0.065614	0	2.86539	1.75856	1.34403	0.919724	-0.3527	1.09689	0.78199	1.65801	0.448157	4.25955	1.94122	6.05882	0.873239
GENE139X	structural_constituent_of_ribosome_GO	structural_constituent_of_ribosome_GO	1	0.859134	0	0	0	0	0.416265	0.350162	0	0	0	1.34898	0.731052	0.008575	0.281634	0.205	0.730275	3.11523	3.08947	2.5254	0.07194	0	3.2376	2.17474	1.64334	1.66992	0.784085	1.92233	1.45233	2.72755	0.949806	4.06556	1.8713	6.55001	0.688365
GENE94X	maturation_of_SSU-rRNA_from_tricistronic_rRNA_transcript_(SSU-rRNA,_5.8S_rRNA,_LSU-rRNA)_GO	maturation_of_SSU-rRNA_from_tricistronic_rRNA_transcript_(SSU-rRNA,_5.8S_rRNA,_LSU-rRNA)_GO	1	0	0.620156	0	0	0	-0.564119	-1.03938	0	0	0	1.14042	0.503562	0.559699	0.241558	0.047301	1.44861	0.592805	1.42182	1.21759	0.09498	1.48906	1.81588	3.57877	0	0.24465	1.05816	4.45363	5.32652	1.57489	0.6327	5.85992	1.72636	3.94551	2.76791
GENE123X	rRNA_export_from_nucleus_GO	rRNA_export_from_nucleus_GO	1	0	0	0	0	0	0	0	0	0	0	0.936532	0	0	0	-0.357063	0	1.26263	1.41079	1.06897	0.3541	0	0.549195	2.11464	0.293442	0.401766	-0.320749	0.452715	0.602595	2.06018	1.15155	5.25753	1.93111	5.55609	2.27432
GENE136X	ribosomal_small_subunit_assembly_GO	ribosomal_small_subunit_assembly_GO	1	0	0	0	0	0	0	-1.14936	0	-1.31161	-0.620497	0.674751	-0.128845	-0.605799	0.306416	-0.454274	0.313206	1.22699	1.6414	0.598162	0.330312	0	0.419167	1.49783	0.192401	-0.294997	0.622763	0.911839	1.3738	2.63954	1.982	7.93311	2.0136	5.80502	1.90107
GENE148X	translation_LEE_POSITIVE	translation_LEE_POSITIVE	1	-0.402529	3.9632	0	0	0	0.590737	1.64385	0	-1.40022	-1.01666	2.50653	0.34818	-0.788586	0.456953	-1.1365	3.10338	0.550389	-0.762665	-0.885039	0.42577	0.769423	1.99182	1.82444	0.517395	3.85917	5.34684	3.32592	5.99485	4.39074	3.13619	5.25417	6.92833	18.7763	6.23837
GENE27X	ESR_APGcategory	ESR_APGcategory	1	1.21111	0.366465	-0.274922	-0.935531	0.676634	0.332597	0.797852	0	0	0.162518	2.14353	0.345045	1.10168	1.50215	0.318644	3.23602	2.35743	2.37878	4.17992	1.76922	0.586673	-0.590561	3.28124	1.06667	1.76759	1.38885	2.81097	3.32033	0.821305	0.860146	-2.77422	1.48832	3.1056	1.36667
GENE45X	PAC_APGcategory	PAC_APGcategory	1	0.767258	0.858977	0	-1.20606	0.588992	0.970085	-0.831055	0	0	0.100013	1.37767	0.598427	-0.15838	1.2744	-1.03781	1.74582	1.79033	-1.02872	-1.74809	-0.563147	1.38852	-1.60532	2.21975	-0.666678	1.44901	1.94654	4.1588	1.75146	1.44038	2.91977	-5.01485	1.85374	3.06881	2.63605
GENE124X	rRNA_processing_GO	rRNA_processing_GO	1	-0.318154	-0.204012	0	0	0	0.932613	-0.397426	0	0	0.473517	0.913815	0.746752	0.01536	0.421654	-0.50579	1.33203	0.406958	1.66117	-0.981079	0.111691	0	2.55596	1.0424	0.737706	1.19474	3.42506	1.42157	2.10623	1.25256	1.52491	-1.77427	1.56817	4.35483	2.08199
GENE93X	mRNAprocessing_APGcategory	mRNAprocessing_APGcategory	1	0.967546	0.464049	0	0	0	0.360237	-0.257794	0	0	0.678982	1.81246	0.60544	0.511062	0.097066	0.390691	1.59981	-0.148293	1.32484	0.301651	0.112879	0	0.696437	0.737637	0.275531	0.896395	1.10825	1.03998	0.643544	2.66965	0.313017	-5.95895	1.4636	2.24655	-0.161418
GENE141X	tRNA_processing_GO	tRNA_processing_GO	1	0	0.256474	0	0	0	-0.750398	-0.104541	0	0	0	1.1693	1.81614	-0.193792	0.762421	-0.380033	2.26428	-0.893598	1.87605	-0.365875	-0.58253	-0.985114	0.674568	0.587199	0.066339	1.05193	-0.72572	0.821374	0.28751	-0.20065	0.946085	-5.8187	1.72271	2.24759	0.588328
GENE140X	tRNA_methylation_GO	tRNA_methylation_GO	1	0	0.620156	0	0	0	-1.11068	0	0	0	0	1.14042	1.00888	0.065719	0.241558	-0.671105	-0.503562	-0.384043	0.409287	0.079189	-0.446466	0	-0.484467	-0.189496	0.15831	-0.253426	-0.551802	0.287514	-0.351415	-0.427777	0.6327	-4.18202	0.64765	0.369261	0.647063
GENE120X	protein_urmylation_GO	protein_urmylation_GO	1	0	0	0	0	0	0	-0.664418	0	0	0	0.418487	1.92895	1.35937	2.21718	1.20722	2.43469	-0.161162	-1.22688	-1.04178	0.227072	0	-1.89021	3.8044	0	-1.31007	-0.401637	5.37027	2.45798	0.483761	0.742691	0	0.252337	1.84671	-0.64134
GENE142X	tRNA_wobble_uridine_modification_GO	tRNA_wobble_uridine_modification_GO	1	0	0	0	0	0	0.358691	-0.41283	0	0	0	0.626011	2.57584	0.618484	3.1629	1.44528	2.3944	0.138076	-0.938261	-1.19656	0.516069	0	-2.51384	2.88844	-0.118721	-0.77732	-0.196348	5.92658	1.91665	0.379015	0.694479	0.210231	-0.389645	1.25684	0.420836
GENE138X	ribosome_biogenesis_GO	ribosome_biogenesis_GO	1	-1.07808	-0.14435	0	-0.603565	0	0.947406	-0.855323	0	0	0.551923	1.11559	2.4121	0.728932	1.08645	-0.835549	1.50876	2.7163	-0.965135	-0.798382	0.408659	0	-1.57126	3.53016	0.810291	-0.755231	-1.28525	3.03154	3.3992	0.920327	-1.06584	-1.37186	1.80068	4.6618	3.37181
GENE129X	regulation_of_translational_elongation_GO	regulation_of_translational_elongation_GO	1	0	0	0	0	0	0	0	0	0	0	0	0	0	0	0.581788	2.59941	1.49037	0.769827	1.36183	1.09875	5.37628	0	0	0	0	2.27859	0	0.692046	0.513762	0	2.35228	-0.519772	0	0
GENE87X	invasive_growth_in_response_to_glucose_limitation_GO	invasive_growth_in_response_to_glucose_limitation_GO	1	0	-0.256037	0	0	1.21021	-1.15384	0.320163	0	0	-0.299244	-1.16592	-0.991826	0.999792	0.9721	-0.559286	0.647087	1.32137	-0.314557	2.10243	4.43609	0	0.151833	0.662297	-1.4509	-2.17075	0.370728	1.1729	0.871352	-1.02792	-0.747363	-0.602474	-1.11261	-2.30464	-2.686
GENE117X	protein_targeting_to_membrane_GO	protein_targeting_to_membrane_GO	1	1.46811	0	0	0	4.18122	-1.11092	-0.664418	0	0	0	-1.11713	1.03504	0.22222	0.672102	0.591441	1.35674	0.456103	-0.603151	0.373446	0.227072	0	0.643221	0.288424	0.371963	-1.31007	-0.401637	0.54233	0.261386	0.14289	0.247233	-0.501563	0.754798	-1.75495	-0.64134
